# Supplementary material for: Heterozygous GAA knockout is nonconsequential on metabolism and the spatial liver transcriptome in high‐fat diet‐induced obese and prediabetic mice
Source: Physiol Rep. 2025 Mar 19;13(6):e70276. doi: 10.14814/phy2.70276 (PMC11922812; doi:10.14814/phy2.70276)
Supplement: Supplementary file 1 — Table S1. [file PHY2-13-e70276-s001.zip]

Archive with 8 entries (8 files):
- PHYSREP-2024-11-768-T-file002.xlsx
- PHYSREP-2024-11-768-T-file003.xlsx
- PHYSREP-2024-11-768-T-file004.xlsx
- PHYSREP-2024-11-768-T-file005.xlsx
- PHYSREP-2024-11-768-T-file006.xlsx
- PHYSREP-2024-11-768-T-file007.xlsx
- PHYSREP-2024-11-768-T-file008.xlsx
- PHYSREP-2024-11-768-T-file009.xlsx
