# Supplementary material for: Heterozygous GAA knockout is nonconsequential on metabolism and the spatial liver transcriptome in high‐fat diet‐induced obese and prediabetic mice
Source: Physiol Rep. 2025 Mar 19;13(6):e70276. doi: 10.14814/phy2.70276 (PMC11922812; doi:10.14814/phy2.70276)
Supplement: Supplementary file 1 — Table S1. [file PHY2-13-e70276-s001.zip › PHYSREP-2024-11-768-T-file002.xlsx]

## Sheet: Periportal
Supplemental Table 1.
Note: Average AOI values were used in data analysis.			Wt LFD Control																	LFD HetKO																	HFD Wt Control
			Animal ID Wt 1 LFD				Animal ID Wt 2 LFD				Animal ID Wt 3 LFD				Animal ID Wt 4 LFD					Animal ID HetKO 1 LFD				Animal ID HetKO 2 LFD				Animal ID HetKO 3 LFD				Animal ID HetKO 4 LFD					Animal ID Wt 1 HFD				Animal ID Wt 2 HFD				Animal ID Wt 3 HFD				Animal ID Wt 4 HFD
AOI Name			028	029	030		034	035	036		040	041	042		046	047	048			004	005	006		010	011	012		016	017	018		022	023	024			028	029	030		034	035	036		040	041	042		046
Segment Name			Full AOI	Full AOI	Full AOI	Control 1 LFD Average AOI	Full AOI	Full AOI	Full AOI	Control 2 LFD Average AOI	Full AOI	Full AOI	Full AOI	Control 3 LFD Average AOI	Full AOI	Full AOI	Full AOI	Control 4 LFD Average AOI		Full AOI	Full AOI	Full AOI	HetKO 1 Average AOI	Full AOI	Full AOI	Full AOI	HetKO 2 Average AOI	Full AOI	Full AOI	Full AOI	HetKO 3 Average AOI	Full AOI	Full AOI	Full AOI	HetKO 4 Average AOI		Full AOI	Full AOI	Full AOI	Control 1 HFD Average AOI	Full AOI	Full AOI	Full AOI	Control 2 HFD Average AOI	Full AOI	Full AOI	Full AOI	Control 3 HFD Average AOI	Full AOI
Target tag	Target group membership/s	Target Name
	All Targets	Sbds	50.1705	57.587	47.5299	51.7624	39.133	46.0388	53.9765	46.3827	62.3547	36.5528	35.2417	44.7164	42.1432	49.2583	26.7576	39.3863		39.903	35.32	47.89	41.0377	51.6039	39.3645	60.2045	50.391	49.3986	38.7029	42.7769	43.6261	42.1432	44.6344	43.2238	43.3338		55.1875	43.2238	37.3683	45.2599	70.2386	50.6986	49.5802	56.8391	63.746	56.4418	67.2874	62.4917	41.8087
	All Targets	Odc1	90.3068	88.998	101.397	93.5673	111.378	93.8483	110.029	105.085	83.8563	77.4058	99.8514	87.0379	45.1534	65.6777	40.1364	50.3225		66.505	65.0209	69.7825	67.1028	78.8393	90.3068	84.2864	84.4775	57.1171	75.9724	69.7105	67.6	62.4622	68.5086	50.9423	60.6377		75.2557	67.9231	91.3448	78.1745	87.7983	76.0478	95.619	86.4884	67.2874	79.0185	88.5361	78.2807	41.8087
	All Targets	Cct5	62.7131	60.2045	101.397	74.7716	108.368	83.2239	68.5086	86.7002	98.9075	97.8324	118.941	105.227	84.2864	90.3068	82.5025	85.6986		89.6068	100.341	88.9385	92.9621	77.4058	79.8868	92.3136	83.2021	101.885	101.774	87.1382	96.9324	79.0185	104.839	91.0787	91.6454		90.3068	81.8164	99.6489	90.5907	85.2898	82.3852	46.0388	71.2379	49.5802	63.9673	67.2874	60.2783	50.1705
	All Targets	Cebpzos	42.6449	44.499	57.0359	48.0599	60.2045	38.9559	35.2923	44.8176	25.8019	22.5767	33.7733	27.384	42.1432	41.0486	40.1364	41.1094		37.1028	35.32	38.312	36.9116	47.3036	69.4668	46.1568	54.3091	33.9615	43.0032	33.2709	36.7452	48.1636	46.7104	35.5052	43.4598		40.1364	52.486	45.6724	46.0983	57.696	63.3732	53.1217	58.0636	38.9559	79.0185	46.0388	54.671	65.2216
	All Targets	Prdx6	117.901	120.409	101.397	113.236	162.552	159.365	164.005	161.974	161.262	177.388	182.082	173.578	171.583	177.877	222.98	190.813		144.911	146.899	165.563	152.458	137.61	131.987	136.464	135.354	126.584	161.979	136.252	141.605	176.098	208.64	172.895	185.878		85.2898	120.409	114.181	106.627	80.2727	50.6986	84.9947	71.9886	77.9118	79.0185	81.4532	79.4611	55.1875
	All Targets	Cdkal1	45.1534	54.9694	44.3612	48.1613	42.1432	58.4338	29.0643	43.2138	23.6518	39.778	49.9257	37.7852	42.1432	35.5754	28.9874	35.5687		43.4033	36.9255	49.2583	43.1957	50.1705	46.3112	72.2455	56.2424	38.5927	63.0714	39.6083	47.0908	35.3702	48.7864	38.5927	40.9164		50.1705	54.0297	56.0525	53.4176	62.7131	57.0359	92.0775	70.6088	63.746	45.1534	67.2874	58.7289	56.8598
	All Targets	Lifr	42.6449	78.5277	50.6986	57.2904	99.3375	60.2045	80.9647	80.1689	49.4537	58.0544	33.7733	47.0938	57.1943	51.9948	66.8939	58.6944		81.9062	90.7082	95.78	89.4648	55.9042	43.9956	60.2045	53.3681	77.1853	74.539	85.5538	79.0927	41.3906	55.0145	41.6801	46.0284		37.6278	60.2045	43.5964	47.1429	35.1193	47.5299	35.4144	39.3546	38.9559	56.4418	35.4144	43.604	40.1364
	All Targets	Sptlc2	27.5938	44.499	34.8553	35.6493	24.0818	40.7266	35.2923	33.3669	32.2524	29.0272	33.7733	31.6843	15.0511	32.8388	15.6086	21.1662		39.203	32.1091	30.1023	33.8048	32.9692	46.3112	44.15	41.1434	23.1556	37.2695	36.4396	32.2882	31.6074	31.1403	30.8741	31.2073		42.6449	44.7675	49.8245	45.7456	35.1193	50.6986	38.9559	41.5913	46.0388	48.9162	38.9559	44.6369	48.4981
	All Targets	Atf7ip	22.5767	31.4111	25.3493	26.4457	45.1534	49.5802	37.3683	44.034	34.4026	26.877	26.4313	29.237	48.1636	46.5217	28.9874	41.2242		43.4033	34.5173	35.5754	37.832	44.4367	35.8912	42.1432	40.8237	26.243	24.3685	38.0239	29.5451	42.8957	30.1023	33.9615	35.6532		22.5767	58.6608	35.2923	38.8433	52.679	22.1806	24.7901	33.2166	35.4144	41.3906	46.0388	40.9479	35.1193
	All Targets	Ern1	47.6619	41.8814	44.3612	44.6349	27.092	44.268	43.5964	38.3188	45.1534	35.4777	48.4573	43.0295	48.1636	46.5217	51.2854	48.6569		47.6036	61.0073	36.9437	48.5182	37.2695	38.2067	34.1159	36.5307	33.9615	31.5357	41.1926	35.5633	41.3906	30.1023	30.8741	34.1223		37.6278	37.049	29.0643	34.5804	30.1023	31.6866	31.873	31.2206	21.2487	26.3395	14.1658	20.5846	35.1193
	All Targets	Tmem14c	82.7813	81.1453	76.0478	79.9915	72.2455	49.5802	64.3566	62.0608	55.9042	61.2796	76.357	64.5136	111.378	103.99	84.7323	100.033		84.7064	75.4564	76.624	78.9289	77.4058	69.4668	72.2455	73.0394	97.2535	75.9724	90.3068	87.8442	81.2761	93.4208	84.9038	86.5336		52.679	54.0297	60.2045	55.6377	45.1534	47.5299	42.4973	45.0602	53.1217	30.1023	35.4144	39.5461	40.1364
	All Targets	Rtn4	72.7472	49.7342	60.2045	60.8953	75.2557	60.2045	62.2806	65.9136	70.9554	72.0304	88.1042	77.03	54.1841	49.2583	69.1237	57.522		55.3042	61.81	57.468	58.1941	67.3718	56.7312	60.2045	61.4358	38.5927	51.6039	44.3612	44.8526	91.8119	83.0408	67.9231	80.9253		70.2386	77.1853	87.1928	78.2056	42.6449	66.5419	49.5802	52.9223	24.7901	60.2045	77.9118	54.3021	76.928
	All Targets	Rtf2	90.3068	99.4684	98.2285	96.0012	84.2864	70.8289	83.0408	79.3853	81.7062	98.9075	101.32	93.9778	78.2659	60.2045	78.0429	72.1711		89.6068	84.2864	94.4117	89.4349	93.1737	100.727	102.348	98.7494	69.4668	74.539	71.2949	71.7669	103.1	96.5349	95.7098	98.4483		72.7472	104.972	91.3448	89.688	55.1875	63.3732	53.1217	57.2275	70.8289	56.4418	67.2874	64.8527	68.5663
	All Targets	Ndfip2	32.6108	39.2638	50.6986	40.8577	54.1841	31.873	39.4444	41.8338	43.0032	40.8531	48.4573	44.1046	30.1023	46.5217	37.9066	38.1768		48.3036	36.9255	35.5754	40.2682	34.4026	54.4156	46.1568	44.9917	41.6801	41.5698	26.9336	36.7278	52.679	52.9385	67.9231	57.8468		45.1534	41.6801	49.8245	45.5526	40.1364	50.6986	49.5802	46.805	60.2045	37.6278	38.9559	45.5961	43.4811
	All Targets	Necap1	32.6108	34.0287	60.2045	42.2813	27.092	49.5802	39.4444	38.7055	43.0032	56.9793	49.9257	49.9694	60.2045	43.7851	31.2172	45.0689		35.7027	43.3473	35.5754	38.2085	38.7029	45.1534	42.1432	41.9998	49.3986	32.9692	42.7769	41.7149	38.3804	32.1783	41.6801	37.4129		50.1705	32.4178	49.8245	44.1376	50.1705	41.1926	46.0388	45.8006	24.7901	45.1534	56.6631	42.2022	51.8428
	All Targets	2200002D01Rik	52.679	34.0287	25.3493	37.3523	24.0818	46.0388	58.1285	42.7497	45.1534	36.5528	42.5837	41.43	24.0818	24.6291	37.9066	28.8725		35.7027	44.15	38.312	39.3882	40.1364	42.8379	44.15	42.3747	69.4668	63.0714	47.5299	60.0227	41.3906	33.2163	35.5052	36.7041		42.6449	33.9615	58.1285	44.9117	42.6449	63.3732	63.746	56.588	70.8289	41.3906	70.8289	61.0161	38.464
	All Targets	Mrpl55	50.1705	47.1166	28.5179	41.935	39.133	42.4973	33.2163	38.2822	34.4026	34.4026	32.3049	33.7034	42.1432	51.9948	31.2172	41.7851		42.7032	41.7418	28.734	37.7263	41.5698	39.3645	52.1773	44.3705	16.9808	34.4026	41.1926	30.8587	33.8651	52.9385	37.049	41.2842		25.0852	35.5052	37.3683	32.6529	35.1193	31.6866	38.9559	35.2539	46.0388	37.6278	31.873	38.5132	50.1705
	All Targets	Gm46041	40.1364	39.2638	47.5299	42.31	30.1023	44.268	58.1285	44.1663	30.1023	39.778	30.8365	33.5723	24.0818	24.6291	15.6086	21.4398		36.4027	29.7009	30.1023	32.0686	32.9692	40.5223	32.1091	35.2002	33.9615	22.9351	34.8553	30.584	24.0818	19.7222	23.1556	22.3199		37.6278	46.3112	29.0643	37.6678	52.679	28.5179	60.2045	47.1338	38.9559	22.5767	60.2045	40.579	58.5322
	All Targets	Rbm10	27.5938	54.9694	44.3612	42.3081	27.092	24.7901	41.5204	31.1342	21.5016	23.6518	39.6469	28.2668	15.0511	46.5217	24.5278	28.7002		35.0026	18.4627	36.9437	30.1364	32.9692	46.3112	36.1227	38.4677	50.9423	32.9692	33.2709	39.0608	32.3599	34.2543	33.9615	33.5253		32.6108	52.486	37.3683	40.8217	40.1364	31.6866	60.2045	44.0092	46.0388	56.4418	56.6631	53.0479	53.5152
	All Targets	Sel1l3	25.0852	52.3518	57.0359	44.8243	21.0716	35.4144	29.0643	28.5168	53.7541	39.778	35.2417	42.9246	39.133	49.2583	31.2172	39.8695		44.8034	34.5173	41.0486	40.1231	57.3377	40.5223	46.1568	48.0056	40.1364	35.836	42.7769	39.5831	33.8651	35.2923	37.049	35.4021		57.696	57.1171	47.7484	54.1872	52.679	60.2045	42.4973	51.7936	53.1217	37.6278	67.2874	52.679	55.1875
	All Targets	Ghitm	95.3239	81.1453	117.24	97.9032	141.481	90.3068	101.725	111.171	122.559	147.286	171.803	147.216	126.43	169.667	149.396	148.498		123.209	127.634	138.197	129.68	114.675	111.147	126.43	117.417	86.4476	98.9075	95.0598	93.4716	202.438	197.222	151.283	183.648		127.935	137.39	141.169	135.498	30.1023	50.6986	49.5802	43.4604	63.746	79.0185	102.702	81.8221	45.1534
	All Targets	Sh2b1	75.2557	57.587	60.2045	64.3491	27.092	40.7266	39.4444	35.7543	30.1023	31.1774	42.5837	34.6211	36.1227	35.5754	40.1364	37.2782		39.903	43.3473	45.1534	42.8012	48.737	46.3112	36.1227	43.7236	43.2238	35.836	41.1926	40.0841	32.3599	37.3683	43.2238	37.6507		57.696	43.2238	43.5964	48.1721	37.6278	47.5299	49.5802	44.9127	42.4973	75.2557	60.2045	59.3192	33.447
	All Targets	Rad9a	40.1364	41.8814	63.3732	48.4637	30.1023	30.1023	53.9765	38.0603	21.5016	30.1023	22.0261	24.5433	24.0818	30.1023	46.8258	33.67		35.0026	31.3064	35.5754	33.9615	60.2045	43.9956	24.0818	42.7607	54.0297	34.4026	39.6083	42.6802	36.1227	26.9882	46.3112	36.4741		37.6278	40.1364	31.1403	36.3015	70.2386	72.8792	35.4144	59.5108	46.0388	71.4929	99.1604	72.2307	68.5663
	All Targets	Tfip11	27.5938	36.6462	44.3612	36.2004	24.0818	31.873	16.6082	24.1877	10.7508	18.2764	27.8997	18.9756	24.0818	8.20971	51.2854	27.859		27.3021	28.0955	21.8926	25.7634	34.4026	31.2601	16.0545	27.2391	32.4178	17.2013	41.1926	30.2706	30.8548	17.6462	29.3304	25.9438		12.5426	46.3112	47.7484	35.5341	25.0852	38.0239	35.4144	32.8412	46.0388	26.3395	21.2487	31.209	36.7917
	All Targets	Ndufb1	95.3239	91.6156	95.0598	93.9998	132.45	104.473	101.725	112.883	116.109	106.433	142.435	121.659	108.368	112.199	131.558	117.375		128.81	118.804	95.78	114.464	113.242	105.358	108.368	108.989	103.428	96.0406	93.4755	97.6481	104.605	108.991	97.2535	103.617		92.8153	108.059	120.409	107.095	32.6108	44.3612	49.5802	42.1841	56.6631	56.4418	63.746	58.9503	51.8428
	All Targets	Lgals1	47.6619	23.5583	50.6986	40.6396	33.1125	21.2487	22.8362	25.7325	30.1023	35.4777	29.3681	31.6493	12.0409	21.8926	22.298	18.7438		32.2024	38.5309	28.734	33.1558	27.2354	30.1023	32.1091	29.8156	29.3304	32.9692	22.1806	28.1601	50.4213	46.7104	47.8549	48.3289		57.696	94.1661	83.0408	78.301	37.6278	60.2045	24.7901	40.8742	67.2874	60.2045	42.4973	56.6631	36.7917
	All Targets	Rsrc2	30.1023	28.7935	31.6866	30.1941	39.133	44.268	29.0643	37.4884	32.2524	34.4026	32.3049	32.9866	39.133	27.3657	42.3662	36.2883		44.1033	39.3336	25.9974	36.4781	41.5698	45.1534	60.2045	48.9759	41.6801	51.6039	44.3612	45.8817	33.8651	33.2163	41.6801	36.2538		32.6108	43.2238	47.7484	41.1943	17.5597	28.5179	31.873	25.9835	35.4144	33.8651	46.0388	38.4394	33.447
	All Targets	Rabggtb	50.1705	44.499	50.6986	48.456	39.133	53.1217	56.0525	49.4357	23.6518	43.0032	36.7101	34.455	45.1534	35.5754	37.9066	39.5451		51.8039	61.81	53.3631	55.659	55.9042	39.3645	42.1432	45.804	55.5734	61.638	49.1142	55.4419	37.6278	38.4063	38.5927	38.2089		40.1364	55.5734	56.0525	50.5874	45.1534	50.6986	67.2874	54.3798	42.4973	71.4929	42.4973	52.1625	60.2045
	All Targets	Faim	47.6619	52.3518	38.0239	46.0125	51.1739	38.9559	43.5964	44.5754	27.9521	20.4265	29.3681	25.9156	36.1227	35.5754	20.0682	30.5888		23.8018	32.1091	34.2071	30.0393	43.0032	32.4178	40.1364	38.5191	27.7867	31.5357	23.765	27.6958	24.8344	45.6724	33.9615	34.8228		47.6619	38.5927	22.8362	36.3636	42.6449	47.5299	60.2045	50.1264	24.7901	48.9162	42.4973	38.7345	43.4811
	All Targets	Lrit2	40.1364	41.8814	38.0239	40.0139	36.1227	24.7901	49.8245	36.9124	27.9521	30.1023	27.8997	28.6514	33.1125	32.8388	22.298	29.4164		27.3021	36.9255	45.1534	36.4603	32.9692	50.9423	46.1568	43.3561	37.049	37.2695	38.0239	37.4475	28.5972	28.0263	21.6119	26.0784		37.6278	27.7867	29.0643	31.4929	45.1534	47.5299	77.9118	56.865	49.5802	41.3906	38.9559	43.3089	53.5152
	All Targets	Prcc	47.6619	26.1759	22.1806	32.0061	21.0716	31.873	37.3683	30.1043	40.8531	23.6518	30.8365	31.7804	24.0818	21.8926	22.298	22.7575		34.3026	31.3064	30.1023	31.9037	30.1023	45.1534	40.1364	38.464	33.9615	40.1364	28.5179	34.2053	30.1023	19.7222	27.7867	25.8704		32.6108	32.4178	20.7602	28.5963	20.0682	28.5179	42.4973	30.3612	35.4144	30.1023	60.2045	41.9071	45.1534
	All Targets	Cyb5r3	158.037	180.614	215.469	184.706	186.634	235.506	195.146	205.762	324.675	356.927	309.833	330.478	454.544	484.373	481.636	473.518		302.423	293.798	295.55	297.257	186.347	224.609	212.723	207.893	279.411	298.156	212.3	263.289	394.34	346.695	324.178	355.071		163.054	240.818	184.766	196.213	107.866	72.8792	88.5361	89.7606	102.702	94.0696	99.1604	98.644	53.5152
	All Targets	Dapk3	52.679	34.0287	22.1806	36.2961	30.1023	38.9559	22.8362	30.6315	45.1534	29.0272	30.8365	35.0057	39.133	30.1023	42.3662	37.2005		35.7027	32.1091	39.6803	35.8307	34.4026	34.7334	18.0614	29.0658	47.8549	38.7029	31.6866	39.4148	46.6585	34.2543	29.3304	36.7478		40.1364	33.9615	29.0643	34.3874	42.6449	34.8553	67.2874	48.2625	42.4973	48.9162	53.1217	48.1784	46.8258
	All Targets	Tmem176a	67.7301	68.0573	60.2045	65.3307	45.1534	70.8289	56.0525	57.3449	94.6071	91.3819	79.2938	88.4276	75.2557	46.5217	73.5833	65.1202		82.6062	91.5109	80.7288	84.9487	58.7711	65.9934	58.1977	60.9874	78.729	97.474	71.2949	82.4993	86.544	97.5729	101.885	95.3338		122.918	132.759	120.409	125.362	25.0852	25.3493	28.3316	26.2554	70.8289	75.2557	42.4973	62.8606	38.464
	All Targets	Cnnm3	37.6278	44.499	50.6986	44.2751	33.1125	42.4973	26.9882	34.1994	23.6518	19.3515	22.0261	21.6764	27.092	35.5754	37.9066	33.5247		39.203	32.9118	45.1534	39.0894	54.4708	49.7845	30.1023	44.7859	27.7867	37.2695	45.9456	37.0006	28.5972	23.8742	32.4178	28.2964		27.5938	20.0682	37.3683	28.3434	42.6449	31.6866	46.0388	40.1234	31.873	48.9162	35.4144	38.7345	51.8428
	All Targets	Gss	32.6108	44.499	19.012	32.0406	63.2148	28.3316	24.9122	38.8195	70.9554	50.5288	44.0521	55.1788	33.1125	41.0486	51.2854	41.8155		44.1033	50.5718	47.89	47.5217	47.3036	53.2579	50.1705	50.244	43.2238	41.5698	39.6083	41.4673	63.2148	64.3566	61.7483	63.1065		82.7813	67.9231	70.5846	73.763	40.1364	72.8792	28.3316	47.1157	31.873	56.4418	56.6631	48.326	55.1875
	All Targets	Gfer	30.1023	39.2638	38.0239	35.7967	57.1943	42.4973	37.3683	45.6867	27.9521	31.1774	38.1785	32.436	69.2352	35.5754	28.9874	44.5993		56.7043	39.3336	54.7314	50.2564	37.2695	41.6801	34.1159	37.6885	37.049	44.4367	57.0359	46.1738	44.4009	37.3683	54.0297	45.2663		47.6619	47.8549	33.2163	42.911	40.1364	31.6866	53.1217	41.6482	24.7901	37.6278	21.2487	27.8889	41.8087
	All Targets	Trip6	60.2045	49.7342	19.012	42.9836	36.1227	24.7901	33.2163	31.3764	30.1023	19.3515	29.3681	26.2739	18.0614	16.4194	20.0682	18.183		28.7022	30.5036	13.6829	24.2962	28.6688	20.84	38.1295	29.2128	35.5052	38.7029	28.5179	34.242	21.8241	29.0643	30.8741	27.2542		27.5938	35.5052	35.2923	32.7971	37.6278	63.3732	35.4144	45.4718	35.4144	52.679	31.873	39.9888	38.464
	All Targets	Fbxw18	52.679	39.2638	15.8433	35.9287	18.0614	26.5608	29.0643	24.5622	32.2524	17.2013	14.684	21.3793	24.0818	32.8388	15.6086	24.1764		28.0021	31.3064	34.2071	31.1719	27.2354	19.6823	30.1023	25.6733	23.1556	20.0682	22.1806	21.8015	21.0716	30.1023	26.243	25.8056		25.0852	33.9615	47.7484	35.5984	32.6108	63.3732	42.4973	46.1604	38.9559	52.679	42.4973	44.7107	48.4981
	All Targets	Pskh1	35.1193	26.1759	44.3612	35.2188	36.1227	26.5608	31.1403	31.2746	38.7029	30.1023	27.8997	32.235	24.0818	35.5754	49.0556	36.2376		29.4022	37.7282	39.6803	35.6036	22.9351	41.6801	40.1364	34.9172	30.8741	38.7029	26.9336	32.1702	29.3497	38.4063	41.6801	36.4787		15.0511	38.5927	45.6724	33.1054	27.5938	34.8553	63.746	42.065	60.2045	33.8651	24.7901	39.6199	25.0852
	All Targets	Cyp17a1	55.1875	99.4684	50.6986	68.4515	42.1432	67.2874	53.9765	54.469	32.2524	40.8531	41.1153	38.0736	63.2148	103.99	75.8131	81.0059		50.4038	65.0209	72.5191	62.6479	61.638	47.469	46.1568	51.7546	38.5927	50.1705	49.1142	45.9591	54.9366	42.5584	60.2045	52.5665		47.6619	54.0297	37.3683	46.3533	55.1875	47.5299	53.1217	51.9464	46.0388	37.6278	49.5802	44.4156	26.7576
	All Targets	Mrps26	32.6108	44.499	38.0239	38.3779	39.133	56.6631	41.5204	45.7721	43.0032	45.1534	38.1785	42.1117	42.1432	41.0486	49.0556	44.0824		57.4043	55.3882	32.8388	48.5438	41.5698	45.1534	38.1295	41.6176	60.2045	51.6039	41.1926	51.0003	34.6176	37.3683	24.6993	32.2284		45.1534	44.7675	39.4444	43.1218	42.6449	63.3732	31.873	45.9637	38.9559	48.9162	35.4144	41.0955	46.8258
	All Targets	Itpr1	55.1875	36.6462	57.0359	49.6232	48.1636	53.1217	39.4444	46.9099	30.1023	37.6278	51.3941	39.7081	42.1432	35.5754	51.2854	43.0013		46.9035	41.7418	49.2583	45.9679	31.5357	43.9956	66.225	47.2521	58.6608	38.7029	34.8553	44.073	48.1636	42.5584	50.9423	47.2214		47.6619	40.1364	72.6607	53.4863	37.6278	28.5179	49.5802	38.5753	67.2874	41.3906	42.4973	50.3918	30.1023
	All Targets	Polr1e	30.1023	23.5583	41.1926	31.6177	24.0818	30.1023	26.9882	27.0574	10.7508	33.3275	14.684	19.5875	39.133	27.3657	26.7576	31.0854		30.1023	25.6873	19.156	24.9818	37.2695	31.2601	20.0682	29.5326	21.6119	25.8019	41.1926	29.5355	27.092	23.8742	37.049	29.3384		57.696	33.9615	26.9882	39.5486	45.1534	53.8672	53.1217	50.7141	35.4144	45.1534	28.3316	36.2998	26.7576
	All Targets	Cyp2a4	40.1364	26.1759	34.8553	33.7225	30.1023	23.0194	29.0643	27.3953	34.4026	27.9521	42.5837	34.9795	15.0511	35.5754	24.5278	25.0514		25.902	19.2655	24.6291	23.2655	27.2354	27.7867	52.1773	35.7331	30.8741	27.2354	15.8433	24.6509	29.3497	25.9502	32.4178	29.2393		37.6278	52.486	39.4444	43.1861	35.1193	25.3493	21.2487	27.2391	24.7901	26.3395	56.6631	35.9309	33.447
	All Targets	Mier3	42.6449	44.499	50.6986	45.9475	33.1125	38.9559	29.0643	33.7109	34.4026	35.4777	36.7101	35.5301	30.1023	2.73657	11.149	14.6626		38.5029	26.49	30.1023	31.6984	38.7029	42.8379	32.1091	37.8833	43.2238	40.1364	25.3493	36.2365	36.8753	28.0263	37.049	33.9835		45.1534	23.1556	35.2923	34.5338	40.1364	69.7105	42.4973	50.7814	53.1217	37.6278	38.9559	43.2351	46.8258
	All Targets	Wdr45	40.1364	31.4111	15.8433	29.1302	24.0818	40.7266	29.0643	31.2909	36.5528	22.5767	20.5577	26.5624	33.1125	35.5754	42.3662	37.018		38.5029	43.3473	21.8926	34.5809	34.4026	42.8379	20.0682	32.4362	38.5927	38.7029	42.7769	40.0242	39.133	32.1783	32.4178	34.5764		30.1023	40.1364	41.5204	37.253	40.1364	34.8553	38.9559	37.9825	53.1217	33.8651	49.5802	45.5223	43.4811
	All Targets	Mgat3	30.1023	20.9407	38.0239	29.689	18.0614	26.5608	31.1403	25.2542	19.3515	26.877	23.4945	23.241	18.0614	30.1023	13.3788	20.5141		28.0021	28.0955	21.8926	25.9967	35.836	30.1023	40.1364	35.3582	29.3304	38.7029	31.6866	33.24	20.319	22.8362	32.4178	25.191		50.1705	37.049	22.8362	36.6852	62.7131	44.3612	31.873	46.3158	46.0388	33.8651	42.4973	40.8004	63.5492
	All Targets	Ptpa	52.679	47.1166	38.0239	45.9398	27.092	35.4144	45.6724	36.0596	27.9521	40.8531	42.5837	37.1296	27.092	35.5754	46.8258	36.4977		49.7038	39.3336	41.0486	43.362	55.9042	48.6267	40.1364	48.2224	35.5052	40.1364	41.1926	38.9447	43.6483	49.8245	37.049	43.5072		62.7131	55.5734	45.6724	54.653	57.696	44.3612	46.0388	49.3653	46.0388	56.4418	53.1217	51.8674	51.8428
	All Targets	Tmem129	30.1023	28.7935	47.5299	35.4752	27.092	47.8095	26.9882	33.9633	21.5016	32.2524	24.9629	26.239	30.1023	24.6291	20.0682	24.9332		32.2024	31.3064	34.2071	32.572	37.2695	23.1556	38.1295	32.8515	35.5052	22.9351	22.1806	26.8736	25.5869	29.0643	23.1556	25.9356		37.6278	40.1364	26.9882	34.9175	45.1534	57.0359	38.9559	47.0484	31.873	41.3906	49.5802	40.9479	66.8939
	All Targets	Pnp	42.6449	47.1166	57.0359	48.9325	45.1534	51.3509	60.2045	52.2363	75.2557	54.8291	60.2045	63.4298	57.1943	54.7314	35.6768	49.2008		50.4038	49.7691	73.8874	58.0201	45.8701	54.4156	56.1909	52.1589	52.486	68.8052	44.3612	55.2175	57.1943	51.9005	37.049	48.7146		45.1534	69.4668	43.5964	52.7389	55.1875	25.3493	42.4973	41.0114	46.0388	56.4418	31.873	44.7845	45.1534
	All Targets	Ybx1	180.614	193.702	158.433	177.583	147.501	168.219	166.082	160.6	139.761	136.535	101.32	125.872	132.45	125.882	138.247	132.193		122.509	138.872	131.355	130.912	150.511	153.985	112.382	138.959	92.6224	71.6721	101.397	88.5639	130.192	122.485	121.953	124.877		105.358	128.128	134.941	122.809	50.1705	34.8553	56.6631	47.2296	77.9118	67.7301	46.0388	63.8936	46.8258
	All Targets	Ctsb	67.7301	104.704	104.566	92.3332	93.317	100.931	114.181	102.81	150.511	145.136	118.941	138.196	129.44	134.092	136.018	133.183		144.211	159.743	119.041	140.998	75.9724	136.618	110.375	107.655	143.565	141.911	123.578	136.351	133.203	150.511	106.516	130.077		85.2898	111.147	116.257	104.231	45.1534	44.3612	63.746	51.0869	77.9118	75.2557	56.6631	69.9435	43.4811
	All Targets	Rarres1	47.6619	34.0287	44.3612	42.0173	45.1534	67.2874	24.9122	45.7844	58.0544	43.0032	46.9889	49.3488	36.1227	35.5754	26.7576	32.8186		72.8055	102.749	75.2557	83.6034	57.3377	71.7823	52.1773	60.4324	50.9423	37.2695	45.9456	44.7191	66.225	63.3186	74.0979	67.8805		82.7813	75.6416	45.6724	68.0318	82.7813	57.0359	60.2045	66.6739	60.2045	60.2045	49.5802	56.6631	58.5322
	All Targets	Tmem242	40.1364	44.499	53.8672	46.1675	54.1841	40.7266	56.0525	50.3211	47.3036	48.3787	42.5837	46.0886	30.1023	49.2583	62.4343	47.265		51.1039	66.6264	54.7314	57.4872	47.3036	47.469	32.1091	42.2939	44.7675	48.737	36.4396	43.3147	49.6688	51.9005	52.486	51.3517		65.2216	50.9423	76.8127	64.3255	42.6449	53.8672	46.0388	47.517	35.4144	37.6278	35.4144	36.1522	36.7917
	All Targets	4932411N23Rik	30.1023	34.0287	31.6866	31.9392	18.0614	35.4144	39.4444	30.9734	23.6518	15.0511	24.9629	21.2219	27.092	27.3657	20.0682	24.842		31.5024	27.2927	41.0486	33.2812	43.0032	50.9423	56.1909	50.0455	40.1364	28.6688	17.4276	28.7443	30.8548	24.9122	37.049	30.9387		57.696	32.4178	43.5964	44.5701	87.7983	41.1926	38.9559	55.9823	46.0388	52.679	49.5802	49.4327	68.5663
	All Targets	Fabp5	27.5938	60.2045	50.6986	46.1656	45.1534	40.7266	39.4444	41.7748	73.1055	68.8052	74.8886	72.2664	102.348	227.135	98.1111	142.531		134.41	118.804	136.829	130.014	60.2045	50.9423	80.2727	63.8065	81.8164	88.8734	76.0478	82.2459	41.3906	26.9882	44.7675	37.7155		45.1534	44.7675	33.2163	41.0457	35.1193	41.1926	38.9559	38.4226	49.5802	45.1534	49.5802	48.1046	36.7917
	All Targets	Tfr2	35.1193	54.9694	57.0359	49.0415	69.2352	58.4338	68.5086	65.3926	90.3068	88.1567	70.4834	82.9823	60.2045	68.4143	69.1237	65.9142		60.2045	70.64	99.8848	76.9098	61.638	59.0468	50.1705	56.9517	72.5542	75.9724	99.8128	82.7798	60.9571	71.6227	57.1171	63.2323		57.696	44.7675	64.3566	55.6067	55.1875	41.1926	28.3316	41.5705	38.9559	37.6278	17.7072	31.4303	36.7917
	All Targets	Aldh9a1	120.409	109.939	98.2285	109.525	108.368	123.951	132.865	121.728	165.563	162.337	151.246	159.715	156.532	145.038	171.694	157.755		118.309	111.579	140.933	123.607	113.242	129.671	100.341	114.418	100.341	97.474	107.734	101.85	179.861	205.526	182.157	189.181		92.8153	100.341	130.789	107.982	62.7131	47.5299	88.5361	66.2597	99.1604	63.9673	53.1217	72.0831	50.1705
	All Targets	Hnrnpa1	62.7131	57.587	98.2285	72.8428	69.2352	69.0582	64.3566	67.55	58.0544	84.9314	76.357	73.1143	72.2455	62.9411	71.3535	68.8467		76.3058	67.4291	60.2045	67.9798	74.539	81.0446	70.2386	75.2741	60.2045	71.6721	53.8672	61.9146	69.9878	62.2806	63.292	65.1868		75.2557	92.6224	66.4326	78.1036	42.6449	66.5419	35.4144	48.2004	60.2045	41.3906	67.2874	56.2942	45.1534
	All Targets	Itih1	97.8324	88.998	133.084	106.638	153.522	143.428	114.181	137.044	174.163	190.289	211.45	191.968	153.522	180.614	211.831	181.989		222.617	175.797	216.189	204.868	144.778	100.727	136.464	127.323	203.769	192.081	224.975	206.942	163.305	152.587	135.846	150.579		112.884	92.6224	118.333	107.946	60.2045	88.7225	63.746	70.891	88.5361	75.2557	77.9118	80.5678	46.8258
	All Targets	Rasa2	37.6278	39.2638	28.5179	35.1365	39.133	21.2487	24.9122	28.4313	45.1534	23.6518	17.6208	28.8087	30.1023	24.6291	28.9874	27.9063		27.3021	35.32	16.4194	26.3472	34.4026	33.5756	30.1023	32.6935	18.5245	35.836	23.765	26.0418	27.8446	28.0263	20.0682	25.313		32.6108	32.4178	47.7484	37.5924	50.1705	53.8672	53.1217	52.3864	56.6631	30.1023	38.9559	41.9071	53.5152
	All Targets	Cd300lg	45.1534	54.9694	57.0359	52.3862	39.133	37.1852	41.5204	39.2795	38.7029	48.3787	36.7101	41.2639	21.0716	57.468	40.1364	39.5586		50.4038	44.9527	20.5243	38.6269	51.6039	57.889	46.1568	51.8832	54.0297	35.836	47.5299	45.7986	45.906	43.5964	46.3112	45.2712		45.1534	47.8549	45.6724	46.2269	50.1705	63.3732	67.2874	60.277	56.6631	60.2045	42.4973	53.1217	63.5492
	All Targets	Gm3248	285.972	253.906	307.36	282.413	234.798	177.072	215.906	209.259	195.665	212.866	220.261	209.597	135.46	125.882	176.154	145.832		182.714	187.035	199.77	189.84	232.218	219.978	236.805	229.667	174.439	160.545	148.927	161.304	91.8119	61.2426	84.9038	79.3194		148.003	155.914	168.158	157.358	230.784	269.336	177.072	225.731	325.813	361.227	216.028	301.023	297.678
	All Targets	Fbxo45	27.5938	20.9407	19.012	22.5155	36.1227	40.7266	37.3683	38.0726	23.6518	26.877	26.4313	25.6534	18.0614	21.8926	13.3788	17.7776		36.4027	32.1091	31.4706	33.3275	38.7029	41.6801	38.1295	39.5042	26.243	32.9692	41.1926	33.4682	28.5972	24.9122	29.3304	27.6133		30.1023	26.243	45.6724	34.0059	32.6108	22.1806	81.4532	45.4149	31.873	56.4418	35.4144	41.2431	36.7917
	All Targets	Timm9	27.5938	28.7935	15.8433	24.0768	42.1432	24.7901	41.5204	36.1512	23.6518	35.4777	23.4945	27.5413	15.0511	38.312	35.6768	29.68		30.1023	20.0682	25.9974	25.3893	27.2354	20.84	36.1227	28.0661	24.6993	43.0032	28.5179	32.0735	31.6074	38.4063	24.6993	31.571		25.0852	23.1556	20.7602	23.0003	40.1364	25.3493	28.3316	31.2724	21.2487	63.9673	56.6631	47.293	40.1364
	All Targets	Nr2c2	40.1364	39.2638	31.6866	37.0289	15.0511	31.873	31.1403	26.0215	47.3036	37.6278	44.0521	42.9945	42.1432	38.312	40.1364	40.1972		32.2024	38.5309	50.6266	40.4533	43.0032	47.469	40.1364	43.5362	37.049	47.3036	41.1926	41.8484	30.8548	32.1783	29.3304	30.7878		22.5767	37.049	53.9765	37.8674	40.1364	47.5299	49.5802	45.7488	35.4144	37.6278	31.873	34.9718	38.464
	All Targets	Rpl10a	205.699	201.554	253.493	220.249	279.951	281.545	251.198	270.898	331.125	341.876	337.733	336.911	225.767	325.652	278.725	276.715		316.424	304.234	309.232	309.963	250.852	237.345	202.689	230.295	307.198	302.456	274.089	294.581	220.499	230.438	209.944	220.294		253.361	260.886	251.198	255.148	112.884	133.084	180.614	142.194	162.906	176.851	134.575	158.111	100.341
	All Targets	Map1lc3b	92.8153	107.321	114.072	104.736	105.358	116.868	147.397	123.208	131.16	150.511	146.84	142.837	120.409	125.882	93.6515	113.314		101.508	121.212	123.146	115.288	126.143	126.198	98.3341	116.892	132.759	134.744	131.499	133.001	98.5849	84.0788	92.6224	91.762		120.409	92.6224	74.7367	95.9227	65.2216	88.7225	88.5361	80.8267	99.1604	94.0696	99.1604	97.4635	68.5663
	All Targets	Trak1	40.1364	28.7935	34.8553	34.595	30.1023	35.4144	47.7484	37.755	40.8531	31.1774	48.4573	40.1626	45.1534	32.8388	37.9066	38.6329		44.1033	41.7418	49.2583	45.0345	31.5357	31.2601	50.1705	37.6554	64.8357	28.6688	44.3612	45.9552	39.8855	44.6344	18.5245	34.3481		62.7131	43.2238	43.5964	49.8444	32.6108	57.0359	35.4144	41.687	46.0388	56.4418	28.3316	43.604	40.1364
	All Targets	Prss45	42.6449	57.587	25.3493	41.8604	27.092	42.4973	31.1403	33.5766	21.5016	35.4777	17.6208	24.8667	45.1534	38.312	33.447	38.9708		30.8023	28.0955	27.3657	28.7545	38.7029	46.3112	36.1227	40.3789	16.9808	32.9692	31.6866	27.2122	28.5972	26.9882	37.049	30.8781		42.6449	41.6801	49.8245	44.7165	50.1705	85.5538	60.2045	65.3096	49.5802	52.679	49.5802	50.6131	86.9621
	All Targets	Myh9	52.679	49.7342	69.7105	57.3746	78.2659	72.5996	45.6724	65.5126	79.556	70.9554	101.32	83.9437	84.2864	90.3068	44.596	73.063		77.7059	83.4836	62.9411	74.7102	70.2386	37.049	70.2386	59.1754	78.729	90.3068	69.7105	79.5821	60.2045	69.5466	63.292	64.3477		65.2216	80.2727	85.1168	76.8704	20.0682	38.0239	42.4973	33.5298	24.7901	22.5767	60.2045	35.8571	36.7917
	All Targets	Fnip2	65.2216	36.6462	38.0239	46.6306	33.1125	24.7901	26.9882	28.297	34.4026	33.3275	61.673	43.1344	66.225	65.6777	60.2045	64.0357		27.3021	24.8845	32.8388	28.3418	48.737	50.9423	30.1023	43.2605	52.486	28.6688	36.4396	39.1981	48.9162	43.5964	44.7675	45.76		57.696	32.4178	35.2923	41.8021	35.1193	15.8433	38.9559	29.9728	31.873	30.1023	38.9559	33.6437	38.464
	All Targets	Galt	62.7131	70.6749	31.6866	55.0249	60.2045	44.268	62.2806	55.5844	43.0032	59.1295	54.3309	52.1545	66.225	60.2045	62.4343	62.9546		68.6052	35.32	57.468	53.7977	50.1705	40.5223	50.1705	46.9544	47.8549	37.2695	34.8553	39.9932	53.4315	43.5964	46.3112	47.7797		45.1534	44.7675	58.1285	49.3498	57.696	63.3732	35.4144	52.1612	38.9559	45.1534	42.4973	42.2022	33.447
	All Targets	Sin3a	42.6449	41.8814	38.0239	40.8501	27.092	42.4973	24.9122	31.5005	21.5016	18.2764	30.8365	23.5382	21.0716	41.0486	24.5278	28.8826		35.7027	37.7282	34.2071	35.8793	30.1023	23.1556	16.0545	23.1041	41.6801	31.5357	30.1023	34.4394	29.3497	29.0643	32.4178	30.2773		40.1364	32.4178	29.0643	33.8728	50.1705	34.8553	31.873	38.9662	28.3316	48.9162	31.873	36.3736	33.447
	All Targets	Shld2	55.1875	34.0287	41.1926	43.4696	30.1023	24.7901	31.1403	28.6776	25.8019	40.8531	29.3681	32.0077	24.0818	30.1023	26.7576	26.9806		44.1033	46.5582	43.7851	44.8155	43.0032	38.2067	30.1023	37.1041	50.9423	32.9692	39.6083	41.1732	29.3497	29.0643	29.3304	29.2481		32.6108	33.9615	35.2923	33.9549	12.5426	50.6986	35.4144	32.8852	35.4144	30.1023	53.1217	39.5461	45.1534
	All Targets	Timm10b	42.6449	34.0287	25.3493	34.0076	45.1534	49.5802	35.2923	43.342	38.7029	37.6278	45.5205	40.6171	45.1534	21.8926	28.9874	32.0111		54.6041	36.9255	60.2045	50.578	45.8701	45.1534	38.1295	43.051	41.6801	44.4367	50.6986	45.6051	35.3702	43.5964	40.1364	39.701		77.7642	44.7675	41.5204	54.684	55.1875	47.5299	42.4973	48.4049	49.5802	30.1023	46.0388	41.9071	36.7917
	All Targets	Arl6ip5	47.6619	39.2638	66.5419	51.1559	45.1534	38.9559	33.2163	39.1085	32.2524	41.9282	48.4573	40.8793	24.0818	51.9948	40.1364	38.7377		42.7032	45.7555	34.2071	40.8886	38.7029	49.7845	60.2045	49.564	40.1364	53.0373	60.2045	51.1261	45.1534	50.8625	46.3112	47.4424		45.1534	47.8549	39.4444	44.1509	50.1705	41.1926	46.0388	45.8006	31.873	48.9162	49.5802	43.4565	31.7746
	All Targets	Ptbp2	70.2386	41.8814	44.3612	52.1604	30.1023	51.3509	33.2163	38.2232	38.7029	32.2524	26.4313	32.4622	24.0818	46.5217	20.0682	30.2239		44.8034	43.3473	32.8388	40.3298	44.4367	39.3645	42.1432	41.9815	43.2238	22.9351	38.0239	34.7276	34.6176	26.9882	46.3112	35.9723		42.6449	27.7867	60.2045	43.5454	67.7301	57.0359	31.873	52.213	31.873	45.1534	46.0388	41.0217	48.4981
	All Targets	Spcs2	52.679	41.8814	72.8792	55.8132	87.2966	72.5996	72.6607	77.519	68.8052	63.4298	70.4834	67.5728	57.1943	68.4143	49.0556	58.2214		75.6057	81.0755	60.2045	72.2952	57.3377	55.5734	34.1159	49.009	69.4668	70.2386	95.0598	78.2551	74.5031	66.4326	55.5734	65.5031		80.2727	55.5734	37.3683	57.7382	30.1023	53.8672	35.4144	39.7946	49.5802	48.9162	56.6631	51.7198	70.2386
	All Targets	Rabif	45.1534	28.7935	28.5179	34.1549	39.133	35.4144	39.4444	37.9973	45.1534	23.6518	33.7733	34.1928	27.092	16.4194	22.298	21.9365		40.6031	35.32	28.734	34.8857	41.5698	39.3645	42.1432	41.0258	37.049	51.6039	17.4276	35.3602	36.8753	30.1023	41.6801	36.2192		27.5938	43.2238	45.6724	38.83	40.1364	50.6986	56.6631	49.166	53.1217	60.2045	56.6631	56.6631	56.8598
	All Targets	Rps27	180.614	175.378	196.457	184.15	180.614	185.926	199.298	188.612	176.313	199.965	182.082	186.12	117.399	186.087	180.614	161.366		233.118	208.709	206.611	216.146	179.18	169.036	208.709	185.642	196.051	219.317	201.21	205.526	161.047	179.576	137.39	159.338		168.071	233.1	215.906	205.692	100.341	76.0478	63.746	80.0449	92.0775	112.884	56.6631	87.2081	51.8428
	All Targets	Fam136a	52.679	41.8814	22.1806	38.9137	33.1125	38.9559	37.3683	36.4789	40.8531	27.9521	49.9257	39.577	39.133	24.6291	55.745	39.8357		37.1028	38.5309	51.9948	42.5428	43.0032	52.1001	54.1841	49.7625	40.1364	45.8701	45.9456	43.984	39.133	21.7982	30.8741	30.6018		25.0852	26.243	45.6724	32.3335	40.1364	38.0239	24.7901	34.3168	31.873	41.3906	17.7072	30.3236	35.1193
	All Targets	Cds2	52.679	62.8221	57.0359	57.5123	75.2557	67.2874	43.5964	62.0465	51.6039	48.3787	54.3309	51.4378	69.2352	68.4143	73.5833	70.4109		58.1044	51.3745	50.6266	53.3685	58.7711	53.2579	46.1568	52.7286	63.292	50.1705	58.6202	57.3609	69.2352	58.1285	47.8549	58.4062		52.679	38.5927	56.0525	49.108	35.1193	38.0239	56.6631	43.2688	49.5802	33.8651	42.4973	41.9809	68.5663
	All Targets	Dennd5b	57.696	65.4397	50.6986	57.9448	84.2864	63.746	83.0408	77.0244	55.9042	65.58	61.673	61.0524	57.1943	79.3605	86.9621	74.5057		63.7048	52.98	79.3605	65.3485	58.7711	67.1512	60.2045	62.0423	54.0297	55.9042	66.5419	58.8253	63.9673	63.3186	72.5542	66.6134		67.7301	63.292	72.6607	67.8942	57.696	41.1926	49.5802	49.4896	63.746	30.1023	63.746	52.5314	41.8087
	All Targets	Clip1	42.6449	52.3518	60.2045	51.7337	27.092	38.9559	24.9122	30.3201	23.6518	33.3275	42.5837	33.1877	27.092	41.0486	20.0682	29.4029		42.0032	36.9255	46.5217	41.8168	34.4026	46.3112	58.1977	46.3038	40.1364	51.6039	60.2045	50.6483	36.8753	34.2543	27.7867	32.9721		30.1023	38.5927	41.5204	36.7384	55.1875	47.5299	35.4144	46.0439	35.4144	45.1534	60.2045	46.9241	61.8769
	All Targets	Ralgds	60.2045	15.7055	47.5299	41.1467	30.1023	40.7266	35.2923	35.3737	23.6518	23.6518	26.4313	24.5783	30.1023	24.6291	22.298	25.6765		35.7027	36.1227	27.3657	33.0637	32.9692	28.9445	36.1227	32.6788	32.4178	30.1023	36.4396	32.9866	27.8446	28.0263	41.6801	32.517		22.5767	37.049	33.2163	30.9473	50.1705	53.8672	46.0388	50.0255	38.9559	60.2045	60.2045	53.1217	56.8598
	All Targets	Ndufa3	148.003	146.585	148.927	147.838	216.736	210.716	193.07	206.841	206.416	198.89	192.361	199.222	189.644	202.506	193.992	195.381		189.714	223.961	203.874	205.85	167.713	174.825	178.607	173.715	138.934	160.545	152.096	150.525	196.417	224.21	219.206	213.278		180.614	166.72	166.082	171.138	67.7301	91.8911	63.746	74.4558	116.868	116.646	123.951	119.155	50.1705
	All Targets	Zdhhc4	22.5767	36.6462	57.0359	38.7529	33.1125	28.3316	29.0643	30.1694	34.4026	37.6278	23.4945	31.8416	24.0818	32.8388	26.7576	27.8927		33.6025	29.7009	27.3657	30.2231	24.3685	46.3112	34.1159	34.9319	29.3304	34.4026	17.4276	27.0535	26.3395	18.6842	40.1364	28.3867		32.6108	38.5927	26.9882	32.7306	40.1364	47.5299	35.4144	41.0269	35.4144	37.6278	46.0388	39.6937	26.7576
	All Targets	Dctn5	32.6108	68.0573	47.5299	49.3993	39.133	44.268	51.9005	45.1005	43.0032	32.2524	29.3681	34.8746	39.133	49.2583	42.3662	43.5858		49.7038	59.4018	41.0486	50.0514	38.7029	45.1534	30.1023	37.9862	55.5734	40.1364	44.3612	46.6903	42.1432	47.7484	35.5052	41.799		65.2216	46.3112	56.0525	55.8618	72.7472	41.1926	74.3703	62.77	53.1217	63.9673	95.619	70.9027	56.8598
	All Targets	Ehhadh	75.2557	65.4397	85.5538	75.4164	78.2659	102.702	68.5086	83.1588	83.8563	94.6071	132.156	103.54	117.399	123.146	136.018	125.521		65.805	81.8782	53.3631	67.0154	98.9075	118.094	108.368	108.456	66.3794	80.2727	60.2045	68.9522	167.068	145.321	138.934	150.441		148.003	123.497	91.3448	120.948	62.7131	57.0359	49.5802	56.4431	56.6631	79.0185	56.6631	64.1149	35.1193
	All Targets	Leng8	57.696	39.2638	28.5179	41.8259	45.1534	35.4144	43.5964	41.3881	34.4026	41.9282	32.3049	36.2119	48.1636	32.8388	26.7576	35.92		43.4033	36.1227	43.7851	41.1037	35.836	30.1023	42.1432	36.0272	38.5927	32.9692	31.6866	34.4161	31.6074	25.9502	37.049	31.5355		40.1364	38.5927	37.3683	38.6991	35.1193	28.5179	28.3316	30.6563	60.2045	52.679	35.4144	49.4327	31.7746
	All Targets	Ecm1	102.849	133.497	82.3852	106.244	81.2761	97.3897	105.877	94.8476	49.4537	76.3308	92.5094	72.7646	111.378	109.463	102.571	107.804		68.6052	113.185	88.9385	90.2428	81.7062	98.4113	82.2795	87.4657	46.3112	77.4058	41.1926	54.9699	76.7608	106.915	104.972	96.2159		70.2386	77.1853	91.3448	79.5896	32.6108	38.0239	38.9559	36.5302	42.4973	22.5767	28.3316	31.1352	31.7746
	All Targets	Rbm6	35.1193	39.2638	38.0239	37.469	39.133	23.0194	31.1403	31.0975	25.8019	29.0272	49.9257	34.9183	30.1023	16.4194	24.5278	23.6832		35.0026	36.1227	25.9974	32.3743	32.9692	28.9445	34.1159	32.0099	40.1364	22.9351	34.8553	32.6422	35.3702	23.8742	24.6993	27.9812		42.6449	21.6119	39.4444	34.567	25.0852	31.6866	38.9559	31.9092	28.3316	33.8651	42.4973	34.898	35.1193
	All Targets	Cast	40.1364	62.8221	50.6986	51.219	45.1534	37.1852	56.0525	46.1304	62.3547	51.6039	58.7361	57.5649	45.1534	51.9948	53.5152	50.2211		57.4043	53.7827	49.2583	53.4818	51.6039	46.3112	58.1977	52.0376	54.0297	58.7711	38.0239	50.2749	62.4622	55.0145	49.3986	55.6251		77.7642	58.6608	37.3683	57.9311	40.1364	41.1926	24.7901	35.373	53.1217	33.8651	42.4973	43.1613	45.1534
	All Targets	Ppp1r3b	122.918	96.8508	110.903	110.224	174.593	148.741	137.017	153.45	113.959	112.884	135.093	120.645	75.2557	93.0434	89.1919	85.8303		133.01	140.477	124.514	132.667	74.539	77.5712	70.2386	74.1163	123.497	123.276	123.578	123.45	70.7403	69.5466	78.729	73.0053		85.2898	89.535	93.4208	89.4152	65.2216	85.5538	53.1217	67.9657	74.3703	48.9162	77.9118	67.0661	80.2727
	All Targets	Mical3	32.6108	60.2045	41.1926	44.6693	63.2148	15.9365	39.4444	39.5319	30.1023	21.5016	45.5205	32.3748	27.092	30.1023	20.0682	25.7542		35.0026	35.32	28.734	33.0189	47.3036	40.5223	34.1159	40.6473	35.5052	43.0032	45.9456	41.4847	40.6381	33.2163	44.7675	39.5406		72.7472	46.3112	47.7484	55.6023	62.7131	53.8672	35.4144	50.6649	46.0388	41.3906	56.6631	48.0308	65.2216
	All Targets	Kng2	135.46	130.879	133.084	133.141	138.47	111.555	132.865	127.63	206.416	233.293	211.45	217.053	258.88	257.238	301.023	272.38		136.51	157.335	149.143	147.663	150.511	163.247	144.491	152.75	180.614	190.648	177.445	182.902	243.828	195.146	197.594	212.19		173.088	132.759	199.298	168.382	125.426	85.5538	74.3703	95.1168	88.5361	124.172	95.619	102.776	48.4981
	All Targets	Ano7	42.6449	28.7935	41.1926	37.5437	15.0511	26.5608	43.5964	28.4028	19.3515	16.1262	30.8365	22.1047	9.03068	30.1023	15.6086	18.2472		32.2024	23.2791	27.3657	27.6157	44.4367	28.9445	26.0886	33.1566	29.3304	25.8019	23.765	26.2991	27.092	22.8362	20.0682	23.3321		50.1705	33.9615	18.6842	34.2721	40.1364	57.0359	42.4973	46.5565	42.4973	63.9673	53.1217	53.1954	61.8769
	All Targets	Dab2	42.6449	20.9407	34.8553	32.8136	27.092	37.1852	33.2163	32.4978	27.9521	22.5767	33.7733	28.1007	27.092	16.4194	26.7576	23.423		35.0026	28.8982	23.2608	29.0539	37.2695	45.1534	58.1977	46.8735	38.5927	54.4708	33.2709	42.1115	25.5869	36.3303	26.243	29.3868		50.1705	26.243	33.2163	36.5433	22.5767	53.8672	46.0388	40.8276	56.6631	71.4929	53.1217	60.4259	48.4981
	All Targets	Mrps33	22.5767	23.5583	53.8672	33.3341	36.1227	53.1217	29.0643	39.4362	51.6039	37.6278	35.2417	41.4911	45.1534	32.8388	37.9066	38.6329		44.8034	46.5582	39.6803	43.6806	50.1705	37.049	38.1295	41.783	44.7675	47.3036	42.7769	44.9493	47.4111	46.7104	27.7867	40.6361		57.696	54.0297	45.6724	52.4661	35.1193	47.5299	38.9559	40.535	42.4973	67.7301	38.9559	49.7278	55.1875
	All Targets	Ggact	62.7131	41.8814	69.7105	58.1017	42.1432	42.4973	35.2923	39.9776	34.4026	51.6039	45.5205	43.8423	21.0716	76.624	71.3535	56.3497		65.805	58.5991	62.9411	62.4484	57.3377	59.0468	56.1909	57.5251	54.0297	50.1705	42.7769	48.9924	61.7097	62.2806	50.9423	58.3108		40.1364	32.4178	70.5846	47.7129	45.1534	38.0239	38.9559	40.7111	35.4144	26.3395	35.4144	32.3895	46.8258
	All Targets	Gosr1	40.1364	18.3231	9.50598	22.6552	24.0818	26.5608	31.1403	27.261	27.9521	26.877	20.5577	25.1289	30.1023	30.1023	24.5278	28.2441		35.0026	32.1091	28.734	31.9486	14.3344	27.7867	16.0545	19.3919	24.6993	27.2354	31.6866	27.8738	24.8344	32.1783	35.5052	30.8393		32.6108	24.6993	29.0643	28.7915	42.6449	28.5179	42.4973	37.8867	38.9559	41.3906	53.1217	44.4894	23.4129
	All Targets	Cyp2d12	373.77	321.963	399.251	364.995	340.156	313.418	440.116	364.563	288.122	356.927	327.454	324.168	267.91	309.232	301.023	292.722		406.731	401.364	418.695	408.93	338.292	392.487	381.295	370.692	409.082	510.305	413.51	444.299	271.673	335.277	392.101	333.017		301.023	301.023	278.187	293.411	531.807	665.419	509.968	569.064	679.957	492.925	513.509	562.13	566.926
	All Targets	Peg10	42.6449	31.4111	44.3612	39.4724	36.1227	42.4973	24.9122	34.5108	19.3515	33.3275	27.8997	26.8595	39.133	13.6829	40.1364	30.9841		37.8029	36.1227	41.0486	38.3247	44.4367	40.5223	30.1023	38.3538	44.7675	28.6688	34.8553	36.0972	28.5972	37.3683	26.243	30.7362		37.6278	49.3986	24.9122	37.3129	37.6278	47.5299	70.8289	51.9955	38.9559	67.7301	46.0388	50.9083	56.8598
	All Targets	Acp1	50.1705	44.499	53.8672	49.5122	21.0716	47.8095	51.9005	40.2605	38.7029	27.9521	32.3049	32.9866	42.1432	43.7851	40.1364	42.0216		47.6036	44.9527	46.5217	46.3593	44.4367	49.7845	52.1773	48.7995	46.3112	40.1364	30.1023	38.8499	43.6483	25.9502	38.5927	36.0637		45.1534	38.5927	47.7484	43.8315	60.2045	44.3612	60.2045	54.9234	46.0388	30.1023	53.1217	43.0876	56.8598
	All Targets	Sema6d	30.1023	44.499	31.6866	35.4293	27.092	38.9559	39.4444	35.1641	36.5528	32.2524	35.2417	34.6823	39.133	41.0486	28.9874	36.3896		25.902	51.3745	41.0486	39.4417	28.6688	31.2601	36.1227	32.0172	52.486	25.8019	39.6083	39.2987	34.6176	30.1023	27.7867	30.8355		62.7131	35.5052	43.5964	47.2716	65.2216	53.8672	70.8289	63.3059	56.6631	52.679	21.2487	43.5302	45.1534
	All Targets	Polr2a	62.7131	34.0287	44.3612	47.0343	69.2352	38.9559	39.4444	49.2118	38.7029	39.778	38.1785	38.8865	33.1125	27.3657	33.447	31.3084		41.3031	36.1227	32.8388	36.7549	58.7711	35.8912	46.1568	46.9397	29.3304	47.3036	45.9456	40.8599	40.6381	38.4063	44.7675	41.2706		50.1705	37.049	39.4444	42.2213	20.0682	60.2045	56.6631	45.6453	31.873	37.6278	63.746	44.4156	40.1364
	All Targets	Zmiz2	62.7131	39.2638	19.012	40.3296	48.1636	51.3509	47.7484	49.0877	43.0032	39.778	30.8365	37.8726	42.1432	21.8926	37.9066	33.9808		48.3036	39.3336	46.5217	44.7197	54.4708	59.0468	60.2045	57.9074	46.3112	43.0032	33.2709	40.8618	33.8651	51.9005	41.6801	42.4819		47.6619	29.3304	49.8245	42.2723	30.1023	31.6866	35.4144	32.4011	24.7901	52.679	56.6631	44.7107	46.8258
	All Targets	Map2k2	30.1023	41.8814	25.3493	32.4443	33.1125	31.873	33.2163	32.7339	38.7029	38.7029	49.9257	42.4439	15.0511	32.8388	24.5278	24.1393		39.203	41.7418	43.7851	41.5766	61.638	38.2067	36.1227	45.3225	66.3794	54.4708	44.3612	55.0705	54.9366	42.5584	33.9615	43.8189		47.6619	35.5052	37.3683	40.1785	55.1875	25.3493	70.8289	50.4552	56.6631	37.6278	31.873	42.0546	41.8087
	All Targets	Cyp4a12a	50.1705	54.9694	22.1806	42.4401	39.133	54.8924	53.9765	49.3339	129.01	120.409	121.877	123.765	135.46	76.624	98.1111	103.398		102.908	106.763	113.568	107.746	54.4708	54.4156	82.2795	63.722	75.6416	67.3718	71.2949	71.4361	189.644	98.6109	183.701	157.319		42.6449	35.5052	43.5964	40.5822	45.1534	57.0359	49.5802	50.5898	35.4144	22.5767	24.7901	27.5938	58.5322
	All Targets	Htd2	30.1023	28.7935	19.012	25.9692	42.1432	42.4973	45.6724	43.4376	34.4026	17.2013	20.5577	24.0538	39.133	13.6829	17.8384	23.5514		25.2019	41.7418	24.6291	30.5243	40.1364	33.5756	46.1568	39.9563	30.8741	28.6688	11.0903	23.5444	34.6176	30.1023	26.243	30.321		37.6278	37.049	37.3683	37.3484	25.0852	41.1926	49.5802	38.6193	70.8289	67.7301	53.1217	63.8936	55.1875
	All Targets	Srgap2	37.6278	36.6462	41.1926	38.4889	27.092	30.1023	39.4444	32.2129	34.4026	31.1774	26.4313	30.6704	15.0511	24.6291	20.0682	19.9162		37.1028	29.7009	20.5243	29.1093	37.2695	47.469	50.1705	44.9696	27.7867	32.9692	36.4396	32.3985	24.0818	22.8362	38.5927	28.5036		25.0852	43.2238	33.2163	33.8418	32.6108	28.5179	14.1658	25.0982	35.4144	45.1534	31.873	37.4803	31.7746
	All Targets	Ggt6	42.6449	28.7935	44.3612	38.5999	33.1125	46.0388	37.3683	38.8399	30.1023	37.6278	51.3941	39.7081	60.2045	57.468	66.8939	61.5222		37.8029	25.6873	31.4706	31.6536	31.5357	30.1023	30.1023	30.5801	54.0297	48.737	66.5419	56.4362	35.3702	25.9502	27.7867	29.7024		27.5938	33.9615	22.8362	28.1305	55.1875	60.2045	21.2487	45.5469	31.873	56.4418	24.7901	37.7016	40.1364
	All Targets	Casc3	40.1364	36.6462	38.0239	38.2688	30.1023	35.4144	49.8245	38.4471	34.4026	33.3275	22.0261	29.9187	42.1432	27.3657	22.298	30.6023		30.8023	33.7145	21.8926	28.8031	38.7029	57.889	46.1568	47.5829	37.049	35.836	36.4396	36.4415	30.1023	34.2543	30.8741	31.7436		30.1023	32.4178	35.2923	32.6041	35.1193	79.2165	24.7901	46.3753	38.9559	37.6278	46.0388	40.8742	46.8258
	All Targets	Mgat1	67.7301	65.4397	44.3612	59.177	69.2352	65.5167	74.7367	69.8295	88.1567	72.0304	86.6358	82.2743	45.1534	68.4143	80.2727	64.6135		63.0048	65.8236	91.6751	73.5012	100.341	74.0979	80.2727	84.9038	83.3601	88.8734	69.7105	80.648	76.0082	64.3566	74.0979	71.4876		75.2557	72.5542	66.4326	71.4142	75.2557	47.5299	56.6631	59.8162	56.6631	37.6278	53.1217	49.1375	60.2045
	All Targets	Abraxas1	32.6108	23.5583	31.6866	29.2852	24.0818	28.3316	22.8362	25.0832	30.1023	26.877	13.2156	23.3983	9.03068	46.5217	31.2172	28.9232		31.5024	28.8982	27.3657	29.2554	32.9692	34.7334	38.1295	35.2774	27.7867	31.5357	39.6083	32.9769	19.5665	29.0643	24.6993	24.4433		47.6619	61.7483	29.0643	46.1581	47.6619	50.6986	38.9559	45.7721	46.0388	67.7301	35.4144	49.7278	58.5322
	All Targets	H2-Ab1	70.2386	39.2638	41.1926	50.2317	27.092	60.2045	22.8362	36.7109	70.9554	36.5528	42.5837	50.0306	39.133	41.0486	33.447	37.8762		33.6025	40.1364	43.7851	39.1747	83.1396	61.3623	108.368	84.29	30.8741	44.4367	41.1926	38.8345	39.133	65.3946	29.3304	44.6193		52.679	63.292	72.6607	62.8772	32.6108	44.3612	28.3316	35.1012	74.3703	18.8139	28.3316	40.5053	38.464
	All Targets	Aqp9	50.1705	65.4397	57.0359	57.5487	93.317	63.746	97.5729	84.8786	101.058	109.658	116.004	108.907	111.378	79.3605	147.167	112.635		95.2072	76.2591	91.6751	87.7138	93.1737	74.0979	80.2727	82.5148	83.3601	118.976	117.24	106.525	103.853	103.801	134.302	113.985		80.2727	94.1661	87.1928	87.2105	70.2386	60.2045	70.8289	67.0907	49.5802	56.4418	53.1217	53.0479	63.5492
	All Targets	Rftn1	47.6619	39.2638	41.1926	42.7061	36.1227	42.4973	31.1403	36.5868	10.7508	19.3515	19.0892	16.3972	24.0818	13.6829	31.2172	22.9939		32.2024	32.9118	39.6803	34.9315	40.1364	31.2601	26.0886	32.495	37.049	41.5698	34.8553	37.8247	36.8753	23.8742	32.4178	31.0558		25.0852	41.6801	43.5964	36.7872	42.6449	25.3493	35.4144	34.4695	63.746	48.9162	46.0388	52.9003	60.2045
	All Targets	Palld	67.7301	65.4397	38.0239	57.0646	45.1534	46.0388	43.5964	44.9295	55.9042	52.679	52.8625	53.8152	42.1432	41.0486	53.5152	45.569		47.6036	56.9936	51.9948	52.1974	35.836	54.4156	38.1295	42.7937	66.3794	43.0032	55.4516	54.9447	60.2045	59.1665	43.2238	54.1983		57.696	55.5734	60.2045	57.8247	57.696	63.3732	35.4144	52.1612	49.5802	26.3395	42.4973	39.4723	45.1534
	All Targets	Rfx7	60.2045	31.4111	41.1926	44.2694	33.1125	40.7266	24.9122	32.9171	30.1023	23.6518	33.7733	29.1758	18.0614	24.6291	33.447	25.3792		37.8029	34.5173	34.2071	35.5091	37.2695	35.8912	34.1159	35.7589	23.1556	45.8701	33.2709	34.0989	32.3599	31.1403	27.7867	30.429		37.6278	63.292	29.0643	43.328	55.1875	25.3493	31.873	37.4699	28.3316	45.1534	14.1658	29.2169	63.5492
	All Targets	Cemip2	77.7642	57.587	44.3612	59.9041	27.092	74.3703	70.5846	57.349	23.6518	34.4026	29.3681	29.1408	39.133	32.8388	49.0556	40.3425		41.3031	40.9391	47.89	43.3774	58.7711	53.2579	52.1773	54.7354	57.1171	44.4367	50.6986	50.7508	44.4009	48.7864	38.5927	43.9267		42.6449	61.7483	53.9765	52.7899	50.1705	41.1926	28.3316	39.8982	42.4973	30.1023	35.4144	36.0047	48.4981
	All Targets	Adgrl2	62.7131	70.6749	44.3612	59.2497	45.1534	47.8095	41.5204	44.8278	25.8019	44.0783	58.7361	42.8721	60.2045	24.6291	26.7576	37.1971		36.4027	48.1636	46.5217	43.696	47.3036	46.3112	42.1432	45.2526	50.9423	31.5357	41.1926	41.2235	38.3804	53.9765	46.3112	46.2227		42.6449	29.3304	72.6607	48.212	42.6449	50.6986	38.9559	44.0998	28.3316	48.9162	42.4973	39.915	56.8598
	All Targets	Lrp5	52.679	62.8221	31.6866	49.0626	39.133	60.2045	47.7484	49.0286	34.4026	32.2524	29.3681	32.0077	33.1125	41.0486	20.0682	31.4097		50.4038	48.9664	35.5754	44.9819	63.0714	37.049	48.1636	49.428	47.8549	44.4367	42.7769	45.0228	29.3497	28.0263	50.9423	36.1061		22.5767	50.9423	53.9765	42.4985	42.6449	28.5179	35.4144	35.5258	14.1658	45.1534	42.4973	33.9388	38.464
	All Targets	Chil1	37.6278	23.5583	38.0239	33.07	18.0614	35.4144	39.4444	30.9734	25.8019	19.3515	24.9629	23.3721	45.1534	21.8926	24.5278	30.5246		35.7027	35.32	20.5243	30.5157	41.5698	49.7845	26.0886	39.1477	23.1556	37.2695	20.5963	27.0071	18.8139	35.2923	38.5927	30.8996		42.6449	29.3304	16.6082	29.5278	50.1705	38.0239	74.3703	54.1882	46.0388	45.1534	63.746	51.6461	65.2216
	All Targets	Ndufv2	75.2557	60.2045	34.8553	56.7718	63.2148	56.6631	49.8245	56.5674	62.3547	68.8052	58.7361	63.2987	57.1943	87.5702	80.2727	75.0124		60.2045	65.0209	56.0997	60.4417	73.1055	82.2024	76.2591	77.189	60.2045	48.737	53.8672	54.2696	73.7506	78.8887	66.3794	73.0062		45.1534	60.2045	64.3566	56.5715	37.6278	47.5299	60.2045	48.4541	46.0388	30.1023	46.0388	40.7266	58.5322
	All Targets	Spint2	45.1534	44.499	69.7105	53.121	51.1739	76.141	43.5964	56.9704	75.2557	78.4809	58.7361	70.8243	39.133	76.624	84.7323	66.8297		59.5045	61.81	68.4143	63.2429	45.8701	63.6779	66.225	58.591	81.8164	67.3718	74.4635	74.5506	62.4622	59.1665	60.2045	60.6111		35.1193	37.049	47.7484	39.9722	42.6449	66.5419	53.1217	54.1028	46.0388	63.9673	74.3703	61.4588	48.4981
	All Targets	Pqbp1	42.6449	28.7935	28.5179	33.3188	18.0614	26.5608	37.3683	27.3302	30.1023	32.2524	33.7733	32.0427	24.0818	19.156	31.2172	24.8183		35.0026	30.5036	32.8388	32.7817	37.2695	40.5223	46.1568	41.3162	41.6801	35.836	28.5179	35.3447	42.1432	29.0643	33.9615	35.0563		32.6108	29.3304	47.7484	36.5632	30.1023	47.5299	31.873	36.5017	53.1217	52.679	24.7901	43.5302	56.8598
	All Targets	Capn5	30.1023	31.4111	28.5179	30.0104	48.1636	31.873	26.9882	35.675	15.0511	18.2764	22.0261	18.4512	33.1125	8.20971	24.5278	21.95		30.1023	30.5036	28.734	29.78	34.4026	30.1023	36.1227	33.5425	23.1556	27.2354	25.3493	25.2468	25.5869	39.4444	10.8059	25.2791		35.1193	35.5052	41.5204	37.3816	50.1705	53.8672	46.0388	50.0255	63.746	63.9673	31.873	53.1954	41.8087
	All Targets	Vdac2	52.679	60.2045	72.8792	61.9209	42.1432	37.1852	45.6724	41.6669	47.3036	41.9282	45.5205	44.9174	39.133	46.5217	46.8258	44.1601		48.3036	47.3609	35.5754	43.7467	40.1364	32.4178	30.1023	34.2188	32.4178	38.7029	38.0239	36.3816	36.8753	51.9005	54.0297	47.6018		42.6449	43.2238	35.2923	40.387	30.1023	38.0239	31.873	33.3331	46.0388	48.9162	53.1217	49.3589	38.464
	All Targets	Ccdc90b	30.1023	26.1759	28.5179	28.2654	45.1534	33.6437	39.4444	39.4138	25.8019	19.3515	27.8997	24.351	33.1125	30.1023	26.7576	29.9908		33.6025	32.1091	35.5754	33.7623	38.7029	31.2601	28.0955	32.6861	23.1556	37.2695	19.012	26.479	25.5869	30.1023	30.8741	28.8544		22.5767	41.6801	37.3683	33.875	32.6108	47.5299	28.3316	36.1574	31.873	37.6278	42.4973	37.3327	38.464
	All Targets	Ints6	40.1364	41.8814	41.1926	41.0701	27.092	40.7266	45.6724	37.8304	36.5528	44.0783	44.0521	41.5611	27.092	46.5217	22.298	31.9706		50.4038	44.9527	51.9948	49.1171	45.8701	41.6801	36.1227	41.2243	38.5927	34.4026	38.0239	37.0064	35.3702	29.0643	33.9615	32.7987		25.0852	35.5052	41.5204	34.0369	35.1193	34.8553	28.3316	32.7687	46.0388	71.4929	38.9559	52.1625	53.5152
	All Targets	Lsm6	32.6108	34.0287	38.0239	34.8878	24.0818	38.9559	43.5964	35.5447	58.0544	33.3275	36.7101	42.6973	36.1227	46.5217	22.298	34.9808		52.504	54.5855	47.89	51.6598	41.5698	37.049	30.1023	36.2403	49.3986	43.0032	44.3612	45.5877	41.3906	44.6344	40.1364	42.0538		42.6449	46.3112	24.9122	37.9561	57.696	38.0239	60.2045	51.9748	42.4973	60.2045	31.873	44.8583	51.8428
	All Targets	Adra1b	55.1875	52.3518	47.5299	51.6897	81.2761	53.1217	41.5204	58.6394	66.655	69.8803	51.3941	62.6431	57.1943	68.4143	71.3535	65.654		81.9062	72.2455	69.7825	74.6447	54.4708	69.4668	64.2182	62.7186	64.8357	50.1705	42.7769	52.5943	62.4622	65.3946	55.5734	61.1434		60.2045	41.6801	51.9005	51.2617	47.6619	60.2045	35.4144	47.7603	84.9947	22.5767	60.2045	55.9253	56.8598
	All Targets	Gtf3c2	42.6449	20.9407	34.8553	32.8136	33.1125	44.268	29.0643	35.4816	36.5528	34.4026	27.8997	32.9517	21.0716	24.6291	31.2172	25.6393		32.9025	50.5718	35.5754	39.6832	51.6039	31.2601	26.0886	36.3175	21.6119	55.9042	33.2709	36.929	38.3804	33.2163	32.4178	34.6715		22.5767	35.5052	45.6724	34.5848	32.6108	22.1806	35.4144	30.0686	49.5802	7.52557	28.3316	28.4791	36.7917
	All Targets	Abcb4	80.2727	68.0573	91.8911	80.0737	84.2864	100.931	112.105	99.1075	88.1567	115.034	121.877	108.356	81.2761	98.5165	102.571	94.1211		112.008	118.804	112.199	114.337	107.508	100.727	108.368	105.534	95.7098	90.3068	72.8792	86.2986	90.3068	100.687	138.934	109.976		117.901	155.914	134.941	136.252	60.2045	53.8672	63.746	59.2726	99.1604	63.9673	77.9118	80.3465	90.3068
	All Targets	Tie1	20.0682	57.587	60.2045	45.9532	33.1125	35.4144	35.2923	34.6064	32.2524	30.1023	29.3681	30.5743	24.0818	30.1023	20.0682	24.7508		35.0026	35.32	43.7851	38.0359	41.5698	25.4712	34.1159	33.719	37.049	28.6688	36.4396	34.0525	36.8753	33.2163	27.7867	32.6261		25.0852	29.3304	35.2923	29.9027	50.1705	34.8553	46.0388	43.6882	46.0388	48.9162	56.6631	50.5394	38.464
	All Targets	Ankrd11	32.6108	26.1759	28.5179	29.1015	42.1432	28.3316	24.9122	31.7957	43.0032	45.1534	23.4945	37.217	27.092	24.6291	46.8258	32.849		37.1028	39.3336	31.4706	35.969	37.2695	38.2067	56.1909	43.889	30.8741	34.4026	31.6866	32.3211	36.8753	42.5584	33.9615	37.7984		45.1534	46.3112	41.5204	44.3283	50.1705	44.3612	42.4973	45.6763	46.0388	22.5767	31.873	33.4962	58.5322
	All Targets	Ubap2l	32.6108	31.4111	41.1926	35.0715	33.1125	37.1852	37.3683	35.8887	25.8019	21.5016	23.4945	23.5993	21.0716	30.1023	28.9874	26.7204		33.6025	23.2791	34.2071	30.3629	27.2354	35.8912	22.075	28.4005	26.243	25.8019	31.6866	27.9105	27.092	29.0643	30.8741	29.0101		32.6108	27.7867	24.9122	28.4366	22.5767	25.3493	31.873	26.5997	35.4144	30.1023	53.1217	39.5461	33.447
	All Targets	Cblc	22.5767	28.7935	22.1806	24.5169	36.1227	37.1852	47.7484	40.3521	27.9521	37.6278	29.3681	31.6493	33.1125	30.1023	49.0556	37.4234		26.602	37.7282	20.5243	28.2848	48.737	40.5223	32.1091	40.4561	55.5734	30.1023	19.012	34.8959	36.1227	40.4824	40.1364	38.9138		22.5767	52.486	37.3683	37.477	65.2216	44.3612	56.6631	55.4153	53.1217	30.1023	46.0388	43.0876	46.8258
	All Targets	Clptm1l	72.7472	52.3518	47.5299	57.5429	69.2352	56.6631	43.5964	56.4982	68.8052	51.6039	51.3941	57.2677	54.1841	57.468	35.6768	49.1096		70.0053	71.4427	60.2045	67.2175	57.3377	70.6246	80.2727	69.4117	64.8357	53.0373	61.7889	59.8873	82.7813	59.1665	52.486	64.8113		72.7472	69.4668	70.5846	70.9329	42.6449	31.6866	53.1217	42.4844	67.2874	41.3906	67.2874	58.6552	45.1534
	All Targets	Kdr	40.1364	49.7342	22.1806	37.3504	36.1227	37.1852	39.4444	37.5841	19.3515	26.877	22.0261	22.7515	27.092	32.8388	40.1364	33.3558		30.1023	35.32	23.2608	29.561	51.6039	30.1023	40.1364	40.6142	35.5052	30.1023	31.6866	32.4314	34.6176	23.8742	38.5927	32.3615		22.5767	32.4178	33.2163	29.4036	25.0852	41.1926	14.1658	26.8145	28.3316	18.8139	24.7901	23.9785	28.4299
	All Targets	Pole3	32.6108	47.1166	31.6866	37.138	33.1125	31.873	33.2163	32.7339	17.2013	22.5767	22.0261	20.6014	33.1125	24.6291	20.0682	25.9366		35.7027	33.7145	35.5754	34.9976	43.0032	34.7334	48.1636	41.9668	46.3112	40.1364	58.6202	48.3559	39.133	24.9122	29.3304	31.1252		20.0682	43.2238	29.0643	30.7854	30.1023	53.8672	35.4144	39.7946	42.4973	48.9162	31.873	41.0955	51.8428
	All Targets	Rhobtb2	37.6278	36.6462	34.8553	36.3765	18.0614	23.0194	33.2163	24.7657	21.5016	23.6518	24.9629	23.3721	27.092	30.1023	31.2172	29.4705		25.2019	22.4764	32.8388	26.839	25.8019	26.6289	36.1227	29.5179	27.7867	38.7029	41.1926	35.8941	30.1023	37.3683	38.5927	35.3544		32.6108	40.1364	41.5204	38.0892	55.1875	38.0239	53.1217	48.7777	49.5802	52.679	56.6631	52.9741	65.2216
	All Targets	Slc6a12	30.1023	39.2638	44.3612	37.9091	39.133	37.1852	51.9005	42.7395	27.9521	33.3275	44.0521	35.1106	57.1943	38.312	75.8131	57.1065		52.504	45.7555	46.5217	48.2604	30.1023	30.1023	42.1432	34.1159	35.5052	38.7029	49.1142	41.1075	42.1432	50.8625	41.6801	44.8952		50.1705	30.8741	49.8245	43.623	52.679	60.2045	42.4973	51.7936	70.8289	30.1023	35.4144	45.4485	48.4981
	All Targets	Immp1l	40.1364	23.5583	38.0239	33.9062	30.1023	37.1852	33.2163	33.5012	21.5016	27.9521	30.8365	26.7634	18.0614	35.5754	42.3662	32.001		36.4027	24.8845	30.1023	30.4632	45.8701	30.1023	40.1364	38.7029	27.7867	38.7029	28.5179	31.6692	25.5869	30.1023	33.9615	29.8836		20.0682	26.243	39.4444	28.5852	32.6108	19.012	38.9559	30.1929	31.873	45.1534	60.2045	45.7437	43.4811
	All Targets	Aspscr1	55.1875	41.8814	63.3732	53.4807	57.1943	54.8924	49.8245	53.9704	60.2045	51.6039	54.3309	55.3798	66.225	73.8874	53.5152	64.5425		48.3036	53.7827	69.7825	57.2896	40.1364	43.9956	42.1432	42.0917	52.486	55.9042	45.9456	51.4453	54.1841	46.7104	67.9231	56.2725		57.696	40.1364	47.7484	48.5269	20.0682	38.0239	56.6631	38.2517	38.9559	48.9162	35.4144	41.0955	36.7917
	All Targets	Crebzf	32.6108	47.1166	34.8553	38.1942	36.1227	58.4338	47.7484	47.435	30.1023	35.4777	41.1153	35.5651	33.1125	54.7314	35.6768	41.1736		38.5029	38.5309	49.2583	42.0974	31.5357	41.6801	46.1568	39.7909	54.0297	30.1023	57.0359	47.056	36.1227	33.2163	33.9615	34.4335		35.1193	55.5734	41.5204	44.071	40.1364	57.0359	60.2045	52.4589	38.9559	33.8651	46.0388	39.6199	51.8428
	All Targets	Pdik1l	50.1705	52.3518	41.1926	47.9049	30.1023	35.4144	47.7484	37.755	17.2013	30.1023	27.8997	25.0677	33.1125	51.9948	33.447	39.5181		38.5029	40.1364	39.6803	39.4398	57.3377	40.5223	36.1227	44.6609	30.8741	48.737	50.6986	43.4366	40.6381	30.1023	37.049	35.9298		45.1534	50.9423	45.6724	47.256	37.6278	66.5419	49.5802	51.25	60.2045	67.7301	46.0388	57.9911	66.8939
	All Targets	St6gal1	67.7301	68.0573	85.5538	73.7804	57.1943	69.0582	60.2045	62.1523	73.1055	82.7813	93.9778	83.2882	66.225	120.409	82.5025	89.7122		78.4059	73.8509	91.6751	81.3106	61.638	65.9934	78.2659	68.6324	72.5542	104.641	60.2045	79.1333	92.5645	98.6109	74.0979	88.4244		77.7642	91.0787	70.5846	79.8092	85.2898	47.5299	74.3703	69.0633	53.1217	63.9673	70.8289	62.6393	48.4981
	All Targets	Rpl41	521.773	442.373	551.347	505.164	686.332	635.689	635.262	652.428	559.042	640.748	637.287	612.359	475.616	492.583	604.275	524.158		753.257	716.033	640.357	703.216	538.974	548.788	499.698	529.153	733.261	659.383	758.894	717.179	547.109	556.373	477.005	526.829		689.844	615.939	749.443	685.075	301.023	335.878	262.067	299.656	386.017	391.33	290.398	355.915	210.716
	All Targets	Bsx	55.1875	36.6462	47.5299	46.4546	21.0716	47.8095	18.6842	29.1884	25.8019	27.9521	16.1524	23.3022	24.0818	16.4194	24.5278	21.6763		32.2024	27.2927	30.1023	29.8658	37.2695	33.5756	36.1227	35.6559	30.8741	31.5357	17.4276	26.6125	27.8446	29.0643	29.3304	28.7464		42.6449	44.7675	35.2923	40.9016	37.6278	38.0239	17.7072	31.1197	70.8289	37.6278	67.2874	58.5814	63.5492
	All Targets	Dnajb12	67.7301	34.0287	60.2045	53.9878	81.2761	60.2045	83.0408	74.8405	55.9042	65.58	71.9518	64.4786	87.2966	68.4143	86.9621	80.891		77.0058	65.0209	62.9411	68.3226	90.3068	61.3623	94.3205	81.9965	66.3794	86.0065	68.1262	73.504	54.1841	65.3946	81.8164	67.1317		55.1875	71.0105	74.7367	66.9782	65.2216	60.2045	35.4144	53.6135	56.6631	60.2045	35.4144	50.7607	63.5492
	All Targets	Vps8	45.1534	28.7935	57.0359	43.6609	33.1125	26.5608	35.2923	31.6552	19.3515	18.2764	22.0261	19.8846	30.1023	13.6829	17.8384	20.5412		38.5029	23.2791	28.734	30.172	41.5698	27.7867	34.1159	34.4908	30.8741	24.3685	22.1806	25.8078	28.5972	24.9122	23.1556	25.555		27.5938	46.3112	35.2923	36.3991	52.679	31.6866	35.4144	39.9267	42.4973	26.3395	56.6631	41.8333	58.5322
	All Targets	Ensa	70.2386	23.5583	63.3732	52.39	42.1432	54.8924	45.6724	47.5693	55.9042	44.0783	30.8365	43.6063	27.092	43.7851	60.2045	43.6939		54.6041	43.3473	38.312	45.4211	47.3036	57.889	54.1841	53.1256	40.1364	41.5698	50.6986	44.1349	38.3804	38.4063	35.5052	37.4307		45.1534	44.7675	49.8245	46.5818	37.6278	53.8672	38.9559	43.4837	42.4973	33.8651	28.3316	34.898	45.1534
	All Targets	Bud31	50.1705	34.0287	63.3732	49.1908	48.1636	54.8924	60.2045	54.4202	27.9521	48.3787	49.9257	42.0855	54.1841	49.2583	49.0556	50.8326		42.0032	48.1636	47.89	46.0189	47.3036	41.6801	44.15	44.3779	49.3986	45.8701	55.4516	50.2401	48.9162	46.7104	47.8549	47.8272		37.6278	57.1171	47.7484	47.4978	32.6108	41.1926	53.1217	42.3083	31.873	52.679	46.0388	43.5302	46.8258
	All Targets	Rcan1	37.6278	28.7935	22.1806	29.534	45.1534	30.1023	39.4444	38.2333	19.3515	20.4265	29.3681	23.0487	27.092	43.7851	28.9874	33.2882		33.6025	31.3064	32.8388	32.5826	35.836	27.7867	30.1023	31.2417	37.049	34.4026	25.3493	32.2669	28.5972	22.8362	27.7867	26.4067		45.1534	49.3986	39.4444	44.6655	52.679	41.1926	42.4973	45.4563	24.7901	30.1023	28.3316	27.7413	41.8087
	All Targets	Rgs10	40.1364	54.9694	50.6986	48.6014	60.2045	46.0388	41.5204	49.2546	23.6518	39.778	38.1785	33.8694	51.1739	38.312	46.8258	45.4372		49.0037	48.1636	39.6803	45.6159	44.4367	53.2579	26.0886	41.2611	35.5052	35.836	39.6083	36.9832	35.3702	44.6344	44.7675	41.5907		62.7131	46.3112	45.6724	51.5656	72.7472	82.3852	60.2045	71.779	67.2874	79.0185	46.0388	64.1149	81.9451
	All Targets	Smim20	30.1023	34.0287	34.8553	32.9954	39.133	33.6437	33.2163	35.331	30.1023	25.8019	26.4313	27.4452	30.1023	46.5217	42.3662	39.6634		40.6031	40.9391	42.4168	41.3197	40.1364	46.3112	42.1432	42.8636	40.1364	30.1023	41.1926	37.1437	45.906	47.7484	35.5052	43.0532		25.0852	47.8549	29.0643	34.0015	35.1193	44.3612	42.4973	40.6593	38.9559	30.1023	31.873	33.6437	46.8258
	All Targets	Plaa	50.1705	47.1166	19.012	38.7663	27.092	35.4144	56.0525	39.5197	38.7029	32.2524	42.5837	37.8464	57.1943	43.7851	44.596	48.5251		44.8034	49.7691	71.1508	55.2411	43.0032	56.7312	54.1841	51.3062	57.1171	45.8701	60.2045	54.3973	45.1534	51.9005	41.6801	46.2447		45.1534	55.5734	56.0525	52.2598	77.7642	31.6866	49.5802	53.0103	53.1217	75.2557	81.4532	69.9435	68.5663
	All Targets	Zfp955a	50.1705	39.2638	66.5419	51.9921	18.0614	24.7901	45.6724	29.508	27.9521	34.4026	32.3049	31.5532	24.0818	35.5754	28.9874	29.5482		42.7032	27.2927	34.2071	34.7344	31.5357	35.8912	34.1159	33.8476	37.049	34.4026	15.8433	29.0983	27.8446	28.0263	32.4178	29.4296		37.6278	37.049	41.5204	38.7324	37.6278	50.6986	28.3316	38.886	60.2045	45.1534	49.5802	51.6461	56.8598
	All Targets	Acnat2	55.1875	54.9694	47.5299	52.5623	45.1534	58.4338	85.1168	62.9013	55.9042	35.4777	39.6469	43.6763	33.1125	38.312	31.2172	34.2139		68.6052	58.5991	47.89	58.3648	53.0373	41.6801	48.1636	47.627	74.0979	120.409	93.4755	95.9942	45.906	40.4824	40.1364	42.1749		65.2216	83.3601	74.7367	74.4395	45.1534	53.8672	63.746	54.2555	77.9118	48.9162	63.746	63.5247	51.8428
	All Targets	Zfp207	87.7983	91.6156	101.397	93.6037	99.3375	76.141	68.5086	81.3291	68.8052	66.655	93.9778	76.4794	78.2659	76.624	82.5025	79.1308		106.408	82.6809	94.4117	94.5002	88.8734	56.7312	88.3	77.9682	94.1661	71.6721	98.2285	88.0222	76.0082	53.9765	84.9038	71.6295		85.2898	77.1853	89.2688	83.9146	57.696	66.5419	84.9947	69.7442	46.0388	56.4418	56.6631	53.0479	56.8598
	All Targets	Sh2b3	30.1023	49.7342	47.5299	42.4555	24.0818	31.873	29.0643	28.3397	34.4026	31.1774	35.2417	33.6072	24.0818	35.5754	42.3662	34.0078		27.3021	35.32	35.5754	32.7325	34.4026	27.7867	36.1227	32.7707	38.5927	31.5357	30.1023	33.4102	36.1227	33.2163	30.8741	33.4044		35.1193	38.5927	16.6082	30.1067	30.1023	38.0239	31.873	33.3331	28.3316	41.3906	21.2487	30.3236	50.1705
	All Targets	Elp3	32.6108	26.1759	41.1926	33.3264	27.092	33.6437	14.5321	25.0893	34.4026	22.5767	29.3681	28.7825	30.1023	38.312	33.447	33.9537		31.5024	34.5173	32.8388	32.9528	31.5357	30.1023	34.1159	31.918	38.5927	38.7029	47.5299	41.6085	30.1023	34.2543	26.243	30.1999		42.6449	47.8549	29.0643	39.8547	40.1364	53.8672	38.9559	44.3198	38.9559	41.3906	53.1217	44.4894	33.447
	All Targets	Srp14	52.679	60.2045	41.1926	51.3587	66.225	67.2874	49.8245	61.1123	75.2557	51.6039	71.9518	66.2705	75.2557	73.8874	84.7323	77.9585		58.8044	65.0209	71.1508	64.9921	71.6721	56.7312	66.225	64.8761	58.6608	54.4708	49.1142	54.082	66.225	74.7367	75.6416	72.2011		72.7472	41.6801	56.0525	56.8266	45.1534	53.8672	35.4144	44.8117	67.2874	56.4418	49.5802	57.7698	28.4299
	All Targets	Echdc3	60.2045	75.9101	63.3732	66.4959	63.2148	70.8289	83.0408	72.3615	103.208	86.0065	96.9146	95.3763	78.2659	101.253	122.639	100.719		81.9062	69.0345	79.3605	76.7671	74.539	90.3068	58.1977	74.3478	57.1171	67.3718	69.7105	64.7331	99.3375	113.143	75.6416	96.0407		77.7642	69.4668	91.3448	79.5253	42.6449	79.2165	70.8289	64.2301	46.0388	67.7301	42.4973	52.0887	45.1534
	All Targets	Pla1a	40.1364	34.0287	53.8672	42.6774	24.0818	47.8095	60.2045	44.032	38.7029	37.6278	35.2417	37.1908	54.1841	38.312	44.596	45.6973		46.9035	41.7418	41.0486	43.2313	37.2695	45.1534	62.2114	48.2114	33.9615	54.4708	38.0239	42.1521	43.6483	47.7484	44.7675	45.3881		42.6449	46.3112	53.9765	47.6442	42.6449	88.7225	77.9118	69.7597	56.6631	75.2557	42.4973	58.1387	85.2898
	All Targets	Srbd1	40.1364	39.2638	19.012	32.8041	21.0716	44.268	29.0643	31.468	38.7029	34.4026	35.2417	36.1157	30.1023	35.5754	51.2854	38.9877		42.7032	52.1773	36.9437	43.9414	44.4367	25.4712	46.1568	38.6882	32.4178	48.737	34.8553	38.67	29.3497	34.2543	38.5927	34.0656		37.6278	44.7675	39.4444	40.6132	42.6449	47.5299	31.873	40.6826	38.9559	45.1534	53.1217	45.7437	55.1875
	All Targets	Ipcef1	52.679	54.9694	41.1926	49.6136	39.133	40.7266	33.2163	37.692	23.6518	20.4265	22.0261	22.0348	39.133	38.312	20.0682	32.5044		31.5024	29.7009	38.312	33.1718	40.1364	32.4178	30.1023	34.2188	43.2238	28.6688	22.1806	31.3577	27.8446	30.1023	16.9808	24.9759		45.1534	29.3304	39.4444	37.9761	45.1534	66.5419	49.5802	53.7585	42.4973	33.8651	28.3316	34.898	56.8598
	All Targets	Ccdc63	47.6619	52.3518	31.6866	43.9001	30.1023	26.5608	37.3683	31.3438	12.901	13.9761	14.684	13.8537	36.1227	13.6829	42.3662	30.7239		30.1023	20.0682	35.5754	28.582	28.6688	23.1556	36.1227	29.3157	37.049	37.2695	30.1023	34.8069	23.3293	21.7982	21.6119	22.2464		30.1023	46.3112	29.0643	35.1592	45.1534	60.2045	31.873	45.7437	21.2487	22.5767	53.1217	32.3157	61.8769
	All Targets	Mctp2	30.1023	39.2638	38.0239	35.7967	27.092	38.9559	22.8362	29.628	27.9521	37.6278	32.3049	32.6283	33.1125	43.7851	33.447	36.7815		32.2024	33.7145	34.2071	33.3747	50.1705	39.3645	50.1705	46.5685	44.7675	22.9351	42.7769	36.8265	33.8651	32.1783	32.4178	32.8204		35.1193	35.5052	37.3683	35.9976	32.6108	60.2045	46.0388	46.2847	60.2045	41.3906	42.4973	48.0308	58.5322
	All Targets	Ufc1	65.2216	65.4397	60.2045	63.622	75.2557	70.8289	83.0408	76.3751	75.2557	75.2557	77.8254	76.1123	66.225	90.3068	69.1237	75.2185		85.4064	83.4836	97.1482	88.6794	58.7711	77.5712	72.2455	69.5293	95.7098	78.8393	77.6322	84.0604	97.8324	73.6987	83.3601	84.9637		45.1534	81.8164	80.9647	69.3115	70.2386	38.0239	77.9118	62.0581	46.0388	30.1023	49.5802	41.9071	35.1193
	All Targets	Zc3h12a	35.1193	39.2638	44.3612	39.5815	24.0818	24.7901	14.5321	21.1347	21.5016	19.3515	24.9629	21.9386	27.092	32.8388	26.7576	28.8962		27.3021	21.6736	32.8388	27.2715	32.9692	35.8912	26.0886	31.6497	26.243	20.0682	31.6866	25.9993	27.092	25.9502	15.4371	22.8264		42.6449	38.5927	35.2923	38.8433	45.1534	44.3612	53.1217	47.5454	49.5802	22.5767	38.9559	37.0376	63.5492
	All Targets	Nelfe	35.1193	39.2638	34.8553	36.4128	36.1227	38.9559	41.5204	38.8663	47.3036	31.1774	23.4945	33.9918	36.1227	62.9411	40.1364	46.4001		30.8023	38.5309	43.7851	37.7061	40.1364	39.3645	42.1432	40.548	29.3304	40.1364	31.6866	33.7178	40.6381	40.4824	38.5927	39.9044		50.1705	47.8549	51.9005	49.9753	37.6278	31.6866	42.4973	37.2706	35.4144	45.1534	38.9559	39.8412	56.8598
	All Targets	Pgrmc2	80.2727	73.2925	66.5419	73.369	57.1943	74.3703	56.0525	62.539	73.1055	83.8563	85.1674	80.7098	87.2966	43.7851	82.5025	71.1947		74.2056	77.0618	75.2557	75.5077	88.8734	74.0979	104.355	89.1086	57.1171	63.0714	63.3732	61.1873	89.5543	89.2688	77.1853	85.3361		80.2727	103.428	78.8887	87.5299	82.7813	79.2165	92.0775	84.6918	74.3703	79.0185	77.9118	77.1002	86.9621
	All Targets	Pacsin2	70.2386	41.8814	47.5299	53.2167	51.1739	47.8095	39.4444	46.1426	45.1534	52.679	49.9257	49.2527	30.1023	43.7851	60.2045	44.6973		46.9035	52.1773	54.7314	51.2707	58.7711	50.9423	44.15	51.2878	50.9423	47.3036	53.8672	50.7044	48.9162	57.0905	50.9423	52.3163		57.696	44.7675	51.9005	51.4547	57.696	72.8792	49.5802	60.0518	38.9559	33.8651	46.0388	39.6199	33.447
	All Targets	Tmed2	70.2386	73.2925	91.8911	78.4741	93.317	92.0775	97.5729	94.3225	90.3068	102.133	99.8514	97.4303	69.2352	112.199	66.8939	82.7762		100.808	93.9191	93.0434	95.9234	91.7403	77.5712	108.368	92.5599	117.322	74.539	96.6441	96.1683	106.111	91.3448	81.8164	93.0906		90.3068	95.7098	107.953	97.9899	55.1875	95.0598	49.5802	66.6092	84.9947	97.8324	67.2874	83.3715	70.2386
	All Targets	Slc8b1	50.1705	41.8814	25.3493	39.1337	33.1125	35.4144	35.2923	34.6064	45.1534	25.8019	36.7101	35.8885	24.0818	49.2583	55.745	43.0283		53.9041	42.5445	43.7851	46.7446	37.2695	50.9423	32.1091	40.107	54.0297	43.0032	50.6986	49.2438	30.1023	38.4063	60.2045	42.9044		35.1193	32.4178	31.1403	32.8925	70.2386	25.3493	24.7901	40.126	28.3316	30.1023	14.1658	24.1999	33.447
	All Targets	Rnf213	75.2557	49.7342	41.1926	55.3942	63.2148	79.6825	128.713	90.5368	81.7062	69.8803	76.357	75.9811	75.2557	46.5217	51.2854	57.6876		64.4049	65.0209	71.1508	66.8589	70.2386	54.4156	46.1568	56.937	71.0105	61.638	60.2045	64.2843	66.225	58.1285	54.0297	59.4611		67.7301	60.2045	68.5086	65.4811	57.696	44.3612	31.873	44.6434	63.746	71.4929	53.1217	62.7868	55.1875
	All Targets	Nemf	37.6278	54.9694	50.6986	47.7653	27.092	49.5802	49.8245	42.1656	38.7029	33.3275	33.7733	35.2679	24.0818	19.156	44.596	29.2779		38.5029	32.9118	39.6803	37.0317	48.737	43.9956	24.0818	38.9382	46.3112	34.4026	28.5179	36.4106	31.6074	49.8245	35.5052	38.979		47.6619	64.8357	37.3683	49.9553	42.6449	47.5299	35.4144	41.8631	70.8289	52.679	49.5802	57.696	56.8598
	All Targets	Pla2g12b	32.6108	52.3518	60.2045	48.389	54.1841	51.3509	49.8245	51.7865	36.5528	24.7269	44.0521	35.1106	42.1432	43.7851	40.1364	42.0216		40.6031	50.5718	65.6777	52.2842	40.1364	39.3645	40.1364	39.8791	40.1364	45.8701	50.6986	45.5684	39.8855	39.4444	40.1364	39.8221		50.1705	41.6801	43.5964	45.149	62.7131	50.6986	63.746	59.0525	60.2045	45.1534	60.2045	55.1875	51.8428
	All Targets	Arhgap17	27.5938	23.5583	44.3612	31.8378	30.1023	38.9559	41.5204	36.8595	23.6518	19.3515	33.7733	25.5922	15.0511	10.9463	31.2172	19.0715		35.7027	24.0818	23.2608	27.6818	32.9692	34.7334	40.1364	35.9463	30.8741	24.3685	30.1023	28.4483	23.3293	20.7602	30.8741	24.9879		30.1023	29.3304	37.3683	32.267	27.5938	22.1806	38.9559	29.5768	42.4973	26.3395	56.6631	41.8333	66.8939
	All Targets	Ifitm3	97.8324	136.115	167.939	133.962	216.736	189.467	197.222	201.142	277.371	237.593	251.097	255.354	282.961	172.404	189.533	214.966		243.618	216.736	231.24	230.532	126.143	157.458	148.505	144.035	225.381	235.084	183.782	214.749	198.675	206.564	209.944	205.061		115.392	143.565	149.473	136.143	65.2216	69.7105	60.2045	65.0456	63.746	75.2557	74.3703	71.124	48.4981
	All Targets	Amd1	90.3068	65.4397	79.2165	78.321	75.2557	58.4338	70.5846	68.0914	51.6039	53.7541	60.2045	55.1875	42.1432	51.9948	55.745	49.961		57.4043	61.0073	58.8363	59.0826	71.6721	72.9401	80.2727	74.9616	52.486	70.2386	66.5419	63.0888	48.1636	64.3566	47.8549	53.4584		67.7301	67.9231	58.1285	64.5939	92.8153	95.0598	56.6631	81.5128	106.243	60.2045	74.3703	80.2727	80.2727
	All Targets	Dync1li1	37.6278	47.1166	28.5179	37.7541	45.1534	37.1852	37.3683	39.9023	45.1534	37.6278	30.8365	37.8726	39.133	35.5754	35.6768	36.795		42.0032	40.1364	53.3631	45.1676	44.4367	42.8379	36.1227	41.1324	47.8549	24.3685	25.3493	32.5242	40.6381	43.5964	37.049	40.4278		35.1193	52.486	43.5964	43.7339	50.1705	44.3612	49.5802	48.0373	46.0388	33.8651	49.5802	43.1613	31.7746
	All Targets	Srrm2	60.2045	62.8221	76.0478	66.3582	93.317	90.3068	99.6489	94.4243	98.9075	94.6071	92.5094	95.3413	87.2966	82.0971	98.1111	89.1683		95.2072	110.776	113.568	106.517	87.4399	83.3601	90.3068	87.0356	81.8164	94.6071	74.4635	83.629	94.8222	67.4706	83.3601	81.8843		95.3239	100.341	91.3448	95.6699	57.696	28.5179	35.4144	40.5428	60.2045	45.1534	53.1217	52.8265	36.7917
	All Targets	Tjp1	32.6108	34.0287	34.8553	33.8316	24.0818	37.1852	18.6842	26.6504	27.9521	40.8531	44.0521	37.6191	33.1125	41.0486	49.0556	41.0722		36.4027	37.7282	27.3657	33.8322	43.0032	45.1534	34.1159	40.7575	24.6993	43.0032	49.1142	38.9389	33.8651	22.8362	26.243	27.6481		35.1193	40.1364	43.5964	39.6174	27.5938	38.0239	35.4144	33.6774	49.5802	26.3395	31.873	35.9309	31.7746
	All Targets	Cenpe	32.6108	39.2638	38.0239	36.6329	27.092	47.8095	16.6082	30.5032	15.0511	29.0272	23.4945	22.5243	24.0818	27.3657	31.2172	27.5549		25.2019	30.5036	21.8926	25.866	38.7029	28.9445	32.1091	33.2522	29.3304	37.2695	41.1926	35.9308	29.3497	26.9882	21.6119	25.9833		45.1534	46.3112	35.2923	42.2523	47.6619	38.0239	42.4973	42.7277	28.3316	52.679	46.0388	42.3498	61.8769
	All Targets	Acy1	30.1023	20.9407	19.012	23.3516	12.0409	35.4144	31.1403	26.1985	34.4026	34.4026	38.1785	35.6612	60.2045	32.8388	37.9066	43.65		25.902	29.7009	27.3657	27.6562	20.0682	32.4178	28.0955	26.8605	35.5052	37.2695	15.8433	29.5393	38.3804	46.7104	41.6801	42.257		50.1705	26.243	24.9122	33.7752	25.0852	53.8672	38.9559	39.3028	35.4144	41.3906	38.9559	38.587	35.1193
	All Targets	Ccnq	45.1534	39.2638	34.8553	39.7575	15.0511	31.873	45.6724	30.8655	25.8019	30.1023	30.8365	28.9136	12.0409	30.1023	33.447	25.1967		25.902	39.3336	39.6803	34.972	41.5698	27.7867	42.1432	37.1666	60.2045	31.5357	25.3493	39.0298	27.092	23.8742	24.6993	25.2219		27.5938	21.6119	24.9122	24.706	37.6278	38.0239	24.7901	33.4806	35.4144	26.3395	42.4973	34.7504	45.1534
	All Targets	Bri3	105.358	99.4684	91.8911	98.9058	96.3273	141.658	105.877	114.621	169.863	150.511	146.84	155.738	129.44	134.092	127.098	130.21		134.41	149.307	103.99	129.236	143.344	152.827	114.389	136.853	118.865	91.7403	112.487	107.698	127.935	142.207	129.671	133.271		110.375	128.128	134.941	124.481	65.2216	57.0359	67.2874	63.1816	60.2045	60.2045	31.873	50.7607	55.1875
	All Targets	Gtpbp2	55.1875	41.8814	41.1926	46.0872	24.0818	37.1852	45.6724	35.6465	17.2013	45.1534	44.0521	35.4689	39.133	16.4194	26.7576	27.4367		46.2035	50.5718	34.2071	43.6608	30.1023	40.5223	34.1159	34.9135	24.6993	38.7029	26.9336	30.1119	39.133	34.2543	37.049	36.8121		45.1534	32.4178	31.1403	36.2372	42.6449	34.8553	35.4144	37.6382	24.7901	41.3906	38.9559	35.0455	38.464
	All Targets	Ripk2	45.1534	44.499	38.0239	42.5588	45.1534	37.1852	41.5204	41.2863	30.1023	25.8019	35.2417	30.382	30.1023	38.312	26.7576	31.7239		27.3021	29.7009	25.9974	27.6668	32.9692	43.9956	54.1841	43.7163	37.049	50.1705	22.1806	36.4667	31.6074	33.2163	32.4178	32.4138		30.1023	41.6801	56.0525	42.6116	57.696	57.0359	49.5802	54.7707	42.4973	60.2045	49.5802	50.7607	65.2216
	All Targets	Slc35g1	50.1705	62.8221	66.5419	59.8448	30.1023	61.9753	43.5964	45.2246	40.8531	39.778	35.2417	38.6243	54.1841	24.6291	26.7576	35.1903		52.504	48.1636	47.89	49.5192	31.5357	43.9956	64.2182	46.5832	43.2238	43.0032	47.5299	44.5856	26.3395	33.2163	37.049	32.2016		45.1534	41.6801	41.5204	42.7846	40.1364	38.0239	46.0388	41.3997	42.4973	63.9673	35.4144	47.293	48.4981
	All Targets	Dip2c	52.679	39.2638	47.5299	46.4909	27.092	40.7266	41.5204	36.4463	27.9521	26.877	33.7733	29.5341	21.0716	32.8388	24.5278	26.1461		37.1028	40.9391	50.6266	42.8895	32.9692	32.4178	32.1091	32.4987	35.5052	31.5357	25.3493	30.7967	31.6074	22.8362	29.3304	27.9247		22.5767	35.5052	33.2163	30.4328	25.0852	22.1806	74.3703	40.5454	38.9559	45.1534	17.7072	33.9388	30.1023
	All Targets	Psmb3	65.2216	68.0573	91.8911	75.0567	69.2352	83.2239	60.2045	70.8879	90.3068	109.658	95.4462	98.4704	81.2761	73.8874	118.179	91.1143		79.806	81.8782	93.0434	84.9092	71.6721	75.2557	74.2523	73.7267	72.5542	93.1737	95.0598	86.9292	99.3375	90.3068	91.0787	93.5743		70.2386	84.9038	76.8127	77.3184	70.2386	69.7105	63.746	67.8984	63.746	45.1534	56.6631	55.1875	55.1875
	All Targets	Mmaa	25.0852	36.6462	31.6866	31.1394	45.1534	21.2487	37.3683	34.5901	30.1023	26.877	23.4945	26.8246	24.0818	21.8926	22.298	22.7575		39.203	32.9118	28.734	33.6163	44.4367	38.2067	36.1227	39.5887	46.3112	24.3685	36.4396	35.7064	25.5869	37.3683	35.5052	32.8202		50.1705	44.7675	29.0643	41.3341	42.6449	31.6866	46.0388	40.1234	53.1217	22.5767	46.0388	40.579	45.1534
	All Targets	Asgr1	230.784	246.053	243.987	240.275	346.176	265.608	255.35	289.045	393.48	368.753	367.101	376.444	379.289	413.222	414.742	402.418		363.327	388.52	306.496	352.781	256.586	239.66	214.73	236.992	318.004	333.992	280.426	310.807	405.628	363.303	372.033	380.322		245.835	203.769	240.818	230.141	100.341	101.397	113.326	105.021	81.4532	120.409	106.243	102.702	53.5152
	All Targets	Clasp1	40.1364	49.7342	34.8553	41.5753	30.1023	58.4338	22.8362	37.1241	30.1023	29.0272	29.3681	29.4992	33.1125	27.3657	28.9874	29.8219		34.3026	30.5036	34.2071	33.0045	43.0032	47.469	32.1091	40.8604	43.2238	47.3036	44.3612	44.9629	41.3906	34.2543	46.3112	40.652		45.1534	40.1364	29.0643	38.118	87.7983	66.5419	46.0388	66.793	42.4973	60.2045	53.1217	51.9412	50.1705
	All Targets	Ndufc2	72.7472	104.704	53.8672	77.106	96.3273	81.4532	93.4208	90.4004	137.61	86.0065	126.283	116.633	117.399	103.99	144.937	122.108		93.107	99.5382	102.621	98.4222	84.5731	78.729	82.2795	81.8605	103.428	100.341	83.9695	95.9129	122.667	105.877	115.778	114.774		80.2727	81.8164	80.9647	81.018	35.1193	53.8672	63.746	50.9108	63.746	56.4418	70.8289	63.6722	50.1705
	All Targets	Dnajc14	42.6449	62.8221	31.6866	45.7179	60.2045	42.4973	58.1285	53.6101	43.0032	39.778	33.7733	38.8515	30.1023	41.0486	35.6768	35.6092		56.0042	50.5718	51.9948	52.857	51.6039	47.469	62.2114	53.7614	47.8549	58.7711	49.1142	51.9134	38.3804	35.2923	58.6608	44.1112		70.2386	54.0297	45.6724	56.6469	52.679	50.6986	38.9559	47.4445	49.5802	60.2045	38.9559	49.5802	43.4811
	All Targets	Vmn2r23	32.6108	23.5583	34.8553	30.3415	27.092	24.7901	18.6842	23.5221	15.0511	11.8259	23.4945	16.7905	30.1023	30.1023	17.8384	26.0143		29.4022	32.9118	27.3657	29.8932	28.6688	27.7867	34.1159	30.1905	21.6119	17.2013	19.012	19.275	26.3395	17.6462	18.5245	20.8367		45.1534	27.7867	14.5321	29.1574	45.1534	60.2045	24.7901	43.3827	38.9559	48.9162	31.873	39.915	50.1705
	All Targets	Sil1	35.1193	23.5583	38.0239	32.2338	36.1227	21.2487	53.9765	37.116	40.8531	31.1774	29.3681	33.7995	33.1125	32.8388	33.447	33.1328		44.1033	41.7418	45.1534	43.6662	54.4708	37.049	42.1432	44.5543	47.8549	30.1023	25.3493	34.4355	44.4009	36.3303	30.8741	37.2018		27.5938	38.5927	39.4444	35.2103	32.6108	28.5179	60.2045	40.4444	38.9559	41.3906	31.873	37.4065	43.4811
	All Targets	Afmid	42.6449	31.4111	41.1926	38.4162	27.092	30.1023	26.9882	28.0609	27.9521	18.2764	33.7733	26.6673	60.2045	49.2583	28.9874	46.1501		39.203	31.3064	28.734	33.0811	32.9692	34.7334	38.1295	35.2774	58.6608	41.5698	50.6986	50.3097	38.3804	35.2923	40.1364	37.9364		30.1023	43.2238	26.9882	33.4381	47.6619	31.6866	28.3316	35.8934	70.8289	18.8139	28.3316	39.3248	48.4981
	All Targets	Usp42	47.6619	47.1166	19.012	37.9302	24.0818	30.1023	47.7484	33.9775	19.3515	19.3515	19.0892	19.2641	15.0511	21.8926	17.8384	18.2607		30.1023	24.8845	31.4706	28.8191	37.2695	19.6823	28.0955	28.3491	29.3304	28.6688	36.4396	31.4796	24.0818	24.9122	23.1556	24.0499		42.6449	29.3304	31.1403	34.3719	42.6449	34.8553	31.873	36.4577	28.3316	26.3395	21.2487	25.3066	41.8087
	All Targets	Pdzd11	30.1023	31.4111	50.6986	37.404	39.133	47.8095	49.8245	45.589	25.8019	34.4026	27.8997	29.3681	63.2148	32.8388	31.2172	42.4236		43.4033	39.3336	25.9974	36.2448	48.737	38.2067	42.1432	43.029	40.1364	28.6688	36.4396	35.0816	39.8855	31.1403	38.5927	36.5395		35.1193	52.486	31.1403	39.5819	45.1534	47.5299	56.6631	49.7821	56.6631	45.1534	38.9559	46.9241	55.1875
	All Targets	Zfp217	37.6278	26.1759	38.0239	33.9426	39.133	51.3509	22.8362	37.7734	25.8019	15.0511	26.4313	22.4281	36.1227	8.20971	15.6086	19.9803		27.3021	29.7009	32.8388	29.9473	31.5357	48.6267	44.15	41.4375	30.8741	27.2354	28.5179	28.8758	25.5869	21.7982	15.4371	20.9407		32.6108	27.7867	26.9882	29.1286	62.7131	22.1806	21.2487	35.3808	46.0388	41.3906	49.5802	45.6699	55.1875
	All Targets	4933405O20Rik	40.1364	49.7342	22.1806	37.3504	15.0511	31.873	37.3683	28.0975	19.3515	16.1262	20.5577	18.6784	45.1534	13.6829	13.3788	24.0717		38.5029	28.0955	31.4706	32.6896	30.1023	38.2067	52.1773	40.1621	33.9615	41.5698	39.6083	38.3799	25.5869	37.3683	35.5052	32.8202		17.5597	24.6993	31.1403	24.4664	70.2386	85.5538	49.5802	68.4576	46.0388	71.4929	53.1217	56.8844	48.4981
	All Targets	Bnip3l	52.679	49.7342	44.3612	48.9248	69.2352	47.8095	60.2045	59.0831	73.1055	59.1295	66.0782	66.1044	36.1227	51.9948	51.2854	46.4676		58.1044	53.7827	54.7314	55.5395	51.6039	60.2045	44.15	51.9861	64.8357	55.9042	57.0359	59.2586	63.9673	59.1665	44.7675	55.9671		42.6449	47.8549	49.8245	46.7747	37.6278	50.6986	53.1217	47.1494	46.0388	56.4418	38.9559	47.1455	30.1023
	All Targets	Cgrrf1	32.6108	54.9694	47.5299	45.0367	51.1739	33.6437	37.3683	40.7286	36.5528	38.7029	30.8365	35.3641	57.1943	35.5754	35.6768	42.8155		39.903	36.9255	61.5728	46.1338	48.737	35.8912	52.1773	45.6018	35.5052	37.2695	42.7769	38.5172	46.6585	40.4824	40.1364	42.4258		37.6278	35.5052	49.8245	40.9858	62.7131	66.5419	46.0388	58.4312	56.6631	52.679	42.4973	50.6131	55.1875
	All Targets	Hint2	55.1875	94.2332	47.5299	65.6502	60.2045	61.9753	62.2806	61.4868	73.1055	72.0304	70.4834	71.8731	60.2045	62.9411	57.9747	60.3735		55.3042	75.4564	62.9411	64.5672	50.1705	78.729	72.2455	67.0483	55.5734	47.3036	68.1262	57.0011	65.4724	80.9647	80.2727	75.57		77.7642	54.0297	41.5204	57.7714	60.2045	44.3612	49.5802	51.382	24.7901	37.6278	53.1217	38.5132	50.1705
	All Targets	Map3k5	52.679	47.1166	41.1926	46.9961	42.1432	44.268	31.1403	39.1838	49.4537	53.7541	29.3681	44.192	66.225	65.6777	49.0556	60.3194		53.9041	50.5718	31.4706	45.3155	53.0373	60.2045	62.2114	58.4844	54.0297	40.1364	36.4396	43.5352	36.8753	43.5964	33.9615	38.1444		47.6619	46.3112	37.3683	43.7805	62.7131	25.3493	35.4144	41.1589	60.2045	41.3906	35.4144	45.6699	41.8087
	All Targets	Spcs1	50.1705	28.7935	41.1926	40.0522	63.2148	63.746	70.5846	65.8485	70.9554	70.9554	60.2045	67.3718	45.1534	68.4143	93.6515	69.0731		62.3047	81.8782	80.7288	74.9706	61.638	59.0468	56.1909	58.9586	74.0979	68.8052	50.6986	64.5339	58.6994	67.4706	66.3794	64.1831		70.2386	67.9231	74.7367	70.9661	40.1364	34.8553	56.6631	43.8849	53.1217	75.2557	49.5802	59.3192	46.8258
	All Targets	Nfib	85.2898	86.3804	101.397	91.0224	66.225	61.9753	72.6607	66.9536	103.208	70.9554	70.4834	81.5488	84.2864	82.0971	100.341	88.9081		67.9051	77.8645	60.2045	68.6581	57.3377	77.5712	66.225	67.0446	47.8549	73.1055	63.3732	61.4445	78.2659	79.9267	98.7972	85.6633		45.1534	80.2727	74.7367	66.7209	37.6278	28.5179	28.3316	31.4924	53.1217	33.8651	38.9559	41.9809	40.1364
	All Targets	1700102P08Rik	25.0852	41.8814	38.0239	34.9969	15.0511	30.1023	39.4444	28.1993	25.8019	26.877	17.6208	23.4333	21.0716	19.156	35.6768	25.3015		26.602	20.0682	32.8388	26.503	28.6688	37.049	36.1227	33.9468	35.5052	43.0032	26.9336	35.1474	30.1023	13.4941	26.243	23.2798		25.0852	18.5245	35.2923	26.3007	67.7301	63.3732	53.1217	61.4083	74.3703	37.6278	42.4973	51.4985	70.2386
	All Targets	Prss36	37.6278	47.1166	50.6986	45.1477	21.0716	42.4973	35.2923	32.9537	25.8019	19.3515	23.4945	22.8826	24.0818	19.156	20.0682	21.102		39.903	39.3336	34.2071	37.8146	50.1705	50.9423	32.1091	44.4073	46.3112	31.5357	33.2709	37.0393	37.6278	30.1023	29.3304	32.3535		45.1534	44.7675	51.9005	47.2738	92.8153	57.0359	74.3703	74.7405	77.9118	79.0185	35.4144	64.1149	68.5663
	All Targets	Dpy19l1	42.6449	49.7342	63.3732	51.9174	36.1227	46.0388	43.5964	41.9193	73.1055	62.3547	30.8365	55.4322	39.133	49.2583	28.9874	39.1262		74.2056	64.2182	72.5191	70.3143	38.7029	48.6267	50.1705	45.8334	67.9231	68.8052	55.4516	64.0599	42.1432	33.2163	40.1364	38.4986		47.6619	43.2238	47.7484	46.2114	47.6619	53.8672	46.0388	49.1893	63.746	60.2045	49.5802	57.8436	46.8258
	All Targets	Rps23rg1	60.2045	49.7342	47.5299	52.4895	36.1227	58.4338	39.4444	44.667	23.6518	38.7029	44.0521	35.4689	24.0818	35.5754	31.2172	30.2915		40.6031	40.9391	27.3657	36.3026	51.6039	53.2579	56.1909	53.6842	37.049	24.3685	25.3493	28.9222	35.3702	28.0263	32.4178	31.9381		32.6108	35.5052	24.9122	31.0094	62.7131	50.6986	63.746	59.0525	88.5361	63.9673	67.2874	73.2636	45.1534
	All Targets	Ngef	40.1364	31.4111	38.0239	36.5238	30.1023	31.873	31.1403	31.0385	51.6039	31.1774	33.7733	38.8515	30.1023	35.5754	37.9066	34.5281		27.3021	16.0545	20.5243	21.2936	24.3685	30.1023	24.0818	26.1842	30.8741	25.8019	55.4516	37.3759	26.3395	24.9122	30.8741	27.3753		10.0341	35.5052	24.9122	23.4839	25.0852	25.3493	42.4973	30.9773	42.4973	45.1534	35.4144	41.0217	48.4981
	All Targets	Hmga1	42.6449	31.4111	38.0239	37.36	39.133	37.1852	29.0643	35.1275	34.4026	49.4537	38.1785	40.6783	27.092	54.7314	28.9874	36.9369		44.8034	41.7418	34.2071	40.2508	35.836	37.049	44.15	39.0117	40.1364	47.3036	41.1926	42.8775	33.8651	48.7864	24.6993	35.7836		40.1364	57.1171	45.6724	47.642	37.6278	57.0359	38.9559	44.5399	67.2874	33.8651	35.4144	45.5223	53.5152
	All Targets	Smarce1	37.6278	47.1166	28.5179	37.7541	39.133	28.3316	33.2163	33.5603	53.7541	43.0032	29.3681	42.0418	15.0511	35.5754	51.2854	33.9706		32.2024	33.7145	32.8388	32.9186	43.0032	43.9956	32.1091	39.7027	26.243	30.1023	50.6986	35.6813	33.8651	29.0643	46.3112	36.4135		32.6108	47.8549	35.2923	38.586	37.6278	44.3612	28.3316	36.7735	28.3316	41.3906	56.6631	42.1284	41.8087
	All Targets	Ttc37	40.1364	34.0287	47.5299	40.565	30.1023	28.3316	29.0643	29.166	30.1023	31.1774	26.4313	29.237	33.1125	27.3657	33.447	31.3084		28.0021	30.5036	28.734	29.0799	35.836	21.9978	20.0682	25.9673	26.243	25.8019	31.6866	27.9105	34.6176	31.1403	50.9423	38.9001		25.0852	35.5052	37.3683	32.6529	37.6278	50.6986	24.7901	37.7055	35.4144	41.3906	60.2045	45.6699	25.0852
	All Targets	Eif4e2	47.6619	49.7342	31.6866	43.0276	48.1636	44.268	37.3683	43.2667	53.7541	50.5288	42.5837	48.9555	57.1943	46.5217	49.0556	50.9239		56.0042	45.7555	41.0486	47.6027	54.4708	50.9423	42.1432	49.1854	47.8549	47.3036	45.9456	47.0347	42.8957	44.6344	33.9615	40.4972		57.696	41.6801	60.2045	53.1935	65.2216	69.7105	17.7072	50.8798	38.9559	22.5767	21.2487	27.5938	40.1364
	All Targets	Alg11	32.6108	44.499	53.8672	43.659	39.133	35.4144	45.6724	40.0733	30.1023	34.4026	39.6469	34.7173	39.133	30.1023	51.2854	40.1735		44.1033	42.5445	34.2071	40.285	35.836	27.7867	22.075	28.5659	30.8741	31.5357	42.7769	35.0623	40.6381	31.1403	27.7867	33.1884		22.5767	37.049	41.5204	33.7153	40.1364	34.8553	35.4144	36.802	35.4144	18.8139	42.4973	32.2419	33.447
	All Targets	Prkag1	37.6278	60.2045	38.0239	45.2854	27.092	37.1852	31.1403	31.8058	36.5528	34.4026	35.2417	35.399	36.1227	24.6291	40.1364	33.6294		23.1017	30.5036	28.734	27.4465	48.737	45.1534	36.1227	43.3377	38.5927	27.2354	30.1023	31.9768	36.1227	41.5204	33.9615	37.2015		40.1364	44.7675	37.3683	40.7574	47.6619	31.6866	21.2487	33.5324	35.4144	33.8651	38.9559	36.0785	26.7576
	All Targets	Xpnpep1	42.6449	52.3518	25.3493	40.1153	36.1227	33.6437	26.9882	32.2516	27.9521	33.3275	20.5577	27.2791	18.0614	27.3657	42.3662	29.2644		24.5019	30.5036	36.9437	30.6497	47.3036	34.7334	24.0818	35.3729	30.8741	25.8019	34.8553	30.5104	24.0818	34.2543	47.8549	35.397		35.1193	44.7675	35.2923	38.393	45.1534	25.3493	46.0388	38.8472	38.9559	26.3395	38.9559	34.7504	30.1023
	All Targets	Ctnnd1	32.6108	44.499	44.3612	40.4904	60.2045	47.8095	35.2923	47.7688	58.0544	52.679	60.2045	56.9793	45.1534	46.5217	62.4343	51.3698		39.903	32.9118	50.6266	41.1471	35.836	46.3112	40.1364	40.7612	40.1364	37.2695	58.6202	45.342	42.1432	48.7864	32.4178	41.1158		40.1364	52.486	58.1285	50.2503	35.1193	15.8433	17.7072	22.8899	49.5802	60.2045	35.4144	48.3997	38.464
	All Targets	Ptk2	30.1023	60.2045	50.6986	47.0018	60.2045	53.1217	70.5846	61.3036	34.4026	40.8531	48.4573	41.2377	51.1739	68.4143	51.2854	56.9578		48.3036	44.9527	39.6803	44.3122	41.5698	41.6801	48.1636	43.8045	46.3112	37.2695	47.5299	43.7035	45.1534	48.7864	41.6801	45.2066		65.2216	69.4668	60.2045	64.9643	55.1875	57.0359	60.2045	57.476	84.9947	45.1534	81.4532	70.5338	61.8769
	All Targets	Atp5j2	97.8324	107.321	82.3852	95.8462	144.491	113.326	97.5729	118.463	116.109	166.638	130.688	137.811	156.532	103.99	156.086	138.869		140.711	134.055	110.831	128.532	111.808	106.516	90.3068	102.877	143.565	137.61	163.186	148.12	152.769	143.245	126.584	140.866		110.375	118.865	112.105	113.782	100.341	88.7225	92.0775	93.7136	84.9947	82.7813	81.4532	83.0764	78.6004
	All Targets	Rap1a	80.2727	73.2925	79.2165	77.5939	75.2557	97.3897	74.7367	82.4607	66.655	55.9042	71.9518	64.837	66.225	71.1508	73.5833	70.3197		71.4054	90.7082	86.202	82.7718	91.7403	99.5691	82.2795	91.1963	83.3601	78.8393	95.0598	85.7531	85.0389	70.5846	84.9038	80.1758		92.8153	67.9231	78.8887	79.8757	97.8324	79.2165	63.746	80.265	99.1604	79.0185	141.658	106.612	91.9792
	All Targets	3110040N11Rik	67.7301	49.7342	22.1806	46.5483	45.1534	23.0194	35.2923	34.4884	27.9521	33.3275	33.7733	31.6843	18.0614	27.3657	20.0682	21.8317		35.7027	29.7009	38.312	34.5719	43.0032	37.049	38.1295	39.3939	24.6993	32.9692	39.6083	32.4256	39.8855	34.2543	32.4178	35.5192		35.1193	50.9423	45.6724	43.9113	47.6619	41.1926	56.6631	48.5059	53.1217	30.1023	42.4973	41.9071	40.1364
	All Targets	Chchd5	35.1193	70.6749	38.0239	47.9394	18.0614	35.4144	47.7484	33.7414	51.6039	37.6278	39.6469	42.9595	33.1125	57.468	42.3662	44.3155		46.2035	50.5718	45.1534	47.3096	45.8701	55.5734	38.1295	46.5244	35.5052	58.7711	33.2709	42.5158	36.1227	45.6724	55.5734	45.7895		50.1705	46.3112	49.8245	48.7687	70.2386	69.7105	63.746	67.8984	53.1217	45.1534	60.2045	52.8265	55.1875
	All Targets	Snap29	20.0682	36.6462	22.1806	26.2984	30.1023	24.7901	29.0643	27.9855	25.8019	23.6518	32.3049	27.2529	21.0716	21.8926	28.9874	23.9838		38.5029	32.9118	30.1023	33.839	44.4367	35.8912	30.1023	36.81	24.6993	34.4026	23.765	27.6223	42.8957	24.9122	30.8741	32.894		35.1193	35.5052	47.7484	39.4577	45.1534	44.3612	17.7072	35.7406	28.3316	26.3395	38.9559	31.209	41.8087
	All Targets	Cp	205.699	209.407	215.469	210.192	295.002	290.398	340.467	308.623	367.678	388.104	355.354	370.379	400.36	385.856	385.755	390.657		387.829	399.758	395.434	394.341	270.92	275.552	260.886	269.119	385.927	441.5	402.42	409.949	371.011	388.216	338.072	365.766		316.074	419.888	398.596	378.186	153.02	133.084	152.282	146.129	219.57	218.241	198.321	212.044	113.72
	All Targets	Cacna1c	45.1534	52.3518	50.6986	49.4013	42.1432	38.9559	45.6724	42.2572	23.6518	19.3515	19.0892	20.6975	42.1432	19.156	20.0682	27.1225		28.7022	28.0955	27.3657	28.0544	34.4026	27.7867	38.1295	33.4396	38.5927	32.9692	26.9336	32.8318	23.3293	23.8742	20.0682	22.4239		37.6278	37.049	35.2923	36.6564	42.6449	53.8672	46.0388	47.517	28.3316	41.3906	53.1217	40.9479	61.8769
	All Targets	Ppp2r5c	45.1534	47.1166	34.8553	42.3751	30.1023	33.6437	37.3683	33.7048	23.6518	35.4777	30.8365	29.9886	30.1023	24.6291	46.8258	33.8524		46.9035	33.7145	34.2071	38.2751	45.8701	28.9445	44.15	39.6549	37.049	37.2695	31.6866	35.335	31.6074	26.9882	30.8741	29.8233		42.6449	23.1556	26.9882	30.9296	42.6449	41.1926	31.873	38.5702	53.1217	33.8651	56.6631	47.8833	38.464
	All Targets	Nr3c1	95.3239	81.1453	91.8911	89.4534	75.2557	106.243	64.3566	81.9519	86.0065	84.9314	91.041	87.3263	78.2659	103.99	120.409	100.888		95.9072	81.8782	86.202	87.9958	87.4399	100.727	84.2864	90.8177	100.341	84.5731	77.6322	87.5154	87.2966	93.4208	80.2727	86.9967		62.7131	86.4476	68.5086	72.5564	62.7131	53.8672	67.2874	61.2892	84.9947	52.679	77.9118	71.8618	63.5492
	All Targets	Bccip	57.696	47.1166	76.0478	60.2868	39.133	81.4532	58.1285	59.5716	55.9042	64.5049	69.015	63.1414	78.2659	65.6777	57.9747	67.3061		74.2056	65.0209	58.8363	66.0209	60.2045	60.2045	68.2318	62.8803	52.486	48.737	45.9456	49.0562	50.4213	63.3186	50.9423	54.8941		52.679	52.486	68.5086	57.8912	52.679	47.5299	28.3316	42.8468	46.0388	63.9673	49.5802	53.1954	18.3958
	All Targets	Coq8a	65.2216	70.6749	53.8672	63.2546	60.2045	70.8289	39.4444	56.8259	64.5049	58.0544	38.1785	53.5792	105.358	90.3068	80.2727	91.9792		86.1065	81.8782	90.3068	86.0972	50.1705	70.6246	78.2659	66.3536	77.1853	54.4708	57.0359	62.8973	67.7301	69.5466	75.6416	70.9728		45.1534	58.6608	47.7484	50.5209	35.1193	31.6866	46.0388	37.6149	38.9559	33.8651	38.9559	37.2589	40.1364
	All Targets	F13b	67.7301	91.6156	76.0478	78.4645	66.225	67.2874	66.4326	66.6483	81.7062	86.0065	93.9778	87.2302	108.368	93.0434	109.26	103.557		76.3058	102.749	97.1482	92.0677	86.0065	76.4135	68.2318	76.8839	80.2727	94.6071	68.1262	81.002	99.3375	84.0788	103.428	95.6149		75.2557	64.8357	70.5846	70.2253	30.1023	69.7105	63.746	54.5196	46.0388	48.9162	70.8289	55.2613	48.4981
	All Targets	Serhl	47.6619	28.7935	34.8553	37.1036	33.1125	35.4144	35.2923	34.6064	25.8019	38.7029	46.9889	37.1646	39.133	46.5217	51.2854	45.6467		32.2024	41.7418	34.2071	36.0505	37.2695	32.4178	38.1295	35.939	29.3304	45.8701	25.3493	33.5166	37.6278	36.3303	46.3112	40.0898		40.1364	24.6993	37.3683	34.068	62.7131	44.3612	49.5802	52.2182	53.1217	37.6278	17.7072	36.1522	38.464
	All Targets	Cic	35.1193	36.6462	44.3612	38.7089	39.133	40.7266	29.0643	36.3079	49.4537	41.9282	44.0521	45.1447	30.1023	16.4194	33.447	26.6562		31.5024	39.3336	43.7851	38.207	31.5357	40.5223	42.1432	38.0671	41.6801	34.4026	57.0359	44.3729	33.1125	21.7982	44.7675	33.2261		52.679	47.8549	58.1285	52.8875	37.6278	60.2045	46.0388	47.9571	56.6631	45.1534	35.4144	45.7437	48.4981
	All Targets	Aldh1b1	135.46	57.587	91.8911	94.9794	48.1636	99.1604	103.801	83.7083	133.31	104.283	118.941	118.845	168.573	183.35	127.098	159.674		96.6073	97.9327	88.9385	94.4929	80.2727	106.516	96.3273	94.3719	103.428	129.01	85.5538	105.997	193.407	275.072	128.128	198.869		87.7983	103.428	105.877	99.0345	55.1875	47.5299	49.5802	50.7659	88.5361	63.9673	49.5802	67.3612	63.5492
	All Targets	Fam47e	50.1705	54.9694	34.8553	46.665	57.1943	47.8095	47.7484	50.9174	36.5528	43.0032	52.8625	44.1395	63.2148	51.9948	64.6641	59.9579		30.8023	56.9936	34.2071	40.6677	37.2695	41.6801	32.1091	37.0195	50.9423	41.5698	55.4516	49.3212	45.906	37.3683	23.1556	35.4766		25.0852	33.9615	41.5204	33.5224	35.1193	44.3612	35.4144	38.2983	31.873	41.3906	24.7901	32.6846	38.464
	All Targets	Lsm12	35.1193	31.4111	47.5299	38.0201	51.1739	47.8095	39.4444	46.1426	38.7029	35.4777	30.8365	35.0057	24.0818	46.5217	35.6768	35.4268		32.9025	38.5309	43.7851	38.4062	44.4367	48.6267	44.15	45.7378	37.049	43.0032	53.8672	44.6398	37.6278	34.2543	30.8741	34.2521		50.1705	44.7675	31.1403	42.0261	57.696	31.6866	24.7901	38.0576	49.5802	30.1023	35.4144	38.3656	46.8258
	All Targets	Eef1akmt2	20.0682	28.7935	31.6866	26.8494	27.092	37.1852	29.0643	31.1138	30.1023	24.7269	32.3049	29.0447	30.1023	30.1023	11.149	23.7845		28.0021	23.2791	17.7877	23.023	34.4026	34.7334	28.0955	32.4105	26.243	22.9351	28.5179	25.8987	30.1023	24.9122	35.5052	30.1732		15.0511	35.5052	22.8362	24.4642	47.6619	41.1926	60.2045	49.6864	38.9559	30.1023	31.873	33.6437	36.7917
	All Targets	She	40.1364	47.1166	34.8553	40.7027	18.0614	47.8095	35.2923	33.7211	27.9521	34.4026	33.7733	32.0427	39.133	21.8926	24.5278	28.5178		37.1028	34.5173	47.89	39.8367	37.2695	45.1534	42.1432	41.522	26.243	44.4367	31.6866	34.1221	34.6176	29.0643	30.8741	31.5187		42.6449	27.7867	33.2163	34.5493	45.1534	63.3732	74.3703	60.9656	35.4144	56.4418	56.6631	49.5064	68.5663
	All Targets	Ctdsp1	82.7813	73.2925	98.2285	84.7674	96.3273	129.263	91.3448	105.645	148.361	110.733	111.599	123.564	87.2966	103.99	84.7323	92.0062		135.11	101.946	110.831	115.963	83.1396	97.2535	100.341	93.578	91.0787	107.508	109.319	102.635	115.894	115.219	101.885	110.999		87.7983	120.409	126.637	111.615	77.7642	91.8911	67.2874	78.9809	109.785	82.7813	70.8289	87.7983	53.5152
	All Targets	Prmt1	42.6449	47.1166	28.5179	39.4265	30.1023	38.9559	51.9005	40.3195	43.0032	30.1023	33.7733	35.6263	30.1023	16.4194	40.1364	28.886		27.3021	25.6873	34.2071	29.0655	37.2695	38.2067	30.1023	35.1928	27.7867	35.836	41.1926	34.9384	26.3395	20.7602	37.049	28.0495		57.696	35.5052	24.9122	39.3712	45.1534	31.6866	49.5802	42.1401	35.4144	45.1534	46.0388	42.2022	33.447
	All Targets	Josd1	32.6108	36.6462	41.1926	36.8165	45.1534	40.7266	39.4444	41.7748	62.3547	45.1534	32.3049	46.6043	36.1227	27.3657	49.0556	37.5147		39.903	49.7691	45.1534	44.9418	31.5357	46.3112	46.1568	41.3346	44.7675	30.1023	52.2829	42.3842	28.5972	49.8245	37.049	38.4902		32.6108	38.5927	43.5964	38.2666	57.696	38.0239	28.3316	41.3505	42.4973	52.679	46.0388	47.0717	45.1534
	All Targets	Cox5a	155.528	154.438	164.77	158.245	255.869	219.57	168.158	214.532	292.422	277.371	298.086	289.293	295.002	276.394	265.346	278.914		252.019	252.859	261.342	255.407	194.948	218.82	216.736	210.168	268.605	239.385	226.559	244.85	301.023	284.415	237.731	274.389		178.105	183.701	199.298	187.035	87.7983	123.578	120.409	110.595	148.741	79.0185	145.199	124.319	90.3068
	All Targets	Ephb1	30.1023	49.7342	19.012	32.9495	57.1943	38.9559	26.9882	41.0461	38.7029	24.7269	32.3049	31.9116	21.0716	19.156	22.298	20.8419		30.8023	26.49	24.6291	27.3072	45.8701	31.2601	26.0886	34.4063	21.6119	22.9351	28.5179	24.355	25.5869	23.8742	29.3304	26.2639		17.5597	26.243	31.1403	24.981	55.1875	60.2045	49.5802	54.9908	35.4144	26.3395	21.2487	27.6675	61.8769
	All Targets	Ppp1r14b	82.7813	62.8221	60.2045	68.6026	72.2455	69.0582	62.2806	67.8614	77.4058	58.0544	66.0782	67.1795	48.1636	65.6777	75.8131	63.2182		65.805	69.8373	49.2583	61.6335	63.0714	81.0446	68.2318	70.7826	72.5542	58.7711	74.4635	68.5963	72.2455	71.6227	66.3794	70.0825		80.2727	94.1661	72.6607	82.3665	72.7472	50.6986	56.6631	60.0363	63.746	105.358	92.0775	87.0605	85.2898
	All Targets	Gm27021	25.0852	23.5583	22.1806	23.6081	30.1023	37.1852	31.1403	32.8092	30.1023	30.1023	30.8365	30.347	27.092	13.6829	8.91919	16.5647		21.7016	24.8845	30.1023	25.5628	34.4026	28.9445	36.1227	33.1566	18.5245	18.6347	25.3493	20.8362	30.1023	30.1023	20.0682	26.7576		30.1023	23.1556	20.7602	24.6727	22.5767	34.8553	28.3316	28.5878	3.54144	48.9162	31.873	28.1102	38.464
	All Targets	Cpeb4	72.7472	60.2045	38.0239	56.9919	54.1841	60.2045	74.7367	63.0418	66.655	59.1295	57.2677	61.0174	45.1534	21.8926	42.3662	36.4707		76.3058	59.4018	61.5728	65.7601	67.3718	60.2045	34.1159	53.8974	55.5734	45.8701	80.8008	60.7481	57.1943	62.2806	60.2045	59.8931		62.7131	64.8357	58.1285	61.8924	70.2386	57.0359	67.2874	64.854	70.8289	48.9162	63.746	61.1637	75.2557
	All Targets	Snx2	30.1023	39.2638	28.5179	32.628	30.1023	21.2487	22.8362	24.729	36.5528	21.5016	42.5837	33.546	36.1227	27.3657	37.9066	33.7983		35.0026	40.9391	32.8388	36.2602	30.1023	24.3134	28.0955	27.5037	43.2238	38.7029	31.6866	37.8711	26.3395	29.0643	20.0682	25.1573		17.5597	29.3304	31.1403	26.0101	10.0341	12.6746	31.873	18.1939	38.9559	33.8651	35.4144	36.0785	21.7405
	All Targets	Pkn1	35.1193	34.0287	57.0359	42.0613	48.1636	38.9559	31.1403	39.4199	36.5528	24.7269	35.2417	32.1738	33.1125	27.3657	22.298	27.5921		41.3031	37.7282	27.3657	35.4657	45.8701	41.6801	38.1295	41.8932	29.3304	34.4026	41.1926	34.9752	38.3804	25.9502	26.243	30.1912		32.6108	44.7675	51.9005	43.0929	45.1534	60.2045	31.873	45.7437	28.3316	52.679	46.0388	42.3498	45.1534
	All Targets	Gm13272	45.1534	36.6462	22.1806	34.6601	54.1841	30.1023	33.2163	39.1676	25.8019	27.9521	46.9889	33.581	42.1432	57.468	20.0682	39.8931		33.6025	31.3064	35.5754	33.4948	40.1364	39.3645	38.1295	39.2101	27.7867	35.836	25.3493	29.6573	23.3293	24.9122	21.6119	23.2845		35.1193	43.2238	31.1403	36.4945	47.6619	38.0239	53.1217	46.2692	60.2045	86.544	46.0388	64.2625	50.1705
	All Targets	Fgb	1266.8	1316.65	1251.62	1278.36	2411.19	2273.61	2059.41	2248.07	3042.48	3249.97	3090.99	3127.81	2420.22	2375.34	2463.93	2419.83		3231.44	3297.6	3189.47	3239.51	1430.57	1567.63	1410.79	1469.67	2999.42	3199.44	3064.09	3087.65	2001.8	1874.65	1809.22	1895.22		1555.28	1188.65	1258.07	1334	910.594	709.78	1005.77	875.381	1204.09	1094.97	1274.92	1191.33	436.483
	All Targets	Gsta4	32.6108	31.4111	41.1926	35.0715	33.1125	24.7901	31.1403	29.681	40.8531	26.877	30.8365	32.8555	42.1432	71.1508	44.596	52.63		23.1017	23.2791	20.5243	22.3017	24.3685	35.8912	24.0818	28.1138	33.9615	35.836	28.5179	32.7718	43.6483	44.6344	30.8741	39.7189		27.5938	41.6801	43.5964	37.6234	37.6278	25.3493	46.0388	36.3386	24.7901	15.0511	42.4973	27.4462	26.7576
	All Targets	Fbxo38	40.1364	39.2638	38.0239	39.1414	30.1023	24.7901	43.5964	32.8296	38.7029	34.4026	38.1785	37.0947	30.1023	21.8926	35.6768	29.2239		35.0026	39.3336	38.312	37.5494	50.1705	47.469	48.1636	48.601	21.6119	31.5357	39.6083	30.9186	36.1227	28.0263	43.2238	35.7909		42.6449	37.049	43.5964	41.0967	55.1875	34.8553	49.5802	46.541	31.873	45.1534	17.7072	31.5779	51.8428
	All Targets	Blmh	55.1875	39.2638	50.6986	48.3833	36.1227	47.8095	33.2163	39.0495	32.2524	24.7269	27.8997	28.293	27.092	30.1023	31.2172	29.4705		40.6031	36.9255	42.4168	39.9818	63.0714	39.3645	28.0955	43.5105	30.8741	34.4026	26.9336	30.7368	36.8753	40.4824	44.7675	40.7084		25.0852	38.5927	47.7484	37.1421	22.5767	31.6866	42.4973	32.2535	46.0388	33.8651	24.7901	34.898	38.464
	All Targets	Tsc22d1	50.1705	54.9694	53.8672	53.0023	30.1023	30.1023	35.2923	31.8323	30.1023	33.3275	23.4945	28.9747	21.0716	27.3657	31.2172	26.5515		37.1028	41.7418	47.89	42.2449	54.4708	43.9956	52.1773	50.2146	33.9615	27.2354	38.0239	33.0736	34.6176	37.3683	35.5052	35.8304		55.1875	55.5734	58.1285	56.2965	57.696	50.6986	49.5802	52.6583	24.7901	33.8651	24.7901	27.8151	50.1705
	All Targets	Mbd6	60.2045	54.9694	63.3732	59.5157	42.1432	56.6631	64.3566	54.3876	43.0032	54.8291	49.9257	49.2527	51.1739	27.3657	37.9066	38.8154		51.8039	61.0073	41.0486	51.2866	58.7711	41.6801	62.2114	54.2208	55.5734	32.9692	58.6202	49.0543	40.6381	48.7864	49.3986	46.2744		30.1023	47.8549	31.1403	36.3658	50.1705	34.8553	60.2045	48.4101	49.5802	101.595	56.6631	69.2795	46.8258
	All Targets	Gm21783	444.009	363.845	377.071	394.975	255.869	230.194	307.251	264.438	313.924	291.347	284.87	296.714	270.92	262.711	231.899	255.177		223.317	199.879	242.186	221.794	285.255	266.289	337.145	296.23	199.138	170.58	201.21	190.309	115.894	118.333	137.39	123.872		195.665	225.381	203.45	208.165	346.176	415.095	386.017	382.429	417.89	402.618	428.515	416.341	317.746
	All Targets	Marchf5	82.7813	94.2332	72.8792	83.2979	111.378	111.555	124.561	115.832	120.409	132.235	149.777	134.14	90.3068	106.726	118.179	105.071		125.309	124.423	108.095	119.276	100.341	97.2535	84.2864	93.9603	92.6224	101.774	85.5538	93.3169	112.131	110.029	100.341	107.5		82.7813	81.8164	97.5729	87.3902	80.2727	57.0359	70.8289	69.3792	102.702	60.2045	60.2045	74.3703	55.1875
	All Targets	Caprin1	57.696	62.8221	57.0359	59.1847	66.225	86.7654	99.6489	84.2131	88.1567	94.6071	88.1042	90.2893	81.2761	60.2045	60.2045	67.2284		98.7075	91.5109	90.3068	93.5084	70.2386	89.149	98.3341	85.9073	84.9038	106.075	98.2285	96.4023	69.9878	80.9647	87.9913	79.6479		70.2386	109.603	89.2688	89.7035	45.1534	44.3612	81.4532	56.9893	77.9118	90.3068	56.6631	74.9606	56.8598
	All Targets	Pex1	32.6108	39.2638	44.3612	38.7453	27.092	49.5802	39.4444	38.7055	19.3515	30.1023	29.3681	26.2739	39.133	13.6829	33.447	28.7543		36.4027	36.9255	39.6803	37.6695	31.5357	43.9956	48.1636	41.2317	40.1364	40.1364	34.8553	38.376	38.3804	22.8362	37.049	32.7552		47.6619	50.9423	45.6724	48.0922	50.1705	63.3732	56.6631	56.7356	21.2487	15.0511	28.3316	21.5438	56.8598
	All Targets	Fam122a	20.0682	41.8814	28.5179	30.1558	33.1125	31.873	26.9882	30.6579	19.3515	26.877	26.4313	24.2199	27.092	46.5217	31.2172	34.9436		34.3026	38.5309	47.89	40.2412	34.4026	39.3645	24.0818	32.6163	26.243	28.6688	26.9336	27.2818	27.092	25.9502	43.2238	32.0887		27.5938	43.2238	37.3683	36.062	30.1023	34.8553	31.873	32.2768	46.0388	41.3906	38.9559	42.1284	38.464
	All Targets	Klb	37.6278	34.0287	31.6866	34.4477	36.1227	37.1852	35.2923	36.2001	27.9521	33.3275	36.7101	32.6632	60.2045	27.3657	53.5152	47.0285		41.3031	45.7555	46.5217	44.5268	47.3036	31.2601	44.15	40.9045	27.7867	31.5357	28.5179	29.2801	44.4009	36.3303	29.3304	36.6872		30.1023	23.1556	37.3683	30.2087	47.6619	34.8553	49.5802	44.0325	38.9559	67.7301	35.4144	47.3668	46.8258
	All Targets	Ccr1	55.1875	49.7342	60.2045	55.0421	21.0716	24.7901	20.7602	22.2073	17.2013	19.3515	23.4945	20.0157	33.1125	21.8926	33.447	29.484		18.9014	30.5036	34.2071	27.8707	50.1705	21.9978	30.1023	34.0902	27.7867	22.9351	39.6083	30.11	27.092	25.9502	32.4178	28.4867		60.2045	32.4178	31.1403	41.2542	70.2386	85.5538	84.9947	80.2624	49.5802	52.679	53.1217	51.7936	58.5322
	All Targets	Psenen	85.2898	88.998	63.3732	79.2203	105.358	79.6825	62.2806	82.4403	120.409	98.9075	77.8254	99.0473	105.358	95.78	84.7323	95.2901		87.5066	80.2727	95.78	87.8531	110.375	96.0957	74.2523	93.5743	95.7098	81.7062	80.8008	86.0723	111.378	92.3828	80.2727	94.678		70.2386	67.9231	95.4969	77.8862	60.2045	72.8792	99.1604	77.4147	77.9118	109.121	67.2874	84.7733	75.2557
	All Targets	Tcea1	25.0852	28.7935	38.0239	30.6342	39.133	42.4973	29.0643	36.8982	34.4026	43.0032	49.9257	42.4439	33.1125	35.5754	44.596	37.7613		40.6031	36.1227	35.5754	37.4337	47.3036	40.5223	46.1568	44.6609	43.2238	45.8701	25.3493	38.1477	48.9162	40.4824	30.8741	40.0909		35.1193	35.5052	39.4444	36.6896	35.1193	22.1806	24.7901	27.3633	35.4144	45.1534	31.873	37.4803	55.1875
	All Targets	Ly6g	32.6108	34.0287	41.1926	35.944	30.1023	28.3316	35.2923	31.242	17.2013	30.1023	30.8365	26.0467	45.1534	46.5217	33.447	41.7074		38.5029	29.7009	35.5754	34.5931	35.836	40.5223	44.15	40.1694	30.8741	50.1705	60.2045	47.083	34.6176	32.1783	27.7867	31.5275		45.1534	44.7675	45.6724	45.1978	37.6278	44.3612	46.0388	42.676	49.5802	45.1534	46.0388	46.9241	61.8769
	All Targets	Coro1b	57.696	44.499	66.5419	56.2456	42.1432	72.5996	37.3683	50.7037	77.4058	65.58	45.5205	62.8354	57.1943	54.7314	71.3535	61.0931		56.7043	68.2318	60.2045	61.7135	80.2727	93.7802	74.2523	82.7684	64.8357	73.1055	52.2829	63.408	71.4929	74.7367	64.8357	70.3551		75.2557	89.535	76.8127	80.5344	45.1534	50.6986	56.6631	50.8384	84.9947	48.9162	63.746	65.8856	71.911
	All Targets	Nbas	70.2386	31.4111	34.8553	45.5017	45.1534	38.9559	49.8245	44.6446	47.3036	30.1023	27.8997	35.1018	3.01023	24.6291	22.298	16.6458		33.6025	50.5718	42.4168	42.1971	47.3036	35.8912	36.1227	39.7725	33.9615	45.8701	45.9456	41.9257	43.6483	30.1023	30.8741	34.8749		22.5767	50.9423	45.6724	39.7305	47.6619	50.6986	31.873	43.4112	38.9559	67.7301	56.6631	54.4497	45.1534
	All Targets	Cd163	27.5938	73.2925	44.3612	48.4158	39.133	38.9559	35.2923	37.7937	12.901	27.9521	10.2788	17.044	30.1023	21.8926	24.5278	25.5075		33.6025	40.9391	38.312	37.6179	43.0032	48.6267	28.0955	39.9085	38.5927	30.1023	38.0239	35.573	30.1023	31.1403	32.4178	31.2201		47.6619	30.8741	37.3683	38.6348	45.1534	53.8672	63.746	54.2555	56.6631	37.6278	42.4973	45.5961	60.2045
	All Targets	Snx13	27.5938	36.6462	34.8553	33.0318	30.1023	46.0388	37.3683	37.8365	25.8019	37.6278	16.1524	26.5274	15.0511	19.156	24.5278	19.5783		32.9025	34.5173	23.2608	30.2269	32.9692	43.9956	26.0886	34.3511	24.6993	37.2695	36.4396	32.8028	29.3497	32.1783	20.0682	27.1987		30.1023	44.7675	22.8362	32.5687	37.6278	47.5299	31.873	39.0102	17.7072	15.0511	38.9559	23.9047	36.7917
	All Targets	Inafm2	22.5767	23.5583	31.6866	25.9405	27.092	28.3316	24.9122	26.7786	49.4537	31.1774	24.9629	35.198	30.1023	19.156	26.7576	25.3386		28.0021	38.5309	24.6291	30.3874	28.6688	42.8379	36.1227	35.8765	29.3304	31.5357	42.7769	34.5477	23.3293	25.9502	30.8741	26.7179		25.0852	26.243	33.2163	28.1815	27.5938	47.5299	21.2487	32.1241	42.4973	41.3906	14.1658	32.6846	48.4981
	All Targets	Ncstn	37.6278	60.2045	28.5179	42.1168	36.1227	30.1023	33.2163	33.1471	36.5528	24.7269	39.6469	33.6422	21.0716	38.312	55.745	38.3762		44.8034	50.5718	43.7851	46.3868	54.4708	45.1534	36.1227	45.249	38.5927	24.3685	25.3493	29.4368	38.3804	33.2163	40.1364	37.2444		45.1534	49.3986	41.5204	45.3575	40.1364	28.5179	21.2487	29.9677	56.6631	56.4418	56.6631	56.5893	23.4129
	All Targets	Ppp1r21	40.1364	49.7342	44.3612	44.7439	42.1432	33.6437	47.7484	41.1784	32.2524	22.5767	49.9257	34.9183	45.1534	38.312	53.5152	45.6602		31.5024	42.5445	41.0486	38.3652	28.6688	37.049	44.15	36.6226	33.9615	43.0032	41.1926	39.3858	39.133	32.1783	41.6801	37.6638		50.1705	35.5052	68.5086	51.3948	67.7301	53.8672	38.9559	53.5177	46.0388	45.1534	49.5802	46.9241	65.2216
	All Targets	Gga1	50.1705	52.3518	38.0239	46.8487	27.092	28.3316	49.8245	35.0827	47.3036	37.6278	35.2417	40.0577	6.02045	41.0486	26.7576	24.6089		47.6036	43.3473	25.9974	38.9828	40.1364	35.8912	28.0955	34.7077	21.6119	38.7029	42.7769	34.3639	30.8548	40.4824	18.5245	29.9539		32.6108	50.9423	18.6842	34.0791	27.5938	31.6866	21.2487	26.843	46.0388	48.9162	38.9559	44.6369	20.0682
	All Targets	Aimp1	47.6619	36.6462	57.0359	47.1147	45.1534	51.3509	47.7484	48.0843	45.1534	47.3036	55.7993	49.4188	42.1432	65.6777	44.596	50.8056		51.8039	46.5582	51.9948	50.119	57.3377	49.7845	46.1568	51.093	75.6416	54.4708	50.6986	60.2703	39.8855	41.5204	49.3986	43.6015		52.679	38.5927	31.1403	40.804	70.2386	53.8672	53.1217	59.0758	53.1217	90.3068	53.1217	65.5167	58.5322
	All Targets	Mtch2	120.409	83.7628	79.2165	94.4628	135.46	102.702	126.637	121.6	83.8563	119.334	102.788	101.993	126.43	166.931	151.626	148.329		144.211	143.688	150.511	146.137	130.443	105.358	116.395	117.399	123.497	107.508	121.993	117.666	154.274	150.511	138.934	147.906		105.358	115.778	118.333	113.156	105.358	88.7225	67.2874	87.1226	84.9947	97.8324	92.0775	91.6349	46.8258
	All Targets	Pafah2	27.5938	39.2638	28.5179	31.7918	42.1432	42.4973	43.5964	42.7456	27.9521	31.1774	33.7733	30.9676	39.133	24.6291	40.1364	34.6328		37.8029	35.32	45.1534	39.4254	45.8701	39.3645	30.1023	38.4456	54.0297	61.638	47.5299	54.3992	45.1534	39.4444	33.9615	39.5198		37.6278	38.5927	35.2923	37.1709	45.1534	63.3732	38.9559	49.1608	63.746	48.9162	53.1217	55.2613	35.1193
	All Targets	Adam23	67.7301	39.2638	44.3612	50.4517	21.0716	47.8095	41.5204	36.8005	34.4026	31.1774	23.4945	29.6915	12.0409	32.8388	26.7576	23.8791		49.7038	38.5309	41.0486	43.0944	38.7029	45.1534	36.1227	39.993	38.5927	22.9351	55.4516	38.9931	30.1023	29.0643	41.6801	33.6155		37.6278	38.5927	49.8245	42.015	27.5938	31.6866	35.4144	31.5649	60.2045	30.1023	49.5802	46.629	31.7746
	All Targets	Naa10	45.1534	39.2638	28.5179	37.6451	39.133	60.2045	35.2923	44.8766	53.7541	60.2045	42.5837	52.1808	57.1943	65.6777	46.8258	56.5659		44.8034	49.7691	65.6777	53.4167	35.836	35.8912	34.1159	35.281	60.2045	43.0032	52.2829	51.8302	48.9162	50.8625	47.8549	49.2112		45.1534	43.2238	60.2045	49.5272	60.2045	38.0239	21.2487	39.8257	31.873	60.2045	31.873	41.3168	38.464
	All Targets	2810459M11Rik	100.341	62.8221	60.2045	74.4559	75.2557	88.5361	64.3566	76.0495	98.9075	80.6311	71.9518	83.8301	69.2352	51.9948	73.5833	64.9378		76.3058	77.0618	94.4117	82.5931	65.9383	85.6757	68.2318	73.2819	80.2727	103.208	112.487	98.656	79.771	64.3566	63.292	69.1399		75.2557	72.5542	93.4208	80.4102	87.7983	76.0478	109.785	91.2103	67.2874	79.0185	84.9947	77.1002	90.3068
	All Targets	Ppp1ca	67.7301	62.8221	88.7225	73.0916	108.368	74.3703	85.1168	89.2851	79.556	92.457	86.6358	86.2163	84.2864	117.673	113.72	105.226		119.709	88.3	88.9385	98.9825	113.242	90.3068	90.3068	97.9518	81.8164	74.539	60.2045	72.1866	111.378	112.105	74.0979	99.1938		90.3068	106.516	122.485	106.436	52.679	66.5419	56.6631	58.628	84.9947	116.646	70.8289	90.8233	56.8598
	All Targets	Chm	42.6449	52.3518	31.6866	42.2278	33.1125	30.1023	29.0643	30.7597	21.5016	32.2524	19.0892	24.2811	21.0716	13.6829	22.298	19.0175		26.602	22.4764	32.8388	27.3057	22.9351	42.8379	26.0886	30.6205	29.3304	28.6688	34.8553	30.9515	34.6176	16.6082	35.5052	28.9103		40.1364	43.2238	41.5204	41.6268	45.1534	47.5299	63.746	52.1431	67.2874	30.1023	53.1217	50.1705	36.7917
	All Targets	Cyb5d1	40.1364	44.499	57.0359	47.2238	57.1943	42.4973	51.9005	50.5307	40.8531	27.9521	41.1153	36.6402	21.0716	27.3657	46.8258	31.7544		46.2035	37.7282	51.9948	45.3088	40.1364	52.1001	40.1364	44.1243	32.4178	40.1364	30.1023	34.2188	39.133	29.0643	43.2238	37.1403		47.6619	33.9615	53.9765	45.2	42.6449	57.0359	53.1217	50.9341	53.1217	52.679	56.6631	54.1546	50.1705
	All Targets	Abhd16a	47.6619	44.499	47.5299	46.5636	42.1432	46.0388	49.8245	46.0021	34.4026	35.4777	32.3049	34.0617	30.1023	41.0486	44.596	38.5823		39.203	43.3473	42.4168	41.6557	43.0032	47.469	44.15	44.8741	44.7675	45.8701	31.6866	40.7747	40.6381	39.4444	55.5734	45.2186		60.2045	49.3986	49.8245	53.1425	35.1193	57.0359	53.1217	48.4256	70.8289	56.4418	60.2045	62.4917	48.4981
	All Targets	Pip4k2c	42.6449	34.0287	47.5299	41.4011	21.0716	37.1852	39.4444	32.567	23.6518	20.4265	17.6208	20.5664	51.1739	30.1023	24.5278	35.268		32.9025	35.32	39.6803	35.9676	28.6688	26.6289	42.1432	32.4803	23.1556	40.1364	25.3493	29.5471	27.8446	19.7222	37.049	28.2052		42.6449	26.243	29.0643	32.6507	60.2045	34.8553	67.2874	54.1157	35.4144	37.6278	53.1217	42.0546	46.8258
	All Targets	Yipf4	60.2045	36.6462	15.8433	37.5647	45.1534	30.1023	33.2163	36.1573	32.2524	32.2524	33.7733	32.7594	45.1534	38.312	49.0556	44.1737		41.3031	39.3336	28.734	36.4569	44.4367	37.049	52.1773	44.5543	37.049	58.7711	34.8553	43.5584	45.906	45.6724	43.2238	44.9341		65.2216	60.2045	39.4444	54.9568	47.6619	38.0239	28.3316	38.0058	42.4973	48.9162	46.0388	45.8174	68.5663
	All Targets	Retreg3	45.1534	68.0573	76.0478	63.0862	78.2659	56.6631	74.7367	69.8886	68.8052	84.9314	76.357	76.6979	54.1841	49.2583	71.3535	58.2653		72.1054	84.2864	80.7288	79.0402	57.3377	75.2557	70.2386	67.6107	71.0105	91.7403	63.3732	75.3747	74.5031	72.6607	67.9231	71.6956		62.7131	52.486	72.6607	62.6199	57.696	72.8792	88.5361	73.0371	56.6631	52.679	38.9559	49.4327	48.4981
	All Targets	Cort	67.7301	70.6749	57.0359	65.147	39.133	67.2874	45.6724	50.6976	53.7541	22.5767	29.3681	35.2329	48.1636	27.3657	40.1364	38.5552		59.5045	49.7691	65.6777	58.3171	64.5049	79.8868	72.2455	72.2124	63.292	51.6039	47.5299	54.1419	58.6994	64.3566	40.1364	54.3975		72.7472	80.2727	58.1285	70.3828	168.071	155.264	169.989	164.442	120.409	146.749	113.326	126.828	188.975
	All Targets	Rnase4	92.8153	136.115	91.8911	106.94	228.777	180.614	145.321	184.904	387.029	522.489	468.421	459.313	96.3273	41.0486	129.328	88.9014		459.935	461.568	391.33	437.611	153.378	83.3601	94.3205	110.353	577.346	739.656	687.599	668.2	57.1943	63.3186	120.409	80.3073		77.7642	67.9231	103.801	83.1627	105.358	82.3852	131.033	106.259	46.0388	45.1534	67.2874	52.8265	83.6174
	All Targets	Col14a1	72.7472	44.499	41.1926	52.8129	24.0818	46.0388	53.9765	41.3657	30.1023	38.7029	38.1785	35.6612	36.1227	65.6777	24.5278	42.1094		23.8018	50.5718	34.2071	36.1936	40.1364	54.4156	50.1705	48.2408	16.9808	35.836	36.4396	29.7521	44.4009	48.7864	55.5734	49.5869		52.679	46.3112	51.9005	50.2969	47.6619	44.3612	35.4144	42.4792	21.2487	33.8651	38.9559	31.3565	46.8258
	All Targets	Gsr	40.1364	47.1166	53.8672	47.0401	63.2148	79.6825	64.3566	69.0846	64.5049	58.0544	61.673	61.4107	78.2659	32.8388	55.745	55.6166		52.504	61.81	68.4143	60.9094	61.638	54.4156	64.2182	60.0906	60.2045	68.8052	77.6322	68.8806	65.4724	66.4326	57.1171	63.0074		50.1705	71.0105	49.8245	57.0018	47.6619	47.5299	56.6631	50.6183	35.4144	37.6278	49.5802	40.8742	45.1534
	All Targets	Phyh	581.977	539.223	478.468	533.223	815.772	690.582	620.73	709.028	864.365	904.143	914.815	894.441	999.395	897.595	947.664	948.218		809.961	897.449	883.912	863.774	739.656	754.872	561.909	685.479	790.378	774.058	798.502	787.646	976.819	944.589	967.904	963.104		474.111	470.83	460.876	468.606	213.224	186.951	180.614	193.596	162.906	191.902	212.487	189.098	123.754
	All Targets	Flad1	32.6108	41.8814	44.3612	39.6178	27.092	44.268	22.8362	31.3988	30.1023	40.8531	29.3681	33.4411	33.1125	41.0486	37.9066	37.3559		46.2035	41.7418	46.5217	44.8223	28.6688	39.3645	36.1227	34.7187	40.1364	31.5357	39.6083	37.0934	36.8753	26.9882	30.8741	31.5792		45.1534	47.8549	29.0643	40.6909	47.6619	22.1806	53.1217	40.9881	49.5802	48.9162	28.3316	42.276	31.7746
	All Targets	Clk1	90.3068	60.2045	79.2165	76.576	69.2352	51.3509	70.5846	63.7236	55.9042	54.8291	77.8254	62.8529	60.2045	82.0971	71.3535	71.2184		56.0042	62.6127	65.6777	61.4315	65.9383	59.0468	88.3	71.095	60.2045	64.5049	60.2045	61.638	69.2352	51.9005	60.2045	60.4467		40.1364	71.0105	49.8245	53.6571	85.2898	91.8911	77.9118	85.0309	67.2874	63.9673	42.4973	57.9174	65.2216
	All Targets	Mkrn2os	40.1364	49.7342	44.3612	44.7439	78.2659	53.1217	43.5964	58.328	32.2524	31.1774	36.7101	33.38	39.133	35.5754	42.3662	39.0248		38.5029	41.7418	41.0486	40.4311	44.4367	49.7845	48.1636	47.4616	37.049	47.3036	31.6866	38.6797	56.4418	55.0145	32.4178	47.958		47.6619	55.5734	47.7484	50.3279	60.2045	50.6986	53.1217	54.6749	56.6631	37.6278	63.746	52.679	40.1364
	All Targets	Cnot8	50.1705	44.499	22.1806	38.95	30.1023	60.2045	33.2163	41.1744	36.5528	39.778	45.5205	40.6171	24.0818	49.2583	49.0556	40.7985		44.8034	38.5309	39.6803	41.0049	58.7711	56.7312	52.1773	55.8932	38.5927	45.8701	57.0359	47.1662	45.1534	52.9385	43.2238	47.1052		62.7131	41.6801	64.3566	56.2499	50.1705	57.0359	81.4532	62.8865	38.9559	41.3906	49.5802	43.3089	63.5492
	All Targets	Scp2	609.571	722.455	716.117	682.714	1264.3	1216.49	1135.58	1205.45	1743.78	1679.28	1817.88	1746.98	1505.11	1475.01	1567.55	1515.89		1643.72	1705.8	1658.36	1669.29	943.205	868.335	796.707	869.415	1432.56	1495.08	1348.26	1425.3	1778.29	1439.72	1552.97	1590.33		805.236	873.738	1048.39	909.121	341.159	351.721	446.222	379.701	432.056	496.688	347.062	425.268	260.886
	All Targets	Pias2	37.6278	44.499	28.5179	36.8816	51.1739	51.3509	43.5964	48.7071	40.8531	43.0032	42.5837	42.1467	30.1023	46.5217	60.2045	45.6095		56.0042	39.3336	49.2583	48.1987	64.5049	47.469	70.2386	60.7375	41.6801	54.4708	25.3493	40.5	46.6585	43.5964	50.9423	47.0657		47.6619	49.3986	58.1285	51.7297	75.2557	101.397	70.8289	82.4939	63.746	41.3906	49.5802	51.5723	73.5833
	All Targets	Ccs	75.2557	62.8221	66.5419	68.2066	117.399	125.721	95.4969	112.872	107.508	120.409	126.283	118.067	111.378	103.99	93.6515	103.007		114.109	106.763	106.726	109.199	97.474	77.5712	96.3273	90.4575	101.885	104.641	104.566	103.697	105.358	89.2688	134.302	109.643		60.2045	69.4668	76.8127	68.828	95.3239	60.2045	74.3703	76.6329	46.0388	75.2557	99.1604	73.485	71.911
	All Targets	Pxn	62.7131	78.5277	50.6986	63.9798	45.1534	49.5802	47.7484	47.494	51.6039	49.4537	54.3309	51.7962	42.1432	41.0486	69.1237	50.7718		51.8039	53.7827	62.9411	56.1759	50.1705	60.2045	42.1432	50.8394	52.486	50.1705	63.3732	55.3432	45.906	45.6724	41.6801	44.4195		42.6449	50.9423	49.8245	47.8039	32.6108	60.2045	42.4973	45.1042	46.0388	60.2045	63.746	56.6631	53.5152
	All Targets	Hjurp	27.5938	62.8221	57.0359	49.1506	45.1534	47.8095	56.0525	49.6718	47.3036	65.58	64.6098	59.1644	66.225	62.9411	64.6641	64.6101		45.5034	39.3336	61.5728	48.8033	48.737	45.1534	44.15	46.0135	41.6801	45.8701	49.1142	45.5548	49.6688	62.2806	50.9423	54.2972		37.6278	44.7675	76.8127	53.0693	47.6619	41.1926	53.1217	47.3254	60.2045	41.3906	38.9559	46.8504	43.4811
	All Targets	Abhd17a	60.2045	47.1166	63.3732	56.8981	39.133	44.268	39.4444	40.9485	45.1534	55.9042	52.8625	51.3067	33.1125	41.0486	51.2854	41.8155		49.0037	53.7827	72.5191	58.4352	38.7029	52.1001	40.1364	43.6465	58.6608	53.0373	42.7769	51.4917	54.9366	67.4706	52.486	58.2978		42.6449	58.6608	47.7484	49.6847	40.1364	53.8672	38.9559	44.3198	46.0388	37.6278	24.7901	36.1522	28.4299
	All Targets	Hacd2	75.2557	62.8221	66.5419	68.2066	75.2557	92.0775	72.6607	79.998	68.8052	61.2796	69.015	66.3666	45.1534	87.5702	78.0429	70.2555		69.3052	78.6673	72.5191	73.4972	58.7711	62.5201	72.2455	64.5122	72.5542	74.539	49.1142	65.4025	64.7199	57.0905	75.6416	65.8173		55.1875	84.9038	72.6607	70.9173	42.6449	41.1926	28.3316	37.3897	35.4144	52.679	24.7901	37.6278	45.1534
	All Targets	Rbl1	42.6449	28.7935	57.0359	42.8248	24.0818	26.5608	29.0643	26.569	15.0511	26.877	20.5577	20.8286	15.0511	19.156	22.298	18.835		31.5024	21.6736	31.4706	28.2155	45.8701	28.9445	38.1295	37.6481	27.7867	21.5016	25.3493	24.8792	36.8753	15.5701	43.2238	31.8897		55.1875	38.5927	29.0643	40.9481	62.7131	47.5299	70.8289	60.3573	60.2045	41.3906	53.1217	51.5723	65.2216
	All Targets	Slc30a9	47.6619	60.2045	31.6866	46.5177	33.1125	26.5608	43.5964	34.4232	45.1534	32.2524	32.3049	36.5702	30.1023	49.2583	40.1364	39.8323		46.2035	33.7145	45.1534	41.6905	37.2695	42.8379	32.1091	37.4055	35.5052	50.1705	55.4516	47.0424	27.092	39.4444	47.8549	38.1304		45.1534	54.0297	41.5204	46.9012	57.696	38.0239	38.9559	44.8919	56.6631	37.6278	42.4973	45.5961	35.1193
	All Targets	Clcn5	35.1193	31.4111	53.8672	40.1325	30.1023	40.7266	18.6842	29.8377	17.2013	15.0511	14.684	15.6455	24.0818	54.7314	22.298	33.7037		39.203	32.1091	27.3657	32.8926	40.1364	33.5756	24.0818	32.5979	24.6993	32.9692	33.2709	30.3131	34.6176	36.3303	37.049	35.999		40.1364	44.7675	31.1403	38.6814	50.1705	53.8672	67.2874	57.1084	49.5802	41.3906	31.873	40.9479	76.928
	All Targets	Adgrg6	27.5938	44.499	25.3493	32.4807	33.1125	33.6437	29.0643	31.9402	36.5528	19.3515	20.5577	25.4873	12.0409	35.5754	24.5278	24.048		35.0026	20.8709	27.3657	27.7464	30.1023	38.2067	20.0682	29.4591	27.7867	40.1364	22.1806	30.0346	27.8446	28.0263	29.3304	28.4004		42.6449	32.4178	49.8245	41.6291	30.1023	47.5299	74.3703	50.6675	38.9559	33.8651	35.4144	36.0785	40.1364
	All Targets	Coasy	82.7813	39.2638	44.3612	55.4688	60.2045	79.6825	62.2806	67.3892	58.0544	67.7301	85.1674	70.3173	108.368	93.0434	95.8813	99.0976		73.5056	69.8373	77.9923	73.7784	64.5049	71.7823	72.2455	69.5109	54.0297	57.3377	61.7889	57.7188	100.09	97.5729	100.341	99.3346		52.679	61.7483	76.8127	63.7466	80.2727	91.8911	102.702	91.6219	60.2045	63.9673	35.4144	53.1954	50.1705
	All Targets	Cnpy3	32.6108	28.7935	28.5179	29.9741	45.1534	40.7266	39.4444	41.7748	25.8019	32.2524	38.1785	32.0776	30.1023	27.3657	37.9066	31.7915		42.7032	34.5173	38.312	38.5108	31.5357	37.049	32.1091	33.5646	40.1364	25.8019	33.2709	33.0697	34.6176	32.1783	38.5927	35.1295		47.6619	37.049	29.0643	37.925	40.1364	15.8433	60.2045	38.7281	28.3316	26.3395	35.4144	30.0285	35.1193
	All Targets	Slc22a21	40.1364	26.1759	25.3493	30.5538	24.0818	38.9559	33.2163	32.0847	32.2524	22.5767	32.3049	29.0447	36.1227	41.0486	24.5278	33.8997		41.3031	33.7145	23.2608	32.7595	28.6688	41.6801	40.1364	36.8284	57.1171	40.1364	49.1142	48.7892	33.1125	39.4444	29.3304	33.9624		22.5767	43.2238	41.5204	35.7736	47.6619	47.5299	42.4973	45.8964	38.9559	41.3906	56.6631	45.6699	41.8087
	All Targets	Rin3	30.1023	49.7342	34.8553	38.2306	33.1125	46.0388	35.2923	38.1479	34.4026	45.1534	39.6469	39.7343	42.1432	32.8388	28.9874	34.6565		36.4027	53.7827	47.89	46.0252	44.4367	52.1001	42.1432	46.2267	37.049	41.5698	42.7769	40.4652	36.1227	30.1023	37.049	34.4247		35.1193	47.8549	45.6724	42.8822	32.6108	19.012	49.5802	33.7343	42.4973	37.6278	35.4144	38.5132	46.8258
	All Targets	Arl4a	32.6108	34.0287	47.5299	38.0565	33.1125	31.873	29.0643	31.3499	23.6518	24.7269	19.0892	22.4893	33.1125	10.9463	28.9874	24.3487		30.1023	27.2927	24.6291	27.3414	34.4026	32.4178	26.0886	30.9697	30.8741	25.8019	28.5179	28.398	32.3599	21.7982	18.5245	24.2275		35.1193	33.9615	37.3683	35.4831	32.6108	44.3612	31.873	36.2817	28.3316	48.9162	42.4973	39.915	48.4981
	All Targets	Atf7	52.679	39.2638	31.6866	41.2098	42.1432	35.4144	39.4444	39.0007	25.8019	36.5528	38.1785	33.5111	33.1125	35.5754	37.9066	35.5315		32.9025	40.1364	32.8388	35.2926	41.5698	46.3112	52.1773	46.6861	46.3112	47.3036	30.1023	41.239	33.8651	37.3683	32.4178	34.5504		20.0682	23.1556	43.5964	28.9401	42.6449	31.6866	38.9559	37.7625	38.9559	41.3906	35.4144	38.587	51.8428
	All Targets	Dnajc15	45.1534	41.8814	85.5538	57.5296	60.2045	38.9559	39.4444	46.2016	45.1534	45.1534	33.7733	41.36	51.1739	60.2045	57.9747	56.4511		46.2035	45.7555	49.2583	47.0724	55.9042	52.1001	48.1636	52.056	55.5734	40.1364	34.8553	43.5217	54.9366	59.1665	52.486	55.5297		67.7301	46.3112	53.9765	56.0059	42.6449	50.6986	24.7901	39.3779	38.9559	63.9673	42.4973	48.4735	45.1534
	All Targets	Pdxdc1	75.2557	62.8221	85.5538	74.5439	111.378	88.5361	93.4208	97.7785	64.5049	76.3308	91.041	77.2922	57.1943	73.8874	64.6641	65.2486		88.9067	84.2864	76.624	83.2723	71.6721	87.9913	56.1909	71.9514	84.9038	78.8393	82.3852	82.0428	82.0287	69.5466	89.535	80.3701		60.2045	69.4668	91.3448	73.6721	70.2386	79.2165	53.1217	67.5256	53.1217	48.9162	63.746	55.2613	76.928
	All Targets	Myl6	160.545	120.409	101.397	127.451	195.665	152.282	151.549	166.499	212.866	154.812	208.513	192.064	141.481	142.302	144.937	142.906		137.21	146.096	172.404	151.904	134.744	174.825	184.627	164.732	151.283	156.245	175.861	161.13	188.892	189.956	165.177	181.341		183.122	177.526	147.397	169.349	67.7301	82.3852	67.2874	72.4676	74.3703	94.0696	123.951	97.4635	75.2557
	All Targets	Cpeb2	97.8324	60.2045	60.2045	72.7472	96.3273	69.0582	49.8245	71.7366	60.2045	56.9793	63.1414	60.1084	60.2045	62.9411	62.4343	61.86		78.4059	75.4564	56.0997	69.9873	88.8734	72.9401	66.225	76.0128	66.3794	80.2727	52.2829	66.3117	74.5031	45.6724	55.5734	58.583		75.2557	58.6608	93.4208	75.7791	62.7131	41.1926	70.8289	58.2448	46.0388	41.3906	53.1217	46.8504	48.4981
	All Targets	Rps25	228.276	264.376	250.324	247.659	319.084	320.501	315.555	318.38	350.476	290.272	312.77	317.839	207.706	218.926	285.414	237.348		303.123	298.615	310.601	304.113	275.221	258.185	272.927	268.778	277.867	246.552	304.191	276.203	215.231	236.666	217.663	223.187		260.886	250.08	282.339	264.435	130.443	129.915	116.868	125.742	131.033	154.274	134.575	139.961	86.9621
	All Targets	Rps6	303.531	285.317	256.661	281.837	279.951	309.876	298.947	296.258	352.627	374.128	359.759	362.171	337.145	331.125	289.874	319.381		364.027	339.554	346.176	349.919	262.32	263.974	240.818	255.704	341.159	346.893	367.565	351.872	295.755	301.023	284.042	293.607		338.651	330.353	330.087	333.03	135.46	142.59	159.365	145.805	159.365	203.19	180.614	181.056	130.443
	All Targets	Fh1	90.3068	99.4684	98.2285	96.0012	153.522	148.741	124.561	142.274	139.761	152.662	154.182	148.868	174.593	158.721	189.533	174.282		154.012	153.321	114.936	140.756	110.375	107.674	108.368	108.806	168.264	183.481	172.692	174.812	175.346	144.283	172.895	164.175		72.7472	78.729	62.2806	71.2522	75.2557	50.6986	70.8289	65.5944	67.2874	75.2557	60.2045	67.5826	43.4811
	All Targets	Tor1aip1	45.1534	44.499	34.8553	41.5026	45.1534	28.3316	22.8362	32.1071	34.4026	25.8019	33.7733	31.3259	45.1534	24.6291	46.8258	38.8694		35.7027	32.9118	21.8926	30.169	40.1364	34.7334	28.0955	34.3217	33.9615	24.3685	38.0239	32.118	42.1432	39.4444	35.5052	39.0309		35.1193	37.049	31.1403	34.4362	45.1534	41.1926	24.7901	37.0454	38.9559	22.5767	7.08289	22.8718	51.8428
	All Targets	Marveld2	32.6108	26.1759	15.8433	24.8767	27.092	31.873	18.6842	25.8831	36.5528	20.4265	39.6469	32.2087	30.1023	24.6291	22.298	25.6765		34.3026	32.9118	25.9974	31.0706	22.9351	33.5756	30.1023	28.871	15.4371	28.6688	33.2709	25.7923	27.092	32.1783	27.7867	29.019		30.1023	26.243	43.5964	33.3139	35.1193	38.0239	60.2045	44.4493	46.0388	75.2557	77.9118	66.4021	55.1875
	All Targets	Med16	50.1705	28.7935	22.1806	33.7149	24.0818	33.6437	22.8362	26.8539	21.5016	30.1023	24.9629	25.5223	30.1023	24.6291	26.7576	27.163		44.1033	43.3473	41.0486	42.8331	34.4026	37.049	38.1295	36.527	44.7675	31.5357	25.3493	33.8842	30.8548	30.1023	30.8741	30.6104		45.1534	35.5052	33.2163	37.9583	42.6449	34.8553	38.9559	38.8187	38.9559	48.9162	38.9559	42.276	38.464
	All Targets	Macir	47.6619	34.0287	47.5299	43.0735	36.1227	51.3509	39.4444	42.306	51.6039	35.4777	55.7993	47.627	39.133	35.5754	37.9066	37.5383		36.4027	47.3609	51.9948	45.2528	47.3036	50.9423	30.1023	42.7827	43.2238	27.2354	26.9336	32.4643	39.133	46.7104	30.8741	38.9058		42.6449	37.049	41.5204	40.4047	30.1023	38.0239	63.746	43.9574	38.9559	26.3395	42.4973	35.9309	46.8258
	All Targets	Atp1b1	60.2045	44.499	98.2285	67.644	42.1432	46.0388	58.1285	48.7702	73.1055	65.58	64.6098	67.7651	96.3273	73.8874	75.8131	82.0093		55.3042	44.9527	50.6266	50.2945	61.638	70.6246	70.2386	67.5004	74.0979	74.539	53.8672	67.5014	75.2557	76.8127	74.0979	75.3888		67.7301	52.486	58.1285	59.4482	60.2045	72.8792	53.1217	62.0685	28.3316	60.2045	42.4973	43.6778	45.1534
	All Targets	Casp3	20.0682	36.6462	12.6746	23.1297	27.092	38.9559	24.9122	30.3201	25.8019	27.9521	33.7733	29.1758	45.1534	30.1023	28.9874	34.7477		37.8029	30.5036	45.1534	37.82	37.2695	37.049	24.0818	32.8001	37.049	37.2695	25.3493	33.2226	27.8446	32.1783	18.5245	26.1825		40.1364	26.243	31.1403	32.5066	22.5767	44.3612	35.4144	34.1175	31.873	52.679	49.5802	44.7107	50.1705
	All Targets	Cyp2j6	57.696	41.8814	50.6986	50.092	54.1841	49.5802	64.3566	56.0403	79.556	61.2796	60.2045	67.0134	84.2864	54.7314	75.8131	71.6103		63.0048	59.4018	83.4654	68.624	57.3377	61.3623	54.1841	57.628	58.6608	54.4708	47.5299	53.5538	74.5031	74.7367	80.2727	76.5042		60.2045	61.7483	53.9765	58.6431	87.7983	66.5419	60.2045	71.5149	53.1217	48.9162	88.5361	63.5247	66.8939
	All Targets	Gpkow	35.1193	39.2638	25.3493	33.2441	33.1125	37.1852	24.9122	31.7366	30.1023	32.2524	33.7733	32.0427	27.092	24.6291	17.8384	23.1865		37.8029	26.49	32.8388	32.3772	37.2695	37.049	40.1364	38.1516	30.8741	30.1023	23.765	28.2471	21.8241	23.8742	26.243	23.9805		27.5938	35.5052	49.8245	37.6411	50.1705	38.0239	46.0388	44.7444	31.873	48.9162	53.1217	44.6369	46.8258
	All Targets	Mrpl44	32.6108	47.1166	31.6866	37.138	15.0511	40.7266	47.7484	34.5087	23.6518	26.877	41.1153	30.548	36.1227	41.0486	13.3788	30.1834		44.1033	37.7282	21.8926	34.5747	30.1023	39.3645	34.1159	34.5276	41.6801	30.1023	53.8672	41.8832	39.133	38.4063	33.9615	37.1669		50.1705	47.8549	31.1403	43.0552	35.1193	28.5179	31.873	31.8368	42.4973	22.5767	53.1217	39.3986	35.1193
	All Targets	G3bp1	45.1534	41.8814	57.0359	48.0236	36.1227	42.4973	47.7484	42.1228	34.4026	30.1023	46.9889	37.1646	48.1636	41.0486	40.1364	43.1162		44.1033	31.3064	54.7314	43.3804	55.9042	30.1023	40.1364	42.0476	49.3986	34.4026	41.1926	41.6646	37.6278	43.5964	37.049	39.4244		52.679	47.8549	56.0525	52.1955	27.5938	38.0239	14.1658	26.5945	42.4973	18.8139	17.7072	26.3395	28.4299
	All Targets	Mrpl4	30.1023	36.6462	19.012	28.5868	48.1636	44.268	35.2923	42.5747	27.9521	37.6278	29.3681	31.6493	27.092	16.4194	37.9066	27.1393		33.6025	36.1227	28.734	32.8198	37.2695	21.9978	36.1227	31.7967	37.049	28.6688	33.2709	32.9962	39.133	37.3683	32.4178	36.3064		25.0852	41.6801	20.7602	29.1752	32.6108	34.8553	38.9559	35.474	24.7901	52.679	31.873	36.4474	28.4299
	All Targets	Lgr4	47.6619	49.7342	44.3612	47.2525	42.1432	51.3509	49.8245	47.7729	38.7029	39.778	35.2417	37.9075	48.1636	27.3657	46.8258	40.785		46.2035	40.1364	38.312	41.5506	38.7029	40.5223	42.1432	40.4561	37.049	38.7029	55.4516	43.7345	33.1125	37.3683	24.6993	31.7267		35.1193	33.9615	35.2923	34.7911	45.1534	28.5179	35.4144	36.3619	31.873	30.1023	49.5802	37.1852	38.464
	All Targets	Gpr180	52.679	52.3518	41.1926	48.7411	48.1636	51.3509	45.6724	48.3957	62.3547	33.3275	46.9889	47.557	45.1534	38.312	62.4343	48.6332		47.6036	46.5582	36.9437	43.7018	38.7029	49.7845	56.1909	48.2261	58.6608	58.7711	42.7769	53.403	40.6381	46.7104	40.1364	42.495		42.6449	26.243	53.9765	40.9548	57.696	57.0359	35.4144	50.0488	42.4973	52.679	38.9559	44.7107	35.1193
	All Targets	Usp2	30.1023	47.1166	31.6866	36.3018	36.1227	24.7901	18.6842	26.5323	19.3515	26.877	26.4313	24.2199	24.0818	30.1023	26.7576	26.9806		28.7022	22.4764	19.156	23.4448	32.9692	20.84	28.0955	27.3015	40.1364	25.8019	33.2709	33.0697	33.1125	28.0263	32.4178	31.1855		22.5767	35.5052	16.6082	24.8967	32.6108	31.6866	24.7901	29.6958	31.873	41.3906	21.2487	31.5041	35.1193
	All Targets	Sash1	47.6619	49.7342	41.1926	46.1962	27.092	42.4973	35.2923	34.9606	34.4026	36.5528	22.0261	30.9938	51.1739	49.2583	53.5152	51.3158		61.6047	37.7282	43.7851	47.706	58.7711	52.1001	30.1023	46.9912	35.5052	41.5698	36.4396	37.8382	47.4111	44.6344	58.6608	50.2354		35.1193	43.2238	37.3683	38.5705	27.5938	34.8553	53.1217	38.5236	31.873	60.2045	35.4144	42.4973	35.1193
	All Targets	Serac1	27.5938	39.2638	31.6866	32.8481	36.1227	31.873	33.2163	33.7373	25.8019	22.5767	26.4313	24.9366	18.0614	30.1023	13.3788	20.5141		45.5034	38.5309	36.9437	40.326	34.4026	27.7867	28.0955	30.0949	32.4178	32.9692	23.765	29.7173	28.5972	26.9882	24.6993	26.7616		35.1193	26.243	43.5964	34.9862	50.1705	60.2045	56.6631	55.6794	67.2874	33.8651	42.4973	47.8833	53.5152
	All Targets	Rnf111	75.2557	57.587	69.7105	67.5177	57.1943	40.7266	83.0408	60.3206	60.2045	54.8291	52.8625	55.9654	24.0818	71.1508	46.8258	47.3528		54.6041	53.7827	62.9411	57.1093	65.9383	64.8357	58.1977	62.9906	61.7483	43.0032	57.0359	53.9291	53.4315	47.7484	46.3112	49.1637		52.679	69.4668	45.6724	55.9394	70.2386	95.0598	46.0388	70.4457	49.5802	82.7813	67.2874	66.5496	68.5663
	All Targets	Ihh	40.1364	31.4111	41.1926	37.58	33.1125	26.5608	39.4444	33.0392	36.5528	17.2013	17.6208	23.7916	24.0818	19.156	20.0682	21.102		36.4027	26.49	30.1023	30.9983	30.1023	39.3645	34.1159	34.5276	29.3304	31.5357	31.6866	30.8509	19.5665	29.0643	23.1556	23.9288		42.6449	23.1556	33.2163	33.0056	22.5767	47.5299	28.3316	32.8127	24.7901	56.4418	70.8289	50.6869	46.8258
	All Targets	Slco2a1	57.696	57.587	72.8792	62.7207	36.1227	46.0388	60.2045	47.4553	58.0544	45.1534	42.5837	48.5972	54.1841	49.2583	53.5152	52.3192		54.6041	46.5582	54.7314	51.9646	43.0032	48.6267	58.1977	49.9426	50.9423	53.0373	38.0239	47.3345	38.3804	47.7484	41.6801	42.603		42.6449	44.7675	49.8245	45.7456	50.1705	44.3612	49.5802	48.0373	35.4144	41.3906	31.873	36.226	31.7746
	All Targets	Mapre1	40.1364	54.9694	60.2045	51.7701	30.1023	38.9559	39.4444	36.1675	21.5016	26.877	38.1785	28.8524	18.0614	38.312	37.9066	31.4266		26.602	25.6873	20.5243	24.2712	30.1023	27.7867	32.1091	29.9994	32.4178	30.1023	31.6866	31.4022	29.3497	33.2163	30.8741	31.1467		75.2557	27.7867	39.4444	47.4956	45.1534	47.5299	28.3316	40.3383	28.3316	33.8651	46.0388	36.0785	46.8258
	All Targets	Sdhaf4	27.5938	47.1166	41.1926	38.6343	12.0409	28.3316	14.5321	18.3015	25.8019	30.1023	22.0261	25.9768	33.1125	35.5754	37.9066	35.5315		20.3015	37.7282	31.4706	29.8334	34.4026	39.3645	30.1023	34.6231	27.7867	17.2013	38.0239	27.6706	39.8855	39.4444	23.1556	34.1618		30.1023	27.7867	31.1403	29.6764	25.0852	22.1806	24.7901	24.0187	31.873	41.3906	35.4144	36.226	46.8258
	All Targets	Sat2	42.6449	44.499	25.3493	37.4977	42.1432	24.7901	20.7602	29.2312	32.2524	21.5016	22.0261	25.26	54.1841	27.3657	33.447	38.3323		25.2019	32.1091	27.3657	28.2256	35.836	33.5756	38.1295	35.8471	30.8741	18.6347	36.4396	28.6495	33.1125	26.9882	32.4178	30.8395		37.6278	35.5052	24.9122	32.6818	25.0852	47.5299	56.6631	43.0927	42.4973	45.1534	42.4973	43.3827	48.4981
	All Targets	Egln1	62.7131	49.7342	38.0239	50.1571	51.1739	44.268	31.1403	42.1941	58.0544	46.2285	30.8365	45.0398	36.1227	35.5754	46.8258	39.508		45.5034	56.9936	61.5728	54.69	38.7029	59.0468	60.2045	52.6514	69.4668	50.1705	45.9456	55.1943	39.8855	46.7104	60.2045	48.9335		42.6449	55.5734	37.3683	45.1956	27.5938	50.6986	60.2045	46.1656	56.6631	48.9162	53.1217	52.9003	30.1023
	All Targets	Psma1	80.2727	49.7342	60.2045	63.4038	69.2352	65.5167	58.1285	64.2935	34.4026	70.9554	48.4573	51.2718	60.2045	76.624	104.801	80.543		65.805	67.4291	62.9411	65.3917	88.8734	64.8357	68.2318	73.9803	61.7483	60.2045	49.1142	57.0223	69.2352	73.6987	83.3601	75.4313		82.7813	72.5542	72.6607	75.9987	77.7642	44.3612	88.5361	70.2205	74.3703	48.9162	46.0388	56.4418	63.5492
	All Targets	Gpi1	115.392	99.4684	104.566	106.475	138.47	127.492	107.953	124.638	144.061	164.487	164.461	157.67	228.777	229.872	209.601	222.75		116.909	115.593	131.355	121.286	101.774	134.302	130.443	122.173	103.428	84.5731	93.4755	93.8256	224.262	209.678	172.895	202.278		137.969	100.341	143.245	127.185	80.2727	31.6866	56.6631	56.2075	99.1604	56.4418	120.409	92.0038	35.1193
	All Targets	Cul1	42.6449	36.6462	41.1926	40.1612	39.133	47.8095	37.3683	41.4369	55.9042	49.4537	45.5205	50.2928	57.1943	43.7851	66.8939	55.9578		49.7038	48.1636	43.7851	47.2175	67.3718	53.2579	54.1841	58.2712	58.6608	51.6039	44.3612	51.542	54.1841	47.7484	33.9615	45.298		37.6278	49.3986	49.8245	45.617	60.2045	44.3612	31.873	45.4796	63.746	37.6278	60.2045	53.8595	48.4981
	All Targets	Gcn1	27.5938	31.4111	34.8553	31.2867	33.1125	30.1023	29.0643	30.7597	36.5528	20.4265	32.3049	29.7614	15.0511	24.6291	31.2172	23.6325		31.5024	37.7282	32.8388	34.0231	41.5698	34.7334	28.0955	34.7996	23.1556	35.836	44.3612	34.451	29.3497	18.6842	41.6801	29.9047		47.6619	18.5245	41.5204	35.9023	40.1364	12.6746	17.7072	23.5061	46.0388	30.1023	46.0388	40.7266	35.1193
	All Targets	Serpina12	42.6449	36.6462	41.1926	40.1612	33.1125	21.2487	26.9882	27.1165	30.1023	24.7269	17.6208	24.15	27.092	27.3657	15.6086	23.3554		29.4022	28.0955	39.6803	32.3926	31.5357	52.1001	46.1568	43.2642	32.4178	31.5357	45.9456	36.633	24.0818	24.9122	23.1556	24.0499		50.1705	40.1364	26.9882	39.0984	60.2045	66.5419	35.4144	54.0536	42.4973	56.4418	31.873	43.604	65.2216
	All Targets	Usf3	27.5938	28.7935	38.0239	31.4704	30.1023	28.3316	22.8362	27.09	17.2013	17.2013	24.9629	19.7885	33.1125	2.73657	15.6086	17.1526		22.4017	26.49	36.9437	28.6118	27.2354	23.1556	20.0682	23.4864	24.6993	17.2013	23.765	21.8885	22.5767	17.6462	26.243	22.1553		25.0852	24.6993	24.9122	24.8989	42.6449	19.012	35.4144	32.3571	42.4973	60.2045	42.4973	48.3997	38.464
	All Targets	Spp1	35.1193	18.3231	19.012	24.1515	81.2761	58.4338	39.4444	59.7181	62.3547	23.6518	38.1785	41.395	36.1227	60.2045	42.3662	46.2311		44.8034	19.2655	25.9974	30.0221	45.8701	64.8357	48.1636	52.9565	26.243	50.1705	33.2709	36.5615	45.906	41.5204	23.1556	36.8606		52.679	135.846	53.9765	80.8339	12.5426	31.6866	21.2487	21.826	49.5802	26.3395	17.7072	31.209	21.7405
	All Targets	Hamp2	97.8324	133.497	98.2285	109.853	27.092	21.2487	39.4444	29.2617	34.4026	30.1023	23.4945	29.3331	144.491	90.3068	107.03	113.943		21.0016	20.8709	32.8388	24.9038	65.9383	47.469	44.15	52.5191	21.6119	28.6688	36.4396	28.9068	120.409	116.257	155.914	130.86		35.1193	47.8549	45.6724	42.8822	42.6449	41.1926	28.3316	37.3897	42.4973	30.1023	53.1217	41.9071	40.1364
	All Targets	Reps1	42.6449	34.0287	50.6986	42.4574	27.092	42.4973	39.4444	36.3446	25.8019	37.6278	35.2417	32.8905	21.0716	62.9411	26.7576	36.9234		30.1023	32.9118	30.1023	31.0388	43.0032	33.5756	48.1636	41.5808	41.6801	44.4367	45.9456	44.0208	30.8548	22.8362	27.7867	27.1593		55.1875	40.1364	31.1403	42.1547	55.1875	53.8672	46.0388	51.6978	35.4144	52.679	60.2045	49.4327	60.2045
	All Targets	Gmppb	22.5767	52.3518	38.0239	37.6508	36.1227	40.7266	26.9882	34.6125	23.6518	24.7269	23.4945	23.9577	9.03068	19.156	33.447	20.5445		37.1028	31.3064	38.312	35.5737	44.4367	34.7334	20.0682	33.0794	23.1556	25.8019	25.3493	24.7689	25.5869	26.9882	12.3497	21.6416		40.1364	33.9615	35.2923	36.4634	32.6108	31.6866	49.5802	37.9592	35.4144	15.0511	49.5802	33.3486	43.4811
	All Targets	Parm1	25.0852	34.0287	28.5179	29.2106	30.1023	37.1852	29.0643	32.1172	10.7508	21.5016	27.8997	20.0507	15.0511	27.3657	31.2172	24.5447		22.4017	33.7145	20.5243	25.5468	41.5698	28.9445	26.0886	32.201	20.0682	24.3685	25.3493	23.262	24.0818	38.4063	30.8741	31.1208		35.1193	37.049	24.9122	32.3602	35.1193	34.8553	81.4532	50.4759	35.4144	33.8651	28.3316	32.537	43.4811
	All Targets	Pitpnc1	42.6449	44.499	50.6986	45.9475	39.133	28.3316	20.7602	29.4082	43.0032	26.877	32.3049	34.0617	9.03068	35.5754	26.7576	23.7879		23.1017	26.49	38.312	29.3012	37.2695	27.7867	26.0886	30.3816	47.8549	32.9692	50.6986	43.8409	31.6074	32.1783	35.5052	33.097		27.5938	33.9615	37.3683	32.9745	47.6619	34.8553	24.7901	35.7691	31.873	18.8139	38.9559	29.8809	56.8598
	All Targets	Eif4e	37.6278	52.3518	57.0359	49.0052	42.1432	46.0388	39.4444	42.5421	55.9042	35.4777	44.0521	45.1447	30.1023	54.7314	46.8258	43.8865		48.3036	54.5855	45.1534	49.3475	40.1364	35.8912	54.1841	43.4039	26.243	53.0373	39.6083	39.6295	42.1432	49.8245	32.4178	41.4618		55.1875	49.3986	60.2045	54.9302	60.2045	47.5299	49.5802	52.4382	46.0388	60.2045	53.1217	53.1217	46.8258
	All Targets	Hsd17b4	75.2557	73.2925	79.2165	75.9216	96.3273	104.473	118.333	106.378	129.01	110.733	107.193	115.646	123.419	87.5702	100.341	103.777		84.0063	106.763	94.4117	95.0602	97.474	90.3068	68.2318	85.3376	87.9913	107.508	96.6441	97.3812	146.749	153.625	172.895	157.756		77.7642	97.2535	103.801	92.9395	50.1705	50.6986	42.4973	47.7888	63.746	45.1534	42.4973	50.4656	40.1364
	All Targets	Dgcr8	40.1364	31.4111	31.6866	34.4113	24.0818	17.7072	49.8245	30.5378	45.1534	27.9521	27.8997	33.6684	30.1023	30.1023	26.7576	28.9874		28.7022	29.7009	21.8926	26.7652	47.3036	24.3134	38.1295	36.5822	23.1556	35.836	31.6866	30.2261	31.6074	23.8742	29.3304	28.2707		35.1193	29.3304	29.0643	31.1713	37.6278	41.1926	46.0388	41.6197	31.873	26.3395	38.9559	32.3895	46.8258
	All Targets	Rdh14	25.0852	52.3518	34.8553	37.4308	45.1534	35.4144	29.0643	36.544	25.8019	36.5528	22.0261	28.1269	30.1023	32.8388	28.9874	30.6428		28.7022	35.32	31.4706	31.8309	30.1023	42.8379	46.1568	39.699	35.5052	35.836	30.1023	33.8145	30.1023	31.1403	30.8741	30.7056		30.1023	44.7675	43.5964	39.4887	30.1023	44.3612	42.4973	38.9869	42.4973	45.1534	35.4144	41.0217	31.7746
	All Targets	Gm10413	60.2045	75.9101	82.3852	72.8333	57.1943	46.0388	53.9765	52.4032	49.4537	40.8531	52.8625	47.7231	45.1534	32.8388	22.298	33.4301		53.9041	60.2045	47.89	53.9995	53.0373	50.9423	46.1568	50.0455	47.8549	38.7029	42.7769	43.1116	32.3599	20.7602	32.4178	28.5127		50.1705	37.049	45.6724	44.2973	77.7642	79.2165	88.5361	81.8389	53.1217	52.679	84.9947	63.5984	81.9451
	All Targets	Nhp2	12.5426	23.5583	31.6866	22.5958	39.133	31.873	18.6842	29.8967	30.1023	29.0272	26.4313	28.5202	24.0818	27.3657	22.298	24.5818		37.8029	38.5309	31.4706	35.9348	30.1023	30.1023	38.1295	32.778	37.049	37.2695	20.5963	31.6382	30.1023	45.6724	30.8741	35.5496		65.2216	40.1364	26.9882	44.1154	47.6619	47.5299	42.4973	45.8964	35.4144	41.3906	24.7901	33.8651	41.8087
	All Targets	LOC118568783	218.241	269.612	209.132	232.328	240.818	185.926	197.222	207.989	204.265	199.965	217.324	207.185	153.522	145.038	144.937	147.832		160.312	158.137	151.88	156.776	236.518	213.031	236.805	228.785	171.351	94.6071	156.849	140.936	72.998	88.2308	109.603	90.2773		158.037	138.934	145.321	147.431	283.463	316.866	286.857	295.729	286.857	240.818	293.94	273.872	229.112
	All Targets	Apex1	40.1364	36.6462	44.3612	40.3813	45.1534	33.6437	29.0643	35.9538	51.6039	25.8019	24.9629	34.1229	27.092	30.1023	35.6768	30.957		40.6031	36.1227	27.3657	34.6972	45.8701	49.7845	50.1705	48.6084	41.6801	34.4026	31.6866	35.9231	31.6074	44.6344	29.3304	35.1907		37.6278	38.5927	45.6724	40.631	35.1193	38.0239	49.5802	40.9078	38.9559	48.9162	53.1217	46.9979	56.8598
	All Targets	Zc3h11a	22.5767	36.6462	41.1926	33.4718	48.1636	26.5608	45.6724	40.1323	43.0032	31.1774	32.3049	35.4952	33.1125	32.8388	33.447	33.1328		33.6025	25.6873	36.9437	32.0778	47.3036	49.7845	40.1364	45.7415	26.243	30.1023	33.2709	29.8721	25.5869	20.7602	35.5052	27.2841		40.1364	44.7675	35.2923	40.0654	60.2045	41.1926	31.873	44.4234	46.0388	52.679	31.873	43.5302	50.1705
	All Targets	Rsl1d1	47.6619	39.2638	28.5179	38.4812	51.1739	47.8095	49.8245	49.6026	34.4026	46.2285	45.5205	42.0505	54.1841	46.5217	57.9747	52.8935		53.9041	43.3473	51.9948	49.7487	47.3036	53.2579	50.1705	50.244	46.3112	38.7029	30.1023	38.3721	45.1534	41.5204	49.3986	45.3575		50.1705	46.3112	49.8245	48.7687	45.1534	28.5179	24.7901	32.8205	60.2045	30.1023	46.0388	45.4485	50.1705
	All Targets	Anxa7	57.696	54.9694	31.6866	48.1173	72.2455	53.1217	60.2045	61.8572	79.556	89.2317	77.8254	82.2044	72.2455	84.8337	86.9621	81.3471		54.6041	48.9664	42.4168	48.6624	67.3718	76.4135	58.1977	67.3276	47.8549	58.7711	49.1142	51.9134	98.5849	75.7747	80.2727	84.8775		42.6449	74.0979	74.7367	63.8265	30.1023	72.8792	53.1217	52.0344	56.6631	60.2045	63.746	60.2045	41.8087
	All Targets	Nsdhl	40.1364	41.8814	41.1926	41.0701	27.092	28.3316	37.3683	30.9306	34.4026	45.1534	45.5205	41.6922	72.2455	73.8874	49.0556	65.0628		58.8044	65.0209	39.6803	54.5019	51.6039	45.1534	48.1636	48.307	26.243	58.7711	41.1926	42.0689	59.452	50.8625	61.7483	57.3542		50.1705	50.9423	33.2163	44.7764	42.6449	38.0239	46.0388	42.2359	63.746	37.6278	38.9559	46.7766	36.7917
	All Targets	Tbc1d22a	50.1705	20.9407	47.5299	39.547	42.1432	35.4144	35.2923	37.6166	32.2524	30.1023	35.2417	32.5321	33.1125	21.8926	37.9066	30.9705		39.903	32.9118	23.2608	32.0252	43.0032	27.7867	34.1159	34.9686	40.1364	37.2695	28.5179	35.3079	28.5972	26.9882	37.049	30.8781		17.5597	30.8741	39.4444	29.2927	42.6449	22.1806	35.4144	33.4133	28.3316	48.9162	46.0388	41.0955	35.1193
	All Targets	2610507B11Rik	47.6619	31.4111	15.8433	31.6388	45.1534	53.1217	58.1285	52.1345	53.7541	54.8291	39.6469	49.41	48.1636	60.2045	37.9066	48.7582		57.4043	62.6127	57.468	59.1617	38.7029	37.049	38.1295	37.9605	38.5927	40.1364	55.4516	44.7269	57.9469	45.6724	43.2238	48.9477		75.2557	40.1364	35.2923	50.2281	35.1193	25.3493	21.2487	27.2391	38.9559	30.1023	17.7072	28.9218	25.0852
	All Targets	Pctp	30.1023	44.499	38.0239	37.5417	51.1739	47.8095	29.0643	42.6825	49.4537	40.8531	42.5837	44.2968	54.1841	41.0486	26.7576	40.6634		45.5034	24.0818	30.1023	33.2292	47.3036	46.3112	52.1773	48.5973	26.243	32.9692	33.2709	30.8277	62.4622	50.8625	43.2238	52.1828		40.1364	49.3986	45.6724	45.0691	40.1364	31.6866	67.2874	46.3701	56.6631	63.9673	56.6631	59.0978	46.8258
	All Targets	Polr3k	42.6449	47.1166	50.6986	46.82	39.133	31.873	35.2923	35.4328	34.4026	31.1774	26.4313	30.6704	21.0716	27.3657	40.1364	29.5246		32.9025	32.1091	35.5754	33.529	31.5357	39.3645	44.15	38.3501	21.6119	34.4026	25.3493	27.1213	24.8344	28.0263	26.243	26.3679		35.1193	32.4178	39.4444	35.6605	42.6449	50.6986	31.873	41.7388	53.1217	37.6278	28.3316	39.6937	36.7917
	All Targets	Adprs	50.1705	36.6462	31.6866	39.5011	27.092	33.6437	33.2163	31.3174	38.7029	31.1774	33.7733	34.5512	36.1227	49.2583	37.9066	41.0959		28.0021	38.5309	41.0486	35.8605	58.7711	43.9956	44.15	48.9722	46.3112	24.3685	45.9456	38.8751	36.8753	41.5204	43.2238	40.5398		37.6278	61.7483	35.2923	44.8895	45.1534	44.3612	60.2045	49.9064	31.873	48.9162	70.8289	50.5394	51.8428
	All Targets	Sp3	32.6108	36.6462	25.3493	31.5354	39.133	56.6631	45.6724	47.1562	47.3036	50.5288	51.3941	49.7422	27.092	49.2583	33.447	36.5991		45.5034	44.9527	38.312	42.9227	34.4026	46.3112	32.1091	37.6076	38.5927	45.8701	55.4516	46.6381	45.906	34.2543	55.5734	45.2446		35.1193	46.3112	43.5964	41.6756	47.6619	38.0239	35.4144	40.3668	46.0388	30.1023	46.0388	40.7266	35.1193
	All Targets	Aldoa	87.7983	68.0573	72.8792	76.2449	48.1636	72.5996	76.8127	65.8586	101.058	109.658	135.093	115.27	114.389	87.5702	151.626	117.862		76.3058	77.8645	82.0971	78.7558	90.3068	104.2	106.361	100.289	75.6416	70.2386	76.0478	73.976	110.626	103.801	95.7098	103.379		90.3068	86.4476	101.725	92.8264	60.2045	44.3612	28.3316	44.2991	35.4144	79.0185	42.4973	52.3101	71.911
	All Targets	Mideas	47.6619	47.1166	38.0239	44.2675	48.1636	33.6437	29.0643	36.9572	27.9521	45.1534	29.3681	34.1579	18.0614	32.8388	42.3662	31.0888		39.203	30.5036	24.6291	31.4452	31.5357	43.9956	30.1023	35.2112	43.2238	35.836	42.7769	40.6122	31.6074	32.1783	29.3304	31.0387		50.1705	41.6801	45.6724	45.841	37.6278	38.0239	46.0388	40.5635	38.9559	22.5767	53.1217	38.2181	40.1364
	All Targets	Arl5b	32.6108	34.0287	47.5299	38.0565	39.133	35.4144	22.8362	32.4612	27.9521	26.877	44.0521	32.9604	30.1023	27.3657	28.9874	28.8185		25.902	43.3473	23.2608	30.8367	27.2354	46.3112	38.1295	37.2254	37.049	31.5357	34.8553	34.48	30.1023	33.2163	27.7867	30.3684		30.1023	38.5927	31.1403	33.2784	45.1534	76.0478	28.3316	49.8443	35.4144	41.3906	38.9559	38.587	50.1705
	All Targets	Erh	52.679	20.9407	44.3612	39.327	42.1432	33.6437	35.2923	37.0264	55.9042	44.0783	39.6469	46.5431	54.1841	49.2583	35.6768	46.373		45.5034	40.1364	31.4706	39.0368	44.4367	47.469	40.1364	44.014	37.049	47.3036	39.6083	41.3203	33.1125	44.6344	37.049	38.2653		37.6278	35.5052	37.3683	36.8338	37.6278	22.1806	42.4973	34.1019	42.4973	41.3906	46.0388	43.3089	53.5152
	All Targets	Cwc22	40.1364	54.9694	31.6866	42.2641	42.1432	30.1023	51.9005	41.382	30.1023	33.3275	24.9629	29.4642	42.1432	32.8388	31.2172	35.3997		31.5024	43.3473	27.3657	34.0718	40.1364	50.9423	36.1227	42.4005	32.4178	38.7029	30.1023	33.741	35.3702	32.1783	21.6119	29.7201		50.1705	30.8741	41.5204	40.855	65.2216	57.0359	63.746	62.0012	53.1217	48.9162	35.4144	45.8174	81.9451
	All Targets	Vmn1r22	42.6449	36.6462	25.3493	34.8801	30.1023	46.0388	31.1403	35.7604	21.5016	22.5767	24.9629	23.0137	12.0409	35.5754	8.91919	18.8452		23.8018	22.4764	15.0511	20.4431	18.6347	20.84	32.1091	23.8613	32.4178	32.9692	34.8553	33.4141	21.8241	18.6842	26.243	22.2504		42.6449	32.4178	31.1403	35.401	42.6449	28.5179	28.3316	33.1648	28.3316	33.8651	31.873	31.3565	31.7746
	All Targets	Mrpl14	42.6449	49.7342	53.8672	48.7488	39.133	54.8924	45.6724	46.5659	51.6039	40.8531	42.5837	45.0136	42.1432	62.9411	46.8258	50.6367		49.7038	54.5855	57.468	53.9191	48.737	50.9423	34.1159	44.5984	55.5734	51.6039	30.1023	45.7599	60.9571	40.4824	43.2238	48.2211		45.1534	61.7483	41.5204	49.474	67.7301	69.7105	35.4144	57.6184	28.3316	48.9162	31.873	36.3736	51.8428
	All Targets	Fbxo9	85.2898	94.2332	60.2045	79.9092	60.2045	70.8289	60.2045	63.746	79.556	89.2317	89.5726	86.1201	90.3068	90.3068	86.9621	89.1919		88.2067	92.3136	75.2557	85.2587	71.6721	79.8868	66.225	72.5946	74.0979	81.7062	82.3852	79.3964	76.0082	85.1168	87.9913	83.0388		82.7813	77.1853	80.9647	80.3104	65.2216	63.3732	56.6631	61.7526	60.2045	56.4418	60.2045	58.9503	38.464
	All Targets	Stxbp3	40.1364	31.4111	44.3612	38.6362	21.0716	38.9559	31.1403	30.3893	27.9521	33.3275	36.7101	32.6632	24.0818	13.6829	42.3662	26.7103		30.8023	36.9255	25.9974	31.2417	44.4367	31.2601	42.1432	39.28	37.049	30.1023	42.7769	36.6427	16.5563	37.3683	24.6993	26.208		37.6278	30.8741	33.2163	33.9061	47.6619	50.6986	49.5802	49.3136	21.2487	37.6278	42.4973	33.7913	50.1705
	All Targets	Orai3	40.1364	49.7342	38.0239	42.6315	36.1227	33.6437	43.5964	37.7876	25.8019	25.8019	30.8365	27.4801	18.0614	41.0486	31.2172	30.109		42.7032	40.9391	43.7851	42.4758	32.9692	39.3645	36.1227	36.1521	37.049	44.4367	38.0239	39.8365	39.8855	28.0263	26.243	31.3849		32.6108	41.6801	47.7484	40.6798	25.0852	34.8553	35.4144	31.785	35.4144	26.3395	56.6631	39.4723	31.7746
	All Targets	AI182371	82.7813	91.6156	114.072	96.1562	144.491	173.531	190.994	169.672	178.463	155.887	148.309	160.886	222.757	161.458	149.396	177.87		167.313	179.811	190.192	179.105	123.276	84.5179	92.3136	100.036	196.051	174.88	160.017	176.983	140.728	141.169	163.633	148.51		105.358	84.9038	95.4969	95.2529	57.696	66.5419	35.4144	53.2174	63.746	71.4929	63.746	66.3283	76.928
	All Targets	Rgs7bp	27.5938	34.0287	53.8672	38.4965	30.1023	24.7901	35.2923	30.0616	10.7508	27.9521	22.0261	20.243	18.0614	19.156	20.0682	19.0952		37.8029	32.1091	35.5754	35.1625	34.4026	49.7845	44.15	42.779	33.9615	30.1023	44.3612	36.1417	21.0716	28.0263	24.6993	24.599		47.6619	43.2238	29.0643	39.9833	72.7472	66.5419	92.0775	77.1222	42.4973	41.3906	38.9559	40.9479	56.8598
	All Targets	Cdk7	32.6108	41.8814	34.8553	36.4492	45.1534	35.4144	31.1403	37.236	23.6518	30.1023	29.3681	27.7074	36.1227	30.1023	22.298	29.5077		42.0032	42.5445	28.734	37.7606	41.5698	37.049	48.1636	42.2608	24.6993	40.1364	33.2709	32.7022	34.6176	59.1665	41.6801	45.1547		30.1023	46.3112	49.8245	42.0793	47.6619	69.7105	46.0388	54.4704	38.9559	48.9162	42.4973	43.4565	55.1875
	All Targets	Cldn15	45.1534	57.587	50.6986	51.1463	21.0716	31.873	35.2923	29.4123	25.8019	18.2764	29.3681	24.4821	27.092	24.6291	17.8384	23.1865		22.4017	29.7009	17.7877	23.2968	38.7029	30.1023	24.0818	30.9623	32.4178	34.4026	34.8553	33.8919	24.0818	36.3303	32.4178	30.9433		37.6278	27.7867	18.6842	28.0329	47.6619	44.3612	38.9559	43.6597	42.4973	30.1023	17.7072	30.1023	46.8258
	All Targets	1700088E04Rik	40.1364	49.7342	25.3493	38.4066	18.0614	17.7072	22.8362	19.5349	17.2013	11.8259	17.6208	15.5493	12.0409	32.8388	17.8384	20.906		18.2014	29.7009	17.7877	21.8967	31.5357	41.6801	14.0477	29.0878	24.6993	30.1023	36.4396	30.4137	28.5972	41.5204	21.6119	30.5765		52.679	47.8549	31.1403	43.8914	70.2386	72.8792	56.6631	66.5936	56.6631	11.2884	63.746	43.8991	60.2045
	All Targets	Acad12	37.6278	34.0287	22.1806	31.279	30.1023	37.1852	35.2923	34.1933	34.4026	25.8019	23.4945	27.8997	27.092	30.1023	15.6086	24.2676		26.602	37.7282	41.0486	35.1262	47.3036	43.9956	30.1023	40.4672	43.2238	28.6688	36.4396	36.1107	29.3497	35.2923	33.9615	32.8679		55.1875	30.8741	39.4444	41.8353	47.6619	34.8553	56.6631	46.3934	70.8289	56.4418	60.2045	62.4917	58.5322
	All Targets	Parp14	42.6449	47.1166	60.2045	49.9887	54.1841	53.1217	49.8245	52.3767	47.3036	46.2285	32.3049	41.9456	42.1432	54.7314	26.7576	41.2107		32.2024	40.9391	47.89	40.3438	40.1364	39.3645	48.1636	42.5548	41.6801	47.3036	36.4396	41.8077	37.6278	39.4444	38.5927	38.555		65.2216	41.6801	47.7484	51.55	45.1534	34.8553	53.1217	44.3768	113.326	41.3906	42.4973	65.7381	48.4981
	All Targets	Ikbkb	30.1023	31.4111	34.8553	32.1229	39.133	40.7266	33.2163	37.692	19.3515	41.9282	29.3681	30.2159	12.0409	27.3657	33.447	24.2845		44.8034	46.5582	46.5217	45.9611	34.4026	48.6267	36.1227	39.7174	29.3304	40.1364	41.1926	36.8865	28.5972	25.9502	35.5052	30.0175		32.6108	23.1556	18.6842	24.8169	25.0852	22.1806	31.873	26.3796	17.7072	48.9162	53.1217	39.915	41.8087
	All Targets	Mccc2	62.7131	78.5277	47.5299	62.9235	81.2761	76.141	72.6607	76.6926	70.9554	58.0544	55.7993	61.603	90.3068	68.4143	82.5025	80.4079		68.6052	62.6127	76.624	69.2806	90.3068	68.309	74.2523	77.6227	75.6416	60.2045	53.8672	63.2378	76.7608	75.7747	66.3794	72.9716		52.679	66.3794	72.6607	63.9063	35.1193	53.8672	84.9947	57.9937	31.873	60.2045	53.1217	48.3997	38.464
	All Targets	Sgcb	30.1023	34.0287	9.50598	24.5456	33.1125	38.9559	64.3566	45.475	8.60065	16.1262	27.8997	17.5422	18.0614	27.3657	31.2172	25.5481		26.602	35.32	38.312	33.4113	43.0032	39.3645	40.1364	40.8347	24.6993	30.1023	31.6866	28.8294	28.5972	22.8362	20.0682	23.8338		27.5938	41.6801	20.7602	30.0113	42.6449	44.3612	46.0388	44.3483	31.873	52.679	60.2045	48.2522	68.5663
	All Targets	Urah	110.375	102.086	95.0598	102.507	114.389	118.638	72.6607	101.896	118.259	153.737	107.193	126.396	117.399	117.673	142.707	125.926		142.111	148.505	98.5165	129.711	91.7403	89.149	104.355	95.0813	92.6224	103.208	102.981	99.6039	139.223	140.131	134.302	137.886		42.6449	91.0787	91.3448	75.0228	52.679	38.0239	53.1217	47.9415	74.3703	15.0511	53.1217	47.5144	65.2216
	All Targets	Col1a1	35.1193	52.3518	31.6866	39.7192	24.0818	35.4144	39.4444	32.9802	19.3515	21.5016	23.4945	21.4492	18.0614	32.8388	31.2172	27.3725		35.7027	23.2791	31.4706	30.1508	31.5357	34.7334	36.1227	34.1306	24.6993	15.7679	33.2709	24.5794	28.5972	37.3683	20.0682	28.6779		60.2045	66.3794	80.9647	69.1829	47.6619	76.0478	42.4973	55.4024	42.4973	37.6278	42.4973	40.8742	51.8428
	All Targets	Coq7	57.696	23.5583	44.3612	41.8719	27.092	38.9559	53.9765	40.0081	32.2524	35.4777	46.9889	38.2397	42.1432	57.468	28.9874	42.8662		43.4033	32.1091	34.2071	36.5732	45.8701	39.3645	38.1295	41.1214	44.7675	30.1023	26.9336	33.9345	39.133	57.0905	43.2238	46.4824		55.1875	41.6801	53.9765	50.2814	65.2216	69.7105	38.9559	57.9627	28.3316	63.9673	38.9559	43.7516	43.4811
	All Targets	Prim2	40.1364	26.1759	25.3493	30.5538	39.133	28.3316	33.2163	33.5603	15.0511	18.2764	19.0892	17.4723	12.0409	24.6291	17.8384	18.1695		23.8018	33.7145	13.6829	23.7331	28.6688	20.84	24.0818	24.5302	23.1556	18.6347	22.1806	21.3237	27.092	34.2543	35.5052	32.2839		22.5767	37.049	35.2923	31.6393	55.1875	47.5299	49.5802	50.7659	56.6631	52.679	67.2874	58.8765	71.911
	All Targets	H13	80.2727	81.1453	63.3732	74.9304	105.358	83.2239	72.6607	87.0808	111.808	115.034	108.662	111.835	111.378	123.146	62.4343	98.9861		88.9067	91.5109	101.253	93.8902	120.409	85.6757	84.2864	96.7904	106.516	106.075	107.734	106.775	88.8017	71.6227	98.7972	86.4072		67.7301	46.3112	78.8887	64.31	35.1193	50.6986	70.8289	52.2156	67.2874	71.4929	53.1217	63.9673	51.8428
	All Targets	Tmem177	35.1193	28.7935	19.012	27.6416	30.1023	19.4779	31.1403	26.9068	15.0511	39.778	8.81042	21.2132	39.133	32.8388	24.5278	32.1665		30.8023	39.3336	23.2608	31.1323	37.2695	34.7334	50.1705	40.7244	35.5052	22.9351	42.7769	33.7391	33.8651	22.8362	33.9615	30.2209		22.5767	44.7675	37.3683	34.9042	40.1364	72.8792	60.2045	57.74	42.4973	45.1534	28.3316	38.6608	40.1364
	All Targets	Btbd17	42.6449	52.3518	60.2045	51.7337	45.1534	42.4973	58.1285	48.5931	34.4026	26.877	27.8997	29.7264	33.1125	38.312	35.6768	35.7004		40.6031	29.7009	45.1534	38.4858	47.3036	45.1534	40.1364	44.1978	44.7675	54.4708	49.1142	49.4508	44.4009	33.2163	29.3304	35.6492		60.2045	47.8549	35.2923	47.7839	52.679	60.2045	53.1217	55.3351	60.2045	56.4418	60.2045	58.9503	65.2216
	All Targets	Nipsnap3b	72.7472	62.8221	41.1926	58.9206	66.225	67.2874	62.2806	65.2643	77.4058	93.5321	107.193	92.7105	87.2966	62.9411	102.571	84.2695		67.2051	74.6536	76.624	72.8276	84.5731	63.6779	74.2523	74.1677	67.9231	53.0373	74.4635	65.1413	96.3273	76.8127	72.5542	81.8981		82.7813	60.2045	76.8127	73.2662	55.1875	31.6866	81.4532	56.1091	92.0775	63.9673	70.8289	75.6246	65.2216
	All Targets	Tkt	35.1193	62.8221	57.0359	51.6591	42.1432	58.4338	31.1403	43.9058	64.5049	73.1055	60.2045	65.9383	81.2761	68.4143	115.949	88.5466		64.4049	56.9936	73.8874	65.0953	86.0065	74.0979	84.2864	81.4636	57.1171	77.4058	69.7105	68.0778	107.616	97.5729	114.234	106.474		97.8324	71.0105	78.8887	82.5772	57.696	47.5299	67.2874	57.5045	42.4973	63.9673	38.9559	48.4735	36.7917
	All Targets	Clec2d	180.614	164.908	123.578	156.366	210.716	216.028	242.894	223.213	182.764	191.364	204.108	192.745	237.808	270.92	274.265	260.998		221.217	253.662	223.03	232.636	156.245	179.456	138.47	158.057	316.46	255.153	266.167	279.26	184.376	199.298	246.993	210.222		168.071	140.477	174.386	160.978	55.1875	34.8553	70.8289	53.6239	99.1604	67.7301	106.243	91.0446	80.2727
	All Targets	Apeh	52.679	68.0573	28.5179	49.7514	51.1739	49.5802	43.5964	48.1168	81.7062	76.3308	86.6358	81.5576	78.2659	71.1508	75.8131	75.0766		58.8044	61.81	73.8874	64.8339	45.8701	74.0979	50.1705	56.7128	77.1853	71.6721	60.2045	69.6873	69.2352	62.2806	71.0105	67.5088		65.2216	43.2238	41.5204	49.9886	57.696	57.0359	56.6631	57.1317	42.4973	48.9162	46.0388	45.8174	45.1534
	All Targets	Cplx4	22.5767	36.6462	34.8553	31.3594	12.0409	23.0194	29.0643	21.3749	21.5016	20.4265	19.0892	20.3391	18.0614	19.156	26.7576	21.325		26.602	24.8845	30.1023	27.1963	43.0032	26.6289	26.0886	31.9069	33.9615	28.6688	26.9336	29.8547	19.5665	29.0643	32.4178	27.0162		30.1023	49.3986	26.9882	35.4964	72.7472	34.8553	53.1217	53.5747	42.4973	63.9673	67.2874	57.9174	76.928
	All Targets	Irak2	25.0852	31.4111	15.8433	24.1132	24.0818	30.1023	43.5964	32.5935	15.0511	38.7029	19.0892	24.2811	36.1227	21.8926	13.3788	23.798		38.5029	43.3473	28.734	36.8614	37.2695	30.1023	30.1023	32.4913	33.9615	25.8019	30.1023	29.9553	24.0818	26.9882	33.9615	28.3439		40.1364	32.4178	26.9882	33.1808	32.6108	60.2045	28.3316	40.3823	35.4144	30.1023	31.873	32.4632	38.464
	All Targets	Evi5	42.6449	65.4397	44.3612	50.8153	63.2148	49.5802	39.4444	50.7464	34.4026	51.6039	54.3309	46.7791	30.1023	60.2045	46.8258	45.7109		44.8034	52.1773	43.7851	46.9219	45.8701	53.2579	52.1773	50.4351	50.9423	44.4367	60.2045	51.8612	39.8855	43.5964	49.3986	44.2935		52.679	46.3112	31.1403	43.3768	55.1875	53.8672	42.4973	50.5174	92.0775	52.679	60.2045	68.3204	61.8769
	All Targets	Rrbp1	100.341	70.6749	117.24	96.0854	141.481	145.199	99.6489	128.776	174.163	183.839	187.956	181.986	138.47	125.882	144.937	136.43		198.115	186.233	188.823	191.057	133.31	108.831	104.355	115.499	169.808	242.252	205.963	206.007	164.057	151.549	157.458	157.688		145.494	112.691	118.333	125.506	80.2727	85.5538	113.326	93.0509	95.619	94.0696	106.243	98.644	56.8598
	All Targets	Il15ra	40.1364	34.0287	47.5299	40.565	54.1841	47.8095	49.8245	50.606	34.4026	44.0783	32.3049	36.9286	45.1534	19.156	28.9874	31.0989		33.6025	25.6873	35.5754	31.6217	47.3036	40.5223	28.0955	38.6404	35.5052	30.1023	30.1023	31.9033	51.9264	39.4444	32.4178	41.2629		27.5938	27.7867	20.7602	25.3802	45.1534	44.3612	17.7072	35.7406	38.9559	22.5767	31.873	31.1352	30.1023
	All Targets	Bckdhb	77.7642	68.0573	76.0478	73.9565	36.1227	61.9753	74.7367	57.6116	62.3547	74.1806	69.015	68.5168	87.2966	95.78	78.0429	87.0398		68.6052	63.4155	76.624	69.5482	48.737	53.2579	70.2386	57.4112	71.0105	71.6721	71.2949	71.3258	77.5134	65.3946	74.0979	72.3353		70.2386	61.7483	74.7367	68.9079	37.6278	50.6986	42.4973	43.6079	24.7901	33.8651	28.3316	28.9956	51.8428
	All Targets	Rpl15	208.207	261.759	218.638	229.535	316.074	262.067	263.654	280.598	279.521	284.897	301.023	288.48	255.869	287.34	294.333	279.181		269.52	297.009	303.759	290.096	227.917	275.552	258.88	254.116	314.916	293.856	312.113	306.962	233.293	249.122	208.4	230.272		275.938	257.799	284.415	272.717	112.884	133.084	184.155	143.374	216.028	203.19	177.072	198.764	117.064
	All Targets	Ppp1r2	57.696	65.4397	57.0359	60.0572	69.2352	47.8095	56.0525	57.6991	62.3547	46.2285	35.2417	47.9416	51.1739	32.8388	51.2854	45.0994		57.4043	51.3745	67.046	58.6083	50.1705	63.6779	42.1432	51.9972	38.5927	61.638	52.2829	50.8378	56.4418	46.7104	37.049	46.7337		47.6619	44.7675	49.8245	47.418	90.3068	63.3732	38.9559	64.212	77.9118	48.9162	63.746	63.5247	55.1875
	All Targets	Cebpb	62.7131	62.8221	63.3732	62.9695	69.2352	49.5802	51.9005	56.9053	55.9042	52.679	73.4202	60.6678	54.1841	41.0486	57.9747	51.0691		67.2051	77.8645	69.7825	71.6174	54.4708	59.0468	40.1364	51.218	91.0787	103.208	96.6441	96.9769	57.9469	56.0525	71.0105	61.67		62.7131	35.5052	45.6724	47.9636	40.1364	38.0239	53.1217	43.7606	35.4144	45.1534	53.1217	44.5632	45.1534
	All Targets	Rpl19	323.599	225.113	361.227	303.313	406.381	403.725	342.543	384.216	421.432	406.381	422.9	416.904	376.278	413.222	352.308	380.603		375.228	378.887	387.225	380.447	292.422	334.598	317.077	314.699	412.17	364.094	361.227	379.164	342.413	363.303	321.091	342.269		361.227	384.383	396.52	380.71	127.935	158.433	180.614	155.66	198.321	188.139	184.155	190.205	100.341
	All Targets	Ddhd1	57.696	52.3518	76.0478	62.0319	63.2148	53.1217	39.4444	51.9269	55.9042	34.4026	45.5205	45.2758	36.1227	49.2583	26.7576	37.3795		44.8034	57.7964	57.468	53.3559	60.2045	57.889	48.1636	55.4191	55.5734	54.4708	42.7769	50.9404	42.8957	43.5964	40.1364	42.2095		55.1875	54.0297	70.5846	59.934	87.7983	60.2045	24.7901	57.5977	74.3703	94.0696	46.0388	71.4929	88.6345
	All Targets	Zfp180	55.1875	36.6462	44.3612	45.3983	57.1943	47.8095	47.7484	50.9174	32.2524	31.1774	46.9889	36.8062	33.1125	32.8388	75.8131	47.2548		53.204	53.7827	49.2583	52.0817	54.4708	37.049	44.15	45.2232	38.5927	44.4367	49.1142	44.0479	35.3702	38.4063	29.3304	34.369		25.0852	30.8741	37.3683	31.1092	55.1875	53.8672	31.873	46.9759	38.9559	33.8651	49.5802	40.8004	43.4811
	All Targets	Ppm1b	95.3239	146.585	101.397	114.435	117.399	109.785	132.865	120.016	111.808	107.508	120.409	113.242	150.511	147.775	149.396	149.228		121.809	140.477	121.777	128.021	133.31	108.831	114.389	118.843	131.215	110.375	114.072	118.554	130.192	127.675	114.234	124.034		95.3239	94.1661	120.409	103.3	77.7642	57.0359	63.746	66.182	102.702	90.3068	81.4532	91.4873	63.5492
	All Targets	Entpd4	70.2386	36.6462	28.5179	45.1343	57.1943	40.7266	35.2923	44.4044	25.8019	40.8531	39.6469	35.434	48.1636	30.1023	46.8258	41.6972		46.2035	48.1636	47.89	47.419	41.5698	45.1534	46.1568	44.2933	58.6608	48.737	52.2829	53.2269	39.133	33.2163	32.4178	34.9224		32.6108	44.7675	47.7484	41.7089	32.6108	57.0359	38.9559	42.8675	46.0388	52.679	53.1217	50.6131	61.8769
	All Targets	Stx18	32.6108	36.6462	25.3493	31.5354	18.0614	21.2487	47.7484	29.0195	38.7029	19.3515	30.8365	29.6303	39.133	35.5754	26.7576	33.822		21.7016	20.0682	32.8388	24.8696	43.0032	30.1023	22.075	31.7268	29.3304	28.6688	30.1023	29.3672	22.5767	18.6842	30.8741	24.045		22.5767	30.8741	33.2163	28.889	52.679	47.5299	53.1217	51.1102	31.873	26.3395	60.2045	39.4723	51.8428
	All Targets	H2bc8	55.1875	57.587	50.6986	54.491	72.2455	63.746	64.3566	66.7827	58.0544	61.2796	69.015	62.783	51.1739	65.6777	57.9747	58.2754		60.2045	63.4155	62.9411	62.187	107.508	65.9934	60.2045	77.902	67.9231	71.6721	61.7889	67.128	57.9469	73.6987	41.6801	57.7752		50.1705	52.486	62.2806	54.979	45.1534	50.6986	46.0388	47.2969	56.6631	48.9162	42.4973	49.3589	28.4299
	All Targets	Cfdp1	75.2557	65.4397	57.0359	65.9104	36.1227	47.8095	47.7484	43.8936	40.8531	41.9282	48.4573	43.7462	48.1636	54.7314	60.2045	54.3665		55.3042	48.9664	51.9948	52.0885	60.2045	57.889	44.15	54.0812	77.1853	51.6039	49.1142	59.3011	51.9264	58.1285	43.2238	51.0929		72.7472	64.8357	49.8245	62.4691	45.1534	47.5299	53.1217	48.6017	31.873	52.679	70.8289	51.7936	88.6345
	All Targets	Lin7a	50.1705	41.8814	31.6866	41.2462	18.0614	37.1852	43.5964	32.9476	34.4026	29.0272	29.3681	30.9326	42.1432	46.5217	28.9874	39.2174		44.1033	37.7282	32.8388	38.2235	31.5357	47.469	34.1159	37.7069	30.8741	25.8019	33.2709	29.9823	39.8855	39.4444	37.049	38.7929		37.6278	26.243	35.2923	33.0544	50.1705	44.3612	24.7901	39.7739	35.4144	60.2045	35.4144	43.6778	50.1705
	All Targets	Hnf4a	125.426	99.4684	85.5538	103.483	150.511	139.887	107.953	132.784	197.815	201.04	201.171	200.009	123.419	150.511	147.167	140.366		179.914	185.43	212.084	192.476	98.9075	121.567	112.382	110.952	217.663	174.88	209.132	200.558	143.738	137.017	132.759	137.838		175.597	123.497	116.257	138.45	77.7642	76.0478	74.3703	76.0608	67.2874	67.7301	53.1217	62.7131	60.2045
	All Targets	Atp1b3	57.696	52.3518	50.6986	53.5821	36.1227	35.4144	43.5964	38.3779	45.1534	47.3036	49.9257	47.4609	57.1943	35.5754	40.1364	44.302		44.1033	45.7555	39.6803	43.1797	37.2695	43.9956	32.1091	37.7914	43.2238	47.3036	49.1142	46.5472	29.3497	47.7484	32.4178	36.5053		50.1705	41.6801	37.3683	43.073	40.1364	41.1926	35.4144	38.9145	24.7901	33.8651	70.8289	43.1613	56.8598
	All Targets	Dap	213.224	188.466	145.758	182.483	240.818	249.672	238.742	243.077	251.569	311.774	292.212	285.185	267.91	251.764	276.495	265.39		287.022	263.295	285.972	278.763	219.317	221.136	192.655	211.036	301.023	296.722	310.529	302.758	291.992	266.768	239.274	266.012		296.006	245.449	363.303	301.586	112.884	123.578	145.199	127.22	123.951	146.749	141.658	137.452	88.6345
	All Targets	Pxmp2	87.7983	102.086	120.409	103.431	135.46	132.804	87.1928	118.486	98.9075	102.133	113.067	104.702	165.563	125.882	176.154	155.866		144.211	130.845	110.831	128.629	127.576	75.2557	120.409	107.747	182.157	139.044	133.084	151.428	131.697	145.321	117.322	131.447		105.358	86.4476	89.2688	93.6914	67.7301	69.7105	60.2045	65.8817	81.4532	82.7813	113.326	92.5202	61.8769
	All Targets	Srsf5	238.31	264.376	259.83	254.172	219.747	185.926	203.45	203.041	283.821	305.323	264.313	284.486	279.951	276.394	350.078	302.141		242.218	254.465	207.979	234.887	237.951	222.294	230.784	230.343	231.556	219.317	217.053	222.642	195.665	240.818	248.537	228.34		178.105	192.963	190.994	187.354	107.866	117.24	113.326	112.811	116.868	116.646	92.0775	108.53	122.081
	All Targets	Dnaja3	65.2216	57.587	47.5299	56.7795	54.1841	56.6631	47.7484	52.8652	77.4058	72.0304	76.357	75.2644	75.2557	57.468	51.2854	61.3363		71.4054	78.6673	58.8363	69.6363	63.0714	62.5201	58.1977	61.2631	63.292	68.8052	69.7105	67.2692	81.2761	76.8127	80.2727	79.4539		57.696	52.486	60.2045	56.7955	65.2216	57.0359	60.2045	60.8207	31.873	86.544	60.2045	59.5405	41.8087
	All Targets	S100a1	42.6449	52.3518	38.0239	44.3402	60.2045	53.1217	56.0525	56.4596	77.4058	64.5049	70.4834	70.798	66.225	87.5702	62.4343	72.0765		49.7038	69.8373	61.5728	60.3713	37.2695	64.8357	40.1364	47.4138	54.0297	61.638	64.9575	60.2084	81.2761	87.1928	84.9038	84.4576		57.696	57.1171	53.9765	56.2632	52.679	44.3612	53.1217	50.054	77.9118	52.679	53.1217	61.2375	46.8258
	All Targets	D8Ertd738e	50.1705	65.4397	63.3732	59.6611	63.2148	79.6825	87.1928	76.6967	55.9042	84.9314	67.5466	69.4607	81.2761	60.2045	71.3535	70.9447		65.805	85.0891	62.9411	71.2784	60.2045	63.6779	66.225	63.3691	63.292	88.8734	82.3852	78.1835	62.4622	59.1665	71.0105	64.2131		82.7813	67.9231	62.2806	70.995	40.1364	57.0359	63.746	53.6394	56.6631	33.8651	56.6631	49.0638	58.5322
	All Targets	Mob4	40.1364	28.7935	34.8553	34.595	12.0409	33.6437	41.5204	29.0683	23.6518	15.0511	29.3681	22.6903	30.1023	32.8388	44.596	35.8457		26.602	34.5173	15.0511	25.3901	35.836	32.4178	22.075	30.1096	29.3304	31.5357	25.3493	28.7385	36.8753	39.4444	21.6119	32.6438		35.1193	32.4178	37.3683	34.9685	30.1023	44.3612	35.4144	36.626	24.7901	33.8651	53.1217	37.2589	23.4129
	All Targets	Ecd	37.6278	23.5583	50.6986	37.2949	18.0614	33.6437	39.4444	30.3831	30.1023	35.4777	24.9629	30.1809	33.1125	21.8926	35.6768	30.2273		35.0026	28.8982	41.0486	34.9831	38.7029	37.049	24.0818	33.2779	30.8741	27.2354	31.6866	29.932	41.3906	40.4824	29.3304	37.0678		45.1534	35.5052	41.5204	40.7263	35.1193	28.5179	38.9559	34.1977	49.5802	48.9162	17.7072	38.7345	33.447
	All Targets	Fech	60.2045	47.1166	60.2045	55.8419	63.2148	60.2045	66.4326	63.284	70.9554	86.0065	83.699	80.2203	84.2864	106.726	73.5833	88.1986		70.7053	61.81	62.9411	65.1522	60.2045	67.1512	64.2182	63.858	91.0787	58.7711	69.7105	73.1868	74.5031	72.6607	87.9913	78.385		50.1705	58.6608	58.1285	55.6533	25.0852	47.5299	28.3316	33.6489	49.5802	37.6278	24.7901	37.3327	26.7576
	All Targets	Pals1	35.1193	20.9407	28.5179	28.1927	36.1227	35.4144	37.3683	36.3018	25.8019	27.9521	27.8997	27.2179	30.1023	27.3657	26.7576	28.0752		34.3026	37.7282	17.7877	29.9395	30.1023	33.5756	34.1159	32.5979	41.6801	22.9351	26.9336	30.5162	32.3599	16.6082	24.6993	24.5558		20.0682	35.5052	26.9882	27.5206	42.6449	44.3612	42.4973	43.1678	35.4144	26.3395	56.6631	39.4723	51.8428
	All Targets	Smad5	32.6108	20.9407	44.3612	32.6376	30.1023	33.6437	33.2163	32.3208	32.2524	25.8019	27.8997	28.6514	12.0409	43.7851	20.0682	25.2981		34.3026	28.0955	20.5243	27.6408	40.1364	39.3645	22.075	33.8586	41.6801	35.836	22.1806	33.2322	28.5972	21.7982	29.3304	26.5753		40.1364	35.5052	29.0643	34.902	30.1023	44.3612	38.9559	37.8065	28.3316	33.8651	28.3316	30.1761	26.7576
	All Targets	Nfyb	45.1534	49.7342	38.0239	44.3038	69.2352	53.1217	49.8245	57.3938	45.1534	41.9282	27.8997	38.3271	33.1125	54.7314	49.0556	45.6332		47.6036	43.3473	46.5217	45.8242	55.9042	39.3645	48.1636	47.8108	37.049	58.7711	28.5179	41.446	54.9366	45.6724	40.1364	46.9151		40.1364	44.7675	51.9005	45.6014	65.2216	34.8553	46.0388	48.7052	46.0388	41.3906	31.873	39.7675	45.1534
	All Targets	5031439G07Rik	57.696	36.6462	50.6986	48.3469	48.1636	56.6631	37.3683	47.3984	51.6039	53.7541	64.6098	56.6559	33.1125	35.5754	15.6086	28.0988		35.7027	42.5445	34.2071	37.4848	54.4708	52.1001	44.15	50.2403	50.9423	68.8052	38.0239	52.5905	42.1432	51.9005	60.2045	51.4161		57.696	57.1171	56.0525	56.9552	77.7642	38.0239	46.0388	53.9423	53.1217	63.9673	53.1217	56.7369	48.4981
	All Targets	Bola3	62.7131	65.4397	63.3732	63.842	54.1841	63.746	76.8127	64.9143	53.7541	56.9793	49.9257	53.553	39.133	46.5217	42.3662	42.6736		74.2056	48.1636	64.3094	62.2262	57.3377	57.889	68.2318	61.1528	49.3986	54.4708	58.6202	54.1632	67.7301	66.4326	49.3986	61.1871		52.679	64.8357	66.4326	61.3157	55.1875	50.6986	42.4973	49.4611	63.746	75.2557	74.3703	71.124	45.1534
	All Targets	Rfc1	57.696	44.499	60.2045	54.1332	30.1023	46.0388	49.8245	41.9885	34.4026	33.3275	29.3681	32.3661	33.1125	46.5217	33.447	37.6937		34.3026	38.5309	53.3631	42.0655	55.9042	35.8912	56.1909	49.3288	61.7483	27.2354	58.6202	49.2013	33.8651	36.3303	30.8741	33.6898		32.6108	61.7483	51.9005	48.7532	55.1875	57.0359	70.8289	61.0174	53.1217	45.1534	53.1217	50.4656	65.2216
	All Targets	Sh3bp1	30.1023	39.2638	31.6866	33.6842	27.092	37.1852	35.2923	33.1898	38.7029	19.3515	22.0261	26.6935	24.0818	41.0486	20.0682	28.3995		28.7022	32.1091	24.6291	28.4801	32.9692	23.1556	34.1159	30.0802	23.1556	31.5357	33.2709	29.3207	27.092	20.7602	32.4178	26.7567		35.1193	41.6801	37.3683	38.0559	55.1875	72.8792	53.1217	60.3961	56.6631	52.679	38.9559	49.4327	60.2045
	All Targets	4930550C14Rik	40.1364	31.4111	38.0239	36.5238	27.092	31.873	22.8362	27.2671	21.5016	25.8019	11.7472	19.6836	33.1125	24.6291	20.0682	25.9366		23.8018	30.5036	27.3657	27.2237	35.836	30.1023	30.1023	32.0135	26.243	31.5357	31.6866	29.8218	30.1023	33.2163	30.8741	31.3976		42.6449	30.8741	43.5964	39.0385	75.2557	31.6866	49.5802	52.1742	63.746	63.9673	60.2045	62.6393	70.2386
	All Targets	Arel1	50.1705	36.6462	25.3493	37.3887	39.133	40.7266	26.9882	35.6159	34.4026	39.778	42.5837	38.9214	27.092	21.8926	24.5278	24.5041		44.8034	41.7418	36.9437	41.163	40.1364	35.8912	50.1705	42.066	29.3304	53.0373	44.3612	42.243	54.1841	33.2163	41.6801	43.0268		50.1705	46.3112	31.1403	42.5406	42.6449	44.3612	53.1217	46.7093	46.0388	37.6278	77.9118	53.8595	41.8087
	All Targets	Ppfia3	37.6278	49.7342	53.8672	47.0764	36.1227	12.3951	18.6842	22.4007	30.1023	17.2013	17.6208	21.6415	42.1432	10.9463	26.7576	26.6157		27.3021	40.1364	30.1023	32.5136	28.6688	48.6267	40.1364	39.144	26.243	31.5357	42.7769	33.5185	36.8753	30.1023	23.1556	30.0444		47.6619	54.0297	29.0643	43.5853	57.696	76.0478	46.0388	59.9275	74.3703	56.4418	77.9118	69.5746	48.4981
	All Targets	Cry1	42.6449	39.2638	19.012	33.6402	27.092	35.4144	33.2163	31.9076	27.9521	29.0272	36.7101	31.2298	30.1023	32.8388	11.149	24.6967		32.2024	21.6736	27.3657	27.0806	40.1364	33.5756	32.1091	35.2737	24.6993	34.4026	26.9336	28.6785	29.3497	36.3303	27.7867	31.1556		35.1193	40.1364	33.2163	36.1573	72.7472	50.6986	46.0388	56.4948	49.5802	75.2557	67.2874	64.0411	48.4981
	All Targets	Prrt3	37.6278	23.5583	44.3612	35.1825	12.0409	24.7901	24.9122	20.5811	17.2013	21.5016	19.0892	19.2641	24.0818	13.6829	35.6768	24.4805		32.9025	30.5036	25.9974	29.8012	41.5698	24.3134	40.1364	35.3398	24.6993	24.3685	34.8553	27.9744	26.3395	22.8362	27.7867	25.6541		32.6108	32.4178	45.6724	36.9003	42.6449	47.5299	46.0388	45.4045	31.873	30.1023	42.4973	34.8242	55.1875
	All Targets	Angptl8	77.7642	123.027	126.746	109.179	24.0818	28.3316	39.4444	30.6192	90.3068	101.058	110.13	100.498	90.3068	79.3605	100.341	90.0028		49.0037	50.5718	43.7851	47.7869	37.2695	39.3645	48.1636	41.5992	47.8549	40.1364	44.3612	44.1175	40.6381	41.5204	38.5927	40.2504		47.6619	44.7675	45.6724	46.0339	85.2898	69.7105	74.3703	76.4569	49.5802	97.8324	63.746	70.3862	73.5833
	All Targets	Zkscan3	55.1875	54.9694	47.5299	52.5623	54.1841	56.6631	62.2806	57.7093	47.3036	38.7029	38.1785	41.395	39.133	24.6291	51.2854	38.3491		53.9041	45.7555	35.5754	45.0783	54.4708	53.2579	52.1773	53.302	69.4668	65.9383	44.3612	59.9221	51.9264	42.5584	44.7675	46.4174		57.696	64.8357	43.5964	55.376	62.7131	66.5419	31.873	53.7093	49.5802	45.1534	24.7901	39.8412	28.4299
	All Targets	Fam162a	55.1875	36.6462	82.3852	58.073	54.1841	74.3703	51.9005	60.1516	36.5528	67.7301	70.4834	58.2554	54.1841	57.468	49.0556	53.5692		63.0048	72.2455	57.468	64.2394	48.737	52.1001	74.2523	58.3631	55.5734	67.3718	49.1142	57.3531	57.9469	61.2426	50.9423	56.7106		60.2045	74.0979	51.9005	62.0676	50.1705	50.6986	81.4532	60.7741	53.1217	45.1534	60.2045	52.8265	58.5322
	All Targets	Cdhr4	32.6108	20.9407	41.1926	31.5814	15.0511	28.3316	35.2923	26.225	27.9521	21.5016	14.684	21.3793	30.1023	16.4194	8.91919	18.4803		23.8018	32.9118	28.734	28.4825	25.8019	25.4712	34.1159	28.463	27.7867	27.2354	31.6866	28.9029	30.8548	41.5204	30.8741	34.4164		30.1023	29.3304	35.2923	31.575	55.1875	57.0359	53.1217	55.115	53.1217	56.4418	42.4973	50.6869	70.2386
	All Targets	4930564D02Rik	45.1534	28.7935	53.8672	42.6047	27.092	31.873	26.9882	28.6511	25.8019	22.5767	19.0892	22.4893	24.0818	32.8388	40.1364	32.3523		26.602	23.2791	34.2071	28.0294	38.7029	37.049	40.1364	38.6294	40.1364	25.8019	25.3493	30.4292	29.3497	31.1403	24.6993	28.3964		37.6278	40.1364	16.6082	31.4575	67.7301	47.5299	49.5802	54.9467	49.5802	45.1534	53.1217	49.2851	50.1705
	All Targets	Fnta	45.1534	36.6462	31.6866	37.8288	36.1227	44.268	33.2163	37.869	32.2524	35.4777	42.5837	36.7713	33.1125	30.1023	40.1364	34.4504		41.3031	32.9118	41.0486	38.4212	34.4026	25.4712	54.1841	38.0193	30.8741	30.1023	34.8553	31.9439	34.6176	25.9502	33.9615	31.5098		32.6108	32.4178	39.4444	34.8243	42.6449	44.3612	31.873	39.6264	49.5802	22.5767	31.873	34.6766	40.1364
	All Targets	Dctd	20.0682	49.7342	34.8553	34.8859	18.0614	24.7901	41.5204	28.1239	25.8019	18.2764	33.7733	25.9505	9.03068	16.4194	20.0682	15.1728		25.2019	31.3064	25.9974	27.5019	35.836	33.5756	22.075	30.4956	35.5052	25.8019	19.012	26.7731	23.3293	18.6842	37.049	26.3541		25.0852	35.5052	35.2923	31.9609	45.1534	34.8553	67.2874	49.0987	49.5802	63.9673	60.2045	57.9174	55.1875
	All Targets	Dag1	45.1534	28.7935	28.5179	34.1549	30.1023	28.3316	24.9122	27.782	27.9521	32.2524	27.8997	29.3681	21.0716	30.1023	28.9874	26.7204		40.6031	35.32	23.2608	33.0613	40.1364	32.4178	46.1568	39.5703	37.049	34.4026	30.1023	33.8513	30.8548	24.9122	27.7867	27.8513		47.6619	35.5052	35.2923	39.4865	55.1875	47.5299	42.4973	48.4049	46.0388	52.679	56.6631	51.7936	48.4981
	All Targets	Etv5	45.1534	34.0287	47.5299	42.2373	33.1125	35.4144	39.4444	35.9904	23.6518	20.4265	33.7733	25.9505	27.092	21.8926	22.298	23.7609		38.5029	28.0955	19.156	28.5848	44.4367	34.7334	28.0955	35.7552	32.4178	22.9351	31.6866	29.0132	23.3293	26.9882	26.243	25.5202		27.5938	21.6119	26.9882	25.398	62.7131	44.3612	49.5802	52.2182	24.7901	60.2045	31.873	38.9559	51.8428
	All Targets	Ap1s1	32.6108	49.7342	38.0239	40.123	27.092	17.7072	35.2923	26.6972	23.6518	19.3515	30.8365	24.6132	36.1227	21.8926	28.9874	29.0009		35.0026	22.4764	39.6803	32.3864	44.4367	38.2067	36.1227	39.5887	27.7867	21.5016	33.2709	27.5198	25.5869	35.2923	26.243	29.0408		32.6108	33.9615	37.3683	34.6469	55.1875	41.1926	38.9559	45.112	56.6631	37.6278	53.1217	49.1375	40.1364
	All Targets	Dnajb6	82.7813	65.4397	60.2045	69.4752	75.2557	69.0582	80.9647	75.0929	73.1055	84.9314	89.5726	82.5365	66.225	79.3605	82.5025	76.0294		63.0048	56.9936	60.2045	60.0676	57.3377	67.1512	62.2114	62.2334	83.3601	78.8393	53.8672	72.0222	65.4724	67.4706	75.6416	69.5282		50.1705	54.0297	91.3448	65.1817	55.1875	57.0359	56.6631	56.2955	84.9947	45.1534	88.5361	72.8947	55.1875
	All Targets	Dnajc3	82.7813	88.998	104.566	92.115	177.603	150.511	139.093	155.736	122.559	146.211	152.714	140.495	114.389	95.78	113.72	107.963		119.009	126.831	124.514	123.451	117.542	90.3068	106.361	104.737	142.021	130.443	147.343	139.936	106.863	125.599	138.934	123.799		105.358	98.7972	97.5729	100.576	62.7131	88.7225	84.9947	78.8101	106.243	71.4929	81.4532	86.3965	56.8598
	All Targets	Srcap	95.3239	73.2925	72.8792	80.4985	87.2966	106.243	47.7484	80.4294	81.7062	72.0304	55.7993	69.8453	51.1739	62.9411	46.8258	53.6469		56.0042	67.4291	57.468	60.3004	61.638	47.469	56.1909	55.0993	60.2045	78.8393	61.7889	66.9442	63.2148	49.8245	47.8549	53.6314		62.7131	46.3112	66.4326	58.4856	70.2386	28.5179	60.2045	52.987	56.6631	33.8651	24.7901	38.4394	55.1875
	All Targets	Cnot4	25.0852	26.1759	31.6866	27.6492	45.1534	24.7901	26.9882	32.3106	30.1023	18.2764	29.3681	25.9156	21.0716	35.5754	17.8384	24.8285		30.1023	28.8982	32.8388	30.6131	34.4026	25.4712	32.1091	30.6609	18.5245	34.4026	30.1023	27.6764	32.3599	21.7982	30.8741	28.3441		30.1023	29.3304	22.8362	27.423	30.1023	38.0239	53.1217	40.416	21.2487	18.8139	35.4144	25.159	35.1193
	All Targets	Hs6st1	50.1705	73.2925	57.0359	60.1663	72.2455	53.1217	51.9005	59.0892	79.556	90.3068	85.1674	85.0101	72.2455	93.0434	84.7323	83.3404		88.9067	71.4427	87.5702	82.6399	68.8052	70.6246	84.2864	74.572	87.9913	84.5731	82.3852	84.9832	83.5338	84.0788	72.5542	80.0556		62.7131	91.0787	68.5086	74.1001	50.1705	47.5299	60.2045	52.635	74.3703	26.3395	56.6631	52.4576	50.1705
	All Targets	Yae1d1	37.6278	39.2638	44.3612	40.4176	24.0818	40.7266	41.5204	35.4429	40.8531	35.4777	45.5205	40.6171	30.1023	8.20971	42.3662	26.8927		31.5024	25.6873	35.5754	30.9217	45.8701	40.5223	52.1773	46.1899	30.8741	41.5698	36.4396	36.2945	42.8957	34.2543	35.5052	37.5518		45.1534	44.7675	33.2163	41.0457	35.1193	38.0239	42.4973	38.5469	35.4144	45.1534	60.2045	46.9241	38.464
	All Targets	Rrp12	37.6278	20.9407	44.3612	34.3099	36.1227	38.9559	22.8362	32.6383	36.5528	27.9521	24.9629	29.8226	30.1023	35.5754	13.3788	26.3522		48.3036	32.9118	27.3657	36.1937	38.7029	34.7334	26.0886	33.175	38.5927	32.9692	39.6083	37.0567	33.1125	31.1403	26.243	30.1653		35.1193	30.8741	33.2163	33.0699	67.7301	50.6986	63.746	60.7249	53.1217	67.7301	38.9559	53.2692	68.5663
	All Targets	Ahcyl1	70.2386	78.5277	53.8672	67.5445	57.1943	53.1217	43.5964	51.3041	64.5049	76.3308	57.2677	66.0345	66.225	35.5754	75.8131	59.2045		59.5045	57.7964	80.7288	66.0099	61.638	54.4156	52.1773	56.077	80.2727	61.638	74.4635	72.1247	53.4315	66.4326	72.5542	64.1394		60.2045	67.9231	62.2806	63.4694	47.6619	66.5419	38.9559	51.0532	53.1217	56.4418	38.9559	49.5064	50.1705
	All Targets	Ncaph2	20.0682	31.4111	47.5299	33.0031	36.1227	40.7266	35.2923	37.3806	25.8019	22.5767	33.7733	27.384	27.092	24.6291	26.7576	26.1596		35.0026	30.5036	27.3657	30.9573	32.9692	26.6289	42.1432	33.9138	37.049	27.2354	34.8553	33.0465	30.8548	34.2543	29.3304	31.4799		57.696	41.6801	49.8245	49.7335	32.6108	31.6866	17.7072	27.3349	35.4144	30.1023	28.3316	31.2828	33.447
	All Targets	Grk2	32.6108	23.5583	41.1926	32.4539	24.0818	46.0388	47.7484	39.2897	47.3036	38.7029	36.7101	40.9055	51.1739	27.3657	37.9066	38.8154		39.903	40.1364	41.0486	40.3626	47.3036	34.7334	36.1227	39.3866	46.3112	38.7029	42.7769	42.597	31.6074	29.0643	30.8741	30.5153		32.6108	29.3304	35.2923	32.4112	40.1364	41.1926	35.4144	38.9145	38.9559	33.8651	24.7901	32.537	40.1364
	All Targets	Zmynd10	65.2216	36.6462	34.8553	45.5744	51.1739	58.4338	87.1928	65.6002	34.4026	51.6039	32.3049	39.4371	48.1636	62.9411	51.2854	54.13		49.7038	65.0209	62.9411	59.2219	60.2045	45.1534	56.1909	53.8496	60.2045	60.2045	61.7889	60.7327	45.906	52.9385	30.8741	43.2395		17.5597	52.486	22.8362	30.9606	50.1705	34.8553	24.7901	36.6053	49.5802	18.8139	46.0388	38.1443	31.7746
	All Targets	Dcaf10	27.5938	49.7342	38.0239	38.4506	45.1534	30.1023	39.4444	38.2333	43.0032	31.1774	27.8997	34.0268	24.0818	16.4194	28.9874	23.1629		35.0026	48.1636	39.6803	40.9488	35.836	32.4178	44.15	37.468	33.9615	48.737	28.5179	37.0722	23.3293	38.4063	27.7867	29.8408		47.6619	43.2238	33.2163	41.3673	42.6449	63.3732	49.5802	51.8661	67.2874	52.679	56.6631	58.8765	61.8769
	All Targets	Akr1c13	37.6278	31.4111	31.6866	33.5752	42.1432	40.7266	22.8362	35.2353	34.4026	45.1534	45.5205	41.6922	30.1023	62.9411	46.8258	46.623		37.1028	35.32	47.89	40.1043	27.2354	42.8379	28.0955	32.7229	37.049	40.1364	31.6866	36.2906	36.8753	57.0905	52.486	48.8173		32.6108	54.0297	20.7602	35.8002	30.1023	25.3493	42.4973	32.6496	28.3316	30.1023	31.873	30.1023	38.464
	All Targets	Slc38a4	290.989	361.227	408.757	353.658	340.156	304.564	357.075	333.932	447.234	455.834	474.294	459.121	659.24	582.889	610.965	617.698		380.829	413.405	362.596	385.61	348.326	316.074	278.948	314.449	410.626	405.664	454.703	423.664	458.307	490.978	455.393	468.226		270.92	273.236	228.362	257.506	132.952	101.397	127.492	120.614	131.033	94.0696	120.409	115.171	88.6345
	All Targets	F5	50.1705	44.499	60.2045	51.6247	90.3068	49.5802	62.2806	67.3892	62.3547	63.4298	49.9257	58.5701	78.2659	65.6777	57.9747	67.3061		56.7043	65.8236	71.1508	64.5596	63.0714	56.7312	62.2114	60.6713	86.4476	78.8393	85.5538	83.6136	78.2659	82.0027	77.1853	79.1513		45.1534	50.9423	53.9765	50.0241	55.1875	25.3493	46.0388	42.1919	38.9559	37.6278	56.6631	44.4156	55.1875
	All Targets	Fam50a	35.1193	39.2638	34.8553	36.4128	39.133	38.9559	39.4444	39.1777	45.1534	37.6278	30.8365	37.8726	48.1636	30.1023	35.6768	37.9809		35.7027	27.2927	38.312	33.7691	34.4026	32.4178	40.1364	35.6523	30.8741	31.5357	50.6986	37.7028	27.8446	31.1403	32.4178	30.4676		22.5767	52.486	33.2163	36.093	50.1705	50.6986	28.3316	43.0669	31.873	26.3395	42.4973	33.5699	31.7746
	All Targets	Tcf25	42.6449	52.3518	44.3612	46.4526	69.2352	69.0582	51.9005	63.398	73.1055	69.8803	48.4573	63.8144	78.2659	68.4143	80.2727	75.651		76.3058	61.81	50.6266	62.9141	73.1055	63.6779	48.1636	61.649	69.4668	51.6039	90.3068	70.4592	78.2659	57.0905	47.8549	61.0704		42.6449	63.292	47.7484	51.2284	45.1534	53.8672	35.4144	44.8117	38.9559	48.9162	31.873	39.915	51.8428
	All Targets	Zmat2	40.1364	49.7342	60.2045	50.025	66.225	51.3509	51.9005	56.4921	49.4537	40.8531	51.3941	47.2336	39.133	32.8388	51.2854	41.0857		49.7038	52.1773	51.9948	51.292	53.0373	49.7845	46.1568	49.6596	54.0297	54.4708	39.6083	49.3696	54.1841	39.4444	63.292	52.3068		27.5938	55.5734	47.7484	43.6385	50.1705	25.3493	31.873	35.7976	35.4144	45.1534	49.5802	43.3827	60.2045
	All Targets	Pcdhga8	55.1875	39.2638	38.0239	44.1584	48.1636	26.5608	26.9882	33.9042	15.0511	23.6518	17.6208	18.7746	27.092	43.7851	24.5278	31.8016		26.602	32.1091	20.5243	26.4118	44.4367	47.469	30.1023	40.6693	21.6119	48.737	34.8553	35.0681	30.8548	32.1783	32.4178	31.817		30.1023	49.3986	39.4444	39.6484	72.7472	53.8672	42.4973	56.3706	60.2045	48.9162	49.5802	52.9003	46.8258
	All Targets	Acnat1	85.2898	49.7342	57.0359	64.02	84.2864	88.5361	74.7367	82.5197	73.1055	89.2317	80.7622	81.0332	54.1841	60.2045	64.6641	59.6843		93.107	86.6945	109.463	96.4215	58.7711	61.3623	46.1568	55.4301	74.0979	77.4058	85.5538	79.0192	63.9673	65.3946	57.1171	62.1597		82.7813	64.8357	107.953	85.19	65.2216	41.1926	24.7901	43.7348	53.1217	37.6278	63.746	51.4985	28.4299
	All Targets	Rab1a	90.3068	54.9694	72.8792	72.7185	96.3273	76.141	60.2045	77.5576	122.559	97.8324	111.599	110.663	84.2864	114.936	73.5833	90.9352		86.8066	81.8782	93.0434	87.2427	65.9383	78.729	66.225	70.2974	83.3601	68.8052	95.0598	82.4084	125.677	121.447	106.516	117.88		95.3239	81.8164	107.953	95.0311	77.7642	63.3732	38.9559	60.0311	53.1217	52.679	46.0388	50.6131	35.1193
	All Targets	Fam98c	52.679	26.1759	44.3612	41.072	21.0716	31.873	24.9122	25.9523	25.8019	37.6278	26.4313	29.9537	21.0716	13.6829	22.298	19.0175		22.4017	28.8982	28.734	26.678	28.6688	34.7334	16.0545	26.4856	32.4178	30.1023	23.765	28.7617	17.3088	20.7602	26.243	21.4373		37.6278	29.3304	22.8362	29.9315	27.5938	53.8672	38.9559	40.139	35.4144	22.5767	60.2045	39.3986	48.4981
	All Targets	Rhot1	42.6449	34.0287	34.8553	37.1763	54.1841	53.1217	39.4444	48.9167	32.2524	35.4777	39.6469	35.7923	39.133	41.0486	42.3662	40.8492		36.4027	39.3336	38.312	38.0161	40.1364	47.469	40.1364	42.5806	38.5927	45.8701	28.5179	37.6602	45.906	30.1023	47.8549	41.2877		67.7301	37.049	49.8245	51.5345	37.6278	66.5419	31.873	45.3476	38.9559	48.9162	49.5802	45.8174	43.4811
	All Targets	Strbp	55.1875	28.7935	34.8553	39.6121	24.0818	47.8095	45.6724	39.1879	30.1023	39.778	45.5205	38.4669	21.0716	46.5217	28.9874	32.1936		37.8029	36.9255	51.9948	42.241	27.2354	41.6801	32.1091	33.6749	54.0297	55.9042	26.9336	45.6225	37.6278	30.1023	33.9615	33.8972		50.1705	43.2238	41.5204	44.9715	57.696	72.8792	60.2045	63.5933	21.2487	33.8651	35.4144	30.1761	46.8258
	All Targets	Rmnd5b	52.679	47.1166	34.8553	44.8836	57.1943	44.268	39.4444	46.9689	45.1534	32.2524	16.1524	31.1861	33.1125	30.1023	26.7576	29.9908		30.8023	35.32	41.0486	35.7236	38.7029	43.9956	50.1705	44.2897	41.6801	22.9351	33.2709	32.6287	32.3599	29.0643	32.4178	31.2807		50.1705	43.2238	43.5964	45.6635	42.6449	53.8672	56.6631	51.0584	38.9559	48.9162	38.9559	42.276	46.8258
	All Targets	Gde1	37.6278	54.9694	50.6986	47.7653	51.1739	35.4144	43.5964	43.3949	49.4537	49.4537	57.2677	52.0584	39.133	51.9948	40.1364	43.7547		45.5034	30.5036	38.312	38.1064	50.1705	53.2579	42.1432	48.5238	54.0297	35.836	50.6986	46.8548	51.9264	49.8245	46.3112	49.354		60.2045	57.1171	47.7484	55.0234	57.696	47.5299	38.9559	48.0606	49.5802	30.1023	31.873	37.1852	36.7917
	All Targets	Pgm3	47.6619	52.3518	38.0239	46.0125	45.1534	21.2487	47.7484	38.0502	34.4026	44.0783	42.5837	40.3549	48.1636	41.0486	33.447	40.8864		37.8029	43.3473	32.8388	37.9963	45.8701	34.7334	42.1432	40.9156	35.5052	22.9351	34.8553	31.0985	51.9264	40.4824	41.6801	44.6963		62.7131	30.8741	47.7484	47.1119	47.6619	44.3612	42.4973	44.8402	24.7901	45.1534	53.1217	41.0217	35.1193
	All Targets	Mrps5	37.6278	41.8814	44.3612	41.2902	36.1227	51.3509	39.4444	42.306	36.5528	32.2524	38.1785	35.6612	39.133	32.8388	26.7576	32.9098		39.903	33.7145	27.3657	33.6611	47.3036	39.3645	36.1227	40.9303	41.6801	31.5357	26.9336	33.3831	37.6278	44.6344	41.6801	41.3141		32.6108	46.3112	29.0643	35.9954	40.1364	41.1926	42.4973	41.2754	35.4144	26.3395	24.7901	28.848	60.2045
	All Targets	2410137M14Rik	42.6449	28.7935	28.5179	33.3188	36.1227	31.873	26.9882	31.6613	27.9521	22.5767	23.4945	24.6744	27.092	24.6291	31.2172	27.6461		28.7022	33.7145	24.6291	29.0153	37.2695	31.2601	52.1773	40.2356	40.1364	30.1023	36.4396	35.5594	24.8344	34.2543	24.6993	27.9293		30.1023	27.7867	45.6724	34.5205	65.2216	44.3612	70.8289	60.1372	38.9559	37.6278	56.6631	44.4156	61.8769
	All Targets	1600014C10Rik	82.7813	91.6156	47.5299	73.9756	99.3375	111.555	101.725	104.206	146.211	126.86	121.877	131.649	105.358	95.78	102.571	101.236		106.408	87.4973	116.304	103.403	117.542	93.7802	82.2795	97.8673	94.1661	108.942	98.2285	100.445	110.626	84.0788	117.322	104.009		85.2898	81.8164	110.029	92.3784	60.2045	85.5538	74.3703	73.3762	60.2045	75.2557	81.4532	72.3045	81.9451
	All Targets	Herc1	27.5938	41.8814	44.3612	37.9455	33.1125	47.8095	43.5964	41.5061	23.6518	33.3275	29.3681	28.7825	42.1432	38.312	35.6768	38.7106		36.4027	32.1091	39.6803	36.064	38.7029	50.9423	40.1364	43.2605	27.7867	25.8019	33.2709	28.9532	30.1023	31.1403	21.6119	27.6181		20.0682	35.5052	39.4444	31.6726	42.6449	69.7105	31.873	48.0761	31.873	45.1534	49.5802	42.2022	36.7917
	All Targets	Bicral	40.1364	26.1759	50.6986	39.0036	33.1125	40.7266	39.4444	37.7612	45.1534	30.1023	26.4313	33.8956	27.092	24.6291	28.9874	26.9029		28.7022	30.5036	31.4706	30.2255	40.1364	37.049	32.1091	36.4315	30.8741	25.8019	36.4396	31.0386	28.5972	32.1783	20.0682	26.9479		27.5938	27.7867	33.2163	29.5323	45.1534	38.0239	38.9559	40.7111	17.7072	30.1023	35.4144	27.7413	35.1193
	All Targets	Pdzd9	30.1023	52.3518	31.6866	38.0469	45.1534	37.1852	41.5204	41.2863	19.3515	29.0272	32.3049	26.8945	36.1227	43.7851	15.6086	31.8388		23.8018	21.6736	30.1023	25.1926	28.6688	37.049	24.0818	29.9332	47.8549	22.9351	23.765	31.5183	21.8241	22.8362	21.6119	22.0907		25.0852	50.9423	29.0643	35.0306	37.6278	47.5299	53.1217	46.0931	46.0388	37.6278	28.3316	37.3327	63.5492
	All Targets	Slc25a10	95.3239	99.4684	88.7225	94.5049	105.358	93.8483	76.8127	92.0063	152.662	131.16	133.625	139.149	105.358	109.463	129.328	114.716		71.4054	81.0755	86.202	79.5609	97.474	87.9913	62.2114	82.5589	117.322	94.6071	102.981	104.97	140.728	119.371	135.846	131.982		110.375	129.671	107.953	116	57.696	47.5299	70.8289	58.6849	49.5802	75.2557	46.0388	56.9582	40.1364
	All Targets	Erdr1	82.7813	81.1453	85.5538	83.1601	243.828	350.603	325.935	306.789	159.112	164.487	158.588	160.729	123.419	142.302	118.179	127.967		170.813	142.885	154.616	156.105	71.6721	70.6246	124.423	88.9065	111.147	103.208	90.3068	101.554	173.841	213.83	254.712	214.127		120.409	94.1661	134.941	116.505	200.682	129.915	173.531	168.043	155.824	165.563	191.238	170.875	88.6345
	All Targets	Psmd14	47.6619	54.9694	41.1926	47.9413	36.1227	33.6437	49.8245	39.8636	51.6039	56.9793	36.7101	48.4311	60.2045	57.468	64.6641	60.7789		42.0032	57.7964	51.9948	50.5981	70.2386	56.7312	44.15	57.0399	47.8549	53.0373	55.4516	52.1146	61.7097	63.3186	74.0979	66.3754		57.696	69.4668	66.4326	64.5318	82.7813	76.0478	49.5802	69.4698	63.746	75.2557	35.4144	58.1387	43.4811
	All Targets	Ass1	1294.4	1266.91	1273.8	1278.37	1216.13	1239.51	1069.15	1174.93	1584.67	1506.19	1575.6	1555.49	3019.26	2996.54	2856.37	2957.39		1687.83	1633.55	1662.47	1661.28	1194.06	1271.24	1133.85	1199.72	1821.57	1761.7	1688.9	1757.39	1870.86	2158.02	1773.72	1934.2		750.048	804.271	815.875	790.065	298.514	313.697	354.144	322.119	290.398	252.107	378.934	307.146	209.044
	All Targets	Nln	45.1534	26.1759	28.5179	33.2824	27.092	31.873	31.1403	30.0351	34.4026	30.1023	27.8997	30.8015	24.0818	30.1023	31.2172	28.4671		33.6025	34.5173	25.9974	31.3724	28.6688	43.9956	50.1705	40.945	32.4178	24.3685	28.5179	28.4348	38.3804	30.1023	43.2238	37.2355		27.5938	38.5927	51.9005	39.3623	20.0682	28.5179	38.9559	29.1807	31.873	37.6278	10.6243	26.7084	36.7917
	All Targets	Cyrib	25.0852	39.2638	31.6866	32.0119	18.0614	44.268	35.2923	32.5406	32.2524	23.6518	36.7101	30.8714	21.0716	21.8926	24.5278	22.4973		30.1023	28.0955	21.8926	26.6968	43.0032	40.5223	46.1568	43.2275	27.7867	47.3036	26.9336	34.008	27.8446	30.1023	32.4178	30.1216		45.1534	24.6993	33.2163	34.3563	42.6449	57.0359	38.9559	46.2122	35.4144	37.6278	17.7072	30.2498	35.1193
	All Targets	Cdc123	47.6619	34.0287	44.3612	42.0173	48.1636	61.9753	43.5964	51.2451	62.3547	39.778	41.1153	47.7493	63.2148	54.7314	42.3662	53.4374		35.7027	32.1091	41.0486	36.2868	38.7029	50.9423	58.1977	49.281	46.3112	47.3036	44.3612	45.992	41.3906	49.8245	41.6801	44.2984		60.2045	67.9231	43.5964	57.2413	52.679	76.0478	46.0388	58.2552	42.4973	56.4418	46.0388	48.326	31.7746
	All Targets	Dpep2	35.1193	31.4111	28.5179	31.6828	27.092	28.3316	37.3683	30.9306	40.8531	16.1262	20.5577	25.8457	24.0818	27.3657	15.6086	22.352		28.7022	32.1091	23.2608	28.024	38.7029	38.2067	24.0818	33.6638	32.4178	27.2354	22.1806	27.2779	24.8344	22.8362	20.0682	22.5796		37.6278	29.3304	53.9765	40.3116	40.1364	63.3732	38.9559	47.4885	42.4973	60.2045	56.6631	53.1217	48.4981
	All Targets	Gaa	62.7131	70.9648	79.2165	70.9648	67.8675	79.6825	56.0525	67.8675	80.4082	74.1806	86.6358	80.4082	96.3273	60.2045	66.8939	74.4753		57.4043	55.3882	64.3094	59.034	51.8299	47.469	56.1909	51.8299	41.0794	47.3036	34.8553	41.0794	51.9264	53.9765	44.7675	50.2235		42.6449	58.6608	64.3566	55.2208	50.1705	44.3612	42.4973	45.6763	46.0388	63.9673	56.6631	55.5564	33.447
	All Targets	Tcf7l2	47.6619	62.8221	28.5179	46.334	39.133	30.1023	51.9005	40.3786	40.8531	50.5288	38.1785	43.1868	30.1023	27.3657	28.9874	28.8185		34.3026	31.3064	38.312	34.6403	32.9692	37.049	42.1432	37.3871	41.6801	51.6039	34.8553	42.7131	23.3293	34.2543	37.049	31.5442		20.0682	37.049	41.5204	32.8792	37.6278	25.3493	31.873	31.6167	28.3316	26.3395	49.5802	34.7504	25.0852
	All Targets	Pold2	55.1875	47.1166	57.0359	53.1133	33.1125	40.7266	26.9882	33.6091	30.1023	27.9521	24.9629	27.6724	42.1432	24.6291	26.7576	31.1766		37.8029	38.5309	30.1023	35.4787	41.5698	31.2601	34.1159	35.6486	23.1556	50.1705	45.9456	39.7572	32.3599	48.7864	35.5052	38.8839		42.6449	41.6801	37.3683	40.5644	42.6449	38.0239	38.9559	39.8749	38.9559	30.1023	46.0388	38.3656	45.1534
	All Targets	Ndufa7	67.7301	83.7628	76.0478	75.8469	102.348	102.702	89.2688	98.1061	83.8563	98.9075	113.067	98.6103	93.317	112.199	93.6515	99.7226		113.409	97.13	97.1482	102.562	93.1737	76.4135	100.341	89.976	125.04	98.9075	112.487	112.145	112.131	101.725	103.428	105.761		82.7813	91.0787	83.0408	85.6336	72.7472	66.5419	53.1217	64.1369	81.4532	94.0696	70.8289	82.1172	68.5663
	All Targets	Surf1	60.2045	49.7342	38.0239	49.3209	42.1432	42.4973	45.6724	43.4376	49.4537	36.5528	27.8997	37.9687	42.1432	41.0486	42.3662	41.8526		42.7032	40.9391	38.312	40.6514	30.1023	38.2067	38.1295	35.4795	38.5927	41.5698	31.6866	37.283	45.906	31.1403	41.6801	39.5754		32.6108	26.243	37.3683	32.074	42.6449	28.5179	31.873	34.3453	49.5802	26.3395	56.6631	44.1943	43.4811
	All Targets	Rp9	35.1193	54.9694	41.1926	43.7604	33.1125	44.268	49.8245	42.4017	51.6039	50.5288	46.9889	49.7072	39.133	32.8388	57.9747	43.3155		56.7043	51.3745	61.5728	56.5506	41.5698	63.6779	50.1705	51.806	46.3112	48.737	76.0478	57.032	45.1534	44.6344	30.8741	40.2206		60.2045	50.9423	58.1285	56.4251	37.6278	41.1926	46.0388	41.6197	38.9559	41.3906	53.1217	44.4894	65.2216
	All Targets	Klf6	52.679	34.0287	31.6866	39.4647	51.1739	46.0388	37.3683	44.8603	23.6518	18.2764	30.8365	24.2549	24.0818	21.8926	22.298	22.7575		32.9025	35.32	32.8388	33.6871	47.3036	42.8379	24.0818	38.0744	30.8741	32.9692	22.1806	28.6746	30.1023	17.6462	27.7867	25.1784		50.1705	44.7675	31.1403	42.0261	37.6278	44.3612	31.873	37.954	49.5802	56.4418	31.873	45.965	36.7917
	All Targets	Tmem18	27.5938	39.2638	31.6866	32.8481	27.092	30.1023	37.3683	31.5209	34.4026	18.2764	17.6208	23.4333	24.0818	21.8926	13.3788	19.7844		36.4027	36.1227	24.6291	32.3849	37.2695	48.6267	34.1159	40.004	23.1556	20.0682	15.8433	19.689	21.8241	24.9122	23.1556	23.2973		35.1193	35.5052	49.8245	40.1497	25.0852	41.1926	46.0388	37.4389	42.4973	15.0511	28.3316	28.6267	40.1364
	All Targets	Pmvk	42.6449	36.6462	34.8553	38.0488	36.1227	24.7901	26.9882	29.3004	23.6518	34.4026	33.7733	30.6092	42.1432	49.2583	44.596	45.3325		49.0037	43.3473	58.8363	50.3957	22.9351	38.2067	38.1295	33.0904	44.7675	47.3036	41.1926	44.4212	36.1227	50.8625	38.5927	41.8593		32.6108	43.2238	41.5204	39.1183	60.2045	53.8672	49.5802	54.5507	74.3703	45.1534	28.3316	49.2851	48.4981
	All Targets	Sh3glb1	70.2386	65.4397	50.6986	62.1256	78.2659	76.141	87.1928	80.5332	43.0032	45.1534	49.9257	46.0275	57.1943	51.9948	60.2045	56.4646		58.1044	69.0345	53.3631	60.1674	71.6721	62.5201	64.2182	66.1368	47.8549	45.8701	64.9575	52.8942	79.0185	61.2426	50.9423	63.7344		67.7301	80.2727	60.2045	69.4025	50.1705	47.5299	63.746	53.8155	42.4973	56.4418	31.873	43.604	33.447
	All Targets	Taco1	65.2216	54.9694	41.1926	53.7945	18.0614	33.6437	49.8245	33.8432	36.5528	27.9521	33.7733	32.7594	30.1023	49.2583	42.3662	40.5756		45.5034	46.5582	41.0486	44.3701	43.0032	50.9423	38.1295	44.025	40.1364	40.1364	41.1926	40.4884	33.8651	43.5964	40.1364	39.1993		40.1364	54.0297	49.8245	47.9968	37.6278	31.6866	42.4973	37.2706	35.4144	56.4418	42.4973	44.7845	50.1705
	All Targets	Rrp15	52.679	28.7935	53.8672	45.1132	48.1636	35.4144	35.2923	39.6235	30.1023	43.0032	33.7733	35.6263	36.1227	32.8388	44.596	37.8525		55.3042	30.5036	43.7851	43.1976	55.9042	52.1001	52.1773	53.3939	61.7483	44.4367	53.8672	53.3507	33.8651	37.3683	32.4178	34.5504		47.6619	35.5052	47.7484	43.6385	85.2898	63.3732	60.2045	69.6225	46.0388	56.4418	60.2045	54.2284	70.2386
	All Targets	Hspb1	30.1023	44.499	34.8553	36.4855	45.1534	38.9559	45.6724	43.2606	53.7541	24.7269	32.3049	36.9286	21.0716	16.4194	17.8384	18.4431		32.9025	27.2927	34.2071	31.4674	34.4026	30.1023	50.1705	38.2251	37.049	40.1364	44.3612	40.5155	13.546	26.9882	21.6119	20.7154		40.1364	46.3112	31.1403	39.1959	37.6278	38.0239	49.5802	41.744	42.4973	15.0511	53.1217	36.89	48.4981
	All Targets	Gtf2i	57.696	41.8814	41.1926	46.9233	54.1841	58.4338	62.2806	58.2995	53.7541	56.9793	60.2045	56.9793	57.1943	79.3605	37.9066	58.1538		56.7043	64.2182	69.7825	63.5683	48.737	42.8379	54.1841	48.5863	49.3986	38.7029	53.8672	47.3229	64.7199	60.2045	47.8549	57.5931		45.1534	43.2238	58.1285	48.8352	35.1193	38.0239	28.3316	33.8249	14.1658	41.3906	35.4144	30.3236	31.7746
	All Targets	Colgalt1	57.696	54.9694	60.2045	57.6233	60.2045	46.0388	43.5964	49.9466	53.7541	47.3036	38.1785	46.412	48.1636	32.8388	51.2854	44.0959		46.9035	46.5582	38.312	43.9246	40.1364	54.4156	42.1432	45.5651	55.5734	54.4708	61.7889	57.2777	45.906	50.8625	43.2238	46.6641		57.696	52.486	60.2045	56.7955	30.1023	44.3612	28.3316	34.265	49.5802	37.6278	67.2874	51.4985	45.1534
	All Targets	Btbd18	22.5767	34.0287	6.33732	20.9809	33.1125	30.1023	26.9882	30.0677	10.7508	13.9761	13.2156	12.6475	21.0716	5.47314	17.8384	14.7944		22.4017	20.0682	23.2608	21.9102	25.8019	37.049	36.1227	32.9912	30.8741	27.2354	28.5179	28.8758	18.8139	26.9882	18.5245	21.4422		30.1023	41.6801	29.0643	33.6155	42.6449	53.8672	46.0388	47.517	56.6631	33.8651	56.6631	49.0638	61.8769
	All Targets	Oaf	117.901	136.115	72.8792	108.965	138.47	139.887	128.713	135.69	159.112	187.064	183.55	176.576	219.747	210.716	180.614	203.692		154.712	165.362	146.407	155.493	80.2727	126.198	122.416	109.629	219.206	243.685	217.053	226.648	146.749	137.017	159.002	147.589		97.8324	108.059	99.6489	101.847	87.7983	104.566	63.746	85.37	74.3703	52.679	70.8289	65.9594	65.2216
	All Targets	Gpr182	55.1875	65.4397	66.5419	62.3897	45.1534	44.268	62.2806	50.5673	23.6518	31.1774	29.3681	28.0657	57.1943	51.9948	28.9874	46.0588		48.3036	51.3745	36.9437	45.5406	53.0373	68.309	58.1977	59.848	49.3986	45.8701	39.6083	44.959	30.8548	42.5584	26.243	33.2187		65.2216	43.2238	45.6724	51.3726	40.1364	34.8553	35.4144	36.802	38.9559	18.8139	35.4144	31.0614	31.7746
	All Targets	Ppdpf	90.3068	94.2332	60.2045	81.5815	84.2864	108.014	97.5729	96.6244	113.959	92.457	85.1674	97.1943	72.2455	114.936	98.1111	95.0975		126.71	118.804	150.511	132.008	84.5731	91.4646	84.2864	86.7747	108.059	90.3068	104.566	100.977	96.3273	99.6489	94.1661	96.7141		95.3239	78.729	97.5729	90.5419	62.7131	66.5419	56.6631	61.9727	63.746	75.2557	63.746	67.5826	63.5492
	All Targets	Scoc	37.6278	39.2638	44.3612	40.4176	45.1534	54.8924	35.2923	45.1127	27.9521	31.1774	36.7101	31.9465	45.1534	43.7851	15.6086	34.849		35.7027	30.5036	27.3657	31.1907	34.4026	34.7334	40.1364	36.4241	30.8741	25.8019	39.6083	32.0948	35.3702	33.2163	38.5927	35.7264		47.6619	38.5927	49.8245	45.3597	40.1364	53.8672	49.5802	47.8613	28.3316	41.3906	74.3703	48.0308	45.1534
	All Targets	Ero1b	55.1875	36.6462	25.3493	39.061	57.1943	46.0388	37.3683	46.8671	34.4026	51.6039	45.5205	43.8423	39.133	32.8388	35.6768	35.8829		46.2035	53.7827	58.8363	52.9408	47.3036	38.2067	30.1023	38.5375	46.3112	37.2695	45.9456	43.1754	38.3804	36.3303	40.1364	38.2824		30.1023	32.4178	22.8362	28.4521	52.679	34.8553	63.746	50.4267	24.7901	37.6278	24.7901	29.0694	28.4299
	All Targets	Rnf215	17.5597	39.2638	34.8553	30.5596	18.0614	23.0194	35.2923	25.4577	15.0511	30.1023	39.6469	28.2668	21.0716	38.312	35.6768	31.6868		27.3021	28.8982	35.5754	30.5919	41.5698	47.469	38.1295	42.3894	43.2238	37.2695	31.6866	37.3933	27.092	32.1783	33.9615	31.0773		27.5938	38.5927	24.9122	30.3662	67.7301	41.1926	28.3316	45.7514	42.4973	48.9162	21.2487	37.5541	55.1875
	All Targets	Get4	30.1023	28.7935	19.012	25.9692	36.1227	33.6437	14.5321	28.0995	36.5528	35.4777	35.2417	35.7574	30.1023	43.7851	22.298	32.0618		32.9025	31.3064	36.9437	33.7175	22.9351	37.049	34.1159	31.3666	23.1556	31.5357	23.765	26.1521	36.1227	28.0263	27.7867	30.6452		35.1193	24.6993	37.3683	32.3957	52.679	47.5299	42.4973	47.5687	24.7901	33.8651	38.9559	32.537	25.0852
	All Targets	Fgg	1199.07	1290.47	1207.26	1232.27	2209.51	2077.06	1855.96	2047.51	3199.44	3149.99	3051.34	3133.59	2507.52	2295.98	2296.69	2366.73		3351.85	3408.38	3453.55	3404.59	1439.18	1429.86	1332.53	1400.52	3453.27	3682.51	3431.66	3522.48	2052.98	1969.1	1960.51	1994.2		1638.07	1265.84	1245.61	1383.17	1010.93	909.406	1101.39	1007.24	1512.2	1441.15	1462.62	1471.99	526.79
	All Targets	Lbp	45.1534	54.9694	53.8672	51.33	48.1636	76.141	74.7367	66.3471	64.5049	69.8803	58.7361	64.3738	27.092	57.468	51.2854	45.2818		66.505	77.0618	71.1508	71.5726	63.0714	67.1512	62.2114	64.1447	104.972	116.109	128.331	116.471	51.9264	60.2045	50.9423	54.3578		82.7813	74.0979	58.1285	71.6692	67.7301	57.0359	56.6631	60.4764	46.0388	52.679	63.746	54.1546	51.8428
	All Targets	Ctdspl2	55.1875	28.7935	19.012	34.331	33.1125	33.6437	45.6724	37.4762	17.2013	30.1023	33.7733	27.0256	15.0511	38.312	37.9066	30.4232		30.1023	28.8982	21.8926	26.9643	43.0032	28.9445	42.1432	38.0303	26.243	27.2354	42.7769	32.0851	33.8651	25.9502	26.243	28.6861		27.5938	23.1556	24.9122	25.2205	42.6449	66.5419	38.9559	49.3809	46.0388	37.6278	49.5802	44.4156	45.1534
	All Targets	Vps13b	55.1875	34.0287	76.0478	55.088	36.1227	49.5802	53.9765	46.5598	51.6039	47.3036	36.7101	45.2059	69.2352	57.468	51.2854	59.3295		67.9051	45.7555	51.9948	55.2185	32.9692	43.9956	46.1568	41.0405	54.0297	50.1705	57.0359	53.7454	61.7097	51.9005	52.486	55.3654		52.679	71.0105	64.3566	62.682	42.6449	53.8672	53.1217	49.8779	38.9559	63.9673	28.3316	43.7516	56.8598
	All Targets	Rb1	30.1023	23.5583	41.1926	31.6177	36.1227	38.9559	58.1285	44.4024	23.6518	40.8531	30.8365	31.7804	36.1227	30.1023	26.7576	30.9942		30.8023	26.49	28.734	28.6754	38.7029	35.8912	46.1568	40.2503	30.8741	31.5357	20.5963	27.6687	30.1023	35.2923	29.3304	31.575		37.6278	40.1364	33.2163	36.9935	65.2216	57.0359	56.6631	59.6402	28.3316	45.1534	53.1217	42.2022	51.8428
	All Targets	Prorsd1	30.1023	62.8221	47.5299	46.8181	42.1432	35.4144	35.2923	37.6166	40.8531	40.8531	39.6469	40.451	39.133	27.3657	42.3662	36.2883		47.6036	56.1909	25.9974	43.264	64.5049	57.889	64.2182	62.204	58.6608	50.1705	30.1023	46.3112	50.4213	50.8625	38.5927	46.6255		57.696	63.292	62.2806	61.0895	60.2045	38.0239	63.746	53.9915	60.2045	26.3395	60.2045	48.9162	43.4811
	All Targets	Trim26	25.0852	41.8814	31.6866	32.8844	24.0818	30.1023	33.2163	29.1335	23.6518	20.4265	38.1785	27.4189	27.092	24.6291	20.0682	23.9298		35.7027	32.1091	35.5754	34.4624	35.836	39.3645	32.1091	35.7699	29.3304	31.5357	33.2709	31.379	31.6074	31.1403	32.4178	31.7218		35.1193	43.2238	33.2163	37.1865	42.6449	28.5179	42.4973	37.8867	31.873	11.2884	35.4144	26.1919	46.8258
	All Targets	Cgas	40.1364	31.4111	53.8672	41.8049	18.0614	33.6437	14.5321	22.0791	25.8019	26.877	22.0261	24.9017	15.0511	35.5754	17.8384	22.8216		31.5024	39.3336	21.8926	30.9095	27.2354	40.5223	36.1227	34.6268	23.1556	34.4026	38.0239	31.8607	27.8446	34.2543	32.4178	31.5056		27.5938	55.5734	33.2163	38.7945	52.679	28.5179	53.1217	44.7729	67.2874	45.1534	38.9559	50.4656	63.5492
	All Targets	Vmn2r2	25.0852	41.8814	12.6746	26.5471	18.0614	28.3316	22.8362	23.0764	25.8019	23.6518	23.4945	24.3161	18.0614	16.4194	33.447	22.6426		25.902	28.0955	35.5754	29.8576	43.0032	28.9445	46.1568	39.3682	43.2238	31.5357	30.1023	34.9539	27.8446	31.1403	20.0682	26.351		27.5938	27.7867	29.0643	28.1482	45.1534	31.6866	67.2874	48.0425	31.873	41.3906	38.9559	37.4065	63.5492
	All Targets	Ipo4	37.6278	31.4111	60.2045	43.0812	39.133	26.5608	29.0643	31.586	40.8531	44.0783	48.4573	44.4629	33.1125	38.312	33.447	34.9572		26.602	40.1364	32.8388	33.1924	54.4708	35.8912	50.1705	46.8441	32.4178	34.4026	45.9456	37.5887	33.1125	31.1403	43.2238	35.8255		37.6278	37.049	49.8245	41.5004	25.0852	31.6866	21.2487	26.0068	31.873	37.6278	35.4144	34.9718	41.8087
	All Targets	Cyp4a14	55.1875	36.6462	66.5419	52.7919	21.0716	24.7901	31.1403	25.6673	25.8019	29.0272	36.7101	30.5131	18.0614	16.4194	22.298	18.9263		19.6015	30.5036	28.734	26.2797	64.5049	63.6779	54.1841	60.7889	29.3304	24.3685	34.8553	29.5181	56.4418	47.7484	69.4668	57.8857		52.679	72.5542	56.0525	60.4286	80.2727	63.3732	92.0775	78.5745	56.6631	71.4929	53.1217	60.4259	51.8428
	All Targets	Slc25a12	22.5767	34.0287	34.8553	30.4869	33.1125	21.2487	29.0643	27.8085	25.8019	23.6518	26.4313	25.295	21.0716	27.3657	31.2172	26.5515		39.203	32.9118	42.4168	38.1772	21.5016	27.7867	40.1364	29.8082	29.3304	21.5016	22.1806	24.3376	28.5972	23.8742	24.6993	25.7236		12.5426	29.3304	37.3683	26.4138	32.6108	47.5299	28.3316	36.1574	14.1658	30.1023	21.2487	21.8389	35.1193
	All Targets	Sucla2	55.1875	57.587	85.5538	66.1094	87.2966	109.785	105.877	100.986	90.3068	117.184	111.599	106.363	99.3375	109.463	109.26	106.02		112.008	92.3136	93.0434	99.1218	90.3068	107.674	84.2864	94.0889	103.428	71.6721	85.5538	86.8847	125.677	124.561	97.2535	115.831		42.6449	63.292	76.8127	60.9165	37.6278	53.8672	46.0388	45.8446	28.3316	33.8651	56.6631	39.6199	38.464
	All Targets	N4bp2	42.6449	26.1759	38.0239	35.6149	51.1739	33.6437	31.1403	38.6526	25.8019	25.8019	32.3049	27.9696	27.092	38.312	28.9874	31.4638		35.0026	39.3336	36.9437	37.0933	54.4708	28.9445	32.1091	38.5081	27.7867	27.2354	34.8553	29.9591	24.8344	37.3683	35.5052	32.5693		37.6278	33.9615	26.9882	32.8592	30.1023	31.6866	17.7072	26.4987	28.3316	30.1023	21.2487	26.5608	35.1193
	All Targets	Traf3ip1	40.1364	26.1759	38.0239	34.7787	30.1023	24.7901	29.0643	27.9855	19.3515	17.2013	38.1785	24.9104	33.1125	21.8926	28.9874	27.9975		27.3021	24.0818	31.4706	27.6181	27.2354	37.049	44.15	36.1448	24.6993	22.9351	26.9336	24.856	26.3395	30.1023	16.9808	24.4742		22.5767	29.3304	29.0643	26.9905	62.7131	47.5299	49.5802	53.2744	35.4144	45.1534	53.1217	44.5632	45.1534
	All Targets	Ifnar2	27.5938	36.6462	76.0478	46.7626	36.1227	49.5802	49.8245	45.1758	47.3036	39.778	45.5205	44.2007	30.1023	43.7851	42.3662	38.7512		39.203	49.7691	43.7851	44.2524	35.836	41.6801	48.1636	41.8932	41.6801	37.2695	52.2829	43.7441	37.6278	41.5204	40.1364	39.7615		60.2045	61.7483	53.9765	58.6431	50.1705	34.8553	46.0388	43.6882	38.9559	45.1534	31.873	38.6608	41.8087
	All Targets	Hsph1	42.6449	36.6462	66.5419	48.611	45.1534	47.8095	35.2923	42.7517	34.4026	34.4026	52.8625	40.5559	12.0409	27.3657	22.298	20.5682		43.4033	42.5445	43.7851	43.2443	34.4026	39.3645	36.1227	36.6299	55.5734	45.8701	36.4396	45.9611	29.3497	33.2163	49.3986	37.3215		40.1364	40.1364	31.1403	37.1377	50.1705	50.6986	53.1217	51.3302	53.1217	45.1534	46.0388	48.1046	40.1364
	All Targets	Ugt2b38	77.7642	130.879	126.746	111.797	108.368	127.492	120.409	118.756	195.665	165.563	145.372	168.866	135.46	128.619	178.384	147.488		158.912	162.151	153.248	158.104	131.877	120.409	144.491	132.259	112.691	96.0406	98.2285	102.32	158.037	150.511	177.526	162.025		92.8153	108.059	107.953	102.943	77.7642	41.1926	56.6631	58.54	60.2045	97.8324	60.2045	72.7472	56.8598
	All Targets	Tent5a	35.1193	47.1166	38.0239	40.0866	21.0716	31.873	39.4444	30.7963	21.5016	26.877	30.8365	26.405	18.0614	27.3657	15.6086	20.3452		32.9025	37.7282	45.1534	38.5947	31.5357	42.8379	44.15	39.5079	37.049	21.5016	28.5179	29.0228	30.1023	32.1783	43.2238	35.1681		25.0852	32.4178	31.1403	29.5478	47.6619	50.6986	70.8289	56.3965	35.4144	30.1023	46.0388	37.1852	55.1875
	All Targets	Extl2	30.1023	36.6462	31.6866	32.8117	39.133	23.0194	26.9882	29.7135	23.6518	23.6518	22.0261	23.1099	45.1534	16.4194	44.596	35.3896		23.8018	36.1227	34.2071	31.3772	37.2695	41.6801	32.1091	37.0195	32.4178	21.5016	23.765	25.8948	29.3497	26.9882	26.243	27.527		35.1193	30.8741	20.7602	28.9179	47.6619	38.0239	56.6631	47.4497	49.5802	37.6278	35.4144	40.8742	38.464
	All Targets	Slc17a8	35.1193	39.2638	22.1806	32.1879	51.1739	42.4973	31.1403	41.6038	25.8019	26.877	30.8365	27.8385	33.1125	16.4194	35.6768	28.4029		28.0021	29.7009	19.156	25.6197	47.3036	33.5756	46.1568	42.3453	21.6119	27.2354	33.2709	27.3727	31.6074	25.9502	23.1556	26.9044		32.6108	24.6993	29.0643	28.7915	40.1364	44.3612	42.4973	42.3316	38.9559	26.3395	31.873	32.3895	31.7746
	All Targets	Stim2	37.6278	36.6462	53.8672	42.7138	33.1125	37.1852	35.2923	35.1967	25.8019	15.0511	22.0261	20.9597	36.1227	19.156	46.8258	34.0348		36.4027	32.9118	30.1023	33.1389	25.8019	27.7867	22.075	25.2212	35.5052	21.5016	38.0239	31.6769	27.092	23.8742	23.1556	24.7073		47.6619	27.7867	35.2923	36.9137	47.6619	38.0239	31.873	39.1863	24.7901	33.8651	42.4973	33.7175	33.447
	All Targets	Nap1l4	35.1193	31.4111	12.6746	26.4017	45.1534	26.5608	26.9882	32.9008	17.2013	26.877	49.9257	31.3347	21.0716	19.156	44.596	28.2745		36.4027	28.0955	41.0486	35.1823	32.9692	27.7867	22.075	27.6103	35.5052	31.5357	34.8553	33.9654	41.3906	39.4444	27.7867	36.2072		37.6278	33.9615	51.9005	41.1633	22.5767	38.0239	31.873	30.8245	24.7901	11.2884	31.873	22.6505	33.447
	All Targets	Nop53	70.2386	52.3518	66.5419	63.0441	63.2148	46.0388	47.7484	52.334	88.1567	79.556	64.6098	77.4408	75.2557	73.8874	66.8939	72.0123		91.7069	79.47	93.0434	88.0734	41.5698	65.9934	82.2795	63.2809	87.9913	87.4399	71.2949	82.242	76.0082	67.4706	46.3112	63.2633		82.7813	66.3794	68.5086	72.5564	65.2216	72.8792	49.5802	62.5603	49.5802	37.6278	24.7901	37.3327	21.7405
	All Targets	Sgf29	47.6619	31.4111	28.5179	35.8636	30.1023	51.3509	43.5964	41.6832	21.5016	25.8019	36.7101	28.0046	30.1023	27.3657	24.5278	27.3319		32.2024	32.9118	41.0486	35.3876	48.737	33.5756	44.15	42.1542	38.5927	35.836	23.765	32.7312	28.5972	28.0263	38.5927	31.7387		32.6108	55.5734	35.2923	41.1588	27.5938	41.1926	21.2487	30.0117	24.7901	30.1023	38.9559	31.2828	45.1534
	All Targets	Mbd3	62.7131	81.1453	41.1926	61.6836	114.389	69.0582	70.5846	84.6771	60.2045	86.0065	63.1414	69.7841	66.225	65.6777	44.596	58.8329		79.806	77.8645	73.8874	77.186	70.2386	76.4135	46.1568	64.2696	60.2045	81.7062	63.3732	68.428	71.4929	60.2045	50.9423	60.8799		70.2386	80.2727	60.2045	70.2386	35.1193	63.3732	46.0388	48.1771	67.2874	60.2045	63.746	63.746	36.7917
	All Targets	Rab11fip1	50.1705	54.9694	41.1926	48.7775	30.1023	35.4144	43.5964	36.371	32.2524	30.1023	33.7733	32.0427	24.0818	32.8388	35.6768	30.8658		42.7032	41.7418	35.5754	40.0068	35.836	48.6267	44.15	42.8709	30.8741	41.5698	41.1926	37.8788	30.8548	36.3303	35.5052	34.2301		42.6449	43.2238	62.2806	49.3831	57.696	57.0359	53.1217	55.9512	84.9947	52.679	56.6631	64.7789	90.3068
	All Targets	Upf3a	40.1364	23.5583	19.012	27.5689	27.092	40.7266	45.6724	37.8304	38.7029	29.0272	27.8997	31.8766	24.0818	13.6829	22.298	20.0209		36.4027	34.5173	28.734	33.218	38.7029	42.8379	48.1636	43.2348	26.243	12.901	44.3612	27.8351	30.1023	34.2543	35.5052	33.2873		42.6449	47.8549	41.5204	44.0067	47.6619	76.0478	46.0388	56.5829	63.746	33.8651	46.0388	47.8833	45.1534
	All Targets	Ndufaf3	45.1534	36.6462	28.5179	36.7725	27.092	28.3316	35.2923	30.2386	23.6518	22.5767	33.7733	26.6673	24.0818	21.8926	17.8384	21.2709		25.2019	21.6736	32.8388	26.5715	38.7029	19.6823	40.1364	32.8405	32.4178	35.836	25.3493	31.2011	25.5869	23.8742	20.0682	23.1764		27.5938	24.6993	29.0643	27.1191	65.2216	60.2045	60.2045	61.8769	31.873	37.6278	38.9559	36.1522	50.1705
	All Targets	Inpp5a	42.6449	23.5583	41.1926	35.7986	45.1534	47.8095	37.3683	43.4437	32.2524	29.0272	27.8997	29.7264	33.1125	24.6291	46.8258	34.8558		26.602	45.7555	41.0486	37.802	32.9692	47.469	52.1773	44.2051	27.7867	37.2695	42.7769	35.9444	27.8446	23.8742	23.1556	24.9581		40.1364	35.5052	31.1403	35.594	32.6108	34.8553	28.3316	31.9325	42.4973	41.3906	28.3316	37.4065	23.4129
	All Targets	Eif3e	87.7983	75.9101	85.5538	83.0874	72.2455	86.7654	105.877	88.2959	75.2557	73.1055	88.1042	78.8218	66.225	90.3068	53.5152	70.0157		102.208	87.4973	83.4654	91.0568	75.9724	69.4668	82.2795	75.9062	72.5542	74.539	72.8792	73.3241	77.5134	84.0788	92.6224	84.7382		72.7472	83.3601	74.7367	76.948	65.2216	38.0239	63.746	55.6638	74.3703	60.2045	56.6631	63.746	55.1875
	All Targets	Acpp	25.0852	28.7935	31.6866	28.5218	33.1125	35.4144	37.3683	35.2984	27.9521	21.5016	22.0261	23.8266	45.1534	46.5217	37.9066	43.1939		35.0026	34.5173	21.8926	30.4708	45.8701	32.4178	50.1705	42.8195	46.3112	31.5357	38.0239	38.6236	27.8446	34.2543	40.1364	34.0784		52.679	29.3304	12.4561	31.4885	32.6108	44.3612	70.8289	49.267	42.4973	30.1023	24.7901	32.4632	38.464
	All Targets	Sec11c	45.1534	44.499	60.2045	49.9523	36.1227	56.6631	45.6724	46.1527	10.7508	27.9521	32.3049	23.6693	30.1023	35.5754	40.1364	35.2714		33.6025	32.9118	39.6803	35.3982	27.2354	45.1534	44.15	38.8463	35.5052	38.7029	53.8672	42.6918	27.092	28.0263	33.9615	29.6933		52.679	41.6801	43.5964	45.9851	37.6278	31.6866	28.3316	32.5487	38.9559	37.6278	38.9559	38.5132	28.4299
	All Targets	Plin2	180.614	198.937	183.782	187.778	237.808	217.799	207.602	221.07	565.493	489.162	556.525	537.06	267.91	251.764	249.737	256.471		288.422	308.247	306.496	301.055	338.292	340.387	262.893	313.858	257.799	312.49	243.987	271.425	414.659	358.113	344.247	372.34		220.75	322.635	350.847	298.077	97.8324	91.8911	145.199	111.641	173.531	191.902	113.326	159.586	66.8939
	All Targets	Cd47	32.6108	31.4111	25.3493	29.7904	30.1023	15.9365	41.5204	29.1864	27.9521	31.1774	30.8365	29.9886	39.133	30.1023	26.7576	31.9976		34.3026	27.2927	35.5754	32.3902	37.2695	32.4178	32.1091	33.9321	35.5052	24.3685	33.2709	31.0482	24.0818	30.1023	27.7867	27.3236		37.6278	26.243	37.3683	33.7464	32.6108	41.1926	24.7901	32.8645	24.7901	45.1534	38.9559	36.2998	28.4299
	All Targets	Tmem135	42.6449	36.6462	25.3493	34.8801	54.1841	40.7266	37.3683	44.093	25.8019	29.0272	36.7101	30.5131	42.1432	54.7314	64.6641	53.8462		40.6031	36.1227	39.6803	38.802	65.9383	55.5734	48.1636	56.5585	44.7675	45.8701	26.9336	39.1904	51.9264	43.5964	49.3986	48.3071		65.2216	60.2045	47.7484	57.7249	30.1023	41.1926	49.5802	40.2917	24.7901	30.1023	28.3316	27.7413	46.8258
	All Targets	Ywhaq	45.1534	47.1166	34.8553	42.3751	51.1739	54.8924	45.6724	50.5796	45.1534	24.7269	32.3049	34.0617	27.092	27.3657	22.298	25.5852		43.4033	35.32	35.5754	38.0996	22.9351	27.7867	36.1227	28.9482	27.7867	35.836	31.6866	31.7698	33.1125	31.1403	20.0682	28.107		40.1364	41.6801	33.2163	38.3442	42.6449	31.6866	49.5802	41.3039	21.2487	30.1023	38.9559	30.1023	33.447
	All Targets	Sec16b	77.7642	83.7628	82.3852	81.3041	66.225	67.2874	78.8887	70.8004	45.1534	81.7062	52.8625	59.9074	66.225	79.3605	86.9621	77.5159		65.1049	46.5582	77.9923	63.2185	50.1705	48.6267	62.2114	53.6695	86.4476	50.1705	66.5419	67.72	74.5031	73.6987	57.1171	68.4396		40.1364	72.5542	60.2045	57.6317	50.1705	47.5299	63.746	53.8155	35.4144	26.3395	46.0388	35.9309	40.1364
	All Targets	Ces2e	62.7131	49.7342	60.2045	57.5506	45.1534	51.3509	29.0643	41.8562	21.5016	36.5528	51.3941	36.4828	57.1943	43.7851	71.3535	57.4443		43.4033	41.7418	31.4706	38.8719	58.7711	38.2067	40.1364	45.7047	47.8549	31.5357	33.2709	37.5538	76.7608	66.4326	77.1853	73.4596		45.1534	58.6608	66.4326	56.749	57.696	69.7105	70.8289	66.0785	38.9559	56.4418	42.4973	45.965	45.1534
	All Targets	Med22	32.6108	41.8814	66.5419	47.0114	48.1636	31.873	47.7484	42.595	23.6518	56.9793	33.7733	38.1348	48.1636	43.7851	42.3662	44.7716		37.1028	37.7282	53.3631	42.7314	34.4026	40.5223	36.1227	37.0159	35.5052	55.9042	45.9456	45.785	39.8855	39.4444	37.049	38.7929		42.6449	41.6801	53.9765	46.1005	52.679	72.8792	53.1217	59.5599	38.9559	45.1534	56.6631	46.9241	56.8598
	All Targets	Anapc1	32.6108	44.499	44.3612	40.4904	45.1534	35.4144	41.5204	40.6961	38.7029	33.3275	41.1153	37.7152	42.1432	49.2583	46.8258	46.0757		38.5029	41.7418	53.3631	44.5359	40.1364	35.8912	52.1773	42.7349	47.8549	41.5698	47.5299	45.6515	35.3702	39.4444	41.6801	38.8315		30.1023	35.5052	43.5964	36.4013	60.2045	38.0239	38.9559	45.7281	56.6631	56.4418	28.3316	47.1455	40.1364
	All Targets	Dbt	50.1705	65.4397	69.7105	61.7736	45.1534	42.4973	60.2045	49.2851	62.3547	50.5288	52.8625	55.2487	57.1943	62.9411	69.1237	63.0864		47.6036	49.7691	54.7314	50.7014	64.5049	55.5734	58.1977	59.4253	55.5734	74.539	57.0359	62.3828	60.9571	52.9385	47.8549	53.9168		40.1364	40.1364	43.5964	41.2897	55.1875	69.7105	88.5361	71.1447	53.1217	52.679	42.4973	49.4327	55.1875
	All Targets	Arl6ip4	45.1534	49.7342	31.6866	42.1914	51.1739	60.2045	62.2806	57.8863	40.8531	55.9042	45.5205	47.4259	42.1432	51.9948	55.745	49.961		39.203	36.9255	31.4706	35.8663	37.2695	52.1001	50.1705	46.5133	64.8357	68.8052	53.8672	62.5027	45.1534	59.1665	52.486	52.2687		50.1705	49.3986	45.6724	48.4138	52.679	44.3612	60.2045	52.4149	49.5802	48.9162	35.4144	44.6369	55.1875
	All Targets	Dhrs1	25.0852	28.7935	28.5179	27.4655	51.1739	31.873	39.4444	40.8304	45.1534	61.2796	49.9257	52.1196	51.1739	54.7314	53.5152	53.1401		40.6031	55.3882	39.6803	45.2238	34.4026	39.3645	36.1227	36.6299	35.5052	44.4367	36.4396	38.7938	63.9673	66.4326	58.6608	63.0203		37.6278	43.2238	39.4444	40.0987	42.6449	63.3732	24.7901	43.6027	31.873	30.1023	38.9559	33.6437	41.8087
	All Targets	Ppat	52.679	60.2045	44.3612	52.4149	45.1534	51.3509	39.4444	45.3162	32.2524	33.3275	46.9889	37.523	30.1023	49.2583	42.3662	40.5756		37.1028	51.3745	41.0486	43.1753	51.6039	47.469	36.1227	45.0652	49.3986	38.7029	39.6083	42.5699	37.6278	40.4824	54.0297	44.0466		47.6619	44.7675	56.0525	49.494	65.2216	50.6986	53.1217	56.3473	60.2045	71.4929	63.746	65.1478	63.5492
	All Targets	Zzz3	42.6449	44.499	41.1926	42.7788	51.1739	44.268	56.0525	50.4981	32.2524	39.778	32.3049	34.7784	21.0716	35.5754	15.6086	24.0852		33.6025	40.1364	34.2071	35.982	47.3036	38.2067	30.1023	38.5375	43.2238	37.2695	34.8553	38.4495	33.1125	32.1783	33.9615	33.0841		45.1534	35.5052	49.8245	43.4944	37.6278	47.5299	31.873	39.0102	35.4144	33.8651	10.6243	26.6346	41.8087
	All Targets	Chd1l	52.679	36.6462	34.8553	41.3935	45.1534	26.5608	31.1403	34.2848	30.1023	22.5767	19.0892	23.9227	12.0409	32.8388	26.7576	23.8791		22.4017	37.7282	30.1023	30.0774	41.5698	39.3645	52.1773	44.3705	30.8741	31.5357	28.5179	30.3093	33.1125	31.1403	40.1364	34.7964		42.6449	37.049	41.5204	40.4047	65.2216	63.3732	46.0388	58.2112	67.2874	82.7813	77.9118	75.9935	50.1705
	All Targets	Uqcrc1	35.1193	83.7628	47.5299	55.4707	96.3273	74.3703	74.7367	81.8114	83.8563	76.3308	104.257	88.1479	87.2966	117.673	84.7323	96.5671		63.7048	77.8645	58.8363	66.8019	50.1705	67.1512	56.1909	57.8375	69.4668	57.3377	63.3732	63.3926	91.0594	119.371	101.885	104.105		42.6449	58.6608	56.0525	52.4527	27.5938	41.1926	35.4144	34.7336	42.4973	11.2884	38.9559	30.9139	15.0511
	All Targets	Plxnd1	67.7301	23.5583	38.0239	43.1041	36.1227	44.268	37.3683	39.253	30.1023	36.5528	19.0892	28.5814	39.133	30.1023	31.2172	33.4841		32.9025	36.1227	32.8388	33.9547	50.1705	50.9423	56.1909	52.4346	44.7675	24.3685	31.6866	33.6075	30.1023	40.4824	30.8741	33.8196		30.1023	46.3112	35.2923	37.2353	40.1364	25.3493	31.873	32.4529	38.9559	30.1023	42.4973	37.1852	36.7917
	All Targets	Fam3a	30.1023	36.6462	28.5179	31.7555	45.1534	42.4973	39.4444	42.365	23.6518	26.877	26.4313	25.6534	24.0818	30.1023	33.447	29.2104		35.7027	41.7418	28.734	35.3928	55.9042	39.3645	28.0955	41.1214	24.6993	40.1364	34.8553	33.2303	38.3804	28.0263	38.5927	34.9998		30.1023	35.5052	39.4444	35.0173	50.1705	34.8553	67.2874	50.7711	28.3316	30.1023	38.9559	32.4632	31.7746
	All Targets	Gata4	45.1534	26.1759	44.3612	38.5635	15.0511	35.4144	26.9882	25.8179	15.0511	22.5767	29.3681	22.332	33.1125	30.1023	31.2172	31.4773		35.7027	43.3473	35.5754	38.2085	34.4026	24.3134	54.1841	37.6334	35.5052	34.4026	28.5179	32.8086	24.8344	32.1783	16.9808	24.6645		22.5767	43.2238	35.2923	33.6976	40.1364	34.8553	38.9559	37.9825	28.3316	30.1023	38.9559	32.4632	45.1534
	All Targets	Smg1	45.1534	34.0287	41.1926	40.1249	42.1432	54.8924	33.2163	43.4173	36.5528	43.0032	45.5205	41.6922	21.0716	57.468	33.447	37.3288		39.203	41.7418	32.8388	37.9279	25.8019	37.049	48.1636	37.0048	50.9423	43.0032	45.9456	46.6304	39.8855	26.9882	44.7675	37.2137		35.1193	50.9423	47.7484	44.6034	52.679	34.8553	67.2874	51.6072	49.5802	56.4418	56.6631	54.2284	43.4811
	All Targets	Traf3	37.6278	20.9407	28.5179	29.0288	27.092	40.7266	24.9122	30.9103	27.9521	18.2764	26.4313	24.2199	42.1432	21.8926	31.2172	31.751		26.602	23.2791	34.2071	28.0294	41.5698	31.2601	38.1295	36.9865	27.7867	31.5357	41.1926	33.505	26.3395	22.8362	29.3304	26.1687		47.6619	35.5052	39.4444	40.8705	40.1364	57.0359	46.0388	47.737	49.5802	33.8651	31.873	38.4394	51.8428
	All Targets	Crat	40.1364	31.4111	28.5179	33.3551	45.1534	37.1852	39.4444	40.5943	49.4537	58.0544	67.5466	58.3516	36.1227	43.7851	42.3662	40.758		39.903	40.1364	43.7851	41.2748	64.5049	50.9423	42.1432	52.5301	46.3112	40.1364	39.6083	42.0186	48.9162	31.1403	50.9423	43.6663		40.1364	55.5734	76.8127	57.5075	55.1875	50.6986	38.9559	48.2806	24.7901	56.4418	67.2874	49.5064	48.4981
	All Targets	Anapc10	45.1534	47.1166	44.3612	45.5438	36.1227	35.4144	47.7484	39.7619	38.7029	43.0032	22.0261	34.5774	39.133	43.7851	13.3788	32.099		28.7022	36.9255	24.6291	30.0856	48.737	59.0468	36.1227	47.9688	41.6801	40.1364	34.8553	38.8906	30.1023	38.4063	43.2238	37.2441		52.679	57.1171	41.5204	50.4388	72.7472	60.2045	70.8289	67.9269	70.8289	30.1023	74.3703	58.4338	93.6515
	All Targets	Mrps14	47.6619	36.6462	44.3612	42.8898	42.1432	51.3509	45.6724	46.3888	53.7541	58.0544	51.3941	54.4009	27.092	41.0486	46.8258	38.3221		51.8039	53.7827	47.89	51.1589	60.2045	48.6267	48.1636	52.3316	52.486	54.4708	44.3612	50.4393	61.7097	50.8625	47.8549	53.4757		65.2216	54.0297	53.9765	57.7426	50.1705	34.8553	31.873	38.9662	49.5802	48.9162	31.873	43.4565	58.5322
	All Targets	Ldhd	35.1193	49.7342	31.6866	38.8467	63.2148	65.5167	60.2045	62.9787	51.6039	62.3547	57.2677	57.0754	45.1534	38.312	60.2045	47.89		61.6047	66.6264	83.4654	70.5655	41.5698	49.7845	38.1295	43.1613	55.5734	74.539	69.7105	66.6076	76.0082	60.2045	63.292	66.5016		37.6278	58.6608	51.9005	49.3964	35.1193	22.1806	24.7901	27.3633	46.0388	37.6278	49.5802	44.4156	33.447
	All Targets	Zfp954	47.6619	31.4111	28.5179	35.8636	30.1023	35.4144	12.4561	25.9909	25.8019	27.9521	19.0892	24.2811	33.1125	24.6291	20.0682	25.9366		30.8023	28.8982	36.9437	32.2147	44.4367	30.1023	40.1364	38.2251	37.049	35.836	33.2709	35.3853	25.5869	22.8362	23.1556	23.8596		37.6278	35.5052	31.1403	34.7578	52.679	44.3612	31.873	42.9711	49.5802	52.679	53.1217	51.7936	43.4811
	All Targets	Cyp4f15	95.3239	96.8508	85.5538	92.5762	117.399	90.3068	103.801	103.836	70.9554	78.4809	86.6358	78.6907	123.419	112.199	98.1111	111.243		91.7069	81.8782	94.4117	89.3323	80.2727	64.8357	74.2523	73.1202	114.234	107.508	99.8128	107.185	88.0491	118.333	83.3601	96.5808		77.7642	78.729	70.5846	75.6926	80.2727	63.3732	60.2045	67.9502	67.2874	18.8139	56.6631	47.5882	60.2045
	All Targets	Idh2	35.1193	18.3231	38.0239	30.4888	39.133	33.6437	22.8362	31.871	27.9521	44.0783	49.9257	40.6521	30.1023	24.6291	53.5152	36.0822		35.0026	40.9391	36.9437	37.6285	58.7711	52.1001	32.1091	47.6601	30.8741	53.0373	30.1023	38.0046	50.4213	52.9385	40.1364	47.8321		45.1534	46.3112	41.5204	44.3283	37.6278	41.1926	35.4144	38.0783	35.4144	22.5767	21.2487	26.4133	48.4981
	All Targets	Mrps34	40.1364	41.8814	31.6866	37.9015	42.1432	47.8095	47.7484	45.9004	55.9042	48.3787	52.8625	52.3818	30.1023	71.1508	46.8258	49.3596		54.6041	39.3336	45.1534	46.3637	43.0032	41.6801	50.1705	44.9513	55.5734	51.6039	42.7769	49.9847	49.6688	46.7104	35.5052	43.9615		57.696	50.9423	49.8245	52.8209	32.6108	44.3612	31.873	36.2817	56.6631	52.679	67.2874	58.8765	26.7576
	All Targets	Tsc22d2	35.1193	28.7935	31.6866	31.8665	36.1227	47.8095	29.0643	37.6655	32.2524	46.2285	35.2417	37.9075	36.1227	21.8926	20.0682	26.0278		45.5034	34.5173	38.312	39.4442	50.1705	38.2067	38.1295	42.1689	35.5052	34.4026	38.0239	35.9773	31.6074	28.0263	35.5052	31.713		37.6278	44.7675	47.7484	43.3813	27.5938	38.0239	53.1217	39.5798	21.2487	26.3395	46.0388	31.209	40.1364
	All Targets	Ccp110	35.1193	39.2638	47.5299	40.6377	18.0614	26.5608	29.0643	24.5622	32.2524	26.877	27.8997	29.0097	33.1125	19.156	26.7576	26.342		41.3031	30.5036	35.5754	35.7941	40.1364	40.5223	42.1432	40.9339	35.5052	44.4367	39.6083	39.8501	26.3395	32.1783	15.4371	24.6516		37.6278	24.6993	35.2923	32.5398	37.6278	50.6986	49.5802	45.9689	38.9559	86.544	67.2874	64.2625	71.911
	All Targets	Itih5	27.5938	28.7935	25.3493	27.2455	27.092	19.4779	24.9122	23.8274	38.7029	22.5767	38.1785	33.1527	42.1432	32.8388	28.9874	34.6565		25.2019	37.7282	42.4168	35.1156	30.1023	39.3645	48.1636	39.2101	37.049	31.5357	14.259	27.6145	27.092	26.9882	21.6119	25.2307		37.6278	30.8741	41.5204	36.6741	45.1534	41.1926	56.6631	47.6697	31.873	52.679	56.6631	47.0717	43.4811
	All Targets	Stmnd1	42.6449	41.8814	44.3612	42.9625	21.0716	23.0194	29.0643	24.3851	27.9521	20.4265	16.1524	21.5104	24.0818	19.156	22.298	21.8453		22.4017	21.6736	28.734	24.2698	27.2354	48.6267	24.0818	33.3147	26.243	21.5016	34.8553	27.5333	33.1125	22.8362	26.243	27.3972		15.0511	38.5927	16.6082	23.4173	45.1534	50.6986	53.1217	49.6579	17.7072	18.8139	46.0388	27.52	46.8258
	All Targets	2310030G06Rik	52.679	54.9694	38.0239	48.5574	51.1739	40.7266	56.0525	49.3177	40.8531	43.0032	44.0521	42.6361	48.1636	43.7851	49.0556	47.0014		46.2035	37.7282	30.1023	38.0113	34.4026	67.1512	42.1432	47.899	57.1171	34.4026	52.2829	47.9342	54.9366	57.0905	58.6608	56.896		70.2386	67.9231	68.5086	68.8901	60.2045	95.0598	74.3703	76.5449	95.619	105.358	63.746	88.241	73.5833
	All Targets	Serpina6	90.3068	86.3804	98.2285	91.6386	54.1841	46.0388	47.7484	49.3238	43.0032	83.8563	63.1414	63.3336	96.3273	101.253	104.801	100.794		36.4027	48.9664	30.1023	38.4905	67.3718	57.889	86.2932	70.518	47.8549	51.6039	50.6986	50.0525	110.626	124.561	125.04	120.076		55.1875	43.2238	26.9882	41.7998	45.1534	34.8553	56.6631	45.5573	24.7901	30.1023	38.9559	31.2828	33.447
	All Targets	Rps8	233.293	230.348	250.324	237.988	328.115	295.711	317.631	313.819	361.227	368.753	361.227	363.736	273.931	251.764	220.75	248.815		354.927	315.472	354.386	341.595	293.856	295.234	278.948	289.346	305.654	305.323	323.203	311.393	237.808	234.59	260.886	244.428		275.938	291.76	303.099	290.266	122.918	167.939	141.658	144.171	180.614	240.818	169.989	197.14	100.341
	All Targets	Ddx19a	40.1364	23.5583	28.5179	30.7375	36.1227	31.873	31.1403	33.0453	30.1023	23.6518	33.7733	29.1758	39.133	41.0486	22.298	34.1598		35.7027	28.8982	38.312	34.3043	35.836	27.7867	32.1091	31.9106	23.1556	27.2354	36.4396	28.9435	36.8753	21.7982	38.5927	32.422		32.6108	40.1364	49.8245	40.8572	45.1534	38.0239	28.3316	37.1696	42.4973	33.8651	35.4144	37.2589	31.7746
	All Targets	Sh3bp5l	22.5767	20.9407	38.0239	27.1804	30.1023	28.3316	26.9882	28.474	40.8531	27.9521	19.0892	29.2981	12.0409	27.3657	22.298	20.5682		30.1023	40.1364	21.8926	30.7104	24.3685	35.8912	42.1432	34.1343	27.7867	32.9692	31.6866	30.8142	24.8344	30.1023	30.8741	28.6036		52.679	41.6801	41.5204	45.2931	37.6278	66.5419	46.0388	50.0695	46.0388	60.2045	49.5802	51.9412	46.8258
	All Targets	Garem1	35.1193	36.6462	57.0359	42.9338	63.2148	35.4144	43.5964	47.4085	32.2524	53.7541	44.0521	43.3529	45.1534	57.468	35.6768	46.0994		44.8034	52.1773	56.0997	51.0268	41.5698	50.9423	50.1705	47.5609	86.4476	58.7711	66.5419	70.5868	37.6278	33.2163	46.3112	39.0518		57.696	40.1364	60.2045	52.679	45.1534	38.0239	31.873	38.3501	38.9559	56.4418	31.873	42.4235	48.4981
	All Targets	Hmgn1	45.1534	36.6462	22.1806	34.6601	18.0614	17.7072	37.3683	24.379	36.5528	26.877	30.8365	31.4221	27.092	32.8388	31.2172	30.3827		27.3021	31.3064	34.2071	30.9385	18.6347	30.1023	24.0818	24.2729	24.6993	35.836	26.9336	29.1563	35.3702	36.3303	30.8741	34.1915		32.6108	21.6119	41.5204	31.9144	35.1193	22.1806	49.5802	35.6267	31.873	37.6278	24.7901	31.4303	36.7917
	All Targets	Rsrp1	183.122	170.143	167.939	173.735	316.074	223.111	201.374	246.853	208.566	199.965	220.261	209.597	207.706	207.979	191.763	202.483		216.316	230.383	242.186	229.629	187.781	182.929	156.532	175.747	245.449	226.484	231.312	234.415	165.563	167.12	200.682	177.788		210.716	174.439	193.07	192.741	107.866	66.5419	123.951	99.453	134.575	135.46	109.785	126.607	95.3239
	All Targets	Eif5a	173.088	159.673	174.276	169.012	258.88	278.003	195.146	244.01	296.722	266.62	334.796	299.38	270.92	301.023	260.886	277.61		252.019	235.199	266.816	251.345	187.781	208.4	190.648	195.61	285.586	269.487	228.144	261.072	340.908	267.806	254.712	287.809		140.477	162.089	184.766	162.444	105.358	95.0598	84.9947	95.1375	60.2045	67.7301	92.0775	73.3374	70.2386
	All Targets	Hnrnpll	47.6619	47.1166	38.0239	44.2675	33.1125	35.4144	35.2923	34.6064	51.6039	26.877	42.5837	40.3549	30.1023	43.7851	37.9066	37.2647		26.602	27.2927	39.6803	31.1917	30.1023	35.8912	18.0614	28.0183	35.5052	28.6688	25.3493	29.8411	32.3599	38.4063	33.9615	34.9093		37.6278	29.3304	58.1285	41.6956	30.1023	47.5299	53.1217	43.5846	28.3316	15.0511	42.4973	28.6267	40.1364
	All Targets	Atp5b	285.972	272.229	262.999	273.733	505.718	339.979	315.555	387.084	531.09	602.045	581.488	571.541	596.025	604.782	646.641	615.816		396.23	394.942	428.273	406.482	405.664	386.698	329.118	373.827	327.266	345.459	381.824	351.516	607.313	584.399	574.259	588.657		351.193	358.14	381.987	363.774	120.409	85.5538	134.575	113.513	134.575	188.139	99.1604	140.625	63.5492
	All Targets	Ammecr1l	45.1534	36.6462	53.8672	45.2223	60.2045	53.1217	33.2163	48.8475	34.4026	50.5288	46.9889	43.9734	54.1841	43.7851	62.4343	53.4679		46.9035	48.1636	38.312	44.4597	51.6039	39.3645	38.1295	43.0327	60.2045	47.3036	36.4396	47.9826	41.3906	56.0525	41.6801	46.3744		42.6449	64.8357	37.3683	48.283	42.6449	47.5299	42.4973	44.224	56.6631	60.2045	35.4144	50.7607	56.8598
	All Targets	Ccsap	27.5938	34.0287	31.6866	31.103	27.092	12.3951	31.1403	23.5425	17.2013	20.4265	20.5577	19.3952	30.1023	30.1023	26.7576	28.9874		23.8018	16.0545	24.6291	21.4952	37.2695	33.5756	26.0886	32.3112	23.1556	34.4026	28.5179	28.692	23.3293	26.9882	24.6993	25.0056		37.6278	38.5927	47.7484	41.323	45.1534	41.1926	49.5802	45.3087	77.9118	52.679	46.0388	58.8765	46.8258
	All Targets	Col3a1	35.1193	31.4111	31.6866	32.739	18.0614	31.873	31.1403	27.0249	19.3515	26.877	33.7733	26.6673	12.0409	27.3657	22.298	20.5682		32.9025	25.6873	28.734	29.1079	41.5698	31.2601	28.0955	33.6418	29.3304	24.3685	22.1806	25.2932	34.6176	36.3303	50.9423	40.6301		75.2557	66.3794	101.725	81.12	67.7301	44.3612	56.6631	56.2515	46.0388	41.3906	42.4973	43.3089	50.1705
	All Targets	Arrdc4	35.1193	41.8814	31.6866	36.2291	24.0818	35.4144	45.6724	35.0562	21.5016	16.1262	17.6208	18.4162	42.1432	21.8926	24.5278	29.5212		30.8023	30.5036	35.5754	32.2938	30.1023	32.4178	30.1023	30.8741	29.3304	32.9692	28.5179	30.2725	28.5972	26.9882	27.7867	27.7907		25.0852	33.9615	29.0643	29.3703	90.3068	50.6986	35.4144	58.8066	28.3316	26.3395	42.4973	32.3895	43.4811
	All Targets	Papola	62.7131	60.2045	76.0478	66.3218	87.2966	79.6825	60.2045	75.7279	90.3068	66.655	60.2045	72.3888	48.1636	49.2583	64.6641	54.0287		89.6068	99.5382	86.202	91.7823	61.638	54.4156	74.2523	63.4353	66.3794	71.6721	82.3852	73.4789	59.452	50.8625	66.3794	58.8979		22.5767	75.6416	62.2806	53.4996	50.1705	41.1926	46.0388	45.8006	60.2045	60.2045	38.9559	53.1217	46.8258
	All Targets	Stk25	45.1534	65.4397	53.8672	54.8201	69.2352	44.268	37.3683	50.2905	47.3036	49.4537	57.2677	51.3417	33.1125	54.7314	57.9747	48.6062		55.3042	56.1909	61.5728	57.6893	64.5049	62.5201	50.1705	59.0651	67.9231	55.9042	63.3732	62.4002	51.1739	51.9005	43.2238	48.766		55.1875	50.9423	58.1285	54.7528	50.1705	53.8672	60.2045	54.7474	46.0388	52.679	35.4144	44.7107	45.1534
	All Targets	Rbm39	65.2216	78.5277	66.5419	70.097	78.2659	65.5167	56.0525	66.6117	75.2557	83.8563	61.673	73.595	75.2557	62.9411	80.2727	72.8232		84.7064	73.0482	61.5728	73.1091	71.6721	64.8357	60.2045	65.5708	49.3986	87.4399	69.7105	68.8497	69.2352	64.3566	75.6416	69.7445		57.696	55.5734	49.8245	54.3646	40.1364	25.3493	28.3316	31.2724	35.4144	41.3906	38.9559	38.587	30.1023
	All Targets	1700008O03Rik	40.1364	18.3231	47.5299	35.3298	9.03068	28.3316	35.2923	24.2182	23.6518	11.8259	16.1524	17.21	9.03068	10.9463	35.6768	18.5512		21.0016	22.4764	27.3657	23.6146	32.9692	24.3134	18.0614	25.1146	30.8741	37.2695	26.9336	31.6924	18.8139	25.9502	18.5245	21.0962		27.5938	30.8741	20.7602	26.4094	62.7131	50.6986	63.746	59.0525	35.4144	33.8651	42.4973	37.2589	56.8598
	All Targets	Cfap43	30.1023	26.1759	31.6866	29.3216	24.0818	31.873	12.4561	22.8036	27.9521	22.5767	20.5577	23.6955	39.133	24.6291	24.5278	29.43		30.8023	25.6873	12.3146	22.9347	34.4026	38.2067	34.1159	35.5751	23.1556	25.8019	38.0239	28.9938	24.0818	38.4063	33.9615	32.1499		47.6619	21.6119	24.9122	31.3953	47.6619	50.6986	42.4973	46.9526	31.873	33.8651	77.9118	47.8833	56.8598
	All Targets	Dsg2	60.2045	31.4111	47.5299	46.3818	54.1841	49.5802	26.9882	43.5842	77.4058	74.1806	80.7622	77.4495	60.2045	51.9948	62.4343	58.2112		51.8039	52.98	67.046	57.2766	48.737	61.3623	56.1909	55.4301	66.3794	71.6721	68.1262	68.7259	63.9673	44.6344	58.6608	55.7542		42.6449	80.2727	49.8245	57.5807	50.1705	22.1806	49.5802	40.6438	31.873	33.8651	31.873	32.537	40.1364
	All Targets	Ewsr1	40.1364	41.8814	34.8553	38.9577	39.133	56.6631	53.9765	49.9242	43.0032	41.9282	39.6469	41.5261	45.1534	38.312	35.6768	39.7141		41.3031	41.7418	32.8388	38.6279	38.7029	37.049	50.1705	41.9741	35.5052	37.2695	49.1142	40.6297	37.6278	22.8362	35.5052	31.9898		35.1193	41.6801	41.5204	39.4399	47.6619	44.3612	56.6631	49.5621	46.0388	41.3906	49.5802	45.6699	40.1364
	All Targets	Tor4a	45.1534	39.2638	15.8433	33.4202	18.0614	23.0194	22.8362	21.3057	17.2013	23.6518	23.4945	21.4492	30.1023	19.156	20.0682	23.1088		24.5019	26.49	28.734	26.5753	45.8701	31.2601	38.1295	38.4199	37.049	31.5357	34.8553	34.48	18.0614	20.7602	29.3304	22.7173		30.1023	29.3304	20.7602	26.731	42.6449	53.8672	42.4973	46.3365	35.4144	15.0511	38.9559	29.8072	43.4811
	All Targets	Ugdh	25.0852	31.4111	25.3493	27.2819	30.1023	46.0388	35.2923	37.1445	30.1023	43.0032	36.7101	36.6052	75.2557	38.312	53.5152	55.6943		34.3026	41.7418	35.5754	37.2066	41.5698	46.3112	46.1568	44.6793	46.3112	45.8701	42.7769	44.9861	62.4622	56.0525	57.1171	58.544		50.1705	50.9423	60.2045	53.7724	45.1534	22.1806	35.4144	34.2495	31.873	52.679	42.4973	42.3498	51.8428
	All Targets	Mcph1	57.696	31.4111	31.6866	40.2646	33.1125	37.1852	33.2163	34.5047	21.5016	20.4265	24.9629	22.297	24.0818	24.6291	35.6768	28.1292		29.4022	35.32	31.4706	32.0643	25.8019	26.6289	40.1364	30.8557	27.7867	28.6688	26.9336	27.7964	31.6074	29.0643	29.3304	30.0007		42.6449	38.5927	31.1403	37.4593	50.1705	57.0359	53.1217	53.4427	35.4144	52.679	35.4144	41.1693	55.1875
	All Targets	Eftud2	22.5767	54.9694	38.0239	38.5233	27.092	38.9559	31.1403	32.3961	36.5528	30.1023	39.6469	35.434	30.1023	30.1023	24.5278	28.2441		21.7016	36.1227	27.3657	28.3967	45.8701	43.9956	54.1841	48.0166	38.5927	20.0682	23.765	27.4753	37.6278	39.4444	29.3304	35.4675		40.1364	27.7867	37.3683	35.0971	40.1364	31.6866	38.9559	36.9263	7.08289	26.3395	42.4973	25.3066	45.1534
	All Targets	Lmo4	42.6449	49.7342	44.3612	45.5801	36.1227	40.7266	45.6724	40.8406	34.4026	38.7029	49.9257	41.0104	33.1125	49.2583	37.9066	40.0924		47.6036	28.0955	16.4194	30.7062	31.5357	42.8379	48.1636	40.8457	50.9423	43.0032	45.9456	46.6304	30.1023	37.3683	38.5927	35.3544		35.1193	43.2238	39.4444	39.2625	42.6449	53.8672	24.7901	40.4341	46.0388	37.6278	49.5802	44.4156	43.4811
	All Targets	Uxt	27.5938	44.499	41.1926	37.7618	30.1023	37.1852	41.5204	36.2693	25.8019	32.2524	26.4313	28.1619	18.0614	32.8388	24.5278	25.1427		23.1017	36.9255	30.1023	30.0432	35.836	26.6289	34.1159	32.1936	26.243	38.7029	31.6866	32.2108	26.3395	26.9882	38.5927	30.6401		30.1023	26.243	43.5964	33.3139	25.0852	28.5179	14.1658	22.5896	28.3316	33.8651	53.1217	38.4394	26.7576
	All Targets	Mrps35	37.6278	41.8814	41.1926	40.2339	48.1636	40.7266	33.2163	40.7022	38.7029	34.4026	35.2417	36.1157	39.133	35.5754	35.6768	36.795		35.7027	27.2927	36.9437	33.313	41.5698	34.7334	38.1295	38.1442	35.5052	30.1023	28.5179	31.3752	44.4009	36.3303	35.5052	38.7455		52.679	30.8741	16.6082	33.3871	37.6278	44.3612	67.2874	49.7588	21.2487	33.8651	38.9559	31.3565	30.1023
	All Targets	Scyl2	27.5938	20.9407	31.6866	26.7404	48.1636	23.0194	41.5204	37.5678	36.5528	30.1023	29.3681	32.0077	15.0511	41.0486	24.5278	26.8758		28.0021	22.4764	42.4168	30.9651	28.6688	31.2601	28.0955	29.3414	32.4178	22.9351	23.765	26.3726	31.6074	34.2543	23.1556	29.6724		30.1023	30.8741	24.9122	28.6295	40.1364	34.8553	38.9559	37.9825	38.9559	22.5767	46.0388	35.8571	36.7917
	All Targets	Ndufb2	57.696	88.998	66.5419	71.0786	69.2352	84.9947	72.6607	75.6302	79.556	84.9314	114.535	93.0076	114.389	82.0971	102.571	99.6855		102.208	75.4564	90.3068	89.3236	101.774	83.3601	70.2386	85.1244	54.0297	80.2727	76.0478	70.1168	103.853	94.4589	86.4476	94.9198		65.2216	69.4668	64.3566	66.3483	75.2557	47.5299	70.8289	64.5382	31.873	82.7813	31.873	48.8424	41.8087
	All Targets	Defa40	52.679	36.6462	22.1806	37.1686	45.1534	31.873	22.8362	33.2875	30.1023	35.4777	33.7733	33.1177	27.092	21.8926	11.149	20.0445		37.8029	25.6873	25.9974	29.8292	45.8701	31.2601	30.1023	35.7442	37.049	35.836	36.4396	36.4415	27.092	31.1403	37.049	31.7604		40.1364	41.6801	43.5964	41.8043	30.1023	41.1926	21.2487	30.8478	42.4973	37.6278	28.3316	36.1522	43.4811
	All Targets	Mapk1ip1l	57.696	60.2045	60.2045	59.3684	51.1739	65.5167	64.3566	60.3491	58.0544	53.7541	70.4834	60.7639	72.2455	38.312	33.447	48.0015		70.7053	65.0209	65.6777	67.1346	45.8701	54.4156	56.1909	52.1589	66.3794	53.0373	72.8792	64.0986	66.9776	40.4824	67.9231	58.461		42.6449	58.6608	60.2045	53.8368	70.2386	60.2045	24.7901	51.7444	56.6631	60.2045	46.0388	54.3021	38.464
	All Targets	Aarsd1	40.1364	60.2045	66.5419	55.6276	69.2352	38.9559	49.8245	52.6719	45.1534	44.0783	36.7101	41.9806	36.1227	51.9948	44.596	44.2378		44.1033	47.3609	46.5217	45.9953	60.2045	56.7312	52.1773	56.371	27.7867	40.1364	49.1142	39.0124	55.6892	39.4444	50.9423	48.692		62.7131	37.049	51.9005	50.5542	77.7642	63.3732	74.3703	71.8359	53.1217	37.6278	42.4973	44.4156	63.5492
	All Targets	Anp32a	70.2386	78.5277	76.0478	74.9381	93.317	77.9118	68.5086	79.9125	53.7541	82.7813	80.7622	72.4325	93.317	84.8337	73.5833	83.9114		88.2067	89.1027	97.1482	91.4859	107.508	72.9401	78.2659	86.2381	54.0297	71.6721	74.4635	66.7218	80.5236	79.9267	69.4668	76.639		80.2727	64.8357	70.5846	71.8977	62.7131	50.6986	70.8289	61.4135	84.9947	56.4418	53.1217	64.8527	68.5663
	All Targets	Decr2	62.7131	102.086	91.8911	85.5634	102.348	83.2239	89.2688	91.6135	131.16	153.737	176.208	153.702	105.358	103.99	102.571	103.973		109.908	125.225	112.199	115.778	104.641	113.462	86.2932	101.466	117.322	110.375	102.981	110.226	192.655	135.979	149.74	159.458		110.375	146.652	107.953	121.66	45.1534	88.7225	74.3703	69.4154	38.9559	94.0696	74.3703	69.1319	73.5833
	All Targets	Wbp2	55.1875	47.1166	44.3612	48.8884	54.1841	54.8924	47.7484	52.275	53.7541	72.0304	77.8254	67.87	69.2352	51.9948	49.0556	56.7619		48.3036	61.0073	64.3094	57.8734	61.638	68.309	48.1636	59.3702	52.486	44.4367	44.3612	47.0946	79.0185	76.8127	78.729	78.1867		70.2386	46.3112	64.3566	60.3021	70.2386	63.3732	53.1217	62.2445	17.7072	60.2045	38.9559	38.9559	55.1875
	All Targets	Btd	52.679	44.499	22.1806	39.7862	27.092	37.1852	47.7484	37.3419	36.5528	43.0032	36.7101	38.7554	54.1841	68.4143	51.2854	57.9612		53.204	46.5582	50.6266	50.1296	45.8701	41.6801	44.15	43.9001	52.486	47.3036	38.0239	45.9378	36.1227	55.0145	54.0297	48.389		45.1534	54.0297	35.2923	44.8252	37.6278	63.3732	46.0388	49.0133	35.4144	56.4418	38.9559	43.604	43.4811
	All Targets	Dnajc7	47.6619	65.4397	31.6866	48.2628	36.1227	53.1217	66.4326	51.8923	43.0032	35.4777	36.7101	38.397	36.1227	46.5217	28.9874	37.2106		39.203	50.5718	80.7288	56.8345	55.9042	49.7845	48.1636	51.2841	60.2045	48.737	53.8672	54.2696	43.6483	45.6724	52.486	47.2689		40.1364	40.1364	41.5204	40.5977	27.5938	50.6986	17.7072	31.9998	24.7901	33.8651	46.0388	34.898	48.4981
	All Targets	Ddt	120.409	193.702	167.939	160.683	195.665	150.511	145.321	163.832	234.368	274.146	229.071	245.861	273.931	246.291	265.346	261.856		190.414	166.967	184.718	180.7	186.347	187.56	150.511	174.806	182.157	273.787	212.3	222.748	288.229	279.225	257.799	275.084		142.986	126.584	143.245	137.605	80.2727	88.7225	88.5361	85.8438	95.619	75.2557	92.0775	87.6507	56.8598
	All Targets	Resf1	45.1534	36.6462	28.5179	36.7725	33.1125	24.7901	31.1403	29.681	25.8019	23.6518	17.6208	22.3582	27.092	16.4194	20.0682	21.1932		26.602	30.5036	24.6291	27.2449	43.0032	37.049	34.1159	38.056	24.6993	17.2013	33.2709	25.0572	29.3497	38.4063	38.5927	35.4496		37.6278	32.4178	31.1403	33.7287	60.2045	66.5419	56.6631	61.1365	74.3703	41.3906	46.0388	53.9332	48.4981
	All Targets	Ccdc167	45.1534	44.499	15.8433	35.1652	15.0511	17.7072	31.1403	21.2995	25.8019	25.8019	26.4313	26.0117	21.0716	27.3657	22.298	23.5784		28.0021	22.4764	36.9437	29.1407	21.5016	42.8379	22.075	28.8048	41.6801	41.5698	41.1926	41.4808	22.5767	25.9502	21.6119	23.3796		25.0852	29.3304	18.6842	24.3666	47.6619	22.1806	38.9559	36.2661	28.3316	41.3906	24.7901	31.5041	55.1875
	All Targets	Tcp1	30.1023	34.0287	25.3493	29.8267	36.1227	42.4973	16.6082	31.7427	19.3515	37.6278	22.0261	26.3351	30.1023	46.5217	37.9066	38.1768		32.2024	23.2791	27.3657	27.6157	30.1023	28.9445	44.15	34.3989	26.243	34.4026	22.1806	27.6087	28.5972	30.1023	27.7867	28.8287		30.1023	26.243	37.3683	31.2379	25.0852	28.5179	14.1658	22.5896	10.6243	15.0511	31.873	19.1828	20.0682
	All Targets	Mecr	45.1534	57.587	28.5179	43.7528	39.133	28.3316	39.4444	35.6363	17.2013	45.1534	27.8997	30.0848	51.1739	27.3657	35.6768	38.0721		37.1028	39.3336	34.2071	36.8812	41.5698	31.2601	46.1568	39.6622	43.2238	35.836	30.1023	36.3874	49.6688	49.8245	37.049	45.5141		32.6108	24.6993	37.3683	31.5595	32.6108	38.0239	67.2874	45.9741	14.1658	22.5767	42.4973	26.4133	58.5322
	All Targets	Spryd4	35.1193	28.7935	25.3493	29.754	24.0818	33.6437	29.0643	28.9299	32.2524	33.3275	33.7733	33.1177	21.0716	32.8388	24.5278	26.1461		26.602	54.5855	27.3657	36.1844	27.2354	19.6823	26.0886	24.3354	29.3304	47.3036	26.9336	34.5225	28.5972	38.4063	23.1556	30.053		35.1193	35.5052	53.9765	41.5337	45.1534	41.1926	31.873	39.4063	42.4973	22.5767	38.9559	34.6766	41.8087
	All Targets	Cisd1	105.358	112.556	98.2285	105.381	141.481	102.702	95.4969	113.226	113.959	155.887	164.461	144.769	216.736	155.985	191.763	188.161		149.811	111.579	139.565	133.652	131.877	120.409	158.539	136.941	121.953	121.843	134.668	126.154	186.634	164.005	162.089	170.91		100.341	104.972	149.473	118.262	80.2727	79.2165	67.2874	75.5922	46.0388	90.3068	56.6631	64.3362	56.8598
	All Targets	Crybg3	35.1193	65.4397	60.2045	53.5879	27.092	31.873	41.5204	33.4951	27.9521	26.877	39.6469	31.492	21.0716	27.3657	35.6768	28.038		32.9025	35.32	15.0511	27.7579	41.5698	46.3112	54.1841	47.355	55.5734	45.8701	34.8553	45.4329	27.092	36.3303	33.9615	32.4613		35.1193	40.1364	39.4444	38.2333	52.679	57.0359	60.2045	56.6398	56.6631	45.1534	53.1217	51.6461	55.1875
	All Targets	Pald1	35.1193	36.6462	44.3612	38.7089	36.1227	31.873	26.9882	31.6613	32.2524	22.5767	16.1524	23.6605	18.0614	27.3657	22.298	22.575		29.4022	28.8982	27.3657	28.5554	43.0032	31.2601	40.1364	38.1332	35.5052	27.2354	33.2709	32.0039	28.5972	22.8362	24.6993	25.3776		35.1193	30.8741	24.9122	30.3019	25.0852	34.8553	31.873	30.6045	49.5802	45.1534	31.873	42.2022	38.464
	All Targets	Cdh23	50.1705	39.2638	44.3612	44.5985	39.133	26.5608	33.2163	32.97	19.3515	24.7269	22.0261	22.0348	27.092	30.1023	26.7576	27.984		33.6025	20.8709	21.8926	25.4553	30.1023	53.2579	34.1159	39.1587	20.0682	34.4026	25.3493	26.6067	25.5869	20.7602	26.243	24.1967		22.5767	41.6801	31.1403	31.799	42.6449	60.2045	42.4973	48.4489	42.4973	33.8651	31.873	36.0785	71.911
	All Targets	Mrps17	35.1193	44.499	34.8553	38.1579	57.1943	40.7266	68.5086	55.4765	36.5528	60.2045	46.9889	47.9154	57.1943	71.1508	69.1237	65.823		45.5034	48.9664	45.1534	46.5411	54.4708	39.3645	52.1773	48.6709	40.1364	53.0373	42.7769	45.3169	62.4622	48.7864	69.4668	60.2385		50.1705	52.486	49.8245	50.827	17.5597	22.1806	49.5802	29.7735	38.9559	30.1023	38.9559	36.0047	35.1193
	All Targets	Fitm2	22.5767	28.7935	28.5179	26.6294	27.092	31.873	26.9882	28.6511	34.4026	45.1534	27.8997	35.8186	21.0716	32.8388	17.8384	23.9163		28.7022	28.8982	34.2071	30.6025	34.4026	16.2089	34.1159	28.2425	26.243	32.9692	33.2709	30.8277	33.8651	24.9122	27.7867	28.8547		42.6449	40.1364	24.9122	35.8978	40.1364	19.012	38.9559	32.7014	49.5802	22.5767	46.0388	39.3986	35.1193
	All Targets	Prl2c3	27.5938	54.9694	38.0239	40.1957	39.133	35.4144	43.5964	39.3813	23.6518	26.877	29.3681	26.6323	33.1125	35.5754	28.9874	32.5584		35.0026	28.0955	20.5243	27.8741	30.1023	41.6801	50.1705	40.6509	21.6119	22.9351	31.6866	25.4112	23.3293	20.7602	30.8741	24.9879		37.6278	37.049	31.1403	35.2724	70.2386	79.2165	42.4973	63.9842	49.5802	67.7301	53.1217	56.8107	60.2045
	All Targets	Emilin1	25.0852	36.6462	53.8672	38.5329	33.1125	37.1852	43.5964	37.9647	27.9521	29.0272	20.5577	25.8457	18.0614	24.6291	24.5278	22.4061		30.1023	32.1091	39.6803	33.9639	34.4026	26.6289	52.1773	37.7363	37.049	25.8019	44.3612	35.7374	28.5972	32.1783	27.7867	29.5207		27.5938	30.8741	51.9005	36.7894	27.5938	25.3493	35.4144	29.4525	17.7072	30.1023	28.3316	25.3803	35.1193
	All Targets	Prr23a2	42.6449	52.3518	41.1926	45.3964	30.1023	40.7266	43.5964	38.1418	32.2524	26.877	27.8997	29.0097	24.0818	10.9463	26.7576	20.5952		44.8034	36.9255	30.1023	37.277	30.1023	47.469	34.1159	37.2291	44.7675	28.6688	36.4396	36.6253	25.5869	22.8362	26.243	24.8887		27.5938	33.9615	47.7484	36.4346	30.1023	57.0359	53.1217	46.7533	17.7072	33.8651	46.0388	32.537	53.5152
	All Targets	Cers2	110.375	164.908	152.096	142.46	153.522	157.594	149.473	153.53	152.662	203.19	192.361	182.738	216.736	243.555	234.129	231.473		167.313	154.124	162.826	161.421	174.88	136.618	164.559	158.686	166.72	164.846	161.602	164.389	214.479	213.83	175.983	201.43		112.884	140.477	132.865	128.742	72.7472	72.8792	56.6631	67.4298	109.785	97.8324	53.1217	86.9129	75.2557
	All Targets	Nol12	35.1193	26.1759	38.0239	33.1064	30.1023	15.9365	22.8362	22.9583	15.0511	32.2524	36.7101	28.0046	27.092	30.1023	17.8384	25.0109		37.8029	38.5309	28.734	35.0226	48.737	45.1534	26.0886	39.993	24.6993	28.6688	26.9336	26.7672	28.5972	24.9122	27.7867	27.0987		52.679	46.3112	41.5204	46.8368	42.6449	41.1926	21.2487	35.0287	38.9559	30.1023	60.2045	43.0876	48.4981
	All Targets	Supt16	35.1193	41.8814	31.6866	36.2291	24.0818	42.4973	43.5964	36.7252	23.6518	46.2285	38.1785	36.0196	36.1227	19.156	35.6768	30.3185		37.8029	47.3609	41.0486	42.0708	45.8701	30.1023	32.1091	36.0272	30.8741	32.9692	28.5179	30.7871	31.6074	48.7864	32.4178	37.6039		45.1534	46.3112	31.1403	40.8683	45.1534	31.6866	31.873	36.2377	31.873	52.679	31.873	38.8083	30.1023
	All Targets	Apoa4	341.159	363.845	339.047	348.017	692.352	678.187	525.233	631.924	2081.36	2256.6	2323.01	2220.32	1080.67	1026.21	963.273	1023.39		550.942	467.99	550.051	522.994	1039.25	1187.88	1069.63	1098.92	625.201	705.253	533.919	621.458	2297.56	1818.59	1762.91	1959.69		1259.28	1556.06	1928.62	1581.32	489.162	316.866	368.31	391.446	867.654	989.612	750.786	869.351	199.009
	All Targets	Stk32b	37.6278	18.3231	38.0239	31.325	21.0716	30.1023	29.0643	26.746	15.0511	19.3515	22.0261	18.8096	24.0818	24.6291	28.9874	25.8994		25.902	23.2791	21.8926	23.6912	32.9692	30.1023	44.15	35.7405	29.3304	30.1023	36.4396	31.9574	15.8037	33.2163	23.1556	24.0585		30.1023	33.9615	20.7602	28.2747	45.1534	31.6866	46.0388	40.9596	38.9559	48.9162	31.873	39.915	66.8939
	All Targets	Ccnt1	27.5938	47.1166	34.8553	36.5219	48.1636	40.7266	56.0525	48.3143	47.3036	30.1023	29.3681	35.5913	21.0716	46.5217	20.0682	29.2205		48.3036	45.7555	38.312	44.1237	57.3377	33.5756	50.1705	47.0279	40.1364	43.0032	33.2709	38.8035	37.6278	46.7104	37.049	40.4624		32.6108	58.6608	60.2045	50.4921	70.2386	31.6866	67.2874	56.4042	49.5802	63.9673	63.746	59.0978	55.1875
	All Targets	Sytl4	65.2216	47.1166	60.2045	57.5142	45.1534	28.3316	37.3683	36.9511	10.7508	20.4265	26.4313	19.2029	24.0818	32.8388	31.2172	29.3793		39.203	22.4764	27.3657	29.6817	31.5357	32.4178	48.1636	37.3724	33.9615	35.836	22.1806	30.6594	21.8241	26.9882	33.9615	27.5913		27.5938	32.4178	31.1403	30.384	47.6619	38.0239	60.2045	48.6301	31.873	52.679	42.4973	42.3498	33.447
	All Targets	Sec61b	55.1875	73.2925	47.5299	58.67	69.2352	70.8289	85.1168	75.0603	60.2045	78.4809	76.357	71.6808	87.2966	82.0971	46.8258	72.0732		74.9057	77.8645	75.2557	76.0086	50.1705	71.7823	62.2114	61.3881	91.0787	97.474	93.4755	94.0094	66.9776	57.0905	54.0297	59.3659		62.7131	57.1171	39.4444	53.0915	55.1875	72.8792	49.5802	59.2156	42.4973	52.679	63.746	52.9741	51.8428
	All Targets	Atp5g3	245.835	222.495	332.709	267.013	340.156	270.92	201.374	270.817	475.186	477.336	477.231	476.584	439.493	473.427	561.909	491.61		347.226	358.016	362.596	355.946	352.627	341.545	355.207	349.793	355.052	355.494	380.239	363.595	513.244	538.727	449.219	500.396		313.565	311.829	319.707	315.034	145.494	142.59	141.658	143.247	145.199	218.241	155.824	173.088	80.2727
	All Targets	Tmem38b	40.1364	39.2638	66.5419	48.6474	63.2148	46.0388	62.2806	57.178	34.4026	37.6278	36.7101	36.2468	39.133	51.9948	37.9066	43.0115		49.0037	42.5445	45.1534	45.5672	40.1364	40.5223	40.1364	40.265	37.049	58.7711	47.5299	47.7833	39.133	43.5964	50.9423	44.5572		52.679	69.4668	41.5204	54.5554	57.696	28.5179	42.4973	42.9038	35.4144	26.3395	35.4144	32.3895	41.8087
	All Targets	Gstt1	117.901	75.9101	91.8911	95.2339	78.2659	76.141	62.2806	72.2292	148.361	121.484	148.309	139.385	189.644	207.979	202.912	200.178		93.107	105.157	86.202	94.8221	121.843	113.462	88.3	107.868	50.9423	70.2386	60.2045	60.4618	192.655	189.956	225.381	202.664		92.8153	95.7098	89.2688	92.598	42.6449	76.0478	49.5802	56.091	38.9559	67.7301	63.746	56.8107	46.8258
	All Targets	Mak16	42.6449	41.8814	34.8553	39.7939	39.133	49.5802	53.9765	47.5632	43.0032	26.877	35.2417	35.0407	33.1125	49.2583	17.8384	33.403		48.3036	34.5173	35.5754	39.4654	37.2695	41.6801	46.1568	41.7021	52.486	43.0032	53.8672	49.7855	30.8548	38.4063	35.5052	34.9221		50.1705	33.9615	51.9005	45.3442	40.1364	63.3732	49.5802	51.0299	31.873	52.679	49.5802	44.7107	53.5152
	All Targets	Pygb	57.696	78.5277	63.3732	66.5323	48.1636	35.4144	56.0525	46.5435	32.2524	26.877	30.8365	29.9886	45.1534	46.5217	28.9874	40.2208		44.1033	39.3336	45.1534	42.8635	40.1364	57.889	54.1841	50.7365	41.6801	53.0373	50.6986	48.472	42.1432	37.3683	52.486	43.9992		67.7301	67.9231	60.2045	65.2859	92.8153	66.5419	38.9559	66.1044	81.4532	45.1534	46.0388	57.5485	65.2216
	All Targets	Osgepl1	32.6108	36.6462	38.0239	35.7603	51.1739	26.5608	43.5964	40.4437	27.9521	25.8019	38.1785	30.6442	42.1432	27.3657	44.596	38.0349		36.4027	39.3336	41.0486	38.9283	37.2695	30.1023	36.1227	34.4982	46.3112	37.2695	25.3493	36.31	39.8855	41.5204	38.5927	39.9995		27.5938	41.6801	33.2163	34.1634	65.2216	44.3612	38.9559	49.5129	38.9559	60.2045	49.5802	49.5802	40.1364
	All Targets	Ube2d3	77.7642	52.3518	63.3732	64.4964	84.2864	63.746	83.0408	77.0244	70.9554	74.1806	89.5726	78.2362	102.348	71.1508	84.7323	86.077		72.1054	73.0482	71.1508	72.1015	74.539	69.4668	52.1773	65.3943	81.8164	77.4058	83.9695	81.0639	80.5236	79.9267	83.3601	81.2701		75.2557	69.4668	62.2806	69.001	40.1364	50.6986	35.4144	42.0831	53.1217	56.4418	24.7901	44.7845	46.8258
	All Targets	Lta4h	55.1875	31.4111	53.8672	46.8219	45.1534	37.1852	37.3683	39.9023	47.3036	29.0272	42.5837	39.6382	30.1023	38.312	49.0556	39.1566		40.6031	39.3336	50.6266	43.5211	35.836	39.3645	50.1705	41.7903	23.1556	50.1705	39.6083	37.6448	45.906	51.9005	46.3112	48.0392		35.1193	54.0297	51.9005	47.0165	65.2216	50.6986	42.4973	52.8058	38.9559	56.4418	53.1217	49.5064	43.4811
	All Targets	Hnrnpk	87.7983	78.5277	79.2165	81.8475	114.389	90.3068	70.5846	91.76	116.109	115.034	123.346	118.163	108.368	150.511	113.72	124.2		110.608	118.001	99.8848	109.498	114.675	90.3068	112.382	105.788	106.516	90.3068	102.981	99.9347	102.348	110.029	98.7972	103.725		65.2216	71.0105	83.0408	73.0909	55.1875	22.1806	42.4973	39.9552	60.2045	60.2045	38.9559	53.1217	23.4129
	All Targets	Ndufa8	102.849	88.998	69.7105	87.186	72.2455	84.9947	74.7367	77.3256	66.655	79.556	92.5094	79.5735	105.358	112.199	89.1919	102.25		85.4064	93.9191	76.624	85.3165	101.774	71.7823	78.2659	83.9409	66.3794	65.9383	64.9575	65.7584	95.5747	90.3068	94.1661	93.3492		77.7642	89.535	83.0408	83.4466	55.1875	129.915	31.873	72.3252	63.746	79.0185	116.868	86.544	46.8258
	All Targets	Taok2	57.696	36.6462	53.8672	49.4032	78.2659	37.1852	43.5964	53.0158	38.7029	50.5288	45.5205	44.9174	27.092	30.1023	31.2172	29.4705		42.7032	41.7418	39.6803	41.3751	41.5698	52.1001	46.1568	46.6089	49.3986	38.7029	45.9456	44.6824	33.1125	24.9122	35.5052	31.1767		52.679	29.3304	39.4444	40.4846	30.1023	22.1806	21.2487	24.5105	49.5802	41.3906	35.4144	42.1284	21.7405
	All Targets	Micu1	25.0852	34.0287	34.8553	31.323	30.1023	31.873	22.8362	28.2705	27.9521	47.3036	24.9629	33.4062	24.0818	43.7851	37.9066	35.2578		27.3021	35.32	28.734	30.452	43.0032	40.5223	54.1841	45.9032	27.7867	21.5016	34.8553	28.0479	24.0818	40.4824	30.8741	31.8128		45.1534	38.5927	58.1285	47.2915	30.1023	57.0359	60.2045	49.1142	21.2487	45.1534	38.9559	35.1193	41.8087
	All Targets	F8	42.6449	39.2638	22.1806	34.6964	36.1227	31.873	31.1403	33.0453	21.5016	21.5016	20.5577	21.187	30.1023	35.5754	28.9874	31.555		34.3026	30.5036	28.734	31.1801	24.3685	34.7334	36.1227	31.7415	40.1364	21.5016	19.012	26.8833	37.6278	29.0643	21.6119	29.4347		17.5597	35.5052	49.8245	34.2965	35.1193	31.6866	35.4144	34.0735	56.6631	18.8139	56.6631	44.0467	43.4811
	All Targets	Cdipt	50.1705	65.4397	50.6986	55.4362	66.225	49.5802	51.9005	55.9019	47.3036	50.5288	54.3309	50.7211	69.2352	49.2583	40.1364	52.8766		51.1039	57.7964	41.0486	49.9829	53.0373	54.4156	54.1841	53.879	46.3112	58.7711	76.0478	60.3767	50.4213	48.7864	49.3986	49.5355		50.1705	47.8549	41.5204	46.5152	55.1875	60.2045	60.2045	58.5322	77.9118	63.9673	49.5802	63.8198	45.1534
	All Targets	Ext2	50.1705	23.5583	47.5299	40.4196	69.2352	40.7266	39.4444	49.8021	38.7029	31.1774	48.4573	39.4459	51.1739	41.0486	46.8258	46.3494		39.203	36.1227	41.0486	38.7914	43.0032	38.2067	36.1227	39.1109	35.5052	44.4367	39.6083	39.8501	33.8651	41.5204	57.1171	44.1675		45.1534	44.7675	43.5964	44.5058	47.6619	31.6866	49.5802	42.9763	77.9118	41.3906	42.4973	53.9332	41.8087
	All Targets	Sys1	45.1534	44.499	47.5299	45.7274	45.1534	49.5802	35.2923	43.342	40.8531	45.1534	48.4573	44.8213	30.1023	54.7314	33.447	39.4269		51.8039	51.3745	46.5217	49.9001	34.4026	54.4156	36.1227	41.647	74.0979	53.0373	42.7769	56.6374	51.1739	47.7484	47.8549	48.9257		50.1705	54.0297	60.2045	54.8016	47.6619	44.3612	46.0388	46.0206	63.746	22.5767	21.2487	35.8571	53.5152
	All Targets	Arhgef26	40.1364	36.6462	31.6866	36.1564	57.1943	33.6437	37.3683	42.7355	23.6518	39.778	36.7101	33.38	21.0716	51.9948	24.5278	32.5314		57.4043	48.9664	46.5217	50.9641	48.737	43.9956	38.1295	43.6207	84.9038	58.7711	77.6322	73.769	49.6688	45.6724	49.3986	48.2466		47.6619	37.049	47.7484	44.1531	42.6449	34.8553	42.4973	39.9992	42.4973	52.679	35.4144	43.5302	31.7746
	All Targets	Piga	52.679	36.6462	44.3612	44.5622	30.1023	33.6437	41.5204	35.0888	23.6518	29.0272	33.7733	28.8174	51.1739	27.3657	20.0682	32.8692		35.7027	36.9255	38.312	36.98	48.737	45.1534	54.1841	49.3582	49.3986	31.5357	38.0239	39.6527	31.6074	38.4063	33.9615	34.6584		55.1875	49.3986	33.2163	45.9341	67.7301	47.5299	88.5361	67.932	84.9947	60.2045	60.2045	68.4679	58.5322
	All Targets	Asxl2	52.679	26.1759	41.1926	40.0158	39.133	38.9559	39.4444	39.1777	30.1023	36.5528	27.8997	31.5182	21.0716	24.6291	24.5278	23.4095		34.3026	32.9118	28.734	31.9828	31.5357	37.049	24.0818	30.8888	24.6993	20.0682	23.765	22.8441	23.3293	23.8742	26.243	24.4822		40.1364	43.2238	20.7602	34.7068	25.0852	25.3493	42.4973	30.9773	31.873	48.9162	21.2487	34.0126	36.7917
	All Targets	Slc29a4	35.1193	44.499	57.0359	45.5514	30.1023	28.3316	29.0643	29.166	23.6518	13.9761	27.8997	21.8425	27.092	21.8926	42.3662	30.4503		39.203	23.2791	31.4706	31.3175	32.9692	24.3134	34.1159	30.4661	15.4371	31.5357	31.6866	26.2198	22.5767	28.0263	38.5927	29.7319		37.6278	33.9615	35.2923	35.6272	42.6449	66.5419	42.4973	50.5614	53.1217	48.9162	38.9559	46.9979	56.8598
	All Targets	Hacd3	60.2045	88.998	66.5419	71.9148	90.3068	58.4338	62.2806	70.3404	111.808	108.583	93.9778	104.79	108.368	71.1508	93.6515	91.0568		80.5061	81.0755	76.624	79.4018	78.8393	83.3601	72.2455	78.1483	83.3601	104.641	76.0478	88.0164	100.09	92.3828	98.7972	97.09		82.7813	75.6416	85.1168	81.1799	45.1534	47.5299	38.9559	43.8797	46.0388	52.679	49.5802	49.4327	45.1534
	All Targets	Comt	160.545	191.084	145.758	165.796	412.401	301.023	317.631	343.685	410.681	387.029	408.216	401.975	273.931	301.023	294.333	289.762		421.432	451.935	406.381	426.583	172.013	171.351	138.47	160.612	237.731	253.719	245.571	245.674	255.869	246.008	242.362	248.08		132.952	138.934	201.374	157.753	127.935	117.24	88.5361	111.237	106.243	105.358	148.741	120.114	137.133
	All Targets	Cbx1	45.1534	52.3518	50.6986	49.4013	42.1432	51.3509	49.8245	47.7729	40.8531	33.3275	30.8365	35.0057	54.1841	41.0486	46.8258	47.3528		42.7032	39.3336	38.312	40.1163	41.5698	65.9934	48.1636	51.909	49.3986	60.2045	49.1142	52.9058	40.6381	40.4824	43.2238	41.4481		47.6619	57.1171	60.2045	54.9945	47.6619	79.2165	38.9559	55.2781	70.8289	75.2557	67.2874	71.124	65.2216
	All Targets	Ppm1g	57.696	26.1759	28.5179	37.4633	18.0614	30.1023	35.2923	27.8187	40.8531	34.4026	54.3309	43.1955	33.1125	24.6291	31.2172	29.6529		37.1028	37.7282	32.8388	35.8899	43.0032	38.2067	40.1364	40.4488	27.7867	37.2695	33.2709	32.7757	38.3804	47.7484	37.049	41.0593		45.1534	41.6801	49.8245	45.5526	42.6449	66.5419	31.873	47.0199	35.4144	33.8651	46.0388	38.4394	38.464
	All Targets	4933402J07Rik	50.1705	28.7935	41.1926	40.0522	33.1125	30.1023	22.8362	28.6837	21.5016	31.1774	22.0261	24.9017	33.1125	27.3657	26.7576	29.0786		35.0026	33.7145	20.5243	29.7472	25.8019	40.5223	30.1023	32.1422	32.4178	30.1023	28.5179	30.346	19.5665	24.9122	27.7867	24.0885		22.5767	32.4178	22.8362	25.9436	47.6619	60.2045	42.4973	50.1213	42.4973	41.3906	28.3316	37.4065	46.8258
	All Targets	Dennd1a	27.5938	65.4397	38.0239	43.6858	33.1125	42.4973	45.6724	40.4274	27.9521	23.6518	23.4945	25.0328	24.0818	46.5217	44.596	38.3998		33.6025	31.3064	41.0486	35.3192	32.9692	43.9956	34.1159	37.0269	37.049	21.5016	39.6083	32.7196	25.5869	36.3303	30.8741	30.9305		30.1023	44.7675	45.6724	40.1807	35.1193	38.0239	21.2487	31.464	24.7901	22.5767	31.873	26.4133	33.447
	All Targets	Nsun3	50.1705	52.3518	25.3493	42.6238	27.092	26.5608	20.7602	24.8044	32.2524	29.0272	20.5577	27.2791	48.1636	19.156	35.6768	34.3321		23.1017	34.5173	35.5754	31.0648	35.836	45.1534	32.1091	37.6995	26.243	24.3685	41.1926	30.6014	26.3395	19.7222	30.8741	25.6453		45.1534	40.1364	41.5204	42.2701	50.1705	53.8672	35.4144	46.484	31.873	33.8651	67.2874	44.3418	46.8258
	All Targets	Snx17	55.1875	18.3231	41.1926	38.2344	27.092	30.1023	41.5204	32.9049	34.4026	26.877	24.9629	28.7475	36.1227	21.8926	31.2172	29.7442		30.8023	38.5309	24.6291	31.3208	35.836	40.5223	34.1159	36.8247	40.1364	38.7029	41.1926	40.0106	33.1125	41.5204	30.8741	35.169		35.1193	30.8741	35.2923	33.7619	25.0852	53.8672	42.4973	40.4833	46.0388	22.5767	28.3316	32.3157	55.1875
	All Targets	Wwc1	52.679	23.5583	28.5179	34.9184	30.1023	47.8095	37.3683	38.4267	36.5528	43.0032	30.8365	36.7975	21.0716	32.8388	35.6768	29.8624		33.6025	35.32	35.5754	34.8327	25.8019	32.4178	28.0955	28.7717	41.6801	37.2695	22.1806	33.7101	39.8855	33.2163	26.243	33.1149		42.6449	35.5052	41.5204	39.8902	40.1364	28.5179	31.873	33.5091	21.2487	18.8139	42.4973	27.52	31.7746
	All Targets	Taok3	47.6619	41.8814	34.8553	41.4662	45.1534	38.9559	45.6724	43.2606	51.6039	40.8531	38.1785	43.5452	27.092	38.312	40.1364	35.1801		32.2024	40.1364	25.9974	32.7787	34.4026	39.3645	44.15	39.3057	35.5052	21.5016	22.1806	26.3958	39.133	28.0263	32.4178	33.1923		50.1705	38.5927	39.4444	42.7358	50.1705	25.3493	42.4973	39.339	49.5802	33.8651	38.9559	40.8004	53.5152
	All Targets	Pdzrn3	40.1364	26.1759	57.0359	41.116	30.1023	35.4144	33.2163	32.911	19.3515	27.9521	23.4945	23.5993	33.1125	24.6291	28.9874	28.9097		24.5019	29.7009	34.2071	29.47	32.9692	37.049	26.0886	32.0356	18.5245	34.4026	23.765	25.564	27.092	23.8742	32.4178	27.7947		22.5767	38.5927	29.0643	30.0779	42.6449	50.6986	74.3703	55.9046	28.3316	26.3395	28.3316	27.6675	46.8258
	All Targets	Khsrp	90.3068	41.8814	38.0239	56.7374	48.1636	61.9753	83.0408	64.3932	79.556	58.0544	66.0782	67.8962	78.2659	68.4143	84.7323	77.1375		72.8055	69.8373	73.8874	72.1767	71.6721	55.5734	54.1841	60.4765	67.9231	60.2045	61.7889	63.3055	64.7199	50.8625	61.7483	59.1102		67.7301	69.4668	64.3566	67.1845	45.1534	50.6986	53.1217	49.6579	67.2874	56.4418	49.5802	57.7698	48.4981
	All Targets	Otud3	37.6278	26.1759	44.3612	36.055	18.0614	28.3316	39.4444	28.6124	23.6518	34.4026	30.8365	29.6303	27.092	38.312	28.9874	31.4638		31.5024	33.7145	28.734	31.317	40.1364	34.7334	32.1091	35.6596	40.1364	41.5698	31.6866	37.7976	32.3599	26.9882	20.0682	26.4721		30.1023	47.8549	29.0643	35.6738	55.1875	53.8672	81.4532	63.5026	21.2487	52.679	49.5802	41.1693	61.8769
	All Targets	Hoatz	32.6108	39.2638	22.1806	31.3518	21.0716	28.3316	39.4444	29.6158	27.9521	9.67573	20.5577	19.3952	21.0716	27.3657	17.8384	22.0919		32.2024	28.0955	27.3657	29.2212	41.5698	54.4156	22.075	39.3535	32.4178	37.2695	19.012	29.5664	33.1125	33.2163	24.6993	30.3427		45.1534	44.7675	49.8245	46.5818	40.1364	47.5299	70.8289	52.8317	70.8289	56.4418	31.873	53.0479	55.1875
	All Targets	Cyb5a	321.091	353.375	313.697	329.388	484.647	382.476	371.607	412.91	552.592	621.397	578.551	584.18	553.882	478.9	586.437	539.74		419.332	454.344	439.22	437.632	494.537	423.747	467.589	461.958	439.956	458.701	459.456	452.704	683.322	614.502	629.832	642.552		441.5	438.413	521.081	466.998	163.054	152.096	208.945	174.698	184.155	161.8	223.111	189.689	83.6174
	All Targets	Uroc1	140.477	143.967	167.939	150.795	144.491	150.511	170.234	155.079	197.815	170.938	205.577	191.443	216.736	218.926	229.669	221.777		152.612	155.729	166.931	158.424	121.843	141.249	144.491	135.861	174.439	186.347	161.602	174.129	228.025	229.4	234.643	230.689		135.46	162.089	149.473	149.008	90.3068	72.8792	95.619	86.2683	67.2874	90.3068	74.3703	77.3215	80.2727
	All Targets	Psen2	52.679	60.2045	47.5299	53.4711	39.133	47.8095	29.0643	38.6689	32.2524	45.1534	39.6469	39.0176	30.1023	62.9411	53.5152	48.8528		36.4027	48.1636	45.1534	43.2399	43.0032	43.9956	38.1295	41.7095	37.049	48.737	38.0239	41.27	36.1227	37.3683	46.3112	39.9341		42.6449	57.1171	47.7484	49.1702	47.6619	34.8553	42.4973	41.6715	63.746	45.1534	53.1217	54.007	73.5833
	All Targets	Ptpn1	47.6619	34.0287	50.6986	44.1297	18.0614	35.4144	56.0525	36.5094	45.1534	36.5528	22.0261	34.5774	18.0614	24.6291	26.7576	23.1494		30.8023	30.5036	23.2608	28.1889	24.3685	39.3645	28.0955	30.6095	38.5927	22.9351	38.0239	33.1839	30.8548	32.1783	23.1556	28.7296		42.6449	38.5927	26.9882	36.0753	32.6108	34.8553	31.873	33.113	46.0388	30.1023	70.8289	48.99	30.1023
	All Targets	Sbf2	42.6449	49.7342	66.5419	52.9736	39.133	40.7266	41.5204	40.46	32.2524	31.1774	41.1153	34.8484	48.1636	27.3657	33.447	36.3254		42.7032	55.3882	49.2583	49.1166	51.6039	40.5223	32.1091	41.4118	32.4178	31.5357	30.1023	31.3519	36.8753	38.4063	41.6801	38.9872		32.6108	30.8741	51.9005	38.4618	47.6619	41.1926	53.1217	47.3254	49.5802	63.9673	56.6631	56.7369	46.8258
	All Targets	Dcaf12	27.5938	44.499	44.3612	38.818	39.133	47.8095	51.9005	46.281	30.1023	29.0272	32.3049	30.4781	33.1125	43.7851	13.3788	30.0921		44.1033	42.5445	38.312	41.6533	38.7029	46.3112	52.1773	45.7305	43.2238	30.1023	49.1142	40.8134	30.1023	38.4063	32.4178	33.6422		30.1023	37.049	31.1403	32.7638	75.2557	34.8553	74.3703	61.4938	21.2487	67.7301	24.7901	37.923	60.2045
	All Targets	Pcdhgb7	45.1534	52.3518	44.3612	47.2888	42.1432	46.0388	33.2163	40.4661	25.8019	23.6518	33.7733	27.7423	9.03068	43.7851	40.1364	30.9841		25.902	37.7282	39.6803	34.4368	45.8701	35.8912	64.2182	48.6598	33.9615	34.4026	50.6986	39.6876	39.133	33.2163	20.0682	30.8058		40.1364	46.3112	41.5204	42.656	52.679	60.2045	38.9559	50.6131	42.4973	33.8651	28.3316	34.898	81.9451
	All Targets	Col4a2	30.1023	31.4111	38.0239	33.1791	6.02045	31.873	37.3683	25.0873	25.8019	21.5016	29.3681	25.5572	18.0614	19.156	11.149	16.1221		33.6025	30.5036	38.312	34.1394	27.2354	42.8379	42.1432	37.4055	44.7675	35.836	25.3493	35.3176	25.5869	24.9122	29.3304	26.6099		32.6108	37.049	31.1403	33.6	30.1023	41.1926	21.2487	30.8478	60.2045	33.8651	49.5802	47.8833	31.7746
	All Targets	Gdf15	30.1023	36.6462	57.0359	41.2615	36.1227	37.1852	20.7602	31.356	49.4537	74.1806	70.4834	64.7059	15.0511	16.4194	24.5278	18.6661		31.5024	14.4491	12.3146	19.422	45.8701	82.2024	58.1977	62.0901	37.049	45.8701	39.6083	40.8424	33.1125	38.4063	26.243	32.5873		75.2557	50.9423	45.6724	57.2901	52.679	38.0239	60.2045	50.3025	60.2045	75.2557	42.4973	59.3192	38.464
	All Targets	Mcoln1	37.6278	28.7935	41.1926	35.8713	42.1432	40.7266	39.4444	40.7714	38.7029	33.3275	24.9629	32.3311	42.1432	35.5754	37.9066	38.5417		39.203	49.7691	42.4168	43.7963	21.5016	34.7334	38.1295	31.4549	43.2238	37.2695	41.1926	40.5619	37.6278	40.4824	38.5927	38.901		42.6449	32.4178	62.2806	45.7811	57.696	47.5299	46.0388	50.4216	46.0388	15.0511	56.6631	39.251	41.8087
	All Targets	Mknk1	50.1705	52.3518	44.3612	48.9612	30.1023	35.4144	49.8245	38.4471	15.0511	25.8019	55.7993	32.2175	30.1023	27.3657	26.7576	28.0752		44.8034	44.15	41.0486	43.334	48.737	41.6801	40.1364	43.5178	44.7675	35.836	49.1142	43.2393	39.133	33.2163	33.9615	35.4369		37.6278	41.6801	45.6724	41.6601	60.2045	44.3612	56.6631	53.743	38.9559	37.6278	38.9559	38.5132	48.4981
	All Targets	Srsf2	87.7983	49.7342	66.5419	68.0248	93.317	69.0582	83.0408	81.8053	126.86	107.508	118.941	117.769	93.317	71.1508	115.949	93.4725		98.7075	93.1164	123.146	104.99	110.375	86.8335	86.2932	94.5006	94.1661	110.375	102.981	102.508	99.3375	118.333	91.0787	102.916		87.7983	81.8164	95.4969	88.3705	50.1705	69.7105	60.2045	60.0285	56.6631	71.4929	53.1217	60.4259	70.2386
	All Targets	Ankrd13c	20.0682	20.9407	47.5299	29.5129	27.092	30.1023	39.4444	32.2129	23.6518	27.9521	33.7733	28.4591	33.1125	43.7851	24.5278	33.8085		35.0026	37.7282	47.89	40.2069	21.5016	39.3645	32.1091	30.9917	44.7675	35.836	34.8553	38.4863	32.3599	23.8742	40.1364	32.1235		37.6278	46.3112	20.7602	34.8997	42.6449	34.8553	38.9559	38.8187	17.7072	15.0511	24.7901	19.1828	38.464
	All Targets	Pnrc1	47.6619	44.499	53.8672	48.6761	27.092	40.7266	33.2163	33.6783	62.3547	49.4537	45.5205	52.443	27.092	43.7851	42.3662	37.7478		64.4049	65.8236	61.5728	63.9338	50.1705	40.5223	38.1295	42.9408	43.2238	44.4367	58.6202	48.7602	40.6381	39.4444	55.5734	45.2186		62.7131	52.486	37.3683	50.8558	52.679	47.5299	17.7072	39.3054	56.6631	26.3395	31.873	38.2919	33.447
	All Targets	Galc	40.1364	31.4111	34.8553	35.4676	33.1125	31.873	33.2163	32.7339	32.2524	23.6518	30.8365	28.9136	27.092	24.6291	49.0556	33.5922		24.5019	37.7282	35.5754	32.6018	44.4367	39.3645	22.075	35.2921	35.5052	38.7029	23.765	32.6577	25.5869	22.8362	23.1556	23.8596		37.6278	32.4178	29.0643	33.0366	55.1875	44.3612	46.0388	48.5292	28.3316	33.8651	63.746	41.9809	48.4981
	All Targets	Ppox	47.6619	49.7342	47.5299	48.3087	57.1943	23.0194	33.2163	37.81	40.8531	36.5528	33.7733	37.0597	36.1227	46.5217	35.6768	39.4404		34.3026	29.7009	46.5217	36.8417	38.7029	47.469	32.1091	39.427	32.4178	40.1364	30.1023	34.2188	35.3702	39.4444	30.8741	35.2296		27.5938	41.6801	56.0525	41.7754	67.7301	41.1926	38.9559	49.2929	56.6631	30.1023	56.6631	47.8095	51.8428
	All Targets	Clpx	40.1364	36.6462	34.8553	37.2126	45.1534	49.5802	45.6724	46.802	55.9042	40.8531	79.2938	58.6837	48.1636	38.312	46.8258	44.4338		80.5061	71.4427	87.5702	79.8397	57.3377	55.5734	80.2727	64.3946	61.7483	70.2386	44.3612	58.7827	32.3599	45.6724	27.7867	35.273		35.1193	40.1364	29.0643	34.7733	42.6449	47.5299	38.9559	43.0436	42.4973	63.9673	67.2874	57.9174	46.8258
	All Targets	Gtf2b	47.6619	36.6462	22.1806	35.4963	24.0818	30.1023	31.1403	28.4415	38.7029	32.2524	35.2417	35.399	21.0716	30.1023	26.7576	25.9771		32.9025	37.7282	30.1023	33.5776	40.1364	32.4178	32.1091	34.8878	20.0682	25.8019	30.1023	25.3241	30.1023	29.0643	33.9615	31.0427		37.6278	20.0682	20.7602	26.1521	27.5938	34.8553	35.4144	32.6212	56.6631	45.1534	31.873	44.5632	38.464
	All Targets	Habp2	52.679	62.8221	63.3732	59.6248	51.1739	65.5167	74.7367	63.8091	60.2045	67.7301	52.8625	60.2657	63.2148	76.624	57.9747	65.9378		73.5056	69.0345	80.7288	74.423	61.638	70.6246	72.2455	68.1693	58.6608	83.1396	68.1262	69.9755	61.7097	71.6227	46.3112	59.8812		65.2216	40.1364	37.3683	47.5754	40.1364	31.6866	67.2874	46.3701	35.4144	37.6278	38.9559	37.3327	56.8598
	All Targets	H2-D1	153.02	180.614	215.469	183.034	301.023	208.945	184.766	231.578	288.122	297.797	265.781	283.9	237.808	249.028	256.427	247.754		265.32	283.363	257.238	268.64	192.081	224.609	258.88	225.19	304.11	303.89	283.595	297.198	267.91	291.681	256.255	271.949		298.514	267.061	294.795	286.79	65.2216	60.2045	60.2045	61.8769	92.0775	154.274	116.868	121.073	45.1534
	All Targets	Pias4	35.1193	28.7935	31.6866	31.8665	21.0716	35.4144	47.7484	34.7448	19.3515	27.9521	30.8365	26.0467	36.1227	24.6291	33.447	31.3996		33.6025	30.5036	36.9437	33.6833	22.9351	35.8912	26.0886	28.305	29.3304	24.3685	20.5963	24.7651	30.1023	21.7982	26.243	26.0478		37.6278	40.1364	33.2163	36.9935	47.6619	47.5299	38.9559	44.7159	24.7901	45.1534	31.873	33.9388	41.8087
	All Targets	Sft2d2	45.1534	39.2638	41.1926	41.8699	30.1023	54.8924	35.2923	40.0957	45.1534	46.2285	39.6469	43.6763	30.1023	32.8388	49.0556	37.3322		46.9035	50.5718	41.0486	46.1746	35.836	45.1534	50.1705	43.72	38.5927	58.7711	34.8553	44.073	51.1739	43.5964	46.3112	47.0271		30.1023	66.3794	45.6724	47.3847	57.696	28.5179	53.1217	46.4452	77.9118	52.679	24.7901	51.7936	45.1534
	All Targets	Abhd5	50.1705	68.0573	57.0359	58.4212	45.1534	56.6631	47.7484	49.855	49.4537	46.2285	36.7101	44.1308	39.133	60.2045	53.5152	50.9509		66.505	56.1909	46.5217	56.4059	68.8052	59.0468	76.2591	68.037	50.9423	40.1364	61.7889	50.9558	48.1636	65.3946	41.6801	51.7461		72.7472	37.049	62.2806	57.3589	80.2727	50.6986	56.6631	62.5448	63.746	56.4418	92.0775	70.7551	68.5663
	All Targets	Cltb	42.6449	26.1759	31.6866	33.5025	48.1636	51.3509	35.2923	44.9356	58.0544	61.2796	61.673	60.3357	27.092	46.5217	66.8939	46.8359		43.4033	48.9664	46.5217	46.2971	48.737	47.469	30.1023	42.1028	41.6801	51.6039	49.1142	47.4661	54.9366	46.7104	50.9423	50.8631		42.6449	57.1171	41.5204	47.0941	35.1193	57.0359	35.4144	42.5232	28.3316	60.2045	56.6631	48.3997	55.1875
	All Targets	Pgghg	50.1705	62.8221	44.3612	52.4513	60.2045	33.6437	29.0643	40.9708	32.2524	43.0032	42.5837	39.2798	30.1023	43.7851	53.5152	42.4675		46.2035	45.7555	49.2583	47.0724	53.0373	55.5734	50.1705	52.9271	49.3986	57.3377	44.3612	50.3658	40.6381	47.7484	54.0297	47.4721		62.7131	61.7483	72.6607	65.7073	72.7472	63.3732	77.9118	71.344	56.6631	71.4929	67.2874	65.1478	90.3068
	All Targets	Macroh2a1	37.6278	49.7342	60.2045	49.1889	66.225	72.5996	49.8245	62.883	60.2045	60.2045	63.1414	61.1835	72.2455	46.5217	40.1364	52.9678		49.0037	48.9664	53.3631	50.4444	44.4367	61.3623	48.1636	51.3209	77.1853	48.737	53.8672	59.9299	53.4315	60.2045	52.486	55.374		42.6449	50.9423	60.2045	51.2639	72.7472	47.5299	46.0388	55.4386	77.9118	48.9162	63.746	63.5247	38.464
	All Targets	Chuk	52.679	60.2045	63.3732	58.7522	75.2557	83.2239	103.801	87.4269	107.508	103.208	92.5094	101.075	84.2864	87.5702	115.949	95.9354		97.3073	85.8918	84.8337	89.3443	61.638	81.0446	72.2455	71.6427	86.4476	65.9383	83.9695	78.7851	94.8222	75.7747	69.4668	80.0212		65.2216	77.1853	85.1168	75.8412	42.6449	47.5299	60.2045	50.1264	56.6631	60.2045	63.746	60.2045	50.1705
	All Targets	Mdh1	358.719	392.638	332.709	361.355	445.514	417.89	373.683	412.362	408.531	477.336	469.889	451.919	686.332	766.24	722.455	725.009		434.033	439.092	387.225	420.116	355.494	389.014	321.091	355.199	367.402	349.76	364.396	360.519	574.953	608.274	595.871	593.033		265.903	297.935	284.415	282.751	105.358	133.084	145.199	127.88	127.492	90.3068	102.702	106.834	98.6686
	All Targets	Sgms2	40.1364	39.2638	50.6986	43.3663	36.1227	40.7266	45.6724	40.8406	47.3036	53.7541	48.4573	49.8383	42.1432	32.8388	55.745	43.5757		53.9041	44.15	41.0486	46.3675	60.2045	78.729	64.2182	67.7173	50.9423	53.0373	41.1926	48.3907	47.4111	47.7484	66.3794	53.8463		50.1705	63.292	51.9005	55.121	62.7131	53.8672	49.5802	55.3868	70.8289	37.6278	49.5802	52.679	53.5152
	All Targets	Ddx52	42.6449	54.9694	60.2045	52.6063	36.1227	23.0194	35.2923	31.4781	34.4026	37.6278	27.8997	33.31	36.1227	27.3657	33.447	32.3118		35.0026	38.5309	23.2608	32.2648	35.836	41.6801	48.1636	41.8932	35.5052	34.4026	47.5299	39.1459	35.3702	34.2543	41.6801	37.1015		42.6449	30.8741	37.3683	36.9625	57.696	47.5299	31.873	45.6996	38.9559	45.1534	56.6631	46.9241	36.7917
	All Targets	Cyp2a22	155.528	120.409	158.433	144.79	207.706	157.594	132.865	166.055	251.569	204.265	208.513	221.449	153.522	188.823	178.384	173.576		174.313	173.389	180.614	176.105	163.412	156.3	154.525	158.079	128.128	141.911	183.782	151.274	138.47	145.321	209.944	164.579		122.918	138.934	147.397	136.416	80.2727	69.7105	99.1604	83.0479	113.326	94.0696	95.619	101.005	70.2386
	All Targets	Parp6	55.1875	31.4111	47.5299	44.7095	33.1125	40.7266	49.8245	41.2212	45.1534	25.8019	20.5577	30.5043	24.0818	19.156	28.9874	24.0751		33.6025	35.32	47.89	38.9375	35.836	31.2601	38.1295	35.0752	44.7675	27.2354	36.4396	36.1475	25.5869	30.1023	23.1556	26.2816		42.6449	46.3112	45.6724	44.8762	47.6619	60.2045	42.4973	50.1213	38.9559	41.3906	56.6631	45.6699	38.464
	All Targets	Tlcd1	40.1364	31.4111	44.3612	38.6362	24.0818	28.3316	35.2923	29.2352	30.1023	29.0272	23.4945	27.5413	48.1636	41.0486	31.2172	40.1431		32.9025	36.1227	31.4706	33.4986	37.2695	28.9445	32.1091	32.7744	30.8741	32.9692	30.1023	31.3152	32.3599	22.8362	35.5052	30.2338		30.1023	32.4178	29.0643	30.5281	37.6278	25.3493	35.4144	32.7972	56.6631	22.5767	42.4973	40.579	40.1364
	All Targets	Pdia5	47.6619	39.2638	38.0239	41.6499	60.2045	67.2874	62.2806	63.2575	60.2045	61.2796	67.5466	63.0102	42.1432	27.3657	46.8258	38.7782		58.1044	59.4018	60.2045	59.2369	44.4367	53.2579	50.1705	49.2883	61.7483	74.539	58.6202	64.9691	45.1534	38.4063	35.5052	39.6883		35.1193	44.7675	43.5964	41.1611	62.7131	60.2045	31.873	51.5969	49.5802	26.3395	49.5802	41.8333	53.5152
	All Targets	Btbd6	25.0852	23.5583	47.5299	32.0578	42.1432	37.1852	33.2163	37.5149	23.6518	30.1023	29.3681	27.7074	21.0716	43.7851	44.596	36.4842		36.4027	28.0955	39.6803	34.7262	25.8019	33.5756	50.1705	36.516	33.9615	28.6688	42.7769	35.1358	32.3599	26.9882	33.9615	31.1032		40.1364	35.5052	35.2923	36.978	80.2727	38.0239	46.0388	54.7785	67.2874	37.6278	46.0388	50.318	63.5492
	All Targets	Reep3	75.2557	73.2925	60.2045	69.5842	42.1432	65.5167	45.6724	51.1108	55.9042	60.2045	88.1042	68.071	42.1432	43.7851	75.8131	53.9138		71.4054	61.0073	50.6266	61.0131	55.9042	53.2579	70.2386	59.8002	71.0105	65.9383	66.5419	67.8302	64.7199	55.0145	55.5734	58.4359		62.7131	58.6608	85.1168	68.8302	47.6619	63.3732	24.7901	45.2751	38.9559	45.1534	70.8289	51.6461	31.7746
	All Targets	Herpud1	210.716	149.203	190.12	183.346	171.583	116.868	180.614	156.355	219.317	228.992	205.577	217.962	207.706	249.028	240.818	232.517		182.014	183.022	157.353	174.129	200.682	178.298	204.695	194.558	228.469	250.852	236.065	238.462	205.448	193.07	216.119	204.879		137.969	132.759	141.169	137.299	60.2045	91.8911	131.033	94.3764	84.9947	67.7301	116.868	89.8641	60.2045
	All Targets	Wdr76	12.5426	52.3518	34.8553	33.2499	36.1227	19.4779	35.2923	30.2977	17.2013	19.3515	30.8365	22.4631	15.0511	35.5754	28.9874	26.538		32.2024	21.6736	30.1023	27.9928	38.7029	30.1023	24.0818	30.9623	33.9615	28.6688	36.4396	33.0233	23.3293	35.2923	16.9808	25.2008		50.1705	40.1364	16.6082	35.6383	37.6278	44.3612	35.4144	39.1345	31.873	75.2557	46.0388	51.0558	60.2045
	All Targets	Dnajc21	30.1023	23.5583	34.8553	29.5053	27.092	19.4779	24.9122	23.8274	38.7029	24.7269	20.5577	27.9958	15.0511	21.8926	13.3788	16.7742		38.5029	36.9255	36.9437	37.4574	38.7029	30.1023	42.1432	36.9828	43.2238	22.9351	34.8553	33.6714	27.092	22.8362	30.8741	26.9341		17.5597	23.1556	26.9882	22.5678	35.1193	25.3493	24.7901	28.4196	28.3316	41.3906	42.4973	37.4065	38.464
	All Targets	6030458C11Rik	40.1364	31.4111	41.1926	37.58	18.0614	30.1023	31.1403	26.4346	45.1534	21.5016	29.3681	32.0077	18.0614	46.5217	24.5278	29.7036		39.903	32.9118	41.0486	37.9545	40.1364	34.7334	44.15	39.6733	29.3304	34.4026	38.0239	33.919	33.1125	36.3303	43.2238	37.5555		35.1193	43.2238	41.5204	39.9545	47.6619	41.1926	53.1217	47.3254	38.9559	45.1534	46.0388	43.3827	51.8428
	All Targets	Snx15	62.7131	60.2045	60.2045	61.0407	24.0818	37.1852	24.9122	28.7264	32.2524	24.7269	17.6208	24.8667	24.0818	27.3657	15.6086	22.352		29.4022	32.1091	31.4706	30.994	27.2354	43.9956	22.075	31.102	37.049	30.1023	28.5179	31.8897	31.6074	26.9882	18.5245	25.7067		37.6278	29.3304	39.4444	35.4675	35.1193	22.1806	28.3316	28.5438	17.7072	37.6278	21.2487	25.5279	38.464
	All Targets	Zfp691	20.0682	34.0287	41.1926	31.7631	24.0818	21.2487	31.1403	25.4903	17.2013	22.5767	35.2417	25.0066	30.1023	32.8388	28.9874	30.6428		32.9025	32.1091	31.4706	32.1607	31.5357	38.2067	34.1159	34.6195	38.5927	24.3685	36.4396	33.1336	26.3395	17.6462	30.8741	24.9533		20.0682	23.1556	31.1403	24.788	60.2045	57.0359	49.5802	55.6069	35.4144	22.5767	60.2045	39.3986	38.464
	All Targets	Ipp	30.1023	34.0287	50.6986	38.2765	24.0818	38.9559	35.2923	32.7767	34.4026	17.2013	26.4313	26.0117	12.0409	38.312	33.447	27.9333		32.9025	38.5309	28.734	33.3891	30.1023	34.7334	34.1159	32.9839	33.9615	31.5357	19.012	28.1697	27.8446	31.1403	21.6119	26.8656		27.5938	27.7867	31.1403	28.8402	35.1193	34.8553	31.873	33.9492	28.3316	60.2045	38.9559	42.4973	45.1534
	All Targets	Wdr41	32.6108	41.8814	47.5299	40.674	27.092	24.7901	12.4561	21.4461	27.9521	22.5767	14.684	21.7376	33.1125	19.156	24.5278	25.5988		27.3021	33.7145	50.6266	37.2144	27.2354	39.3645	36.1227	34.2409	40.1364	28.6688	34.8553	34.5535	29.3497	23.8742	13.8934	22.3724		35.1193	33.9615	12.4561	27.179	35.1193	31.6866	42.4973	36.4344	38.9559	48.9162	28.3316	38.7345	61.8769
	All Targets	Dicer1	35.1193	36.6462	63.3732	45.0463	36.1227	28.3316	35.2923	33.2489	21.5016	32.2524	27.8997	27.2179	39.133	30.1023	44.596	37.9437		30.8023	31.3064	36.9437	33.0175	54.4708	47.469	36.1227	46.0208	26.243	38.7029	57.0359	40.6606	40.6381	35.2923	41.6801	39.2035		27.5938	44.7675	35.2923	35.8845	42.6449	25.3493	56.6631	41.5524	35.4144	52.679	42.4973	43.5302	50.1705
	All Targets	Rad50	35.1193	28.7935	38.0239	33.9789	18.0614	31.873	39.4444	29.7929	23.6518	22.5767	26.4313	24.2199	27.092	27.3657	24.5278	26.3285		25.902	27.2927	38.312	30.5022	27.2354	49.7845	46.1568	41.0589	43.2238	32.9692	30.1023	35.4317	36.1227	35.2923	27.7867	33.0673		45.1534	60.2045	43.5964	49.6515	77.7642	76.0478	74.3703	76.0608	46.0388	41.3906	63.746	50.3918	76.928
	All Targets	Mttp	82.7813	102.086	88.7225	91.1966	108.368	108.014	78.8887	98.4236	150.511	135.46	154.182	146.718	114.389	166.931	156.086	145.802		135.81	127.634	112.199	125.214	120.409	118.094	96.3273	111.61	94.1661	118.976	98.2285	103.79	136.213	112.105	126.584	124.967		130.443	75.6416	78.8887	94.9912	65.2216	44.3612	53.1217	54.2348	63.746	120.409	81.4532	88.5361	55.1875
	All Targets	Uty	42.6449	44.499	50.6986	45.9475	21.0716	23.0194	31.1403	25.0771	21.5016	23.6518	16.1524	20.4353	27.092	24.6291	28.9874	26.9029		31.5024	24.8845	28.734	28.3736	37.2695	35.8912	28.0955	33.752	24.6993	14.3344	31.6866	23.5734	30.1023	25.9502	33.9615	30.0047		25.0852	27.7867	24.9122	25.9281	52.679	63.3732	53.1217	56.3913	28.3316	33.8651	38.9559	33.7175	43.4811
	All Targets	Creld2	27.5938	23.5583	25.3493	25.5004	39.133	23.0194	43.5964	35.2496	17.2013	29.0272	24.9629	23.7305	21.0716	43.7851	17.8384	27.565		35.7027	34.5173	36.9437	35.7212	38.7029	34.7334	32.1091	35.1818	27.7867	37.2695	34.8553	33.3038	30.1023	23.8742	32.4178	28.7981		25.0852	27.7867	29.0643	27.3121	50.1705	63.3732	53.1217	55.5551	56.6631	41.3906	42.4973	46.8504	66.8939
	All Targets	Dolk	42.6449	39.2638	44.3612	42.09	51.1739	40.7266	12.4561	34.7855	34.4026	35.4777	26.4313	32.1038	18.0614	35.5754	40.1364	31.2577		39.203	35.32	47.89	40.8043	32.9692	39.3645	40.1364	37.49	24.6993	37.2695	31.6866	31.2185	35.3702	24.9122	33.9615	31.4146		57.696	37.049	33.2163	42.6538	52.679	63.3732	56.6631	57.5718	31.873	52.679	31.873	38.8083	55.1875
	All Targets	Vps28	35.1193	57.587	47.5299	46.7454	60.2045	49.5802	51.9005	53.8951	60.2045	53.7541	54.3309	56.0965	42.1432	46.5217	62.4343	50.3664		63.0048	55.3882	60.2045	59.5325	60.2045	52.1001	56.1909	56.1652	61.7483	64.5049	52.2829	59.512	60.2045	63.3186	60.2045	61.2426		45.1534	47.8549	51.9005	48.3029	35.1193	47.5299	42.4973	41.7155	46.0388	45.1534	49.5802	46.9241	40.1364
	All Targets	Arhgap26	45.1534	44.499	38.0239	42.5588	48.1636	42.4973	37.3683	42.6764	17.2013	31.1774	17.6208	21.9998	33.1125	32.8388	28.9874	31.6462		35.7027	36.1227	32.8388	34.8881	40.1364	32.4178	32.1091	34.8878	35.5052	38.7029	44.3612	39.5231	24.0818	18.6842	38.5927	27.1195		25.0852	27.7867	35.2923	29.3881	42.6449	44.3612	46.0388	44.3483	53.1217	33.8651	46.0388	44.3418	46.8258
	All Targets	Gtpbp10	47.6619	49.7342	41.1926	46.1962	33.1125	31.873	29.0643	31.3499	30.1023	32.2524	32.3049	31.5532	39.133	30.1023	31.2172	33.4841		30.1023	45.7555	39.6803	38.5127	27.2354	32.4178	22.075	27.2427	32.4178	32.9692	47.5299	37.639	33.8651	23.8742	24.6993	27.4795		27.5938	32.4178	37.3683	32.46	22.5767	34.8553	42.4973	33.3098	60.2045	26.3395	28.3316	38.2919	41.8087
	All Targets	Slc35e3	62.7131	44.499	50.6986	52.6369	54.1841	42.4973	53.9765	50.2193	55.9042	39.778	63.1414	52.9412	27.092	30.1023	42.3662	33.1868		49.0037	45.7555	43.7851	46.1814	61.638	41.6801	44.15	49.156	64.8357	71.6721	64.9575	67.1551	36.8753	42.5584	37.049	38.8275		70.2386	50.9423	37.3683	52.8498	47.6619	41.1926	60.2045	49.6864	49.5802	60.2045	49.5802	53.1217	38.464
	All Targets	Atp6v1a	17.5597	39.2638	28.5179	28.4471	33.1125	40.7266	39.4444	37.7612	25.8019	34.4026	29.3681	29.8575	24.0818	43.7851	20.0682	29.3117		30.8023	33.7145	27.3657	30.6275	41.5698	37.049	30.1023	36.2403	21.6119	37.2695	19.012	25.9644	41.3906	39.4444	35.5052	38.7801		47.6619	29.3304	41.5204	39.5042	30.1023	19.012	35.4144	28.1762	56.6631	45.1534	24.7901	42.2022	46.8258
	All Targets	Arfgef1	20.0682	49.7342	31.6866	33.8297	27.092	49.5802	47.7484	41.4736	25.8019	50.5288	44.0521	40.1276	33.1125	38.312	42.3662	37.9302		53.204	41.7418	43.7851	46.2437	41.5698	40.5223	36.1227	39.4049	46.3112	48.737	45.9456	46.9979	53.4315	36.3303	33.9615	41.2411		67.7301	50.9423	47.7484	55.4736	35.1193	15.8433	28.3316	26.4314	17.7072	22.5767	24.7901	21.6913	26.7576
	All Targets	Nsd1	47.6619	41.8814	41.1926	43.5786	69.2352	69.0582	60.2045	66.166	55.9042	56.9793	52.8625	55.2487	51.1739	54.7314	71.3535	59.0863		53.9041	53.7827	56.0997	54.5955	53.0373	67.1512	44.15	54.7795	63.292	67.3718	50.6986	60.4541	39.133	59.1665	55.5734	51.291		40.1364	50.9423	56.0525	49.0437	40.1364	34.8553	67.2874	47.4264	38.9559	30.1023	46.0388	38.3656	58.5322
	All Targets	Lactb2	115.392	104.704	117.24	112.445	105.358	122.18	103.801	110.446	163.412	159.112	174.74	165.755	198.675	243.555	214.061	218.763		152.612	165.362	158.721	158.898	116.109	157.458	144.491	139.353	121.953	116.109	134.668	124.243	197.17	172.31	197.594	189.025		122.918	115.778	128.713	122.47	75.2557	50.6986	56.6631	60.8725	74.3703	94.0696	77.9118	82.1172	43.4811
	All Targets	Dph3	47.6619	36.6462	19.012	34.44	48.1636	35.4144	41.5204	41.6995	34.4026	37.6278	29.3681	33.7995	63.2148	38.312	33.447	44.9912		41.3031	36.9255	54.7314	44.32	38.7029	38.2067	24.0818	33.6638	41.6801	51.6039	36.4396	43.2412	33.8651	39.4444	46.3112	39.8735		47.6619	47.8549	22.8362	39.451	30.1023	15.8433	56.6631	34.2029	35.4144	48.9162	38.9559	41.0955	30.1023
	All Targets	Emc3	42.6449	31.4111	41.1926	38.4162	36.1227	42.4973	49.8245	42.8148	36.5528	31.1774	42.5837	36.7713	15.0511	51.9948	24.5278	30.5246		47.6036	40.9391	53.3631	47.3019	38.7029	40.5223	32.1091	37.1114	33.9615	44.4367	33.2709	37.2231	36.1227	26.9882	49.3986	37.5032		42.6449	49.3986	35.2923	42.4453	42.6449	25.3493	53.1217	40.3719	38.9559	37.6278	31.873	36.1522	31.7746
	All Targets	Akap14	32.6108	60.2045	50.6986	47.838	15.0511	63.746	37.3683	38.7218	25.8019	23.6518	32.3049	27.2529	27.092	54.7314	33.447	38.4235		38.5029	36.1227	39.6803	38.102	50.1705	28.9445	54.1841	44.433	30.8741	47.3036	34.8553	37.6777	27.8446	33.2163	35.5052	32.1887		45.1534	38.5927	66.4326	50.0596	65.2216	50.6986	63.746	59.8887	70.8289	52.679	77.9118	67.1399	78.6004
	All Targets	Chordc1	52.679	44.499	34.8553	44.0111	30.1023	24.7901	35.2923	30.0616	25.8019	26.877	26.4313	26.3701	45.1534	19.156	17.8384	27.3826		40.6031	24.0818	41.0486	35.2445	47.3036	39.3645	48.1636	44.9439	41.6801	35.836	20.5963	32.7041	35.3702	32.1783	30.8741	32.8075		27.5938	54.0297	31.1403	37.5879	50.1705	41.1926	49.5802	46.9811	38.9559	33.8651	49.5802	40.8004	50.1705
	All Targets	Nae1	32.6108	39.2638	38.0239	36.6329	36.1227	31.873	26.9882	31.6613	32.2524	23.6518	16.1524	24.0189	30.1023	21.8926	24.5278	25.5075		26.602	31.3064	24.6291	27.5125	24.3685	28.9445	44.15	32.4877	27.7867	21.5016	31.6866	26.9916	24.0818	22.8362	20.0682	22.3287		35.1193	33.9615	22.8362	30.639	47.6619	41.1926	21.2487	36.7011	53.1217	26.3395	24.7901	34.7504	48.4981
	All Targets	Clk4	62.7131	54.9694	50.6986	56.127	42.1432	44.268	60.2045	48.8719	58.0544	52.679	42.5837	51.1057	60.2045	68.4143	46.8258	58.4815		51.8039	48.1636	64.3094	54.759	57.3377	59.0468	72.2455	62.8766	58.6608	45.8701	45.9456	50.1588	40.6381	51.9005	54.0297	48.8561		37.6278	57.1171	24.9122	39.8857	57.696	60.2045	49.5802	55.8269	56.6631	48.9162	46.0388	50.5394	48.4981
	All Targets	Gsk3b	47.6619	36.6462	34.8553	39.7211	36.1227	51.3509	51.9005	46.458	19.3515	36.5528	33.7733	29.8925	33.1125	35.5754	35.6768	34.7882		36.4027	33.7145	30.1023	33.4065	35.836	40.5223	38.1295	38.1626	41.6801	32.9692	49.1142	41.2545	27.092	33.2163	33.9615	31.4233		47.6619	49.3986	72.6607	56.5737	35.1193	25.3493	31.873	30.7805	46.0388	56.4418	35.4144	45.965	41.8087
	All Targets	Ccnb1	42.6449	57.587	34.8553	45.029	6.02045	31.873	47.7484	28.5473	17.2013	31.1774	24.9629	24.4472	18.0614	41.0486	17.8384	25.6494		29.4022	32.1091	24.6291	28.7135	45.8701	27.7867	38.1295	37.2621	24.6993	31.5357	39.6083	31.9478	18.8139	34.2543	23.1556	25.4079		45.1534	33.9615	37.3683	38.8278	60.2045	63.3732	46.0388	56.5388	67.2874	56.4418	53.1217	58.9503	51.8428
	All Targets	Pom121	32.6108	36.6462	25.3493	31.5354	6.02045	30.1023	53.9765	30.0331	21.5016	24.7269	36.7101	27.6462	15.0511	27.3657	26.7576	23.0581		31.5024	24.8845	25.9974	27.4614	35.836	33.5756	40.1364	36.516	40.1364	38.7029	31.6866	36.842	26.3395	23.8742	20.0682	23.4273		17.5597	20.0682	51.9005	29.8428	55.1875	44.3612	38.9559	46.1682	49.5802	45.1534	42.4973	45.7437	53.5152
	All Targets	Ddx6	107.866	75.9101	76.0478	86.6081	90.3068	97.3897	105.877	97.8578	116.109	103.208	82.2306	100.516	96.3273	106.726	104.801	102.618		86.1065	93.9191	80.7288	86.9181	83.1396	99.5691	78.2659	86.9915	77.1853	75.9724	82.3852	78.5143	91.8119	97.5729	81.8164	90.4004		80.2727	86.4476	78.8887	81.8697	55.1875	57.0359	92.0775	68.1003	63.746	52.679	53.1217	56.5155	78.6004
	All Targets	Npm3	55.1875	47.1166	38.0239	46.776	45.1534	33.6437	45.6724	41.4898	43.0032	34.4026	30.8365	36.0808	24.0818	35.5754	28.9874	29.5482		37.1028	26.49	42.4168	35.3365	38.7029	32.4178	30.1023	33.741	38.5927	32.9692	15.8433	29.135	20.319	36.3303	32.4178	29.6891		50.1705	46.3112	29.0643	41.8486	37.6278	41.1926	46.0388	41.6197	38.9559	30.1023	38.9559	36.0047	40.1364
	All Targets	Rabep2	30.1023	36.6462	28.5179	31.7555	45.1534	28.3316	20.7602	31.415	21.5016	27.9521	48.4573	32.637	42.1432	19.156	33.447	31.582		35.0026	33.7145	35.5754	34.7642	40.1364	43.9956	50.1705	44.7675	32.4178	37.2695	38.0239	35.9037	32.3599	18.6842	43.2238	31.4226		45.1534	40.1364	37.3683	40.886	40.1364	34.8553	70.8289	48.6068	38.9559	48.9162	42.4973	43.4565	53.5152
	All Targets	Bod1	30.1023	28.7935	19.012	25.9692	21.0716	44.268	39.4444	34.928	23.6518	31.1774	26.4313	27.0868	24.0818	13.6829	11.149	16.3046		36.4027	40.1364	36.9437	37.8276	35.836	20.84	36.1227	30.9329	35.5052	30.1023	23.765	29.7908	22.5767	24.9122	16.9808	21.4899		27.5938	35.5052	37.3683	33.4891	17.5597	22.1806	38.9559	26.2321	28.3316	18.8139	28.3316	25.159	43.4811
	All Targets	C4b	248.344	277.464	231.312	252.373	412.401	396.642	338.391	382.478	505.288	541.841	531.562	526.23	415.411	407.749	381.295	401.485		560.742	537.827	585.626	561.399	305.323	272.078	218.743	265.381	662.25	626.414	611.551	633.405	467.338	425.584	483.18	458.701		451.534	370.49	440.116	420.713	170.58	158.433	191.238	173.417	152.282	176.851	155.824	161.652	100.341
	All Targets	Map2k3	72.7472	91.6156	53.8672	72.7433	60.2045	61.9753	91.3448	71.1749	66.655	88.1567	105.725	86.8456	87.2966	114.936	86.9621	96.3982		70.7053	78.6673	57.468	68.9469	70.2386	70.6246	58.1977	66.3536	61.7483	73.1055	52.2829	62.3789	82.0287	87.1928	97.2535	88.825		67.7301	69.4668	47.7484	61.6484	62.7131	72.8792	49.5802	61.7242	31.873	48.9162	42.4973	41.0955	35.1193
	All Targets	Brpf1	30.1023	44.499	31.6866	35.4293	30.1023	42.4973	31.1403	34.58	27.9521	33.3275	24.9629	28.7475	24.0818	35.5754	26.7576	28.8049		42.7032	44.15	35.5754	40.8095	44.4367	38.2067	30.1023	37.5819	38.5927	37.2695	31.6866	35.8496	26.3395	32.1783	24.6993	27.739		42.6449	40.1364	29.0643	37.2818	55.1875	38.0239	56.6631	49.9582	67.2874	41.3906	56.6631	55.1137	65.2216
	All Targets	Rpn1	55.1875	78.5277	34.8553	56.1901	72.2455	54.8924	62.2806	63.1395	68.8052	86.0065	60.2045	71.6721	51.1739	49.2583	62.4343	54.2888		68.6052	85.0891	69.7825	74.4923	61.638	45.1534	56.1909	54.3274	80.2727	71.6721	74.4635	75.4694	61.7097	69.5466	66.3794	65.8786		57.696	72.5542	56.0525	62.1009	47.6619	66.5419	35.4144	49.8727	42.4973	48.9162	63.746	51.7198	41.8087
	All Targets	Nelfb	47.6619	34.0287	19.012	33.5675	27.092	40.7266	16.6082	28.1423	23.6518	24.7269	19.0892	22.4893	12.0409	46.5217	17.8384	25.467		35.0026	31.3064	32.8388	33.0493	28.6688	26.6289	24.0818	26.4599	40.1364	32.9692	39.6083	37.5713	34.6176	28.0263	43.2238	35.2892		12.5426	33.9615	22.8362	23.1135	37.6278	44.3612	21.2487	34.4126	42.4973	22.5767	24.7901	29.9547	33.447
	All Targets	Usp19	70.2386	62.8221	47.5299	60.1969	81.2761	77.9118	70.5846	76.5908	51.6039	63.4298	46.9889	54.0075	69.2352	73.8874	73.5833	72.2353		82.6062	77.0618	67.046	75.5713	64.5049	49.7845	68.2318	60.8404	80.2727	77.4058	68.1262	75.2683	55.6892	68.5086	77.1853	67.1277		57.696	67.9231	62.2806	62.6332	47.6619	66.5419	63.746	59.3166	53.1217	52.679	70.8289	58.8765	66.8939
	All Targets	1190007I07Rik	45.1534	60.2045	38.0239	47.794	51.1739	53.1217	35.2923	46.5293	45.1534	36.5528	44.0521	41.9194	33.1125	60.2045	60.2045	51.1739		44.8034	36.1227	46.5217	42.4826	54.4708	34.7334	50.1705	46.4582	50.9423	37.2695	42.7769	43.6629	38.3804	49.8245	35.5052	41.2367		40.1364	38.5927	31.1403	36.6231	60.2045	50.6986	92.0775	67.6602	92.0775	71.4929	67.2874	76.9526	70.2386
	All Targets	Zkscan7	45.1534	20.9407	15.8433	27.3125	18.0614	35.4144	22.8362	25.4373	21.5016	27.9521	23.4945	24.3161	30.1023	35.5754	26.7576	30.8118		34.3026	36.1227	20.5243	30.3165	30.1023	30.1023	36.1227	32.1091	20.0682	17.2013	38.0239	25.0978	33.8651	29.0643	26.243	29.7241		30.1023	33.9615	31.1403	31.7347	32.6108	25.3493	31.873	29.9444	49.5802	18.8139	56.6631	41.6857	46.8258
	All Targets	Mid1ip1	40.1364	57.587	31.6866	43.1366	36.1227	38.9559	37.3683	37.4823	53.7541	59.1295	45.5205	52.8013	99.3375	87.5702	91.4217	92.7765		41.3031	42.5445	38.312	40.7199	48.737	40.5223	56.1909	48.4834	40.1364	35.836	41.1926	39.055	42.8957	43.5964	49.3986	45.2969		37.6278	49.3986	26.9882	38.0049	55.1875	50.6986	53.1217	53.0026	24.7901	26.3395	24.7901	25.3066	33.447
	All Targets	Fmnl2	67.7301	28.7935	63.3732	53.2989	33.1125	44.268	41.5204	39.6336	17.2013	19.3515	20.5577	19.0368	30.1023	24.6291	22.298	25.6765		34.3026	37.7282	36.9437	36.3248	51.6039	32.4178	58.1977	47.4065	26.243	30.1023	17.4276	24.591	27.8446	33.2163	30.8741	30.645		50.1705	55.5734	31.1403	45.6281	42.6449	38.0239	38.9559	39.8749	49.5802	41.3906	49.5802	46.8504	26.7576
	All Targets	Ces1g	70.2386	54.9694	47.5299	57.5793	45.1534	83.2239	64.3566	64.2446	77.4058	78.4809	74.8886	76.9251	102.348	71.1508	93.6515	89.05		61.6047	56.9936	57.468	58.6888	111.808	94.9379	84.2864	97.0109	63.292	51.6039	50.6986	55.1981	143.738	142.207	175.983	153.976		122.918	89.535	80.9647	97.8058	90.3068	82.3852	81.4532	84.7151	70.8289	79.0185	81.4532	77.1002	46.8258
	All Targets	Arhgap1	22.5767	39.2638	47.5299	36.4568	39.133	17.7072	37.3683	31.4028	19.3515	26.877	44.0521	30.0935	33.1125	27.3657	46.8258	35.768		39.903	32.1091	38.312	36.7747	41.5698	33.5756	22.075	32.4068	40.1364	35.836	34.8553	36.9426	34.6176	24.9122	24.6993	28.0764		30.1023	37.049	43.5964	36.9159	35.1193	41.1926	31.873	36.0616	35.4144	37.6278	46.0388	39.6937	56.8598
	All Targets	Psd2	35.1193	26.1759	25.3493	28.8815	24.0818	44.268	33.2163	33.8554	30.1023	24.7269	23.4945	26.1079	18.0614	30.1023	22.298	23.4872		30.8023	35.32	32.8388	32.9871	48.737	30.1023	34.1159	37.6517	37.049	27.2354	45.9456	36.7433	38.3804	21.7982	29.3304	29.8363		32.6108	38.5927	39.4444	36.8826	42.6449	38.0239	56.6631	45.7773	46.0388	52.679	42.4973	47.0717	50.1705
	All Targets	Ankrd12	47.6619	18.3231	41.1926	35.7259	27.092	42.4973	35.2923	34.9606	21.5016	27.9521	32.3049	27.2529	30.1023	43.7851	31.2172	35.0349		31.5024	37.7282	24.6291	31.2866	44.4367	34.7334	28.0955	35.7552	24.6993	31.5357	30.1023	28.7791	25.5869	30.1023	35.5052	30.3982		35.1193	43.2238	18.6842	32.3424	32.6108	47.5299	46.0388	42.0598	49.5802	45.1534	21.2487	38.6608	58.5322
	All Targets	Polb	35.1193	28.7935	34.8553	32.9227	36.1227	35.4144	22.8362	31.4578	47.3036	26.877	29.3681	34.5162	42.1432	41.0486	49.0556	44.0824		32.9025	33.7145	30.1023	32.2398	25.8019	34.7334	32.1091	30.8815	32.4178	45.8701	34.8553	37.7144	30.8548	36.3303	20.0682	29.0844		37.6278	38.5927	43.5964	39.939	45.1534	15.8433	38.9559	33.3175	60.2045	41.3906	38.9559	46.8504	46.8258
	All Targets	Psme4	65.2216	36.6462	34.8553	45.5744	54.1841	53.1217	47.7484	51.6847	43.0032	70.9554	66.0782	60.0123	63.2148	35.5754	73.5833	57.4578		71.4054	81.8782	62.9411	72.0749	67.3718	48.6267	52.1773	56.0586	69.4668	61.638	63.3732	64.826	64.7199	59.1665	69.4668	64.4511		57.696	72.5542	51.9005	60.7169	72.7472	72.8792	38.9559	61.5274	63.746	48.9162	53.1217	55.2613	58.5322
	All Targets	Prr9	25.0852	54.9694	38.0239	39.3595	18.0614	28.3316	51.9005	32.7645	17.2013	29.0272	26.4313	24.2199	36.1227	19.156	31.2172	28.832		25.902	32.1091	45.1534	34.3882	47.3036	23.1556	28.0955	32.8515	33.9615	30.1023	36.4396	33.5011	24.0818	21.7982	46.3112	30.7304		37.6278	37.049	33.2163	35.9644	67.7301	15.8433	24.7901	36.1212	21.2487	37.6278	31.873	30.2498	50.1705
	All Targets	Gm7137	32.6108	41.8814	44.3612	39.6178	39.133	37.1852	29.0643	35.1275	43.0032	31.1774	35.2417	36.4741	27.092	32.8388	42.3662	34.099		32.2024	24.0818	50.6266	35.6369	27.2354	34.7334	38.1295	33.3661	30.8741	14.3344	23.765	22.9912	24.0818	28.0263	15.4371	22.515		37.6278	29.3304	26.9882	31.3155	40.1364	44.3612	56.6631	47.0536	70.8289	18.8139	49.5802	46.4077	53.5152
	All Targets	Phactr3	32.6108	36.6462	38.0239	35.7603	33.1125	28.3316	24.9122	28.7854	23.6518	19.3515	20.5577	21.187	18.0614	16.4194	22.298	18.9263		31.5024	28.8982	32.8388	31.0798	40.1364	38.2067	20.0682	32.8038	23.1556	25.8019	26.9336	25.2971	23.3293	21.7982	32.4178	25.8484		30.1023	26.243	33.2163	29.8539	65.2216	19.012	92.0775	58.7704	46.0388	45.1534	42.4973	44.5632	48.4981
	All Targets	Rpusd3	37.6278	34.0287	47.5299	39.7288	21.0716	42.4973	16.6082	26.7257	38.7029	27.9521	26.4313	31.0288	42.1432	21.8926	28.9874	31.0077		41.3031	36.9255	23.2608	33.8298	37.2695	48.6267	40.1364	42.0109	41.6801	32.9692	42.7769	39.142	36.8753	35.2923	33.9615	35.3764		45.1534	27.7867	35.2923	36.0775	32.6108	28.5179	35.4144	32.1811	56.6631	37.6278	28.3316	40.8742	65.2216
	All Targets	Rpn2	92.8153	68.0573	76.0478	78.9735	93.317	84.9947	124.561	100.958	101.058	123.634	95.4462	106.713	108.368	109.463	122.639	113.49		116.209	115.593	108.095	113.299	98.9075	112.305	100.341	103.851	103.428	107.508	115.656	108.864	104.605	94.4589	115.778	104.947		87.7983	111.147	70.5846	89.8433	45.1534	66.5419	38.9559	50.2171	70.8289	48.9162	81.4532	67.0661	46.8258
	All Targets	Sar1a	72.7472	52.3518	50.6986	58.5992	78.2659	61.9753	41.5204	60.5872	75.2557	87.0816	83.699	82.0121	63.2148	65.6777	75.8131	68.2352		79.106	61.81	57.468	66.128	44.4367	74.0979	58.1977	58.9108	69.4668	75.9724	77.6322	74.3571	88.0491	94.4589	75.6416	86.0499		62.7131	81.8164	80.9647	75.1647	85.2898	88.7225	74.3703	82.7942	67.2874	75.2557	70.8289	71.124	73.5833
	All Targets	Otud4	40.1364	28.7935	22.1806	30.3702	36.1227	21.2487	41.5204	32.9639	25.8019	39.778	23.4945	29.6915	30.1023	30.1023	31.2172	30.4739		23.8018	33.7145	17.7877	25.1014	27.2354	26.6289	28.0955	27.3199	30.8741	31.5357	28.5179	30.3093	24.8344	26.9882	9.26224	20.3616		35.1193	15.4371	26.9882	25.8482	47.6619	25.3493	28.3316	33.7809	28.3316	48.9162	46.0388	41.0955	36.7917
	All Targets	Polr3e	52.679	47.1166	22.1806	40.6587	42.1432	19.4779	31.1403	30.9205	12.901	23.6518	26.4313	20.9947	51.1739	27.3657	22.298	33.6125		39.203	33.7145	25.9974	32.9716	48.737	34.7334	54.1841	45.8848	44.7675	28.6688	33.2709	35.5691	36.1227	23.8742	26.243	28.7467		47.6619	47.8549	29.0643	41.527	65.2216	72.8792	35.4144	57.8384	63.746	37.6278	38.9559	46.7766	45.1534
	All Targets	Coq4	30.1023	47.1166	25.3493	34.1894	24.0818	28.3316	31.1403	27.8512	27.9521	19.3515	24.9629	24.0888	15.0511	35.5754	15.6086	22.0784		21.0016	22.4764	21.8926	21.7902	37.2695	27.7867	42.1432	35.7331	24.6993	34.4026	23.765	27.6223	25.5869	29.0643	29.3304	27.9939		50.1705	30.8741	29.0643	36.7029	55.1875	28.5179	42.4973	42.0676	56.6631	56.4418	38.9559	50.6869	41.8087
	All Targets	Slamf7	25.0852	26.1759	22.1806	24.4806	30.1023	40.7266	22.8362	31.2217	10.7508	13.9761	19.0892	14.6054	24.0818	10.9463	13.3788	16.1356		35.0026	29.7009	24.6291	29.7776	35.836	41.6801	26.0886	34.5349	37.049	27.2354	36.4396	33.5746	27.092	15.5701	29.3304	23.9975		27.5938	35.5052	41.5204	34.8731	50.1705	72.8792	49.5802	57.5433	74.3703	48.9162	42.4973	55.2613	43.4811
	All Targets	Ahr	32.6108	28.7935	34.8553	32.0865	33.1125	21.2487	39.4444	31.2685	21.5016	23.6518	23.4945	22.8826	21.0716	19.156	26.7576	22.3284		16.8013	28.0955	27.3657	24.0875	28.6688	38.2067	40.1364	35.6706	26.243	30.1023	41.1926	32.5126	18.8139	25.9502	32.4178	25.7273		27.5938	27.7867	60.2045	38.5283	37.6278	63.3732	46.0388	49.0133	28.3316	52.679	56.6631	45.8912	33.447
	All Targets	Nudt8	47.6619	65.4397	38.0239	50.3752	36.1227	35.4144	37.3683	36.3018	47.3036	29.0272	23.4945	33.2751	27.092	24.6291	31.2172	27.6461		25.902	30.5036	42.4168	32.9408	37.2695	46.3112	34.1159	39.2322	40.1364	41.5698	57.0359	46.2474	39.133	35.2923	40.1364	38.1872		32.6108	30.8741	37.3683	33.6178	37.6278	50.6986	56.6631	48.3298	28.3316	37.6278	24.7901	30.2498	46.8258
	All Targets	Chic1	40.1364	20.9407	57.0359	39.371	45.1534	21.2487	24.9122	30.4381	19.3515	23.6518	27.8997	23.6343	9.03068	30.1023	33.447	24.1933		25.902	22.4764	19.156	22.5114	43.0032	46.3112	24.0818	37.7988	27.7867	40.1364	36.4396	34.7876	19.5665	23.8742	20.0682	21.1696		32.6108	47.8549	24.9122	35.126	35.1193	50.6986	46.0388	43.9522	46.0388	30.1023	49.5802	41.9071	56.8598
	All Targets	Gstp1	1480.03	1455.38	1349.85	1428.42	3317.27	3031.48	2592.95	2980.56	2984.43	3214.49	3227.55	3142.16	2968.08	2755.73	2932.18	2885.33		4103.01	4259.27	4067.91	4143.4	1641.29	1567.63	1378.68	1529.2	4259.09	3864.56	4198.47	4107.37	1487.8	1394.05	1418.67	1433.51		820.287	974.079	1056.69	950.353	388.821	383.408	403.725	391.985	509.968	496.688	531.217	512.624	548.53
	All Targets	Git2	42.6449	20.9407	28.5179	30.7012	21.0716	38.9559	43.5964	34.5413	34.4026	36.5528	39.6469	36.8674	12.0409	19.156	46.8258	26.0076		37.1028	20.0682	28.734	28.635	30.1023	26.6289	36.1227	30.9513	33.9615	25.8019	28.5179	29.4271	24.0818	30.1023	35.5052	29.8964		25.0852	30.8741	37.3683	31.1092	45.1534	44.3612	24.7901	38.1016	17.7072	37.6278	21.2487	25.5279	46.8258
	All Targets	Ddhd2	35.1193	47.1166	28.5179	36.918	33.1125	31.873	53.9765	39.654	30.1023	27.9521	38.1785	32.0776	30.1023	35.5754	28.9874	31.555		21.7016	26.49	20.5243	22.9053	45.8701	37.049	50.1705	44.3632	23.1556	32.9692	22.1806	26.1018	38.3804	38.4063	37.049	37.9452		25.0852	43.2238	31.1403	33.1498	47.6619	69.7105	63.746	60.3728	31.873	63.9673	56.6631	50.8345	53.5152
	All Targets	Ywhah	47.6619	39.2638	57.0359	47.9872	27.092	37.1852	45.6724	36.6499	36.5528	39.778	39.6469	38.6592	51.1739	49.2583	46.8258	49.086		39.903	44.15	56.0997	46.7176	63.0714	54.4156	32.1091	49.8654	32.4178	37.2695	53.8672	41.1848	45.1534	37.3683	38.5927	40.3715		40.1364	47.8549	41.5204	43.1705	65.2216	34.8553	31.873	43.9833	56.6631	30.1023	49.5802	45.4485	68.5663
	All Targets	Phf7	35.1193	44.499	28.5179	36.0454	18.0614	30.1023	45.6724	31.2787	17.2013	16.1262	26.4313	19.9196	39.133	21.8926	42.3662	34.4639		30.8023	27.2927	36.9437	31.6796	30.1023	28.9445	28.0955	29.0474	26.243	28.6688	31.6866	28.8661	30.1023	26.9882	29.3304	28.807		45.1534	37.049	29.0643	37.0889	52.679	47.5299	46.0388	48.7492	63.746	18.8139	49.5802	44.0467	50.1705
	All Targets	Rab6a	77.7642	86.3804	66.5419	76.8955	66.225	67.2874	80.9647	71.4924	83.8563	75.2557	86.6358	81.9159	57.1943	95.78	84.7323	79.2355		79.806	93.9191	87.5702	87.0985	81.7062	86.8335	60.2045	76.2481	64.8357	81.7062	60.2045	68.9155	79.0185	88.2308	75.6416	80.9636		97.8324	103.428	64.3566	88.5391	65.2216	44.3612	60.2045	56.5958	84.9947	105.358	81.4532	90.6019	98.6686
	All Targets	Cxxc5	22.5767	31.4111	38.0239	30.6706	33.1125	30.1023	39.4444	34.2197	38.7029	46.2285	38.1785	41.0366	57.1943	32.8388	51.2854	47.1062		32.9025	30.5036	25.9974	29.8012	25.8019	39.3645	32.1091	32.4252	38.5927	40.1364	38.0239	38.9176	37.6278	28.0263	27.7867	31.1469		42.6449	40.1364	41.5204	41.4339	32.6108	31.6866	38.9559	34.4178	31.873	15.0511	21.2487	22.7243	25.0852
	All Targets	Mfn1	57.696	57.587	60.2045	58.4958	27.092	31.873	45.6724	34.8792	51.6039	41.9282	38.1785	43.9035	60.2045	30.1023	37.9066	42.7378		34.3026	33.7145	51.9948	40.004	30.1023	34.7334	54.1841	39.6733	38.5927	44.4367	39.6083	40.8792	36.8753	52.9385	44.7675	44.8604		37.6278	35.5052	41.5204	38.2178	52.679	50.6986	53.1217	52.1664	35.4144	71.4929	38.9559	48.6211	48.4981
	All Targets	Prkag2	72.7472	52.3518	76.0478	67.0489	24.0818	42.4973	33.2163	33.2651	36.5528	31.1774	38.1785	35.3029	24.0818	38.312	55.745	39.3796		44.8034	52.1773	35.5754	44.1854	45.8701	43.9956	34.1159	41.3272	43.2238	34.4026	38.0239	38.5501	44.4009	44.6344	29.3304	39.4552		42.6449	40.1364	43.5964	42.1259	52.679	47.5299	46.0388	48.7492	53.1217	41.3906	60.2045	51.5723	45.1534
	All Targets	Commd7	42.6449	26.1759	53.8672	40.896	27.092	53.1217	49.8245	43.3461	43.0032	33.3275	35.2417	37.1908	27.092	10.9463	28.9874	22.3419		37.8029	26.49	38.312	34.2016	38.7029	33.5756	38.1295	36.8027	26.243	34.4026	15.8433	25.4963	24.8344	24.9122	24.6993	24.8153		47.6619	26.243	45.6724	39.8591	42.6449	50.6986	46.0388	46.4607	63.746	45.1534	31.873	46.9241	48.4981
	All Targets	Ftcd	318.582	282.7	301.023	300.768	418.422	334.666	359.151	370.746	365.528	509.588	475.763	450.293	451.534	443.324	499.475	464.778		413.731	418.221	418.695	416.882	368.394	332.283	335.139	345.272	506.336	364.094	411.926	427.452	501.203	451.534	453.85	468.862		306.04	270.149	309.327	295.172	127.935	123.578	99.1604	116.891	95.619	127.935	134.575	119.376	112.047
	All Targets	D830030K20Rik	57.4775	43.0114	52.2589	50.9159	32.9754	48.4285	52.6835	44.6958	36.8676	36.4102	48.9223	40.7334	37.3559	21.7209	24.119	27.7319		40.215	36.345	31.4408	36.0003	65.1861	45.2868	40.4363	50.3031	44.3396	33.4947	39.5766	39.137	24.0818	23.8516	22.3704	23.4346		38.6996	43.2238	38.0541	39.9925	57.4775	57.5616	57.7592	57.5994	73.6075	46.9972	64.9157	61.8401	54.3449
	All Targets	Gys2	87.7983	68.0573	66.5419	74.1325	114.389	56.6631	53.9765	75.0094	109.658	151.586	167.398	142.881	165.563	221.662	173.924	187.05		65.1049	73.8509	73.8874	70.9477	91.7403	115.778	84.2864	97.2682	67.9231	64.5049	57.0359	63.1546	169.325	147.397	132.759	149.827		67.7301	81.8164	64.3566	71.301	45.1534	25.3493	24.7901	31.7643	56.6631	48.9162	17.7072	41.0955	35.1193
	All Targets	Rnf13	57.696	99.4684	79.2165	78.7936	72.2455	88.5361	72.6607	77.8141	111.808	91.3819	96.9146	100.035	120.409	101.253	122.639	114.767		88.9067	84.2864	87.5702	86.9211	88.8734	100.727	96.3273	95.3092	94.1661	80.2727	71.2949	81.9112	81.2761	95.4969	81.8164	86.1965		77.7642	64.8357	91.3448	77.9816	80.2727	69.7105	49.5802	66.5212	42.4973	52.679	95.619	63.5984	56.8598
	All Targets	Arhgef10l	47.6619	39.2638	19.012	35.3126	33.1125	24.7901	41.5204	33.141	58.0544	53.7541	36.7101	49.5062	24.0818	27.3657	42.3662	31.2712		37.1028	28.0955	30.1023	31.7668	32.9692	49.7845	44.15	42.3012	40.1364	30.1023	28.5179	32.9189	29.3497	22.8362	30.8741	27.6867		17.5597	37.049	24.9122	26.5069	30.1023	44.3612	24.7901	33.0845	31.873	18.8139	17.7072	22.798	31.7746
	All Targets	Polr2l	37.6278	54.9694	34.8553	42.4842	45.1534	35.4144	43.5964	41.3881	34.4026	38.7029	36.7101	36.6052	42.1432	27.3657	40.1364	36.5484		42.7032	37.7282	43.7851	41.4055	40.1364	38.2067	32.1091	36.8174	41.6801	80.2727	61.7889	61.2472	43.6483	45.6724	52.486	47.2689		35.1193	52.486	39.4444	42.3499	15.0511	47.5299	38.9559	33.8456	49.5802	48.9162	46.0388	48.1784	65.2216
	All Targets	Pnn	45.1534	34.0287	41.1926	40.1249	27.092	56.6631	35.2923	39.6825	36.5528	27.9521	36.7101	33.7383	18.0614	35.5754	28.9874	27.5414		34.3026	38.5309	38.312	37.0485	45.8701	45.1534	30.1023	40.3753	37.049	34.4026	39.6083	37.0199	27.092	28.0263	29.3304	28.1496		32.6108	43.2238	39.4444	38.4263	45.1534	31.6866	38.9559	38.5986	28.3316	63.9673	46.0388	46.1126	38.464
	All Targets	Cr1l	40.1364	39.2638	44.3612	41.2538	30.1023	44.268	22.8362	32.4022	30.1023	34.4026	26.4313	30.312	45.1534	38.312	66.8939	50.1198		52.504	48.1636	46.5217	49.0631	43.0032	45.1534	40.1364	42.7643	43.2238	50.1705	53.8672	49.0872	54.9366	33.2163	27.7867	38.6466		42.6449	33.9615	31.1403	35.9156	60.2045	50.6986	63.746	58.2164	56.6631	45.1534	38.9559	46.9241	51.8428
	All Targets	Atf2	25.0852	44.499	28.5179	32.7007	45.1534	40.7266	39.4444	41.7748	27.9521	37.6278	23.4945	29.6915	27.092	19.156	28.9874	25.0785		27.3021	35.32	41.0486	34.5569	27.2354	32.4178	48.1636	35.939	33.9615	38.7029	42.7769	38.4805	32.3599	32.1783	38.5927	34.377		40.1364	35.5052	41.5204	39.054	47.6619	31.6866	67.2874	48.8787	38.9559	41.3906	42.4973	40.9479	41.8087
	All Targets	Rassf7	35.1193	28.7935	31.6866	31.8665	42.1432	30.1023	39.4444	37.2299	36.5528	32.2524	26.4313	31.7455	21.0716	30.1023	33.447	28.2069		32.9025	36.9255	27.3657	32.3979	27.2354	38.2067	34.1159	33.186	38.5927	43.0032	44.3612	41.9857	38.3804	29.0643	29.3304	32.2584		47.6619	43.2238	20.7602	37.2153	45.1534	34.8553	42.4973	40.8353	14.1658	45.1534	28.3316	29.2169	38.464
	All Targets	Cacng7	30.1023	44.499	31.6866	35.4293	21.0716	23.0194	29.0643	24.3851	21.5016	19.3515	14.684	18.5124	18.0614	24.6291	15.6086	19.433		29.4022	20.8709	39.6803	29.9845	31.5357	34.7334	24.0818	30.117	27.7867	34.4026	33.2709	31.8201	30.8548	22.8362	24.6993	26.1301		40.1364	38.5927	31.1403	36.6231	57.696	50.6986	35.4144	47.9363	31.873	52.679	63.746	49.4327	41.8087
	All Targets	Fxr1	42.6449	31.4111	53.8672	42.6411	42.1432	35.4144	37.3683	38.3087	49.4537	62.3547	60.2045	57.3377	54.1841	43.7851	53.5152	50.4948		58.8044	44.15	43.7851	48.9132	47.3036	53.2579	50.1705	50.244	47.8549	45.8701	50.6986	48.1412	42.8957	50.8625	38.5927	44.117		32.6108	43.2238	37.3683	37.7343	45.1534	44.3612	38.9559	42.8235	38.9559	33.8651	28.3316	33.7175	33.447
	All Targets	Lamp1	280.955	227.73	285.179	264.621	385.309	345.291	325.935	352.178	344.026	394.555	400.874	379.818	346.176	347.544	412.513	368.744		340.926	316.275	400.908	352.703	333.992	383.225	309.05	342.089	327.266	335.425	351.721	338.137	444.761	422.47	439.956	435.729		346.176	387.47	396.52	376.722	150.511	133.084	106.243	129.946	212.487	112.884	177.072	167.481	81.9451
	All Targets	Agpat2	120.409	94.2332	72.8792	95.8405	150.511	136.346	112.105	132.987	116.109	122.559	143.904	127.524	114.389	139.565	144.937	132.964		138.61	145.294	135.46	139.788	97.474	133.145	114.389	115.002	148.196	156.245	141.005	148.482	131.697	126.637	108.059	122.131		95.3239	120.409	107.953	107.895	80.2727	57.0359	88.5361	75.2816	92.0775	63.9673	81.4532	79.166	61.8769
	All Targets	Cpox	72.7472	52.3518	57.0359	60.7116	75.2557	67.2874	74.7367	72.4266	92.457	97.8324	110.13	100.14	57.1943	76.624	53.5152	62.4445		65.805	64.2182	69.7825	66.6019	88.8734	84.5179	80.2727	84.5547	61.7483	77.4058	71.2949	70.1497	92.5645	103.801	80.2727	92.2127		95.3239	86.4476	72.6607	84.8107	55.1875	57.0359	84.9947	65.7393	42.4973	37.6278	42.4973	40.8742	50.1705
	All Targets	Map3k10	37.6278	47.1166	53.8672	46.2039	51.1739	51.3509	33.2163	45.247	43.0032	40.8531	36.7101	40.1888	48.1636	21.8926	15.6086	28.5549		45.5034	39.3336	42.4168	42.418	34.4026	50.9423	26.0886	37.1445	41.6801	57.3377	50.6986	49.9054	37.6278	29.0643	29.3304	32.0075		25.0852	40.1364	37.3683	34.1966	47.6619	28.5179	28.3316	34.8371	49.5802	37.6278	28.3316	38.5132	53.5152
	All Targets	B4galt5	57.696	36.6462	22.1806	38.841	42.1432	46.0388	43.5964	43.9261	51.6039	37.6278	35.2417	41.4911	60.2045	38.312	49.0556	49.1907		43.4033	44.15	50.6266	46.0599	48.737	43.9956	38.1295	43.6207	58.6608	50.1705	36.4396	48.4236	51.9264	39.4444	37.049	42.8066		42.6449	47.8549	60.2045	50.2348	37.6278	22.1806	42.4973	34.1019	31.873	37.6278	35.4144	34.9718	30.1023
	All Targets	Daam1	45.1534	28.7935	34.8553	36.2674	24.0818	47.8095	39.4444	37.1119	53.7541	51.6039	52.8625	52.7402	39.133	41.0486	40.1364	40.106		39.903	30.5036	43.7851	38.0639	40.1364	45.1534	36.1227	40.4708	33.9615	38.7029	42.7769	38.4805	53.4315	59.1665	80.2727	64.2903		60.2045	30.8741	37.3683	42.8157	52.679	34.8553	49.5802	45.7048	31.873	41.3906	42.4973	38.587	63.5492
	All Targets	Cd151	35.1193	23.5583	60.2045	39.6274	39.133	35.4144	20.7602	31.7692	15.0511	30.1023	19.0892	21.4142	45.1534	49.2583	22.298	38.9032		39.203	34.5173	39.6803	37.8002	38.7029	39.3645	36.1227	38.0634	40.1364	50.1705	49.1142	46.4737	34.6176	33.2163	33.9615	33.9318		45.1534	52.486	45.6724	47.7706	52.679	50.6986	38.9559	47.4445	42.4973	30.1023	49.5802	40.7266	61.8769
	All Targets	Bag3	35.1193	23.5583	28.5179	29.0652	42.1432	30.1023	41.5204	37.9219	40.8531	47.3036	39.6469	42.6012	27.092	16.4194	44.596	29.3691		38.5029	40.9391	46.5217	41.9879	30.1023	32.4178	26.0886	29.5362	58.6608	38.7029	36.4396	44.6011	30.8548	28.0263	23.1556	27.3456		30.1023	37.049	33.2163	33.4558	25.0852	44.3612	31.873	33.7732	28.3316	26.3395	42.4973	32.3895	45.1534
	All Targets	Dusp22	25.0852	18.3231	31.6866	25.0317	30.1023	53.1217	35.2923	39.5054	32.2524	37.6278	19.0892	29.6565	39.133	21.8926	28.9874	30.0043		40.6031	24.0818	16.4194	27.0348	24.3685	46.3112	26.0886	32.2561	33.9615	30.1023	26.9336	30.3325	31.6074	31.1403	41.6801	34.8092		30.1023	29.3304	43.5964	34.343	45.1534	47.5299	17.7072	36.7968	60.2045	52.679	28.3316	47.0717	48.4981
	All Targets	Hdac3	32.6108	26.1759	41.1926	33.3264	33.1125	40.7266	43.5964	39.1452	45.1534	29.0272	32.3049	35.4952	30.1023	32.8388	53.5152	38.8188		32.2024	32.9118	42.4168	35.8437	35.836	27.7867	40.1364	34.5864	40.1364	22.9351	34.8553	32.6422	39.133	35.2923	46.3112	40.2455		32.6108	49.3986	39.4444	40.4846	47.6619	9.50598	31.873	29.6803	42.4973	41.3906	38.9559	40.9479	38.464
	All Targets	Dmgdh	117.901	86.3804	101.397	101.893	132.45	136.346	101.725	123.507	118.259	148.361	148.309	138.31	156.532	153.248	140.477	150.086		133.01	152.518	142.302	142.61	107.508	133.145	130.443	123.699	100.341	97.474	87.1382	94.9844	171.583	157.777	162.089	163.817		107.866	89.535	95.4969	97.6328	65.2216	50.6986	67.2874	61.0692	42.4973	52.679	35.4144	43.5302	51.8428
	All Targets	Clta	67.7301	65.4397	95.0598	76.0765	96.3273	99.1604	80.9647	92.1508	109.658	106.433	92.5094	102.867	81.2761	68.4143	120.409	90.0332		87.5066	89.1027	98.5165	91.7086	104.641	100.727	96.3273	100.565	83.3601	97.474	85.5538	88.796	112.884	103.801	112.691	109.792		97.8324	109.603	89.2688	98.9014	72.7472	69.7105	77.9118	73.4565	49.5802	52.679	42.4973	48.2522	33.447
	All Targets	Pdilt	52.679	54.9694	38.0239	48.5574	48.1636	46.0388	41.5204	45.2409	34.4026	26.877	35.2417	32.1738	30.1023	30.1023	26.7576	28.9874		44.8034	30.5036	35.5754	36.9608	44.4367	52.1001	52.1773	49.5714	33.9615	43.0032	41.1926	39.3858	42.8957	36.3303	32.4178	37.2146		35.1193	49.3986	47.7484	44.0888	50.1705	69.7105	60.2045	60.0285	42.4973	52.679	70.8289	55.3351	63.5492
	All Targets	Pla2g12a	35.1193	44.499	60.2045	46.6076	30.1023	23.0194	33.2163	28.7793	30.1023	27.9521	27.8997	28.6514	30.1023	21.8926	33.447	28.4806		29.4022	36.1227	28.734	31.4196	34.4026	39.3645	40.1364	37.9678	32.4178	32.9692	19.012	28.133	30.8548	31.1403	29.3304	30.4418		40.1364	41.6801	41.5204	41.1123	37.6278	31.6866	35.4144	34.9096	53.1217	33.8651	24.7901	37.2589	63.5492
	All Targets	Stk32c	25.0852	39.2638	38.0239	34.1243	15.0511	23.0194	35.2923	24.4543	21.5016	20.4265	19.0892	20.3391	18.0614	19.156	13.3788	16.8654		26.602	36.1227	35.5754	32.7667	21.5016	21.9978	36.1227	26.5407	27.7867	24.3685	39.6083	30.5878	20.319	17.6462	27.7867	21.9173		40.1364	37.049	24.9122	34.0325	35.1193	60.2045	49.5802	48.3014	46.0388	37.6278	35.4144	39.6937	45.1534
	All Targets	Sap30	47.6619	39.2638	60.2045	49.0434	54.1841	46.0388	35.2923	45.1717	25.8019	29.0272	29.3681	28.0657	45.1534	35.5754	37.9066	39.5451		36.4027	36.1227	39.6803	37.4019	43.0032	39.3645	52.1773	44.8483	58.6608	40.1364	55.4516	51.4163	43.6483	44.6344	44.7675	44.3501		62.7131	60.2045	49.8245	57.5807	90.3068	79.2165	56.6631	75.3955	67.2874	45.1534	38.9559	50.4656	53.5152
	All Targets	Zfp385a	25.0852	41.8814	34.8553	33.9406	51.1739	37.1852	33.2163	40.5251	40.8531	27.9521	27.8997	32.235	21.0716	24.6291	37.9066	27.8691		49.0037	35.32	31.4706	38.5981	37.2695	31.2601	48.1636	38.8977	30.8741	41.5698	14.259	28.901	28.5972	23.8742	23.1556	25.209		27.5938	43.2238	37.3683	36.062	40.1364	34.8553	31.873	35.6215	35.4144	33.8651	42.4973	37.2589	30.1023
	All Targets	Kansl3	42.6449	34.0287	19.012	31.8952	57.1943	30.1023	51.9005	46.399	36.5528	41.9282	35.2417	37.9075	33.1125	46.5217	37.9066	39.1803		39.903	37.7282	38.312	38.6477	35.836	35.8912	24.0818	31.9363	57.1171	50.1705	34.8553	47.381	31.6074	40.4824	58.6608	43.5835		32.6108	16.9808	29.0643	26.2186	12.5426	31.6866	53.1217	32.4503	14.1658	33.8651	35.4144	27.8151	30.1023
	All Targets	Fggy	50.1705	70.6749	72.8792	64.5748	96.3273	86.7654	85.1168	89.4031	79.556	81.7062	104.257	88.5063	93.317	71.1508	98.1111	87.5263		70.7053	72.2455	84.8337	75.9282	71.6721	78.729	112.382	87.5943	72.5542	86.0065	96.6441	85.0683	70.7403	100.687	81.8164	84.4146		55.1875	61.7483	72.6607	63.1988	62.7131	41.1926	35.4144	46.44	42.4973	56.4418	49.5802	49.5064	43.4811
	All Targets	Serpinb6a	47.6619	73.2925	57.0359	59.3301	27.092	42.4973	49.8245	39.8046	45.1534	24.7269	44.0521	37.9775	42.1432	35.5754	44.596	40.7715		31.5024	32.9118	30.1023	31.5055	63.0714	57.889	50.1705	57.0436	23.1556	41.5698	41.1926	35.306	28.5972	36.3303	35.5052	33.4776		42.6449	52.486	33.2163	42.7824	60.2045	38.0239	63.746	53.9915	53.1217	45.1534	53.1217	50.4656	46.8258
	All Targets	Cryba4	50.1705	39.2638	31.6866	40.3736	39.133	33.6437	22.8362	31.871	25.8019	26.877	22.0261	24.9017	24.0818	24.6291	15.6086	21.4398		31.5024	23.2791	28.734	27.8385	32.9692	46.3112	40.1364	39.8056	29.3304	37.2695	17.4276	28.0092	32.3599	26.9882	26.243	28.5304		30.1023	35.5052	47.7484	37.7853	75.2557	53.8672	63.746	64.2896	38.9559	45.1534	60.2045	48.1046	51.8428
	All Targets	Cox7c	175.597	109.939	142.59	142.708	165.563	173.531	159.853	166.316	172.013	158.037	157.119	162.39	171.583	202.506	156.086	176.725		152.612	156.532	192.928	167.357	157.679	171.351	144.491	157.84	220.75	216.45	245.571	227.59	182.119	198.26	186.788	189.056		158.037	148.196	151.549	152.594	115.392	101.397	113.326	110.038	116.868	97.8324	92.0775	102.259	80.2727
	All Targets	Stat2	45.1534	41.8814	60.2045	49.0798	75.2557	40.7266	58.1285	58.0369	49.4537	44.0783	42.5837	45.3719	27.092	30.1023	44.596	33.9301		51.8039	39.3336	58.8363	49.9913	27.2354	31.2601	56.1909	38.2288	52.486	41.5698	42.7769	45.6109	39.8855	41.5204	30.8741	37.4267		47.6619	35.5052	60.2045	47.7906	35.1193	38.0239	42.4973	38.5469	99.1604	26.3395	31.873	52.4576	61.8769
	All Targets	Gm6958	270.92	277.464	301.023	283.136	201.685	198.321	186.842	195.616	172.013	185.989	182.082	180.028	153.522	164.194	131.558	149.758		181.314	167.77	166.931	172.005	276.654	261.658	220.75	253.021	138.934	161.979	161.602	154.171	109.873	91.3448	129.671	110.296		260.886	228.469	247.046	245.467	230.784	291.517	219.57	247.29	290.398	304.786	258.525	284.57	232.456
	All Targets	Slc38a10	42.6449	44.499	53.8672	47.0037	48.1636	79.6825	64.3566	64.0676	70.9554	56.9793	60.2045	62.7131	42.1432	49.2583	62.4343	51.2786		58.8044	48.1636	53.3631	53.4437	55.9042	71.7823	70.2386	65.9751	58.6608	53.0373	47.5299	53.076	44.4009	50.8625	37.049	44.1041		47.6619	55.5734	74.7367	59.324	30.1023	72.8792	42.4973	48.4929	53.1217	63.9673	56.6631	57.9174	60.2045
	All Targets	Crebrf	35.1193	41.8814	22.1806	33.0605	33.1125	44.268	39.4444	38.9416	32.2524	30.1023	32.3049	31.5532	21.0716	21.8926	37.9066	26.9569		42.7032	25.6873	38.312	35.5675	35.836	35.8912	38.1295	36.6189	44.7675	40.1364	41.1926	42.0321	24.8344	31.1403	35.5052	30.4933		42.6449	37.049	39.4444	39.7127	55.1875	53.8672	49.5802	52.8783	49.5802	22.5767	35.4144	35.8571	45.1534
	All Targets	Ptrh2	37.6278	23.5583	34.8553	32.0138	30.1023	26.5608	26.9882	27.8838	15.0511	23.6518	35.2417	24.6482	33.1125	32.8388	28.9874	31.6462		25.2019	24.8845	28.734	26.2735	38.7029	32.4178	40.1364	37.0857	23.1556	31.5357	26.9336	27.2083	30.8548	34.2543	23.1556	29.4216		47.6619	41.6801	37.3683	42.2368	60.2045	60.2045	63.746	61.385	31.873	45.1534	24.7901	33.9388	51.8428
	All Targets	Hnrnpl	42.6449	57.587	41.1926	47.1415	39.133	42.4973	64.3566	48.6623	53.7541	55.9042	58.7361	56.1315	45.1534	57.468	51.2854	51.3022		51.8039	42.5445	49.2583	47.8689	43.0032	42.8379	82.2795	56.0402	40.1364	44.4367	45.9456	43.5062	71.4929	66.4326	41.6801	59.8685		55.1875	46.3112	51.9005	51.1331	42.6449	31.6866	42.4973	38.9429	38.9559	33.8651	38.9559	37.2589	46.8258
	All Targets	Cdc26	27.5938	52.3518	28.5179	36.1545	45.1534	31.873	37.3683	38.1316	45.1534	31.1774	24.9629	33.7645	30.1023	35.5754	35.6768	33.7848		39.903	43.3473	38.312	40.5208	31.5357	42.8379	26.0886	33.4874	40.1364	44.4367	41.1926	41.9219	28.5972	26.9882	43.2238	32.9364		27.5938	43.2238	45.6724	38.83	42.6449	34.8553	31.873	36.4577	17.7072	45.1534	28.3316	30.3974	41.8087
	All Targets	Rars	25.0852	31.4111	53.8672	36.7878	24.0818	33.6437	58.1285	38.618	27.9521	33.3275	24.9629	28.7475	12.0409	43.7851	31.2172	29.0144		26.602	29.7009	30.1023	28.8017	43.0032	32.4178	32.1091	35.8434	35.5052	32.9692	39.6083	36.0276	41.3906	30.1023	37.049	36.1806		17.5597	30.8741	39.4444	29.2927	22.5767	34.8553	42.4973	33.3098	21.2487	18.8139	28.3316	22.798	45.1534
	All Targets	Tmbim6	298.514	259.141	304.191	287.282	301.023	327.584	282.339	303.648	496.688	498.838	525.688	507.071	568.933	484.373	635.492	562.933		380.129	384.506	405.012	389.882	345.459	331.125	341.159	339.248	412.17	424.299	457.871	431.447	553.882	575.057	527.948	552.296		280.955	310.285	321.783	304.341	122.918	120.409	145.199	129.509	166.448	161.8	169.989	166.079	85.2898
	All Targets	C1galt1c1	40.1364	47.1166	50.6986	45.9838	30.1023	30.1023	22.8362	27.6803	23.6518	24.7269	30.8365	26.405	24.0818	38.312	20.0682	27.4873		39.203	36.9255	38.312	38.1468	45.8701	32.4178	40.1364	39.4748	38.5927	38.7029	39.6083	38.9679	24.8344	21.7982	35.5052	27.3793		50.1705	35.5052	22.8362	36.1706	27.5938	31.6866	28.3316	29.204	24.7901	45.1534	46.0388	38.6608	60.2045
	All Targets	Vmn1r87	45.1534	39.2638	34.8553	39.7575	36.1227	15.9365	47.7484	33.2692	19.3515	16.1262	14.684	16.7206	21.0716	32.8388	24.5278	26.1461		22.4017	24.0818	30.1023	25.5286	22.9351	38.2067	32.1091	31.0836	24.6993	40.1364	33.2709	32.7022	25.5869	23.8742	21.6119	23.691		32.6108	30.8741	35.2923	32.9257	45.1534	41.1926	67.2874	51.2111	46.0388	30.1023	21.2487	32.4632	46.8258
	All Targets	Golga7	42.6449	34.0287	47.5299	41.4011	42.1432	53.1217	47.7484	47.6711	43.0032	39.778	30.8365	37.8726	42.1432	60.2045	44.596	48.9812		37.8029	40.9391	49.2583	42.6667	43.0032	55.5734	68.2318	55.6028	49.3986	50.1705	38.0239	45.8643	52.679	44.6344	32.4178	43.2437		32.6108	50.9423	53.9765	45.8432	45.1534	28.5179	21.2487	31.64	28.3316	33.8651	28.3316	30.1761	23.4129
	All Targets	Pkn2	65.2216	47.1166	31.6866	48.0083	45.1534	38.9559	33.2163	39.1085	40.8531	41.9282	24.9629	35.9147	21.0716	30.1023	35.6768	28.9502		41.3031	40.9391	43.7851	42.0091	47.3036	47.469	28.0955	40.956	52.486	31.5357	17.4276	33.8165	36.8753	34.2543	43.2238	38.1178		45.1534	27.7867	33.2163	35.3855	37.6278	44.3612	42.4973	41.4955	53.1217	45.1534	42.4973	46.9241	46.8258
	All Targets	Stx7	37.6278	31.4111	34.8553	34.6314	57.1943	31.873	49.8245	46.2973	38.7029	37.6278	35.2417	37.1908	36.1227	24.6291	40.1364	33.6294		39.903	41.7418	35.5754	39.0734	63.0714	37.049	38.1295	46.0833	32.4178	45.8701	39.6083	39.2987	43.6483	44.6344	30.8741	39.7189		35.1193	58.6608	41.5204	45.1002	47.6619	44.3612	42.4973	44.8402	53.1217	26.3395	60.2045	46.5552	56.8598
	All Targets	Dip2b	30.1023	15.7055	19.012	21.6066	48.1636	37.1852	33.2163	39.5217	32.2524	21.5016	16.1524	23.3022	21.0716	30.1023	20.0682	23.7473		35.0026	28.8982	46.5217	36.8075	32.9692	32.4178	32.1091	32.4987	35.5052	27.2354	26.9336	29.8914	24.8344	24.9122	27.7867	25.8444		25.0852	44.7675	37.3683	35.7404	27.5938	38.0239	31.873	32.4969	28.3316	33.8651	42.4973	34.898	35.1193
	All Targets	Mpc2	150.511	188.466	167.939	168.972	174.593	157.594	132.865	155.018	197.815	244.043	226.134	222.664	240.818	254.501	214.061	236.46		172.913	174.192	197.033	181.379	189.214	165.563	174.593	176.457	154.371	189.214	167.939	170.508	289.734	242.894	226.925	253.184		145.494	131.215	172.31	149.673	80.2727	110.903	95.619	95.5983	84.9947	75.2557	60.2045	73.485	50.1705
	All Targets	Snx6	67.7301	57.587	66.5419	63.953	36.1227	30.1023	49.8245	38.6832	25.8019	35.4777	41.1153	34.1316	36.1227	46.5217	33.447	38.6971		46.2035	52.98	31.4706	43.5513	51.6039	41.6801	46.1568	46.4803	35.5052	45.8701	44.3612	41.9122	43.6483	36.3303	37.049	39.0092		50.1705	41.6801	31.1403	40.9969	42.6449	44.3612	31.873	39.6264	53.1217	48.9162	35.4144	45.8174	46.8258
	All Targets	Cdkl3	40.1364	49.7342	22.1806	37.3504	15.0511	28.3316	37.3683	26.917	25.8019	21.5016	17.6208	21.6415	24.0818	43.7851	20.0682	29.3117		28.0021	36.1227	43.7851	35.97	44.4367	30.1023	20.0682	31.5357	32.4178	30.1023	25.3493	29.2898	33.8651	26.9882	24.6993	28.5175		50.1705	29.3304	29.0643	36.1884	65.2216	53.8672	38.9559	52.6816	42.4973	60.2045	35.4144	46.0388	45.1534
	All Targets	Nutf2	70.2386	75.9101	50.6986	65.6158	45.1534	46.0388	64.3566	51.8496	43.0032	67.7301	54.3309	55.0214	60.2045	51.9948	62.4343	58.2112		67.9051	77.0618	56.0997	67.0222	50.1705	75.2557	56.1909	60.539	55.5734	53.0373	45.9456	51.5188	47.4111	53.9765	46.3112	49.2329		77.7642	64.8357	51.9005	64.8334	50.1705	76.0478	63.746	63.3214	42.4973	60.2045	46.0388	49.5802	73.5833
	All Targets	Chrnb3	20.0682	34.0287	44.3612	32.8194	30.1023	28.3316	33.2163	30.55	12.901	20.4265	27.8997	20.4091	6.02045	13.6829	40.1364	19.9466		33.6025	24.8845	34.2071	30.8981	32.9692	31.2601	36.1227	33.4506	29.3304	31.5357	33.2709	31.379	30.8548	33.2163	23.1556	29.0756		37.6278	35.5052	29.0643	34.0658	70.2386	76.0478	77.9118	74.7328	56.6631	56.4418	42.4973	51.8674	76.928
	All Targets	Fam161a	32.6108	39.2638	38.0239	36.6329	27.092	26.5608	24.9122	26.1884	21.5016	18.2764	22.0261	20.6014	33.1125	27.3657	28.9874	29.8219		29.4022	31.3064	36.9437	32.5508	30.1023	39.3645	44.15	37.8723	29.3304	40.1364	30.1023	33.1897	30.1023	29.0643	29.3304	29.499		25.0852	41.6801	41.5204	36.0952	52.679	41.1926	42.4973	45.4563	49.5802	33.8651	42.4973	41.9809	55.1875
	All Targets	Fam168a	42.6449	31.4111	44.3612	39.4724	21.0716	40.7266	49.8245	37.2075	43.0032	31.1774	30.8365	35.0057	36.1227	46.5217	46.8258	43.1567		35.7027	41.7418	36.9437	38.1294	35.836	40.5223	48.1636	41.5073	35.5052	34.4026	26.9336	32.2805	31.6074	40.4824	30.8741	34.3213		17.5597	35.5052	37.3683	30.1444	47.6619	34.8553	35.4144	39.3105	42.4973	33.8651	38.9559	38.4394	38.464
	All Targets	Cdk19	55.1875	52.3518	41.1926	49.5773	45.1534	23.0194	37.3683	35.1804	25.8019	23.6518	24.9629	24.8055	21.0716	38.312	40.1364	33.1733		34.3026	24.8845	36.9437	32.0436	40.1364	31.2601	40.1364	37.1776	24.6993	34.4026	38.0239	32.3753	31.6074	31.1403	30.8741	31.2073		45.1534	38.5927	35.2923	39.6795	55.1875	57.0359	31.873	48.0321	31.873	60.2045	53.1217	48.3997	51.8428
	All Targets	Lig1	45.1534	28.7935	41.1926	38.3798	39.133	37.1852	47.7484	41.3555	23.6518	22.5767	24.9629	23.7305	27.092	19.156	28.9874	25.0785		36.4027	34.5173	32.8388	34.5863	41.5698	42.8379	58.1977	47.5351	23.1556	34.4026	33.2709	30.2764	23.3293	36.3303	29.3304	29.6633		37.6278	46.3112	31.1403	38.3598	42.6449	44.3612	31.873	39.6264	49.5802	45.1534	56.6631	50.4656	51.8428
	All Targets	Pdcl	32.6108	15.7055	38.0239	28.7801	12.0409	21.2487	35.2923	22.8606	23.6518	26.877	24.9629	25.1639	21.0716	24.6291	22.298	22.6662		31.5024	32.9118	27.3657	30.5933	24.3685	40.5223	32.1091	32.3333	38.5927	28.6688	25.3493	30.8703	25.5869	26.9882	26.243	26.2727		27.5938	32.4178	18.6842	26.2319	40.1364	63.3732	60.2045	54.5714	38.9559	30.1023	46.0388	38.3656	38.464
	All Targets	Pacs2	25.0852	18.3231	38.0239	27.1441	36.1227	30.1023	41.5204	35.9151	34.4026	21.5016	36.7101	30.8714	18.0614	16.4194	26.7576	20.4128		31.5024	30.5036	31.4706	31.1589	35.836	37.049	30.1023	34.3291	35.5052	32.9692	34.8553	34.4432	26.3395	35.2923	38.5927	33.4082		32.6108	32.4178	24.9122	29.9803	62.7131	22.1806	31.873	38.9222	42.4973	48.9162	31.873	41.0955	51.8428
	All Targets	Trpm1	40.1364	41.8814	50.6986	44.2388	21.0716	24.7901	29.0643	24.9753	19.3515	19.3515	17.6208	18.7746	18.0614	8.20971	22.298	16.1897		18.9014	18.4627	36.9437	24.7693	28.6688	32.4178	42.1432	34.4099	27.7867	22.9351	23.765	24.8289	21.8241	22.8362	12.3497	19.0033		30.1023	49.3986	26.9882	35.4964	45.1534	50.6986	21.2487	39.0335	28.3316	41.3906	35.4144	35.0455	51.8428
	All Targets	Psmd3	62.7131	36.6462	34.8553	44.7382	42.1432	42.4973	53.9765	46.2057	53.7541	62.3547	46.9889	54.3659	48.1636	51.9948	57.9747	52.7111		51.8039	48.9664	47.89	49.5534	45.8701	48.6267	48.1636	47.5535	41.6801	53.0373	55.4516	50.0563	69.2352	51.9005	66.3794	62.505		47.6619	49.3986	49.8245	48.9617	50.1705	38.0239	28.3316	38.842	24.7901	41.3906	35.4144	33.8651	30.1023
	All Targets	H1f4	60.2045	75.9101	47.5299	61.2148	81.2761	72.5996	58.1285	70.6681	47.3036	62.3547	69.015	59.5577	90.3068	101.253	78.0429	89.8676		78.4059	84.2864	61.5728	74.755	94.6071	67.1512	88.3	83.3528	57.1171	58.7711	55.4516	57.1133	66.9776	100.687	91.0787	86.2477		90.3068	89.535	68.5086	82.7835	60.2045	15.8433	38.9559	38.3346	38.9559	56.4418	38.9559	44.7845	43.4811
	All Targets	Stk33	37.6278	60.2045	44.3612	47.3979	51.1739	28.3316	39.4444	39.6499	25.8019	27.9521	35.2417	29.6652	36.1227	38.312	22.298	32.2442		38.5029	33.7145	39.6803	37.2992	65.9383	52.1001	70.2386	62.759	46.3112	32.9692	36.4396	38.5733	37.6278	35.2923	35.5052	36.1418		50.1705	44.7675	41.5204	45.4861	67.7301	79.2165	67.2874	71.4114	56.6631	48.9162	74.3703	59.9832	66.8939
	All Targets	Vps16	35.1193	31.4111	34.8553	33.7952	24.0818	15.9365	26.9882	22.3355	27.9521	32.2524	14.684	24.9629	21.0716	16.4194	31.2172	22.9027		32.2024	28.8982	31.4706	30.8571	37.2695	26.6289	40.1364	34.6783	16.9808	30.1023	23.765	23.616	29.3497	21.7982	29.3304	26.8261		40.1364	46.3112	35.2923	40.58	27.5938	44.3612	42.4973	38.1508	35.4144	18.8139	38.9559	31.0614	41.8087
	All Targets	Dgkz	50.1705	49.7342	50.6986	50.2011	36.1227	47.8095	31.1403	38.3575	30.1023	32.2524	41.1153	34.49	36.1227	24.6291	35.6768	32.1429		40.6031	40.1364	25.9974	35.5789	20.0682	39.3645	42.1432	33.8586	46.3112	37.2695	31.6866	38.4224	43.6483	40.4824	38.5927	40.9078		47.6619	58.6608	56.0525	54.1251	40.1364	38.0239	49.5802	42.5802	24.7901	45.1534	60.2045	43.3827	41.8087
	All Targets	Rab18	62.7131	65.4397	66.5419	64.8982	78.2659	65.5167	74.7367	72.8398	75.2557	87.0816	49.9257	70.7543	99.3375	106.726	89.1919	98.4186		74.9057	97.9327	71.1508	81.3297	67.3718	71.7823	72.2455	70.4665	75.6416	93.1737	77.6322	82.1492	76.7608	87.1928	103.428	89.1273		57.696	69.4668	89.2688	72.1439	72.7472	38.0239	88.5361	66.4357	60.2045	79.0185	53.1217	64.1149	55.1875
	All Targets	Rubcn	45.1534	31.4111	34.8553	37.1399	45.1534	24.7901	43.5964	37.8466	25.8019	29.0272	38.1785	31.0025	15.0511	32.8388	42.3662	30.0854		37.1028	29.7009	25.9974	30.9337	25.8019	26.6289	38.1295	30.1868	33.9615	32.9692	30.1023	32.3443	30.1023	20.7602	23.1556	24.6727		45.1534	40.1364	31.1403	38.81	40.1364	44.3612	28.3316	37.6097	35.4144	37.6278	63.746	45.5961	43.4811
	All Targets	Ccz1	37.6278	52.3518	53.8672	47.9489	60.2045	44.268	51.9005	52.1244	23.6518	44.0783	49.9257	39.2186	51.1739	46.5217	49.0556	48.917		56.0042	43.3473	46.5217	48.6244	40.1364	41.6801	48.1636	43.3267	43.2238	43.0032	50.6986	45.6419	41.3906	36.3303	41.6801	39.8003		55.1875	40.1364	53.9765	49.7668	45.1534	50.6986	70.8289	55.5603	95.619	45.1534	77.9118	72.8947	53.5152
	All Targets	Riiad1	32.6108	28.7935	28.5179	29.9741	24.0818	30.1023	31.1403	28.4415	19.3515	18.2764	24.9629	20.8636	30.1023	32.8388	33.447	32.1294		22.4017	28.0955	24.6291	25.0421	32.9692	27.7867	38.1295	32.9618	32.4178	38.7029	28.5179	33.2129	28.5972	31.1403	23.1556	27.631		47.6619	46.3112	37.3683	43.7805	47.6619	44.3612	77.9118	56.645	74.3703	26.3395	38.9559	46.5552	46.8258
	All Targets	Cox6c	130.443	117.792	152.096	133.443	141.481	159.365	134.941	145.262	137.61	181.689	145.372	154.89	177.603	197.033	173.924	182.854		154.012	145.294	168.299	155.868	133.31	143.565	134.457	137.111	128.128	124.709	133.084	128.64	188.139	195.146	169.808	184.364		150.511	131.215	139.093	140.273	87.7983	44.3612	77.9118	70.0238	77.9118	82.7813	88.5361	83.0764	26.7576
	All Targets	Aptx	37.6278	39.2638	25.3493	34.0803	54.1841	40.7266	35.2923	43.401	23.6518	16.1262	24.9629	21.5803	21.0716	13.6829	37.9066	24.2203		23.8018	33.7145	24.6291	27.3818	40.1364	42.8379	28.0955	37.0232	26.243	30.1023	36.4396	30.9283	32.3599	35.2923	29.3304	32.3276		25.0852	30.8741	37.3683	31.1092	35.1193	31.6866	31.873	32.893	38.9559	48.9162	38.9559	42.276	68.5663
	All Targets	Gprc5c	55.1875	62.8221	57.0359	58.3485	63.2148	81.4532	68.5086	71.0589	79.556	80.6311	110.13	90.1058	66.225	62.9411	75.8131	68.3264		68.6052	77.0618	58.8363	68.1678	68.8052	67.1512	78.2659	71.4074	58.6608	77.4058	61.7889	65.9519	86.544	87.1928	40.1364	71.2911		77.7642	63.292	70.5846	70.5469	60.2045	57.0359	46.0388	54.4264	49.5802	67.7301	28.3316	48.5473	51.8428
	All Targets	Nr2f6	67.7301	52.3518	76.0478	65.3766	51.1739	63.746	47.7484	54.2228	66.655	53.7541	45.5205	55.3099	51.1739	19.156	55.745	42.0249		70.0053	52.1773	47.89	56.6908	45.8701	38.2067	40.1364	41.4044	71.0105	88.8734	74.4635	78.1158	49.6688	57.0905	30.8741	45.8778		45.1534	55.5734	49.8245	50.1838	37.6278	34.8553	24.7901	32.4244	42.4973	33.8651	60.2045	45.5223	53.5152
	All Targets	Fmo5	253.361	272.229	231.312	252.301	222.757	205.404	211.754	213.305	253.719	297.797	296.618	282.711	373.268	333.862	296.563	334.564		238.718	215.934	229.872	228.175	207.849	232.714	202.689	214.417	350.421	379.862	308.944	346.409	331.125	334.239	385.927	350.43		275.938	291.76	361.227	309.642	112.884	88.7225	123.951	108.519	74.3703	90.3068	145.199	103.292	66.8939
	All Targets	Cfi	185.631	159.673	164.77	170.025	216.736	270.92	211.754	233.137	230.067	335.425	277.528	281.007	322.094	333.862	301.023	318.993		336.725	325.907	287.34	316.658	194.948	200.296	178.607	191.284	236.187	246.552	231.312	238.017	327.362	302.061	297.935	309.119		170.58	183.701	203.45	185.91	105.358	152.096	152.282	136.579	109.785	131.697	120.409	120.63	81.9451
	All Targets	Tslp	27.5938	34.0287	50.6986	37.4403	15.0511	15.9365	16.6082	15.8653	23.6518	11.8259	16.1524	17.21	33.1125	21.8926	15.6086	23.5379		28.0021	34.5173	21.8926	28.1373	27.2354	25.4712	28.0955	26.934	20.0682	40.1364	28.5179	29.5742	14.2986	17.6462	21.6119	17.8522		15.0511	29.3304	33.2163	25.866	30.1023	31.6866	42.4973	34.7621	38.9559	22.5767	28.3316	29.9547	53.5152
	All Targets	Ifitm2	125.426	143.967	110.903	126.766	120.409	162.906	176.462	153.259	163.412	196.74	189.424	183.192	135.46	153.248	176.154	154.954		175.013	178.205	147.775	166.998	131.877	106.516	132.45	123.614	231.556	263.753	247.156	247.488	133.203	149.473	112.691	131.789		140.477	115.778	116.257	124.171	70.2386	63.3732	70.8289	68.1469	77.9118	67.7301	84.9947	76.8788	56.8598
	All Targets	Plekhm3	42.6449	20.9407	25.3493	29.645	24.0818	24.7901	45.6724	31.5148	17.2013	25.8019	17.6208	20.208	9.03068	24.6291	24.5278	19.3959		30.1023	29.7009	16.4194	25.4075	32.9692	33.5756	28.0955	31.5467	35.5052	30.1023	23.765	29.7908	19.5665	23.8742	35.5052	26.3153		35.1193	35.5052	37.3683	35.9976	50.1705	69.7105	74.3703	64.7504	46.0388	45.1534	35.4144	42.2022	45.1534
	All Targets	Wwtr1	12.5426	36.6462	22.1806	23.7898	39.133	26.5608	20.7602	28.818	17.2013	17.2013	14.684	16.3622	30.1023	21.8926	35.6768	29.2239		34.3026	32.9118	30.1023	32.4389	32.9692	46.3112	34.1159	37.7988	29.3304	27.2354	28.5179	28.3613	24.8344	15.5701	29.3304	23.245		62.7131	32.4178	45.6724	46.9344	40.1364	38.0239	46.0388	41.3997	56.6631	41.3906	31.873	43.3089	50.1705
	All Targets	Cpb2	107.866	99.4684	114.072	107.136	165.563	154.053	149.473	156.363	131.16	141.911	149.777	140.949	168.573	158.721	187.303	171.532		160.312	158.137	171.036	163.162	117.542	126.198	104.355	116.032	191.42	235.084	172.692	199.732	163.305	169.196	152.827	161.776		127.935	95.7098	103.801	109.148	100.341	69.7105	81.4532	83.8349	106.243	90.3068	81.4532	92.6678	66.8939
	All Targets	5730455P16Rik	30.1023	28.7935	31.6866	30.1941	33.1125	26.5608	31.1403	30.2712	30.1023	30.1023	27.8997	29.3681	33.1125	30.1023	17.8384	27.0177		31.5024	35.32	23.2608	30.0277	28.6688	32.4178	44.15	35.0789	23.1556	27.2354	34.8553	28.4154	36.8753	19.7222	33.9615	30.1863		32.6108	41.6801	37.3683	37.2197	45.1534	50.6986	53.1217	49.6579	28.3316	56.4418	42.4973	42.4235	65.2216
	All Targets	Sema4g	112.884	136.115	117.24	122.08	207.706	178.843	137.017	174.522	217.166	170.938	189.424	192.509	249.849	224.399	209.601	227.95		168.013	174.192	184.718	175.641	130.443	142.407	112.382	128.411	211.488	184.914	202.794	199.732	198.675	154.663	177.526	176.955		165.563	146.652	176.462	162.892	80.2727	123.578	77.9118	93.9207	116.868	131.697	109.785	119.45	81.9451
	All Targets	Slc39a9	30.1023	34.0287	22.1806	28.7705	27.092	28.3316	47.7484	34.3907	34.4026	23.6518	17.6208	25.2251	12.0409	30.1023	31.2172	24.4535		30.1023	28.8982	30.1023	29.7009	24.3685	33.5756	32.1091	30.0177	24.6993	22.9351	30.1023	25.9122	30.8548	22.8362	23.1556	25.6155		32.6108	37.049	18.6842	29.448	40.1364	41.1926	35.4144	38.9145	24.7901	26.3395	42.4973	31.209	35.1193
	All Targets	Srpx	32.6108	36.6462	28.5179	32.5917	24.0818	31.873	26.9882	27.6477	19.3515	17.2013	16.1524	17.5684	30.1023	35.5754	26.7576	30.8118		26.602	24.8845	25.9974	25.828	24.3685	31.2601	26.0886	27.2391	23.1556	31.5357	30.1023	28.2645	21.8241	19.7222	27.7867	23.111		42.6449	29.3304	37.3683	36.4479	35.1193	47.5299	24.7901	35.8131	28.3316	33.8651	31.873	31.3565	51.8428
	All Targets	Dpp4	57.696	52.3518	44.3612	51.4697	66.225	60.2045	51.9005	59.4433	60.2045	74.1806	74.8886	69.7579	63.2148	87.5702	73.5833	74.7895		55.3042	61.0073	67.046	61.1191	65.9383	72.9401	70.2386	69.7057	54.0297	61.638	53.8672	56.5116	56.4418	57.0905	55.5734	56.3686		67.7301	52.486	51.9005	57.3722	35.1193	38.0239	49.5802	40.9078	53.1217	48.9162	14.1658	38.7345	51.8428
	All Targets	Rpl13a	293.497	272.229	278.842	281.523	352.197	306.335	317.631	325.387	337.575	392.405	372.975	367.652	261.89	270.92	285.414	272.741		357.727	357.214	348.913	354.618	299.589	297.549	276.941	291.36	372.033	362.661	316.866	350.52	295.002	242.894	297.935	278.611		290.989	296.392	346.695	311.358	160.545	155.264	138.116	151.309	226.652	233.293	184.155	214.7	145.494
	All Targets	Ppp3cb	55.1875	47.1166	31.6866	44.6636	48.1636	35.4144	60.2045	47.9275	49.4537	50.5288	45.5205	48.501	51.1739	30.1023	51.2854	44.1872		46.2035	44.9527	43.7851	44.9804	38.7029	55.5734	52.1773	48.8179	27.7867	45.8701	31.6866	35.1145	39.8855	31.1403	43.2238	38.0832		52.679	33.9615	39.4444	42.0283	52.679	47.5299	46.0388	48.7492	56.6631	60.2045	49.5802	55.4826	48.4981
	All Targets	Adra1a	27.5938	31.4111	31.6866	30.2305	24.0818	17.7072	24.9122	22.2338	19.3515	26.877	38.1785	28.1357	18.0614	30.1023	17.8384	22.0007		23.8018	24.0818	27.3657	25.0831	18.6347	26.6289	28.0955	24.453	24.6993	28.6688	30.1023	27.8235	30.8548	25.9502	18.5245	25.1098		30.1023	27.7867	35.2923	31.0604	37.6278	47.5299	46.0388	43.7322	28.3316	37.6278	56.6631	40.8742	45.1534
	All Targets	Cdh2	47.6619	39.2638	19.012	35.3126	42.1432	35.4144	47.7484	41.7687	49.4537	54.8291	58.7361	54.3397	51.1739	32.8388	35.6768	39.8965		51.8039	48.9664	49.2583	50.0095	48.737	48.6267	46.1568	47.8402	38.5927	35.836	66.5419	46.9902	42.1432	39.4444	37.049	39.5455		47.6619	52.486	37.3683	45.8388	32.6108	28.5179	24.7901	28.6396	28.3316	33.8651	31.873	31.3565	45.1534
	All Targets	Acyp1	27.5938	28.7935	25.3493	27.2455	33.1125	42.4973	43.5964	39.7354	17.2013	22.5767	36.7101	25.496	42.1432	38.312	46.8258	42.427		35.7027	24.8845	35.5754	32.0542	34.4026	38.2067	36.1227	36.244	33.9615	31.5357	31.6866	32.3946	34.6176	34.2543	38.5927	35.8215		30.1023	24.6993	26.9882	27.2633	60.2045	41.1926	21.2487	40.8819	56.6631	33.8651	53.1217	47.8833	46.8258
	All Targets	Tspan4	35.1193	20.9407	38.0239	31.3613	54.1841	28.3316	56.0525	46.1894	25.8019	39.778	33.7733	33.1177	21.0716	16.4194	22.298	19.9297		45.5034	28.8982	21.8926	32.0981	25.8019	23.1556	58.1977	35.7184	38.5927	35.836	36.4396	36.9561	30.8548	26.9882	26.243	28.0287		27.5938	35.5052	37.3683	33.4891	32.6108	25.3493	35.4144	31.1248	31.873	33.8651	28.3316	31.3565	28.4299
	All Targets	Bpnt1	52.679	78.5277	76.0478	69.0848	72.2455	67.2874	53.9765	64.5031	43.0032	52.679	52.8625	49.5149	84.2864	60.2045	80.2727	74.9212		66.505	65.0209	50.6266	60.7175	75.9724	63.6779	50.1705	63.2736	32.4178	31.5357	44.3612	36.1049	72.2455	79.9267	84.9038	79.0253		70.2386	69.4668	58.1285	65.9446	75.2557	50.6986	60.2045	62.0529	42.4973	48.9162	60.2045	50.5394	51.8428
	All Targets	Endog	55.1875	44.499	66.5419	55.4095	54.1841	60.2045	62.2806	58.8897	51.6039	67.7301	71.9518	63.7619	81.2761	98.5165	98.1111	92.6346		74.2056	72.2455	49.2583	65.2364	70.2386	74.0979	44.15	62.8288	50.9423	53.0373	72.8792	58.9529	74.5031	60.2045	61.7483	65.4853		50.1705	61.7483	43.5964	51.8384	42.6449	47.5299	38.9559	43.0436	42.4973	22.5767	42.4973	35.8571	35.1193
	All Targets	Atp6ap1	52.679	75.9101	76.0478	68.2123	63.2148	77.9118	51.9005	64.3423	40.8531	61.2796	76.357	59.4966	54.1841	71.1508	44.596	56.6436		65.1049	65.0209	49.2583	59.7947	70.2386	62.5201	64.2182	65.659	44.7675	47.3036	58.6202	50.2304	61.7097	56.0525	74.0979	63.9534		50.1705	52.486	53.9765	52.211	52.679	57.0359	46.0388	51.9179	21.2487	45.1534	31.873	32.7584	46.8258
	All Targets	Npepl1	37.6278	36.6462	9.50598	27.9267	39.133	44.268	31.1403	38.1804	45.1534	46.2285	39.6469	43.6763	48.1636	38.312	44.596	43.6905		38.5029	32.1091	43.7851	38.1324	37.2695	35.8912	38.1295	37.0967	35.5052	28.6688	33.2709	32.4817	51.9264	35.2923	29.3304	38.8497		45.1534	44.7675	35.2923	41.7377	25.0852	44.3612	56.6631	42.0365	35.4144	37.6278	46.0388	39.6937	26.7576
	All Targets	Immp2l	25.0852	44.499	72.8792	47.4878	30.1023	49.5802	31.1403	36.9409	34.4026	27.9521	46.9889	36.4479	57.1943	54.7314	57.9747	56.6335		39.203	40.1364	49.2583	42.8659	45.8701	46.3112	46.1568	46.1127	47.8549	40.1364	30.1023	39.3645	35.3702	43.5964	27.7867	35.5844		22.5767	47.8549	43.5964	38.0093	20.0682	12.6746	38.9559	23.8996	49.5802	41.3906	28.3316	39.7675	41.8087
	All Targets	Tbcel	25.0852	36.6462	44.3612	35.3642	36.1227	35.4144	37.3683	36.3018	17.2013	20.4265	32.3049	23.3109	33.1125	19.156	22.298	24.8555		34.3026	23.2791	21.8926	26.4914	22.9351	31.2601	32.1091	28.7681	38.5927	35.836	20.5963	31.675	34.6176	37.3683	30.8741	34.2867		22.5767	37.049	43.5964	34.4074	25.0852	57.0359	35.4144	39.1785	46.0388	18.8139	46.0388	36.9638	45.1534
	All Targets	Gpx1	1289.38	1245.97	1267.46	1267.61	2357.01	2091.22	1947.31	2131.85	1679.28	1677.13	1838.44	1731.61	1369.65	1365.55	1435.99	1390.4		1850.24	1946.61	1817.08	1871.31	1440.61	1552.58	1344.57	1445.92	1874.06	1774.6	1848.91	1832.52	1873.87	1898.52	1795.33	1855.91		1868.85	1855.53	2017.89	1914.09	526.79	484.805	485.178	498.924	718.913	681.064	694.123	698.033	312.729
	All Targets	Ndufa9	67.7301	57.587	72.8792	66.0654	72.2455	81.4532	74.7367	76.1451	86.0065	84.9314	83.699	84.879	102.348	125.882	124.869	117.7		88.9067	87.4973	87.5702	87.9914	88.8734	93.7802	88.3	90.3178	61.7483	68.8052	52.2829	60.9454	98.5849	97.5729	109.603	101.92		65.2216	64.8357	53.9765	61.3446	67.7301	50.6986	42.4973	53.642	31.873	45.1534	56.6631	44.5632	53.5152
	All Targets	Tat	800.219	879.51	865.044	848.258	1059.6	864.112	840.788	921.5	1068.63	1086.91	1083.68	1079.74	1339.55	1247.88	1378.02	1321.81		942.971	1047.56	1042.63	1011.05	500.271	493.214	539.834	511.106	1596.19	1473.58	1544.72	1538.16	718.692	907.22	727.086	784.333		306.04	285.586	305.175	298.933	333.634	297.854	304.564	312.017	145.199	135.46	208.945	163.202	230.784
	All Targets	Septin11	32.6108	20.9407	47.5299	33.6938	30.1023	28.3316	47.7484	35.3941	21.5016	27.9521	23.4945	24.3161	33.1125	35.5754	40.1364	36.2748		26.602	32.1091	30.1023	29.6045	31.5357	46.3112	44.15	40.6656	33.9615	14.3344	41.1926	29.8295	30.8548	32.1783	29.3304	30.7878		47.6619	40.1364	35.2923	41.0302	52.679	41.1926	53.1217	48.9977	14.1658	33.8651	38.9559	28.9956	46.8258
	All Targets	Cdk17	55.1875	54.9694	34.8553	48.3374	24.0818	35.4144	35.2923	31.5962	38.7029	36.5528	48.4573	41.2377	33.1125	43.7851	28.9874	35.295		47.6036	31.3064	41.0486	39.9862	63.0714	49.7845	52.1773	55.0111	38.5927	44.4367	28.5179	37.1824	44.4009	34.2543	47.8549	42.17		30.1023	61.7483	41.5204	44.457	50.1705	41.1926	60.2045	50.5225	28.3316	52.679	38.9559	39.9888	63.5492
	All Targets	Cdkn1b	37.6278	62.8221	69.7105	56.7202	48.1636	42.4973	41.5204	44.0604	60.2045	65.58	57.2677	61.0174	57.1943	76.624	53.5152	62.4445		52.504	57.7964	42.4168	50.9057	74.539	52.1001	54.1841	60.2744	69.4668	47.3036	55.4516	57.4073	63.9673	60.2045	60.2045	61.4588		77.7642	67.9231	93.4208	79.7027	82.7813	85.5538	123.951	97.4285	67.2874	79.0185	84.9947	77.1002	85.2898
	All Targets	Spag7	35.1193	36.6462	53.8672	41.8776	30.1023	21.2487	37.3683	29.5731	38.7029	37.6278	23.4945	33.2751	63.2148	41.0486	37.9066	47.39		40.6031	34.5173	31.4706	35.5303	43.0032	42.8379	30.1023	38.6478	30.8741	38.7029	22.1806	30.5859	39.8855	34.2543	43.2238	39.1212		27.5938	37.049	37.3683	34.0037	37.6278	38.0239	38.9559	38.2025	49.5802	33.8651	42.4973	41.9809	48.4981
	All Targets	Olfr196	50.1705	28.7935	34.8553	37.9397	30.1023	40.7266	47.7484	39.5258	23.6518	38.7029	20.5577	27.6375	24.0818	21.8926	33.447	26.4738		38.5029	37.7282	39.6803	38.6371	54.4708	47.469	38.1295	46.6898	27.7867	34.4026	25.3493	29.1795	27.092	33.2163	38.5927	32.967		25.0852	44.7675	39.4444	36.4324	72.7472	69.7105	56.6631	66.3736	60.2045	52.679	42.4973	51.7936	68.5663
	All Targets	Eif6	42.6449	52.3518	50.6986	48.5651	51.1739	63.746	53.9765	56.2988	68.8052	80.6311	96.9146	82.117	63.2148	68.4143	62.4343	64.6878		56.0042	55.3882	50.6266	54.0063	37.2695	61.3623	76.2591	58.297	75.6416	67.3718	61.7889	68.2674	66.225	73.6987	81.8164	73.9134		40.1364	60.2045	58.1285	52.8231	50.1705	63.3732	53.1217	55.5551	53.1217	79.0185	74.3703	68.8368	40.1364
	All Targets	Nol3	52.679	34.0287	25.3493	37.3523	33.1125	30.1023	43.5964	35.6037	21.5016	25.8019	24.9629	24.0888	36.1227	16.4194	33.447	28.663		31.5024	36.9255	27.3657	31.9312	31.5357	25.4712	46.1568	34.3879	32.4178	35.836	38.0239	35.4259	36.8753	35.2923	47.8549	40.0075		57.696	43.2238	41.5204	47.4801	52.679	63.3732	53.1217	56.3913	70.8289	90.3068	56.6631	72.5996	76.928
	All Targets	Efnb1	57.696	34.0287	79.2165	56.9804	21.0716	53.1217	43.5964	39.2632	27.9521	20.4265	46.9889	31.7892	24.0818	35.5754	20.0682	26.5751		39.203	34.5173	23.2608	32.327	32.9692	52.1001	34.1159	39.7284	41.6801	37.2695	34.8553	37.9349	30.8548	32.1783	18.5245	27.1859		50.1705	27.7867	49.8245	42.5939	45.1534	34.8553	31.873	37.2939	24.7901	37.6278	35.4144	32.6108	40.1364
	All Targets	Spopfm2	45.1534	44.499	41.1926	43.615	30.1023	42.4973	43.5964	38.732	25.8019	23.6518	38.1785	29.2107	9.03068	35.5754	22.298	22.3014		38.5029	39.3336	21.8926	33.243	38.7029	40.5223	44.15	41.1251	30.8741	32.9692	36.4396	33.4276	25.5869	24.9122	18.5245	23.0079		27.5938	37.049	29.0643	31.2357	60.2045	57.0359	46.0388	54.4264	42.4973	41.3906	92.0775	58.6552	53.5152
	All Targets	Gzf1	20.0682	26.1759	19.012	21.752	36.1227	42.4973	45.6724	41.4308	34.4026	20.4265	26.4313	27.0868	9.03068	30.1023	33.447	24.1933		37.1028	36.1227	28.734	33.9865	35.836	28.9445	36.1227	33.6344	33.9615	27.2354	38.0239	33.0736	27.8446	19.7222	30.8741	26.147		25.0852	29.3304	33.2163	29.2106	32.6108	38.0239	46.0388	38.8912	24.7901	33.8651	21.2487	26.6346	33.447
	All Targets	Pgls	45.1534	41.8814	82.3852	56.4733	66.225	51.3509	74.7367	64.1042	55.9042	54.8291	83.699	64.8108	66.225	57.468	60.2045	61.2992		55.3042	69.0345	57.468	60.6022	64.5049	71.7823	52.1773	62.8215	80.2727	78.8393	69.7105	76.2742	62.4622	67.4706	58.6608	62.8646		70.2386	63.292	60.2045	64.5784	62.7131	25.3493	28.3316	38.798	28.3316	52.679	56.6631	45.8912	46.8258
	All Targets	Lrrc58	35.1193	47.1166	47.5299	43.2553	51.1739	40.7266	53.9765	48.6257	36.5528	60.2045	38.1785	44.9786	60.2045	27.3657	31.2172	39.5958		42.0032	36.9255	28.734	35.8875	43.0032	49.7845	28.0955	40.2944	29.3304	37.2695	41.1926	35.9308	48.9162	41.5204	27.7867	39.4078		40.1364	32.4178	39.4444	37.3329	55.1875	34.8553	17.7072	35.9167	28.3316	15.0511	28.3316	23.9047	23.4129
	All Targets	Rack1	178.105	180.614	177.445	178.721	240.818	223.111	188.918	217.616	202.115	236.518	227.603	222.079	165.563	224.399	220.75	203.57		234.518	248.043	221.662	234.741	173.446	194.507	168.573	178.842	182.157	172.013	183.782	179.318	191.902	183.728	174.439	183.356		198.173	222.294	205.526	208.664	60.2045	110.903	92.0775	87.7284	127.492	105.358	138.116	123.655	86.9621
	All Targets	Sap30bp	47.6619	34.0287	50.6986	44.1297	36.1227	56.6631	31.1403	41.3087	17.2013	36.5528	30.8365	28.1968	21.0716	27.3657	37.9066	28.7813		42.0032	39.3336	53.3631	44.9	31.5357	45.1534	32.1091	36.2661	52.486	30.1023	31.6866	38.0916	34.6176	42.5584	37.049	38.075		50.1705	55.5734	45.6724	50.4721	62.7131	50.6986	74.3703	62.594	56.6631	63.9673	67.2874	62.6393	65.2216
	All Targets	Dbr1	32.6108	20.9407	19.012	24.1878	30.1023	31.873	22.8362	28.2705	19.3515	20.4265	26.4313	22.0698	21.0716	27.3657	28.9874	25.8082		26.602	31.3064	30.1023	29.3369	28.6688	43.9956	42.1432	38.2692	27.7867	27.2354	28.5179	27.8467	29.3497	39.4444	20.0682	29.6208		20.0682	37.049	39.4444	32.1872	40.1364	44.3612	49.5802	44.6926	35.4144	37.6278	35.4144	36.1522	55.1875
	All Targets	Uba3	32.6108	39.2638	31.6866	34.5204	39.133	24.7901	14.5321	26.1517	47.3036	30.1023	17.6208	31.6756	24.0818	41.0486	26.7576	30.6293		24.5019	25.6873	34.2071	28.1321	32.9692	32.4178	28.0955	31.1608	21.6119	35.836	34.8553	30.7677	22.5767	18.6842	32.4178	24.5596		32.6108	37.049	22.8362	30.832	30.1023	15.8433	31.873	25.9395	17.7072	22.5767	21.2487	20.5109	23.4129
	All Targets	AF067061	60.2045	44.499	34.8553	46.5196	21.0716	23.0194	33.2163	25.7691	23.6518	36.5528	27.8997	29.3681	24.0818	16.4194	17.8384	19.4465		29.4022	26.49	35.5754	30.4892	43.0032	40.5223	44.15	42.5585	37.049	21.5016	30.1023	29.5509	29.3497	22.8362	23.1556	25.1138		30.1023	24.6993	24.9122	26.5713	40.1364	38.0239	46.0388	41.3997	56.6631	22.5767	70.8289	50.0229	58.5322
	All Targets	Pdyn	27.5938	39.2638	28.5179	31.7918	48.1636	21.2487	37.3683	35.5935	15.0511	19.3515	8.81042	14.4043	36.1227	19.156	20.0682	25.1156		34.3026	24.8845	35.5754	31.5875	30.1023	39.3645	36.1227	35.1965	29.3304	24.3685	30.1023	27.9337	31.6074	28.0263	18.5245	26.0527		37.6278	35.5052	33.2163	35.4498	47.6619	50.6986	53.1217	50.4941	35.4144	30.1023	46.0388	37.1852	63.5492
	All Targets	Ccnk	42.6449	28.7935	34.8553	35.4312	42.1432	44.268	43.5964	43.3359	23.6518	24.7269	26.4313	24.9366	36.1227	41.0486	35.6768	37.616		35.7027	32.1091	35.5754	34.4624	28.6688	31.2601	24.0818	28.0036	32.4178	31.5357	28.5179	30.8238	30.1023	29.0643	21.6119	26.9261		45.1534	32.4178	24.9122	34.1612	40.1364	44.3612	31.873	38.7902	31.873	33.8651	42.4973	36.0785	35.1193
	All Targets	Higd1a	57.696	57.587	38.0239	51.1023	54.1841	63.746	74.7367	64.2223	58.0544	60.2045	58.7361	58.9984	75.2557	65.6777	49.0556	63.3296		77.0058	69.0345	69.7825	71.941	61.638	69.4668	40.1364	57.0804	72.5542	75.9724	39.6083	62.7116	63.2148	67.4706	58.6608	63.1154		45.1534	75.6416	62.2806	61.0252	50.1705	66.5419	74.3703	63.6942	56.6631	52.679	49.5802	52.9741	38.464
	All Targets	Gars	42.6449	68.0573	31.6866	47.4629	30.1023	49.5802	45.6724	41.785	36.5528	36.5528	33.7733	35.6263	33.1125	57.468	42.3662	44.3155		44.1033	41.7418	47.89	44.5784	32.9692	45.1534	30.1023	36.0749	47.8549	60.2045	50.6986	52.9193	45.1534	51.9005	58.6608	51.9049		70.2386	35.5052	43.5964	49.7801	42.6449	34.8553	56.6631	44.7211	31.873	41.3906	60.2045	44.4894	48.4981
	All Targets	Pfkfb1	32.6108	68.0573	12.6746	37.7809	42.1432	42.4973	24.9122	36.5176	23.6518	26.877	16.1524	22.2271	18.0614	27.3657	24.5278	23.3183		30.1023	40.1364	35.5754	35.2714	37.2695	32.4178	24.0818	31.2564	40.1364	34.4026	30.1023	34.8804	21.8241	20.7602	24.6993	22.4279		47.6619	38.5927	33.2163	39.8236	40.1364	50.6986	56.6631	49.166	28.3316	18.8139	63.746	36.9638	35.1193
	All Targets	Stard3nl	35.1193	41.8814	44.3612	40.454	39.133	24.7901	33.2163	32.3798	12.901	22.5767	11.7472	15.7416	24.0818	35.5754	33.447	31.0347		23.8018	27.2927	24.6291	25.2412	34.4026	37.049	42.1432	37.8649	33.9615	40.1364	36.4396	36.8458	31.6074	23.8742	38.5927	31.3581		20.0682	32.4178	29.0643	27.1834	52.679	22.1806	35.4144	36.758	53.1217	18.8139	35.4144	35.7833	60.2045
	All Targets	Golim4	50.1705	36.6462	44.3612	43.726	69.2352	61.9753	41.5204	57.577	51.6039	46.2285	49.9257	49.2527	21.0716	49.2583	44.596	38.3086		60.9046	52.98	49.2583	54.381	54.4708	41.6801	36.1227	44.0912	38.5927	64.5049	61.7889	54.9621	63.2148	43.5964	57.1171	54.6428		57.696	44.7675	43.5964	48.6866	25.0852	57.0359	38.9559	40.359	49.5802	48.9162	60.2045	52.9003	43.4811
	All Targets	Paqr7	37.6278	47.1166	15.8433	33.5292	45.1534	37.1852	68.5086	50.2824	25.8019	38.7029	54.3309	39.6119	39.133	35.5754	46.8258	40.5114		39.903	38.5309	35.5754	38.0031	35.836	45.1534	54.1841	45.0578	43.2238	53.0373	44.3612	46.8741	53.4315	51.9005	78.729	61.3537		45.1534	41.6801	66.4326	51.0887	42.6449	82.3852	46.0388	57.0229	49.5802	41.3906	38.9559	43.3089	35.1193
	All Targets	Igf1	230.784	209.407	196.457	212.216	328.115	377.164	328.011	344.43	322.524	307.473	337.733	322.577	388.319	358.491	408.053	384.954		353.527	350.792	339.335	347.884	260.886	241.976	232.791	245.218	384.383	460.135	388.161	410.893	319.837	333.201	328.809	327.282		205.699	200.682	217.982	208.121	105.358	136.252	180.614	140.741	152.282	158.037	145.199	151.839	90.3068
	All Targets	Ccdc181	27.5938	34.0287	34.8553	32.1592	36.1227	30.1023	29.0643	31.7631	27.9521	21.5016	16.1524	21.8687	15.0511	8.20971	17.8384	13.6997		24.5019	28.0955	32.8388	28.4787	34.4026	40.5223	36.1227	37.0159	27.7867	32.9692	34.8553	31.8704	35.3702	31.1403	30.8741	32.4615		37.6278	37.049	22.8362	32.5043	65.2216	25.3493	53.1217	47.8975	70.8289	41.3906	38.9559	50.3918	68.5663
	All Targets	Aco2	85.2898	68.0573	50.6986	68.0152	54.1841	70.8289	37.3683	54.1271	62.3547	70.9554	58.7361	64.0154	99.3375	65.6777	78.0429	81.0194		67.9051	67.4291	68.4143	67.9162	71.6721	76.4135	70.2386	72.7747	64.8357	75.9724	77.6322	72.8134	88.8017	83.0408	64.8357	78.8927		65.2216	54.0297	66.4326	61.8946	60.2045	57.0359	53.1217	56.7874	42.4973	48.9162	70.8289	54.0808	36.7917
	All Targets	Oit3	40.1364	60.2045	79.2165	59.8525	39.133	56.6631	35.2923	43.6961	21.5016	36.5528	30.8365	29.6303	36.1227	32.8388	42.3662	37.1092		34.3026	25.6873	35.5754	31.8551	41.5698	48.6267	34.1159	41.4375	24.6993	34.4026	44.3612	34.4877	29.3497	30.1023	40.1364	33.1961		47.6619	41.6801	24.9122	38.0847	27.5938	22.1806	49.5802	33.1182	38.9559	45.1534	17.7072	33.9388	38.464
	All Targets	Dcun1d2	42.6449	28.7935	57.0359	42.8248	24.0818	42.4973	37.3683	34.6492	23.6518	26.877	33.7733	28.1007	33.1125	27.3657	37.9066	32.7949		25.902	38.5309	31.4706	31.9678	40.1364	32.4178	54.1841	42.2461	30.8741	21.5016	42.7769	31.7176	38.3804	35.2923	37.049	36.9072		37.6278	37.049	29.0643	34.5804	52.679	41.1926	35.4144	43.0953	63.746	56.4418	38.9559	53.0479	61.8769
	All Targets	Cab39	37.6278	18.3231	41.1926	32.3812	51.1739	58.4338	41.5204	50.376	53.7541	60.2045	52.8625	55.607	60.2045	46.5217	33.447	46.7244		43.4033	45.7555	56.0997	48.4195	51.6039	39.3645	50.1705	47.0463	54.0297	50.1705	49.1142	51.1048	51.1739	40.4824	43.2238	44.96		40.1364	38.5927	49.8245	42.8512	35.1193	53.8672	42.4973	43.828	38.9559	45.1534	24.7901	36.2998	33.447
	All Targets	Aagab	32.6108	39.2638	41.1926	37.6891	45.1534	38.9559	29.0643	37.7245	40.8531	35.4777	29.3681	35.2329	15.0511	21.8926	22.298	19.7472		34.3026	42.5445	35.5754	37.4742	32.9692	31.2601	54.1841	39.4711	41.6801	32.9692	28.5179	34.3891	36.1227	29.0643	35.5052	33.5641		57.696	29.3304	33.2163	40.0809	57.696	79.2165	38.9559	58.6228	70.8289	30.1023	63.746	54.8924	60.2045
	All Targets	Epm2aip1	40.1364	39.2638	47.5299	42.31	48.1636	44.268	60.2045	50.8787	25.8019	33.3275	35.2417	31.4571	27.092	35.5754	37.9066	33.5247		46.2035	48.9664	43.7851	46.3183	41.5698	40.5223	44.15	42.0807	41.6801	25.8019	57.0359	41.506	33.8651	37.3683	33.9615	35.065		67.7301	41.6801	62.2806	57.2303	65.2216	57.0359	49.5802	57.2792	38.9559	33.8651	77.9118	50.2442	58.5322
	All Targets	Micos10	85.2898	62.8221	66.5419	71.5513	102.348	97.3897	68.5086	89.4154	75.2557	84.9314	82.2306	80.8059	96.3273	101.253	102.571	100.05		93.8071	97.13	83.4654	91.4675	86.0065	85.6757	102.348	91.3433	86.4476	74.539	110.903	90.6299	100.843	93.4208	74.0979	89.4538		82.7813	91.0787	89.2688	87.7096	60.2045	79.2165	31.873	57.098	63.746	82.7813	49.5802	65.3692	36.7917
	All Targets	Siglec1	47.6619	47.1166	34.8553	43.2113	42.1432	46.0388	45.6724	44.6181	38.7029	24.7269	33.7733	32.401	21.0716	27.3657	11.149	19.8621		32.2024	29.7009	25.9974	29.3003	40.1364	28.9445	44.15	37.7436	23.1556	24.3685	36.4396	27.9879	25.5869	33.2163	37.049	31.9507		70.2386	40.1364	41.5204	50.6318	37.6278	44.3612	17.7072	33.2321	38.9559	33.8651	17.7072	30.1761	35.1193
	All Targets	Cpn2	85.2898	123.027	114.072	107.463	165.563	118.638	110.029	131.41	187.064	169.863	157.119	171.349	159.542	158.721	124.869	147.711		148.411	145.294	177.877	157.194	97.474	93.7802	98.3341	96.5294	185.245	177.747	218.638	193.876	115.141	127.675	97.2535	113.357		87.7983	108.059	93.4208	96.4262	75.2557	69.7105	63.746	69.5707	84.9947	63.9673	60.2045	69.7222	58.5322
	All Targets	Ctbs	65.2216	36.6462	28.5179	43.4619	30.1023	38.9559	26.9882	32.0155	25.8019	33.3275	23.4945	27.5413	30.1023	27.3657	49.0556	35.5078		47.6036	53.7827	39.6803	47.0222	38.7029	45.1534	54.1841	46.0135	37.049	65.9383	58.6202	53.8692	35.3702	41.5204	40.1364	39.009		40.1364	52.486	51.9005	48.1743	50.1705	63.3732	81.4532	64.999	46.0388	82.7813	53.1217	60.6472	55.1875
	All Targets	Ces1f	120.409	138.732	126.746	128.629	153.522	115.097	85.1168	117.912	193.515	166.638	148.309	169.487	219.747	251.764	238.588	236.7		116.909	125.225	127.251	123.128	174.88	147.038	150.511	157.476	89.535	90.3068	91.8911	90.5776	185.129	170.234	142.021	165.795		102.849	95.7098	93.4208	97.3267	67.7301	53.8672	74.3703	65.3226	74.3703	90.3068	95.619	86.7654	63.5492
	All Targets	Snf8	37.6278	36.6462	53.8672	42.7138	27.092	40.7266	39.4444	35.7543	53.7541	45.1534	26.4313	41.7796	42.1432	35.5754	60.2045	45.9744		48.3036	28.0955	49.2583	41.8858	44.4367	50.9423	56.1909	50.5233	52.486	54.4708	42.7769	49.9112	48.1636	40.4824	49.3986	46.0149		37.6278	66.3794	43.5964	49.2012	57.696	41.1926	31.873	43.5872	42.4973	37.6278	67.2874	49.1375	40.1364
	All Targets	Jak2	25.0852	34.0287	22.1806	27.0982	33.1125	31.873	53.9765	39.654	15.0511	32.2524	29.3681	25.5572	15.0511	21.8926	31.2172	22.7203		34.3026	30.5036	38.312	34.3727	41.5698	32.4178	30.1023	34.6966	24.6993	35.836	30.1023	30.2125	25.5869	38.4063	30.8741	31.6225		55.1875	29.3304	45.6724	43.3968	47.6619	44.3612	53.1217	48.3816	49.5802	37.6278	31.873	39.6937	56.8598
	All Targets	Uqcrfs1	75.2557	70.6749	98.2285	81.3864	93.317	88.5361	93.4208	91.758	86.0065	80.6311	70.4834	79.0403	90.3068	106.726	115.949	104.328		71.4054	79.47	77.9923	76.2892	78.8393	86.8335	76.2591	80.644	69.4668	57.3377	42.7769	56.5271	121.162	104.839	108.059	111.353		60.2045	80.2727	58.1285	66.2019	50.1705	44.3612	46.0388	46.8568	28.3316	86.544	31.873	48.9162	51.8428
	All Targets	Denr	42.6449	54.9694	47.5299	48.3814	42.1432	53.1217	51.9005	49.0551	40.8531	36.5528	36.7101	38.0386	24.0818	21.8926	33.447	26.4738		42.7032	45.7555	42.4168	43.6252	35.836	54.4156	56.1909	48.8142	41.6801	37.2695	50.6986	43.216	36.8753	40.4824	54.0297	43.7958		47.6619	46.3112	43.5964	45.8565	80.2727	53.8672	35.4144	56.5181	53.1217	52.679	53.1217	52.9741	58.5322
	All Targets	Med13	55.1875	52.3518	47.5299	51.6897	33.1125	56.6631	49.8245	46.5334	27.9521	30.1023	41.1153	33.0566	30.1023	41.0486	40.1364	37.0957		49.0037	50.5718	53.3631	50.9795	57.3377	47.469	48.1636	50.9901	50.9423	48.737	53.8672	51.1822	41.3906	45.6724	38.5927	41.8852		50.1705	47.8549	37.3683	45.1312	45.1534	44.3612	28.3316	39.2821	38.9559	33.8651	24.7901	32.537	60.2045
	All Targets	Cdkn1a	57.696	20.9407	41.1926	39.9431	42.1432	37.1852	41.5204	40.2829	21.5016	24.7269	23.4945	23.241	27.092	30.1023	8.91919	22.0378		34.3026	23.2791	35.5754	31.0524	44.4367	35.8912	40.1364	40.1547	46.3112	38.7029	30.1023	38.3721	30.8548	21.7982	16.9808	23.2113		40.1364	66.3794	53.9765	53.4974	52.679	60.2045	53.1217	55.3351	84.9947	30.1023	49.5802	54.8924	51.8428
	All Targets	Pdzph1	42.6449	47.1166	57.0359	48.9325	18.0614	21.2487	29.0643	22.7914	25.8019	22.5767	14.684	21.0209	9.03068	32.8388	15.6086	19.1594		19.6015	31.3064	34.2071	28.3717	30.1023	28.9445	30.1023	29.7163	37.049	37.2695	26.9336	33.7507	18.0614	22.8362	20.0682	20.3219		45.1534	26.243	26.9882	32.7949	40.1364	34.8553	28.3316	34.4411	42.4973	33.8651	46.0388	40.8004	51.8428
	All Targets	Paxbp1	35.1193	34.0287	47.5299	38.8926	15.0511	54.8924	29.0643	33.0026	38.7029	35.4777	26.4313	33.5373	24.0818	19.156	17.8384	20.3587		35.0026	28.8982	25.9974	29.9661	32.9692	40.5223	18.0614	30.5176	35.5052	32.9692	38.0239	35.4994	30.8548	19.7222	29.3304	26.6358		47.6619	40.1364	37.3683	41.7222	35.1193	28.5179	35.4144	33.0172	31.873	33.8651	35.4144	33.7175	30.1023
	All Targets	Gckr	145.494	141.35	152.096	146.313	144.491	150.511	122.485	139.162	187.064	163.412	158.588	169.688	252.859	161.458	191.763	202.026		184.814	175.797	191.56	184.057	144.778	147.038	176.6	156.139	138.934	136.177	129.915	135.009	201.685	154.663	200.682	185.677		122.918	143.565	178.538	148.34	122.918	82.3852	46.0388	83.7805	95.619	131.697	63.746	97.0208	73.5833
	All Targets	Scart2	32.6108	36.6462	44.3612	37.8728	21.0716	35.4144	39.4444	31.9768	21.5016	31.1774	20.5577	24.4122	15.0511	27.3657	26.7576	23.0581		27.3021	24.0818	17.7877	23.0572	35.836	34.7334	42.1432	37.5709	23.1556	35.836	25.3493	28.1136	32.3599	22.8362	24.6993	26.6318		42.6449	44.7675	24.9122	37.4415	80.2727	72.8792	67.2874	73.4798	56.6631	45.1534	46.0388	49.2851	63.5492
	All Targets	Paip2	42.6449	60.2045	79.2165	60.6886	63.2148	56.6631	58.1285	59.3355	60.2045	89.2317	71.9518	73.796	36.1227	62.9411	80.2727	59.7789		65.805	81.0755	49.2583	65.3796	77.4058	70.6246	46.1568	64.7291	80.2727	64.5049	57.0359	67.2712	60.2045	66.4326	61.7483	62.7951		47.6619	63.292	72.6607	61.2049	47.6619	47.5299	38.9559	44.7159	38.9559	37.6278	24.7901	33.7913	50.1705
	All Targets	Ctu1	30.1023	31.4111	31.6866	31.0666	15.0511	21.2487	39.4444	25.2481	32.2524	22.5767	29.3681	28.0657	33.1125	21.8926	26.7576	27.2542		28.7022	24.8845	24.6291	26.0719	37.2695	38.2067	22.075	32.5171	32.4178	41.5698	41.1926	38.3934	37.6278	36.3303	30.8741	34.9441		45.1534	40.1364	33.2163	39.502	72.7472	60.2045	74.3703	69.1073	63.746	63.9673	74.3703	67.3612	53.5152
	All Targets	Sppl2b	50.1705	23.5583	57.0359	43.5882	30.1023	30.1023	39.4444	33.2163	34.4026	20.4265	27.8997	27.5763	42.1432	30.1023	40.1364	37.4606		32.9025	44.9527	27.3657	35.0736	30.1023	33.5756	34.1159	32.5979	47.8549	22.9351	33.2709	34.687	36.1227	43.5964	29.3304	36.3498		30.1023	18.5245	33.2163	27.281	65.2216	41.1926	49.5802	51.9981	24.7901	45.1534	28.3316	32.7584	56.8598
	All Targets	Scpep1	40.1364	34.0287	34.8553	36.3401	45.1534	38.9559	47.7484	43.9526	40.8531	39.778	60.2045	46.9452	39.133	43.7851	46.8258	43.2479		50.4038	40.9391	35.5754	42.3061	78.8393	47.469	72.2455	66.1846	43.2238	40.1364	33.2709	38.877	45.906	34.2543	58.6608	46.2737		37.6278	46.3112	53.9765	45.9718	37.6278	38.0239	28.3316	34.6611	49.5802	56.4418	38.9559	48.326	35.1193
	All Targets	Hlf	35.1193	26.1759	44.3612	35.2188	15.0511	38.9559	22.8362	25.6144	27.9521	32.2524	27.8997	29.3681	45.1534	43.7851	22.298	37.0788		21.7016	22.4764	25.9974	23.3918	37.2695	27.7867	26.0886	30.3816	24.6993	34.4026	23.765	27.6223	28.5972	32.1783	23.1556	27.977		22.5767	37.049	45.6724	35.0994	30.1023	25.3493	38.9559	31.4691	24.7901	26.3395	31.873	27.6675	21.7405
	All Targets	Cnot6	35.1193	26.1759	50.6986	37.3313	30.1023	42.4973	37.3683	36.656	30.1023	19.3515	27.8997	25.7845	33.1125	19.156	33.447	28.5718		25.902	31.3064	34.2071	30.4718	27.2354	34.7334	40.1364	34.035	23.1556	38.7029	31.6866	31.1817	26.3395	33.2163	35.5052	31.687		50.1705	54.0297	56.0525	53.4176	50.1705	31.6866	46.0388	42.6319	42.4973	33.8651	46.0388	40.8004	40.1364
	All Targets	Tinagl1	47.6619	54.9694	47.5299	50.0537	72.2455	61.9753	39.4444	57.8884	45.1534	35.4777	48.4573	43.0295	27.092	41.0486	26.7576	31.6327		48.3036	44.9527	35.5754	42.9439	64.5049	69.4668	74.2523	69.408	41.6801	57.3377	50.6986	49.9054	40.6381	37.3683	30.8741	36.2935		47.6619	57.1171	43.5964	49.4585	52.679	91.8911	35.4144	59.9949	53.1217	71.4929	63.746	62.7868	40.1364
	All Targets	Txnrd1	30.1023	28.7935	22.1806	27.0255	42.1432	28.3316	47.7484	39.4077	38.7029	40.8531	32.3049	37.287	39.133	46.5217	44.596	43.4169		46.2035	35.32	38.312	39.9452	48.737	43.9956	26.0886	39.6071	32.4178	44.4367	41.1926	39.349	31.6074	35.2923	52.486	39.7952		35.1193	35.5052	51.9005	40.8417	42.6449	25.3493	31.873	33.2891	17.7072	30.1023	42.4973	30.1023	36.7917
	All Targets	Slc41a2	45.1534	34.0287	41.1926	40.1249	42.1432	38.9559	43.5964	41.5652	49.4537	56.9793	52.8625	53.0985	54.1841	41.0486	40.1364	45.123		53.9041	56.1909	62.9411	57.6787	34.4026	28.9445	40.1364	34.4945	80.2727	98.9075	90.3068	89.829	45.906	34.2543	44.7675	41.6426		37.6278	33.9615	39.4444	37.0112	47.6619	76.0478	81.4532	68.3877	92.0775	63.9673	49.5802	68.5417	50.1705
	All Targets	Cox11	47.6619	15.7055	60.2045	41.1907	39.133	44.268	26.9882	36.7964	43.0032	31.1774	29.3681	34.5162	57.1943	46.5217	24.5278	42.7479		32.2024	33.7145	34.2071	33.3747	30.1023	30.1023	48.1636	36.1227	37.049	31.5357	30.1023	32.8956	39.133	30.1023	38.5927	35.9426		30.1023	30.8741	41.5204	34.1656	52.679	12.6746	38.9559	34.7698	35.4144	45.1534	35.4144	38.6608	40.1364
	All Targets	Atg101	40.1364	34.0287	38.0239	37.3963	54.1841	37.1852	33.2163	41.5285	38.7029	23.6518	27.8997	30.0848	51.1739	16.4194	28.9874	32.1936		41.3031	31.3064	35.5754	36.0616	27.2354	31.2601	30.1023	29.5326	32.4178	38.7029	36.4396	35.8534	30.8548	34.2543	38.5927	34.5673		47.6619	40.1364	53.9765	47.2583	47.6619	44.3612	35.4144	42.4792	14.1658	33.8651	24.7901	24.2736	36.7917
	All Targets	Ramp2	75.2557	62.8221	44.3612	60.813	42.1432	46.0388	39.4444	42.5421	25.8019	31.1774	41.1153	32.6982	39.133	82.0971	37.9066	53.0455		54.6041	44.15	42.4168	47.057	53.0373	67.1512	48.1636	56.1174	46.3112	54.4708	41.1926	47.3249	53.4315	51.9005	63.292	56.208		72.7472	60.2045	62.2806	65.0774	90.3068	82.3852	88.5361	87.076	77.9118	75.2557	60.2045	71.124	95.3239
	All Targets	Scarf1	57.696	28.7935	44.3612	43.6169	30.1023	37.1852	29.0643	32.1172	40.8531	33.3275	23.4945	32.5584	39.133	30.1023	24.5278	31.2543		37.8029	27.2927	36.9437	34.0131	25.8019	32.4178	26.0886	28.1028	46.3112	30.1023	25.3493	33.9209	32.3599	23.8742	35.5052	30.5798		45.1534	40.1364	35.2923	40.194	30.1023	34.8553	31.873	32.2768	42.4973	18.8139	42.4973	34.6029	36.7917
	All Targets	Gm10662	70.2386	68.0573	88.7225	75.6728	48.1636	51.3509	78.8887	59.4678	38.7029	53.7541	48.4573	46.9714	54.1841	19.156	40.1364	37.8255		63.0048	40.9391	54.7314	52.8918	57.3377	55.5734	56.1909	56.3673	43.2238	37.2695	38.0239	39.5057	34.6176	35.2923	20.0682	29.9927		40.1364	49.3986	45.6724	45.0691	90.3068	98.2285	102.702	97.0791	99.1604	56.4418	63.746	73.1161	93.6515
	All Targets	Smc3	145.494	154.438	180.614	160.182	204.695	177.072	224.21	201.993	152.662	131.16	130.688	138.17	129.44	123.146	131.558	128.048		171.513	150.913	142.302	154.909	131.877	150.511	128.436	136.941	191.42	173.446	177.445	180.77	103.853	119.371	103.428	108.884		132.952	143.565	157.777	144.765	132.952	209.132	162.906	168.33	134.575	161.8	201.862	166.079	108.703
	All Targets	Enthd1	52.679	39.2638	63.3732	51.772	24.0818	47.8095	39.4444	37.1119	21.5016	18.2764	27.8997	22.5592	36.1227	24.6291	37.9066	32.8861		36.4027	35.32	47.89	39.8709	53.0373	46.3112	50.1705	49.8397	52.486	50.1705	36.4396	46.3654	33.1125	41.5204	46.3112	40.3147		35.1193	32.4178	35.2923	34.2765	60.2045	57.0359	67.2874	61.5093	53.1217	52.679	38.9559	48.2522	68.5663
	All Targets	Litaf	55.1875	34.0287	28.5179	39.2447	39.133	46.0388	31.1403	38.7707	81.7062	79.556	57.2677	72.8433	42.1432	46.5217	44.596	44.4203		63.7048	67.4291	68.4143	66.5161	47.3036	52.1001	36.1227	45.1755	94.1661	73.1055	79.2165	82.1627	52.679	43.5964	41.6801	45.9851		52.679	50.9423	56.0525	53.2246	57.696	53.8672	35.4144	48.9926	46.0388	52.679	53.1217	50.6131	31.7746
	All Targets	Fem1c	42.6449	28.7935	47.5299	39.6561	33.1125	33.6437	26.9882	31.2482	23.6518	27.9521	17.6208	23.0749	63.2148	19.156	24.5278	35.6328		31.5024	37.7282	30.1023	33.1109	35.836	32.4178	28.0955	32.1164	47.8549	32.9692	44.3612	41.7284	27.092	20.7602	27.7867	25.213		30.1023	38.5927	35.2923	34.6624	30.1023	31.6866	38.9559	33.5816	60.2045	33.8651	49.5802	47.8833	40.1364
	All Targets	Lipg	75.2557	41.8814	57.0359	58.0577	18.0614	35.4144	20.7602	24.7453	27.9521	30.1023	35.2417	31.0987	21.0716	30.1023	37.9066	29.6935		26.602	28.8982	21.8926	25.7976	32.9692	23.1556	28.0955	28.0734	18.5245	43.0032	34.8553	32.1277	26.3395	21.7982	15.4371	21.1916		27.5938	23.1556	29.0643	26.6045	32.6108	66.5419	49.5802	49.5776	24.7901	48.9162	46.0388	39.915	46.8258
	All Targets	Onecut1	60.2045	60.2045	79.2165	66.5419	99.3375	81.4532	62.2806	81.0238	49.4537	39.778	44.0521	44.4279	27.092	32.8388	55.745	38.5586		105.708	111.579	88.9385	102.075	57.3377	83.3601	68.2318	69.6432	72.5542	67.3718	63.3732	67.7664	164.057	171.272	185.245	173.525		35.1193	47.8549	33.2163	38.7302	45.1534	57.0359	67.2874	56.4922	46.0388	52.679	46.0388	48.2522	36.7917
	All Targets	Llgl2	45.1534	44.499	28.5179	39.3901	15.0511	33.6437	35.2923	27.9957	25.8019	32.2524	24.9629	27.6724	30.1023	27.3657	24.5278	27.3319		18.2014	36.1227	36.9437	30.4226	34.4026	30.1023	40.1364	34.8804	37.049	43.0032	42.7769	40.943	25.5869	29.0643	29.3304	27.9939		22.5767	35.5052	29.0643	29.0487	27.5938	25.3493	24.7901	25.911	35.4144	22.5767	60.2045	39.3986	40.1364
	All Targets	Dusp3	52.679	47.1166	50.6986	50.1647	60.2045	53.1217	60.2045	57.8436	40.8531	53.7541	36.7101	43.7724	30.1023	43.7851	35.6768	36.5214		48.3036	51.3745	47.89	49.1894	43.0032	52.1001	58.1977	51.1004	38.5927	43.0032	25.3493	35.6484	42.1432	37.3683	46.3112	41.9409		37.6278	41.6801	37.3683	38.8921	25.0852	22.1806	35.4144	27.5601	38.9559	37.6278	24.7901	33.7913	43.4811
	All Targets	Tmem106b	72.7472	41.8814	85.5538	66.7275	48.1636	72.5996	49.8245	56.8626	75.2557	84.9314	70.4834	76.8902	99.3375	68.4143	100.341	89.3642		74.2056	80.2727	47.89	67.4561	68.8052	85.6757	78.2659	77.5823	77.1853	64.5049	63.3732	68.3545	97.8324	83.0408	72.5542	84.4758		80.2727	69.4668	110.029	86.5895	45.1534	34.8553	84.9947	55.0011	49.5802	37.6278	70.8289	52.679	41.8087
	All Targets	Socs6	52.679	31.4111	34.8553	39.6484	57.1943	49.5802	49.8245	52.1997	53.7541	46.2285	52.8625	50.9484	39.133	19.156	33.447	30.5786		48.3036	36.1227	38.312	40.9128	38.7029	37.049	50.1705	41.9741	35.5052	38.7029	49.1142	41.1075	29.3497	31.1403	41.6801	34.0567		45.1534	38.5927	45.6724	43.1395	75.2557	41.1926	38.9559	51.8014	56.6631	67.7301	53.1217	59.1716	51.8428
	All Targets	Kat7	35.1193	36.6462	41.1926	37.6527	33.1125	38.9559	41.5204	37.8629	34.4026	30.1023	39.6469	34.7173	39.133	35.5754	37.9066	37.5383		35.0026	26.49	28.734	30.0755	35.836	46.3112	40.1364	40.7612	30.8741	31.5357	36.4396	32.9498	36.1227	29.0643	33.9615	33.0495		37.6278	30.8741	37.3683	35.2901	35.1193	25.3493	35.4144	31.961	21.2487	37.6278	60.2045	39.6937	41.8087
	All Targets	Bgn	60.2045	57.587	34.8553	50.8823	42.1432	58.4338	66.4326	55.6699	30.1023	36.5528	48.4573	38.3708	45.1534	82.0971	55.745	60.9985		35.0026	55.3882	43.7851	44.7253	58.7711	55.5734	58.1977	57.5141	35.5052	34.4026	34.8553	34.921	47.4111	74.7367	49.3986	57.1821		72.7472	89.535	122.485	94.9224	47.6619	53.8672	31.873	44.4674	56.6631	48.9162	53.1217	52.9003	43.4811
	All Targets	Chit1	57.696	34.0287	25.3493	39.0247	21.0716	26.5608	16.6082	21.4135	10.7508	18.2764	23.4945	17.5072	24.0818	21.8926	15.6086	20.5277		30.8023	28.8982	25.9974	28.566	37.2695	27.7867	34.1159	33.0574	33.9615	27.2354	26.9336	29.3768	25.5869	24.9122	20.0682	23.5224		20.0682	40.1364	37.3683	32.5243	37.6278	69.7105	24.7901	44.0428	35.4144	63.9673	42.4973	47.293	46.8258
	All Targets	Tmem223	40.1364	26.1759	22.1806	29.4976	27.092	37.1852	20.7602	28.3458	36.5528	23.6518	27.8997	29.3681	51.1739	27.3657	37.9066	38.8154		38.5029	42.5445	34.2071	38.4182	40.1364	32.4178	26.0886	32.8809	44.7675	40.1364	44.3612	43.0884	30.1023	35.2923	29.3304	31.575		27.5938	49.3986	47.7484	41.5803	52.679	15.8433	24.7901	31.1041	31.873	37.6278	35.4144	34.9718	41.8087
	All Targets	Kcnk5	42.6449	57.587	60.2045	53.4788	51.1739	42.4973	33.2163	42.2958	17.2013	33.3275	52.8625	34.4638	45.1534	30.1023	57.9747	44.4101		31.5024	40.1364	35.5754	35.7381	41.5698	34.7334	42.1432	39.4821	49.3986	38.7029	42.7769	43.6261	33.1125	33.2163	23.1556	29.8281		42.6449	29.3304	26.9882	32.9879	47.6619	41.1926	53.1217	47.3254	17.7072	37.6278	42.4973	32.6108	45.1534
	All Targets	Mrpl21	37.6278	44.499	25.3493	35.8254	69.2352	38.9559	33.2163	47.1358	47.3036	30.1023	26.4313	34.6124	42.1432	24.6291	40.1364	35.6362		32.9025	36.9255	31.4706	33.7662	51.6039	41.6801	32.1091	41.7977	30.8741	35.836	28.5179	31.7427	30.8548	42.5584	33.9615	35.7916		30.1023	33.9615	33.2163	32.4267	37.6278	44.3612	24.7901	35.5931	35.4144	15.0511	42.4973	30.9876	46.8258
	All Targets	Pex14	45.1534	57.587	38.0239	46.9214	45.1534	56.6631	62.2806	54.699	53.7541	65.58	69.015	62.783	39.133	43.7851	64.6641	49.1941		56.0042	51.3745	57.468	54.9489	44.4367	54.4156	52.1773	50.3432	57.1171	47.3036	52.2829	52.2345	56.4418	53.9765	66.3794	58.9325		52.679	52.486	85.1168	63.4273	45.1534	66.5419	56.6631	56.1195	49.5802	45.1534	53.1217	49.2851	43.4811
	All Targets	Scrn2	60.2045	60.2045	72.8792	64.4294	66.225	61.9753	97.5729	75.2577	68.8052	70.9554	58.7361	66.1656	63.2148	103.99	69.1237	78.7761		60.2045	71.4427	83.4654	71.7042	70.2386	69.4668	60.2045	66.6367	58.6608	58.7711	60.2045	59.2122	70.7403	72.6607	64.8357	69.4122		92.8153	64.8357	66.4326	74.6945	57.696	57.0359	92.0775	68.9365	60.2045	71.4929	63.746	65.1478	71.911
	All Targets	Capzb	47.6619	41.8814	15.8433	35.1289	45.1534	46.0388	37.3683	42.8535	51.6039	55.9042	51.3941	52.9674	45.1534	51.9948	51.2854	49.4779		53.9041	48.1636	31.4706	44.5128	51.6039	59.0468	64.2182	58.2896	58.6608	58.7711	66.5419	61.3246	49.6688	59.1665	60.2045	56.3466		50.1705	58.6608	58.1285	55.6533	52.679	34.8553	60.2045	49.2463	46.0388	56.4418	38.9559	47.1455	38.464
	All Targets	Abhd17c	40.1364	39.2638	50.6986	43.3663	45.1534	35.4144	53.9765	44.8481	51.6039	55.9042	54.3309	53.9464	42.1432	43.7851	40.1364	42.0216		60.2045	49.7691	62.9411	57.6383	61.638	45.1534	50.1705	52.3206	55.5734	35.836	68.1262	53.1786	45.906	55.0145	63.292	54.7375		70.2386	58.6608	29.0643	52.6546	52.679	38.0239	49.5802	46.761	35.4144	60.2045	38.9559	44.8583	75.2557
	All Targets	C8g	132.952	172.761	136.252	147.322	222.757	194.779	166.082	194.539	180.614	189.214	202.64	190.823	210.716	235.345	265.346	237.136		177.813	185.43	210.716	191.32	153.378	147.038	122.416	140.944	146.652	213.583	193.288	184.508	175.346	203.45	180.614	186.47		115.392	106.516	110.029	110.646	110.375	72.8792	123.951	102.402	99.1604	79.0185	84.9947	87.7245	91.9792
	All Targets	Tefm	37.6278	34.0287	6.33732	25.9979	39.133	23.0194	41.5204	34.5576	36.5528	23.6518	33.7733	31.3259	24.0818	24.6291	20.0682	22.9264		36.4027	25.6873	38.312	33.4673	43.0032	28.9445	44.15	38.6992	38.5927	21.5016	20.5963	26.8969	24.8344	37.3683	30.8741	31.0256		45.1534	38.5927	47.7484	43.8315	52.679	57.0359	46.0388	51.9179	49.5802	26.3395	21.2487	32.3895	60.2045
	All Targets	Snx3	25.0852	47.1166	57.0359	43.0792	51.1739	38.9559	39.4444	43.1914	62.3547	45.1534	57.2677	54.9253	33.1125	41.0486	49.0556	41.0722		43.4033	49.7691	64.3094	52.4939	48.737	49.7845	42.1432	46.8882	58.6608	38.7029	41.1926	46.1854	38.3804	37.3683	41.6801	39.1429		35.1193	40.1364	43.5964	39.6174	10.0341	25.3493	35.4144	23.5993	46.0388	15.0511	14.1658	25.0852	8.36174
	All Targets	Samm50	37.6278	28.7935	31.6866	32.7026	48.1636	26.5608	33.2163	35.9803	51.6039	47.3036	66.0782	54.9952	48.1636	41.0486	78.0429	55.7517		50.4038	42.5445	50.6266	47.8583	44.4367	34.7334	48.1636	42.4446	43.2238	51.6039	55.4516	50.0931	63.2148	50.8625	63.292	59.1231		47.6619	43.2238	47.7484	46.2114	60.2045	31.6866	28.3316	40.0742	49.5802	79.0185	31.873	53.4906	43.4811
	All Targets	Cnot2	35.1193	36.6462	41.1926	37.6527	27.092	37.1852	20.7602	28.3458	23.6518	31.1774	24.9629	26.5973	33.1125	32.8388	35.6768	33.876		37.8029	39.3336	36.9437	38.0267	32.9692	32.4178	28.0955	31.1608	33.9615	22.9351	23.765	26.8872	44.4009	39.4444	26.243	36.6961		22.5767	40.1364	39.4444	34.0525	50.1705	38.0239	21.2487	36.481	35.4144	30.1023	46.0388	37.1852	31.7746
	All Targets	Bmp1	62.7131	34.0287	63.3732	53.3716	54.1841	56.6631	64.3566	58.4013	36.5528	52.679	45.5205	44.9174	48.1636	54.7314	64.6641	55.8531		66.505	61.0073	72.5191	66.6771	37.2695	53.2579	40.1364	43.5546	69.4668	55.9042	66.5419	63.971	51.9264	57.0905	38.5927	49.2032		47.6619	50.9423	53.9765	50.8602	45.1534	28.5179	74.3703	49.3472	42.4973	22.5767	42.4973	35.8571	46.8258
	All Targets	Snrpd3	47.6619	54.9694	28.5179	43.7164	42.1432	58.4338	76.8127	59.1299	51.6039	50.5288	61.673	54.6019	72.2455	38.312	40.1364	50.2313		62.3047	41.7418	60.2045	54.7504	50.1705	45.1534	68.2318	54.5186	55.5734	45.8701	44.3612	48.6016	65.4724	56.0525	47.8549	56.4599		40.1364	44.7675	41.5204	42.1414	60.2045	47.5299	42.4973	50.0773	53.1217	26.3395	35.4144	38.2919	43.4811
	All Targets	Nipal1	35.1193	41.8814	44.3612	40.454	18.0614	31.873	24.9122	24.9489	32.2524	29.0272	30.8365	30.7054	33.1125	35.5754	44.596	37.7613		31.5024	26.49	24.6291	27.5405	37.2695	40.5223	22.075	33.2889	27.7867	41.5698	22.1806	30.5124	39.8855	36.3303	29.3304	35.1821		37.6278	57.1171	31.1403	41.9618	50.1705	38.0239	56.6631	48.2858	49.5802	41.3906	60.2045	50.3918	51.8428
	All Targets	Arpc5	70.2386	60.2045	47.5299	59.3244	63.2148	58.4338	62.2806	61.3097	107.508	88.1567	80.7622	92.1423	60.2045	65.6777	66.8939	64.2587		86.8066	76.2591	83.4654	82.177	68.8052	86.8335	84.2864	79.975	104.972	84.5731	83.9695	91.1715	80.5236	85.1168	81.8164	82.4856		77.7642	89.535	80.9647	82.7546	60.2045	38.0239	70.8289	56.3524	77.9118	56.4418	38.9559	57.7698	61.8769
	All Targets	4930563M21Rik	30.1023	47.1166	41.1926	39.4705	39.133	26.5608	29.0643	31.586	19.3515	17.2013	16.1524	17.5684	30.1023	19.156	17.8384	22.3655		28.0021	34.5173	27.3657	29.9617	35.836	23.1556	38.1295	32.3737	21.6119	28.6688	22.1806	24.1538	22.5767	25.9502	24.6993	24.4087		22.5767	24.6993	45.6724	30.9828	60.2045	57.0359	38.9559	52.0654	46.0388	37.6278	53.1217	45.5961	46.8258
	All Targets	Mtfmt	25.0852	36.6462	31.6866	31.1394	21.0716	31.873	31.1403	28.0283	25.8019	34.4026	13.2156	24.4734	21.0716	19.156	31.2172	23.8149		24.5019	34.5173	25.9974	28.3388	35.836	33.5756	22.075	30.4956	43.2238	30.1023	34.8553	36.0604	32.3599	31.1403	21.6119	28.3707		30.1023	30.8741	43.5964	34.8576	42.6449	41.1926	35.4144	39.7506	42.4973	79.0185	38.9559	53.4906	48.4981
	All Targets	Trappc3	32.6108	49.7342	19.012	33.7856	33.1125	37.1852	22.8362	31.0446	27.9521	39.778	27.8997	31.8766	30.1023	30.1023	28.9874	29.7306		33.6025	17.66	46.5217	32.5947	31.5357	33.5756	24.0818	29.731	16.9808	31.5357	30.1023	26.2063	24.0818	34.2543	35.5052	31.2805		22.5767	47.8549	26.9882	32.4733	40.1364	31.6866	42.4973	38.1068	21.2487	30.1023	24.7901	25.3803	50.1705
	All Targets	Nrbf2	37.6278	23.5583	57.0359	39.4073	42.1432	51.3509	58.1285	50.5409	47.3036	37.6278	55.7993	46.9102	21.0716	30.1023	24.5278	25.2339		39.903	40.9391	38.312	39.718	51.6039	50.9423	58.1977	53.5813	41.6801	58.7711	38.0239	46.1584	39.133	41.5204	27.7867	36.1467		37.6278	40.1364	58.1285	45.2976	37.6278	34.8553	74.3703	48.9511	46.0388	56.4418	35.4144	45.965	53.5152
	All Targets	Ilrun	30.1023	44.499	38.0239	37.5417	51.1739	60.2045	72.6607	61.3464	70.9554	87.0816	45.5205	67.8525	93.317	51.9948	49.0556	64.7891		74.9057	74.6536	76.624	75.3944	54.4708	48.6267	42.1432	48.4136	97.2535	114.675	72.8792	94.936	64.7199	58.1285	69.4668	64.1051		67.7301	63.292	74.7367	68.5863	37.6278	41.1926	60.2045	46.3417	31.873	26.3395	49.5802	35.9309	45.1534
	All Targets	Wdr74	40.1364	39.2638	28.5179	35.9727	12.0409	26.5608	24.9122	21.1713	12.901	22.5767	23.4945	19.6574	21.0716	16.4194	42.3662	26.6191		32.9025	19.2655	34.2071	28.7917	32.9692	41.6801	38.1295	37.5929	21.6119	24.3685	38.0239	28.0014	22.5767	25.9502	18.5245	22.3505		50.1705	27.7867	18.6842	32.2138	35.1193	28.5179	53.1217	38.9196	35.4144	52.679	24.7901	37.6278	46.8258
	All Targets	Rida	316.074	382.168	335.878	344.707	439.493	423.203	440.116	434.271	503.138	469.81	500.726	491.225	689.342	632.148	631.033	650.841		416.531	397.35	440.588	418.156	437.2	486.267	475.616	466.361	385.927	388.463	386.577	386.989	787.174	784.735	733.261	768.39		368.753	413.713	392.368	391.611	228.276	174.276	152.282	184.945	216.028	218.241	166.448	200.239	128.771
	All Targets	B2m	955.747	908.303	922.08	928.71	1417.82	1202.32	1195.79	1271.97	1449.21	1426.63	1607.9	1494.58	1475.01	1609.1	1429.3	1504.47		1404.31	1422.43	1427.12	1417.95	1229.89	1280.5	1284.36	1264.92	1346.11	1433.44	1392.63	1390.73	1735.4	1612.03	1832.38	1726.6		1151.41	1197.92	1328.65	1225.99	541.841	459.456	563.09	521.462	633.918	602.045	570.172	602.045	311.057
	All Targets	Dcaf7	52.679	26.1759	38.0239	38.9596	33.1125	31.873	4.15204	23.0458	19.3515	23.6518	42.5837	28.529	39.133	16.4194	15.6086	23.7203		21.0016	39.3336	41.0486	33.7946	41.5698	38.2067	38.1295	39.302	27.7867	30.1023	34.8553	30.9148	27.092	55.0145	33.9615	38.6894		27.5938	49.3986	47.7484	41.5803	37.6278	44.3612	46.0388	42.676	31.873	30.1023	42.4973	34.8242	68.5663
	All Targets	Crlf2	57.696	52.3518	41.1926	50.4135	42.1432	44.268	56.0525	47.4879	47.3036	31.1774	24.9629	34.4813	42.1432	30.1023	17.8384	30.0279		42.0032	38.5309	47.89	42.808	54.4708	34.7334	42.1432	43.7825	37.049	53.0373	36.4396	42.1753	44.4009	36.3303	32.4178	37.7163		32.6108	57.1171	58.1285	49.2855	52.679	31.6866	49.5802	44.6486	28.3316	52.679	28.3316	36.4474	53.5152
	All Targets	Gm40460	77.7642	104.704	107.734	96.7341	84.2864	51.3509	72.6607	69.4327	73.1055	73.1055	51.3941	65.8684	36.1227	51.9948	46.8258	44.9811		56.7043	60.2045	49.2583	55.389	93.1737	65.9934	88.3	82.489	60.2045	51.6039	58.6202	56.8096	35.3702	34.2543	49.3986	39.6744		67.7301	72.5542	76.8127	72.3657	100.341	98.2285	74.3703	90.9799	84.9947	75.2557	81.4532	80.5678	98.6686
	All Targets	Rreb1	45.1534	78.5277	57.0359	60.239	48.1636	72.5996	80.9647	67.2427	47.3036	68.8052	52.8625	56.3238	39.133	68.4143	55.745	54.4307		61.6047	69.8373	50.6266	60.6895	64.5049	45.1534	58.1977	55.952	81.8164	81.7062	64.9575	76.16	60.9571	50.8625	43.2238	51.6811		57.696	64.8357	68.5086	63.6801	55.1875	57.0359	46.0388	52.7541	38.9559	33.8651	60.2045	44.3418	50.1705
	All Targets	Dio1	25.0852	44.499	28.5179	32.7007	126.43	77.9118	60.2045	88.182	62.3547	65.58	89.5726	72.5024	42.1432	49.2583	37.9066	43.1027		81.9062	80.2727	114.936	92.3716	54.4708	46.3112	46.1568	48.9796	94.1661	118.976	95.0598	102.734	78.2659	75.7747	87.9913	80.6773		62.7131	67.9231	93.4208	74.6857	45.1534	50.6986	63.746	53.1993	28.3316	71.4929	53.1217	50.982	33.447
	All Targets	Hibadh	97.8324	91.6156	91.8911	93.7797	114.389	109.785	91.3448	105.173	135.46	122.559	104.257	120.759	135.46	134.092	140.477	136.676		111.308	116.395	138.197	121.967	87.4399	111.147	120.409	106.332	97.2535	97.474	96.6441	97.1239	162.552	159.853	135.846	152.751		70.2386	94.1661	87.1928	83.8658	50.1705	63.3732	81.4532	64.999	53.1217	41.3906	81.4532	58.6552	45.1534
	All Targets	Rrp1	52.679	52.3518	47.5299	50.8536	33.1125	69.0582	64.3566	55.5091	90.3068	104.283	82.2306	92.2734	84.2864	128.619	51.2854	88.0635		67.9051	74.6536	62.9411	68.5	80.2727	82.2024	48.1636	70.2129	95.7098	65.9383	66.5419	76.0633	61.7097	68.5086	81.8164	70.6782		65.2216	67.9231	68.5086	67.2178	72.7472	76.0478	92.0775	80.2909	35.4144	67.7301	56.6631	53.2692	70.2386
	All Targets	Pygm	45.1534	39.2638	60.2045	48.2073	15.0511	24.7901	45.6724	28.5046	19.3515	20.4265	32.3049	24.0276	27.092	35.5754	24.5278	29.0651		35.7027	34.5173	43.7851	38.0017	45.8701	31.2601	36.1227	37.751	30.8741	35.836	30.1023	32.2708	30.1023	31.1403	20.0682	27.1036		47.6619	41.6801	39.4444	42.9288	67.7301	50.6986	49.5802	56.003	63.746	71.4929	74.3703	69.8697	83.6174
	All Targets	Apoo	32.6108	54.9694	53.8672	47.1491	30.1023	58.4338	35.2923	41.2761	45.1534	18.2764	35.2417	32.8905	33.1125	30.1023	35.6768	32.9638		42.7032	41.7418	38.312	40.919	48.737	35.8912	46.1568	43.595	21.6119	31.5357	34.8553	29.3343	30.1023	46.7104	52.486	43.0996		35.1193	29.3304	35.2923	33.2474	45.1534	31.6866	60.2045	45.6815	35.4144	48.9162	38.9559	41.0955	51.8428
	All Targets	Nrd1	62.7131	41.8814	63.3732	55.9892	66.225	69.0582	47.7484	61.0105	58.0544	61.2796	66.0782	61.8041	39.133	57.468	35.6768	44.0926		53.204	59.4018	76.624	63.0766	57.3377	54.4156	54.1841	55.3125	61.7483	51.6039	66.5419	59.9647	56.4418	57.0905	63.292	58.9414		62.7131	54.0297	64.3566	60.3665	47.6619	28.5179	38.9559	38.3786	49.5802	18.8139	46.0388	38.1443	46.8258
	All Targets	Rag2	47.6619	57.587	50.6986	51.9825	54.1841	61.9753	60.2045	58.788	49.4537	33.3275	44.0521	42.2778	30.1023	38.312	28.9874	32.4672		42.0032	52.1773	54.7314	49.6373	47.3036	65.9934	72.2455	61.8475	61.7483	43.0032	61.7889	55.5135	47.4111	38.4063	46.3112	44.0429		70.2386	71.0105	43.5964	61.6152	80.2727	53.8672	74.3703	69.5034	74.3703	90.3068	99.1604	87.9459	63.5492
	All Targets	Nucb1	65.2216	78.5277	53.8672	65.8722	66.225	58.4338	64.3566	63.0051	88.1567	103.208	88.1042	93.1562	69.2352	95.78	82.5025	82.5059		79.806	88.3	73.8874	80.6645	73.1055	74.0979	70.2386	72.4807	91.0787	90.3068	68.1262	83.1706	86.544	90.3068	80.2727	85.7079		50.1705	83.3601	56.0525	63.1944	62.7131	34.8553	53.1217	50.23	74.3703	56.4418	63.746	64.8527	45.1534
	All Targets	Mettl21a	52.679	52.3518	25.3493	43.46	30.1023	28.3316	33.2163	30.55	34.4026	25.8019	17.6208	25.9418	27.092	35.5754	20.0682	27.5785		39.203	36.1227	30.1023	35.1427	21.5016	37.049	36.1227	31.5578	46.3112	22.9351	26.9336	32.06	29.3497	34.2543	24.6993	29.4344		40.1364	40.1364	39.4444	39.9057	50.1705	41.1926	53.1217	48.1616	38.9559	48.9162	67.2874	51.7198	40.1364
	All Targets	Med1	25.0852	39.2638	34.8553	33.0681	39.133	38.9559	26.9882	35.0257	21.5016	34.4026	29.3681	28.4241	30.1023	13.6829	31.2172	25.0008		44.8034	26.49	36.9437	36.079	28.6688	40.5223	38.1295	35.7736	29.3304	25.8019	30.1023	28.4115	36.8753	29.0643	29.3304	31.7567		37.6278	41.6801	29.0643	36.1241	25.0852	38.0239	42.4973	35.2022	35.4144	15.0511	46.0388	32.1681	45.1534
	All Targets	Retnlg	40.1364	36.6462	69.7105	48.831	18.0614	51.3509	33.2163	34.2095	21.5016	20.4265	14.684	18.8707	33.1125	41.0486	24.5278	32.8963		28.0021	36.9255	41.0486	35.3254	61.638	45.1534	42.1432	49.6449	37.049	34.4026	31.6866	34.3794	34.6176	43.5964	37.049	38.421		40.1364	46.3112	33.2163	39.888	65.2216	57.0359	77.9118	66.7231	67.2874	48.9162	63.746	59.9832	68.5663
	All Targets	0610012G03Rik	37.6278	54.9694	28.5179	40.3717	72.2455	47.8095	47.7484	55.9345	60.2045	35.4777	32.3049	42.6624	42.1432	43.7851	49.0556	44.9946		49.0037	43.3473	43.7851	45.3787	48.737	48.6267	34.1159	43.8266	44.7675	48.737	45.9456	46.4834	45.1534	49.8245	50.9423	48.6401		80.2727	29.3304	72.6607	60.7546	40.1364	44.3612	35.4144	39.9707	38.9559	41.3906	46.0388	42.1284	35.1193
	All Targets	Ccdc93	30.1023	73.2925	53.8672	52.4207	18.0614	17.7072	29.0643	21.6109	30.1023	23.6518	30.8365	28.1968	24.0818	21.8926	22.298	22.7575		32.9025	31.3064	30.1023	31.437	54.4708	38.2067	36.1227	42.9334	30.8741	22.9351	39.6083	31.1391	35.3702	20.7602	30.8741	29.0015		20.0682	30.8741	41.5204	30.8209	42.6449	69.7105	46.0388	52.7981	31.873	45.1534	46.0388	41.0217	40.1364
	All Targets	Cd53	45.1534	20.9407	38.0239	34.706	15.0511	24.7901	37.3683	25.7365	23.6518	24.7269	27.8997	25.4261	18.0614	43.7851	37.9066	33.251		35.7027	38.5309	30.1023	34.7786	35.836	37.049	48.1636	40.3495	23.1556	41.5698	45.9456	36.8903	33.1125	36.3303	35.5052	34.9827		52.679	47.8549	39.4444	46.6594	57.696	41.1926	31.873	43.5872	49.5802	52.679	38.9559	47.0717	53.5152
	All Targets	C2cd4b	27.5938	28.7935	44.3612	33.5828	30.1023	42.4973	26.9882	33.1959	36.5528	31.1774	22.0261	29.9187	42.1432	24.6291	31.2172	32.6632		28.7022	35.32	25.9974	30.0065	15.7679	40.5223	36.1227	30.8043	23.1556	28.6688	19.012	23.6121	18.0614	19.7222	20.0682	19.2839		25.0852	33.9615	26.9882	28.6783	35.1193	47.5299	31.873	38.1741	24.7901	22.5767	35.4144	27.5938	48.4981
	All Targets	Prss50	52.679	52.3518	50.6986	51.9098	15.0511	38.9559	39.4444	31.1505	10.7508	16.1262	45.5205	24.1325	36.1227	46.5217	33.447	38.6971		45.5034	36.1227	30.1023	37.2428	35.836	42.8379	46.1568	41.6102	41.6801	35.836	34.8553	37.4571	45.1534	32.1783	46.3112	41.2143		40.1364	43.2238	45.6724	43.0109	80.2727	72.8792	63.746	72.2993	56.6631	63.9673	81.4532	67.3612	73.5833
	All Targets	Olfr520	32.6108	26.1759	47.5299	35.4389	18.0614	26.5608	33.2163	25.9462	21.5016	24.7269	16.1524	20.7936	24.0818	32.8388	11.149	22.6899		27.3021	24.8845	27.3657	26.5174	43.0032	26.6289	36.1227	35.2516	38.5927	35.836	34.8553	36.428	23.3293	35.2923	16.9808	25.2008		35.1193	33.9615	29.0643	32.715	47.6619	41.1926	49.5802	46.1449	17.7072	37.6278	56.6631	37.3327	56.8598
	All Targets	Klc4	55.1875	44.499	50.6986	50.1284	36.1227	56.6631	89.2688	60.6849	49.4537	65.58	58.7361	57.9233	51.1739	49.2583	66.8939	55.7754		63.0048	49.7691	60.2045	57.6595	61.638	62.5201	54.1841	59.4474	74.0979	74.539	68.1262	72.2544	64.7199	64.3566	47.8549	58.9771		47.6619	54.0297	47.7484	49.8134	60.2045	34.8553	53.1217	49.3938	60.2045	45.1534	42.4973	49.2851	41.8087
	All Targets	Ptprq	40.1364	31.4111	22.1806	31.2427	24.0818	40.7266	31.1403	31.9829	30.1023	15.0511	10.2788	18.4774	12.0409	13.6829	31.2172	18.9803		25.902	22.4764	39.6803	29.3529	41.5698	31.2601	28.0955	33.6418	40.1364	25.8019	31.6866	32.5416	28.5972	30.1023	37.049	31.9161		32.6108	23.1556	35.2923	30.3529	67.7301	60.2045	53.1217	60.3521	67.2874	37.6278	53.1217	52.679	61.8769
	All Targets	Cdk8	62.7131	44.499	38.0239	48.412	42.1432	56.6631	41.5204	46.7756	51.6039	40.8531	46.9889	46.482	39.133	54.7314	31.2172	41.6938		60.2045	45.7555	28.734	44.898	65.9383	49.7845	30.1023	48.6084	37.049	34.4026	60.2045	43.8854	50.4213	42.5584	55.5734	49.5177		47.6619	30.8741	62.2806	46.9389	52.679	69.7105	74.3703	65.5866	81.4532	67.7301	88.5361	79.2398	76.928
	All Targets	Dcaf8	110.375	47.1166	107.734	88.4087	81.2761	100.931	122.485	101.564	96.7573	106.433	118.941	107.377	120.409	87.5702	113.72	107.233		98.0074	115.593	102.621	105.407	108.942	97.2535	104.355	103.517	103.428	113.242	99.8128	105.494	118.904	128.713	118.865	122.161		97.8324	77.1853	120.409	98.4756	95.3239	85.5538	84.9947	88.6241	102.702	67.7301	74.3703	81.6008	85.2898
	All Targets	Morn1	37.6278	31.4111	31.6866	33.5752	18.0614	38.9559	33.2163	30.0778	30.1023	29.0272	26.4313	28.5202	27.092	35.5754	40.1364	34.2679		37.1028	33.7145	38.312	36.3764	30.1023	33.5756	42.1432	35.2737	43.2238	21.5016	36.4396	33.7217	30.1023	23.8742	18.5245	24.167		32.6108	24.6993	24.9122	27.4074	35.1193	60.2045	38.9559	44.7599	46.0388	52.679	35.4144	44.7107	56.8598
	All Targets	Rictor	27.5938	36.6462	41.1926	35.1442	36.1227	47.8095	33.2163	39.0495	45.1534	29.0272	30.8365	35.0057	42.1432	35.5754	17.8384	31.8523		36.4027	40.9391	41.0486	39.4635	37.2695	49.7845	46.1568	44.4036	24.6993	37.2695	31.6866	31.2185	24.8344	34.2543	27.7867	28.9585		22.5767	38.5927	51.9005	37.6899	65.2216	53.8672	74.3703	64.4864	49.5802	26.3395	46.0388	40.6528	43.4811
	All Targets	Tarm1	40.1364	15.7055	22.1806	26.0075	12.0409	28.3316	43.5964	27.9896	15.0511	33.3275	29.3681	25.9156	33.1125	19.156	26.7576	26.342		24.5019	33.7145	24.6291	27.6152	34.4026	30.1023	36.1227	33.5425	32.4178	24.3685	31.6866	29.491	21.0716	16.6082	23.1556	20.2784		37.6278	30.8741	43.5964	37.3661	42.6449	57.0359	53.1217	50.9341	56.6631	41.3906	46.0388	48.0308	46.8258
	All Targets	Nosip	35.1193	31.4111	47.5299	38.0201	24.0818	23.0194	37.3683	28.1565	49.4537	37.6278	30.8365	39.306	36.1227	27.3657	42.3662	35.2849		28.7022	27.2927	34.2071	30.0673	30.1023	28.9445	24.0818	27.7095	27.7867	44.4367	28.5179	33.5804	30.1023	37.3683	46.3112	37.9273		20.0682	29.3304	22.8362	24.0783	40.1364	34.8553	35.4144	36.802	38.9559	37.6278	46.0388	40.8742	36.7917
	All Targets	H2aj	77.7642	52.3518	50.6986	60.2715	60.2045	63.746	47.7484	57.233	79.556	58.0544	57.2677	64.9594	66.225	30.1023	55.745	50.6907		56.0042	66.6264	64.3094	62.3133	65.9383	64.8357	74.2523	68.3421	50.9423	58.7711	79.2165	62.9766	54.1841	59.1665	52.486	55.2789		62.7131	60.2045	51.9005	58.2727	62.7131	60.2045	63.746	62.2212	42.4973	86.544	63.746	64.2625	43.4811
	All Targets	Etnppl	127.935	141.35	133.084	134.123	111.378	169.989	143.245	141.538	68.8052	82.7813	74.8886	75.4917	301.023	339.335	274.265	304.874		99.4075	135.661	88.9385	108.002	169.146	191.034	168.573	176.251	80.2727	78.8393	64.9575	74.6899	207.706	259.502	186.788	217.999		62.7131	47.8549	43.5964	51.3881	52.679	41.1926	81.4532	58.4416	35.4144	30.1023	46.0388	37.1852	66.8939
	All Targets	Ptprm	47.6619	31.4111	50.6986	43.2572	15.0511	31.873	45.6724	30.8655	23.6518	13.9761	14.684	17.4373	33.1125	30.1023	15.6086	26.2745		42.0032	40.9391	39.6803	40.8742	41.5698	43.9956	40.1364	41.9006	33.9615	38.7029	31.6866	34.7837	43.6483	32.1783	40.1364	38.6543		65.2216	47.8549	47.7484	53.6083	65.2216	44.3612	49.5802	53.0544	63.746	52.679	38.9559	51.7936	41.8087
	All Targets	Sppl2a	87.7983	54.9694	88.7225	77.1634	96.3273	81.4532	93.4208	90.4004	86.0065	92.457	88.1042	88.8559	102.348	120.409	100.341	107.699		100.808	102.749	110.831	104.796	70.2386	89.149	52.1773	70.5217	86.4476	103.208	91.8911	93.8488	101.595	97.5729	120.409	106.526		80.2727	94.1661	95.4969	89.9786	60.2045	57.0359	49.5802	55.6069	60.2045	48.9162	28.3316	45.8174	41.8087
	All Targets	Prxl2b	62.7131	23.5583	50.6986	45.6566	27.092	38.9559	47.7484	37.9321	34.4026	45.1534	45.5205	41.6922	21.0716	38.312	40.1364	33.1733		35.0026	35.32	41.0486	37.1237	44.4367	61.3623	30.1023	45.3004	29.3304	38.7029	50.6986	39.5773	44.4009	48.7864	38.5927	43.9267		40.1364	58.6608	35.2923	44.6965	57.696	66.5419	56.6631	60.3003	70.8289	86.544	56.6631	71.3453	58.5322
	All Targets	P3h1	55.1875	41.8814	31.6866	42.9185	30.1023	38.9559	45.6724	38.2435	25.8019	20.4265	32.3049	26.1778	27.092	16.4194	28.9874	24.1663		32.2024	40.9391	25.9974	33.0463	38.7029	31.2601	18.0614	29.3414	18.5245	27.2354	23.765	23.1749	23.3293	22.8362	20.0682	22.0779		15.0511	30.8741	20.7602	22.2285	55.1875	50.6986	38.9559	48.2806	60.2045	41.3906	53.1217	51.5723	46.8258
	All Targets	R3hcc1	60.2045	44.499	53.8672	52.8569	27.092	49.5802	43.5964	40.0896	36.5528	33.3275	30.8365	33.5723	27.092	65.6777	55.745	49.5049		44.8034	46.5582	42.4168	44.5928	48.737	52.1001	48.1636	49.6669	61.7483	40.1364	31.6866	44.5237	42.8957	59.1665	54.0297	52.0307		35.1193	49.3986	56.0525	46.8568	50.1705	57.0359	70.8289	59.3451	77.9118	71.4929	70.8289	73.4112	63.5492
	All Targets	Gabarapl1	102.849	123.027	133.084	119.653	144.491	141.658	124.561	136.903	225.767	245.119	198.234	223.04	180.614	207.979	243.048	210.547		188.314	211.92	161.458	187.231	232.218	228.083	232.791	231.03	145.108	150.511	172.692	156.104	277.693	252.236	290.217	273.382		183.122	162.089	226.286	190.499	77.7642	50.6986	70.8289	66.4305	84.9947	105.358	74.3703	88.241	48.4981
	All Targets	Lpin1	168.071	88.998	133.084	130.051	75.2557	90.3068	60.2045	75.2557	58.0544	43.0032	60.2045	53.7541	96.3273	73.8874	84.7323	84.9823		177.813	160.545	171.036	169.798	86.0065	92.6224	92.3136	90.3142	126.584	123.276	102.981	117.614	112.131	88.2308	118.865	106.409		47.6619	74.0979	74.7367	65.4988	70.2386	53.8672	63.746	62.6173	56.6631	41.3906	70.8289	56.2942	55.1875
	All Targets	Nipsnap2	42.6449	41.8814	28.5179	37.6814	33.1125	24.7901	37.3683	31.757	32.2524	29.0272	24.9629	28.7475	39.133	24.6291	26.7576	30.1732		37.1028	40.9391	25.9974	34.6798	47.3036	52.1001	40.1364	46.5133	37.049	34.4026	26.9336	32.7951	35.3702	30.1023	29.3304	31.601		37.6278	32.4178	51.9005	40.6487	32.6108	34.8553	60.2045	42.5569	42.4973	33.8651	60.2045	45.5223	46.8258
	All Targets	Pbld2	117.901	149.203	110.903	126.002	132.45	102.702	145.321	126.824	111.808	145.136	155.651	137.532	168.573	147.775	138.247	151.532		100.808	97.9327	103.99	100.91	106.075	104.2	114.389	108.221	95.7098	103.208	118.825	105.914	151.264	140.131	162.089	151.161		100.341	94.1661	103.801	99.436	70.2386	66.5419	46.0388	60.9398	67.2874	48.9162	63.746	59.9832	60.2045
	All Targets	H2bc11	97.8324	125.644	91.8911	105.123	87.2966	97.3897	103.801	96.1624	107.508	103.208	126.283	112.333	78.2659	114.936	93.6515	95.6178		126.01	129.239	101.253	118.834	149.078	129.671	80.2727	119.674	134.302	113.242	115.656	121.067	111.378	143.245	135.846	130.157		112.884	125.04	110.029	115.984	175.597	193.288	177.072	181.986	131.033	165.563	134.575	143.724	193.992
	All Targets	Map2k4	42.6449	36.6462	44.3612	41.2175	48.1636	40.7266	39.4444	42.7782	49.4537	37.6278	46.9889	44.6902	39.133	35.5754	28.9874	34.5652		49.0037	43.3473	43.7851	45.3787	51.6039	53.2579	52.1773	52.3463	60.2045	48.737	53.8672	54.2696	51.9264	38.4063	41.6801	44.0043		35.1193	57.1171	47.7484	46.6616	45.1534	47.5299	56.6631	49.7821	46.0388	60.2045	74.3703	60.2045	48.4981
	All Targets	Ppm1k	55.1875	47.1166	47.5299	49.9447	66.225	46.0388	78.8887	63.7175	32.2524	61.2796	35.2417	42.9246	48.1636	57.468	60.2045	55.2787		53.204	55.3882	50.6266	53.0729	40.1364	41.6801	36.1227	39.3131	61.7483	68.8052	55.4516	62.0017	58.6994	50.8625	54.0297	54.5305		70.2386	63.292	51.9005	61.8104	47.6619	47.5299	49.5802	48.2574	35.4144	33.8651	42.4973	37.2589	55.1875
	All Targets	Vwa5a	32.6108	47.1166	31.6866	37.138	39.133	24.7901	41.5204	35.1478	32.2524	25.8019	29.3681	29.1408	27.092	13.6829	31.2172	23.9974		32.2024	24.0818	30.1023	28.7955	38.7029	23.1556	10.0341	23.9642	23.1556	28.6688	28.5179	26.7808	33.1125	28.0263	24.6993	28.6127		37.6278	21.6119	39.4444	32.8947	42.6449	34.8553	35.4144	37.6382	35.4144	45.1534	14.1658	31.5779	35.1193
	All Targets	Mettl7a1	85.2898	102.086	88.7225	92.0327	144.491	141.658	105.877	130.675	144.061	146.211	160.056	150.109	237.808	175.14	202.912	205.287		148.411	156.532	172.404	159.116	126.143	107.674	114.389	116.068	179.07	146.211	155.264	160.182	176.098	148.435	186.788	170.441		80.2727	123.497	99.6489	101.139	62.7131	76.0478	60.2045	66.3218	70.8289	86.544	81.4532	79.6087	56.8598
	All Targets	Dnmbp	50.1705	36.6462	38.0239	41.6135	51.1739	35.4144	33.2163	39.9349	45.1534	50.5288	36.7101	44.1308	27.092	27.3657	33.447	29.3016		33.6025	31.3064	43.7851	36.2313	35.836	34.7334	38.1295	36.233	38.5927	38.7029	44.3612	40.5523	41.3906	33.2163	49.3986	41.3352		40.1364	50.9423	39.4444	43.5077	40.1364	38.0239	46.0388	41.3997	31.873	48.9162	38.9559	39.915	33.447
[truncated: 6,349 more rows]
[truncated: 19 more columns]
