# Supplementary material for: Heterozygous GAA knockout is nonconsequential on metabolism and the spatial liver transcriptome in high‐fat diet‐induced obese and prediabetic mice
Source: Physiol Rep. 2025 Mar 19;13(6):e70276. doi: 10.14814/phy2.70276 (PMC11922812; doi:10.14814/phy2.70276)
Supplement: Supplementary file 1 — Table S1. [file PHY2-13-e70276-s001.zip › PHYSREP-2024-11-768-T-file003.xlsx]

## Sheet: Perivenous
Supplemental Table 2.
Note: Average AOI values were used in data analysis.			Wt LFD Control																	LFD HetKO																	Wt HFD Control
			Animal ID Wt 1 LFD				Animal ID Wt 2 LFD				Animal ID Wt 3 LFD				Animal ID Wt 4					Animal ID HetKO 1				Animal ID HetKO 2				Animal ID HetKO 3				Animal ID HetKO 4					Animal ID Wt 1				Animal ID Wt 2				Animal ID Wt 3				Animal ID Wt 4
AOI Name			025	026	027		031	032	033		037	038	039		043	044	045			001	002	003		007	008	009		013	014	015		019	020	021			025	026	027		031	032	033		037	038	039		043
Segment Name			Full AOI	Full AOI	Full AOI	Control 1 LFD Average AOI	Full AOI	Full AOI	Full AOI	Control 2 LFD Average AOI	Full AOI	Full AOI	Full AOI	Control 3 LFD Average AOI	Full AOI	Full AOI	Full AOI	Control 4 LFD Average AOI		Full AOI	Full AOI	Full AOI	HetKO 1 Average AOI	Full AOI	Full AOI	Full AOI	HetKO 2 Average AOI	Full AOI	Full AOI	Full AOI	HetKO 3 Average AOI	Full AOI	Full AOI	Full AOI	HetKO 4 Average AOI		Full AOI	Full AOI	Full AOI	Control 1 HFD Average AOI	Full AOI	Full AOI	Full AOI	Control 2 HFD Average AOI	Full AOI	Full AOI	Full AOI	Control 3 HFD Average AOI	Full AOI
Target tag	Target group membership/s	Target Name
	All Targets	Sbds	38.9559	43.3473	62.0289	48.1107	53.2579	46.9889	24.0818	41.4429	43.933	46.5217	48.1636	46.2061	35.5754	41.7746	46.4077	41.2526		41.9282	45.2915	46.3962	44.5386	44.0521	56.6631	55.9797	52.2316	49.0556	48.6267	43.0032	46.8952	40.1364	47.7484	43.1902	43.6917		38.9559	24.0818	38.0239	33.6872	40.1364	60.2045	32.8388	44.3933	26.3395	41.8814	35.1193	34.4467	64.2724
	All Targets	Odc1	102.702	96.3273	74.7996	91.2762	92.6224	67.5466	87.7266	82.6319	79.7303	79.3605	120.409	93.1667	50.6266	58.9759	60.8317	56.8114		62.3547	73.4606	67.9372	67.9175	91.041	67.2874	72.8792	77.0692	56.8598	71.7823	70.9554	66.5325	59.0241	71.2766	54.9694	61.7567		77.9118	68.2318	98.2285	81.4574	88.3	99.3375	82.0971	89.9115	75.2557	73.2925	95.3239	81.2907	66.7131
	All Targets	Cct5	79.6825	74.6536	58.3802	70.9054	81.0446	99.8514	115.249	98.7149	94.3747	98.5165	72.2455	88.3789	82.0971	95.8358	104.731	94.2212		96.2198	108.258	93.897	99.4582	70.4834	77.9118	79.2165	75.8705	100.341	91.4646	96.7573	96.1876	86.1751	103.109	99.4684	96.2508		81.4532	80.2727	79.2165	80.3141	72.2455	72.2455	60.2045	68.2318	67.7301	65.4397	47.6619	60.2773	52.8824
	All Targets	Cebpzos	51.3509	57.7964	43.7851	50.9775	43.9956	41.1153	41.2831	42.1313	24.4072	34.2071	24.0818	27.5654	34.2071	35.6313	37.6278	35.8221		43.5408	46.3962	32.0354	40.6575	69.015	37.1852	39.0801	48.4268	23.4129	32.4178	38.7029	31.5112	44.8583	51.9005	47.1166	47.9585		46.0388	48.1636	44.3612	46.1879	48.1636	66.225	38.312	50.9002	67.7301	47.1166	65.2216	60.0228	57.7638
	All Targets	Prdx6	180.614	151.715	180.614	170.981	201.454	214.387	189.214	201.685	257.09	224.399	144.491	208.66	275.025	285.05	276.565	278.88		204.265	206.573	249.656	220.165	201.171	177.072	198.569	192.271	249.737	239.66	242.968	244.122	293.94	276.803	265.685	278.809		145.199	172.586	129.915	149.234	82.2795	96.3273	76.624	85.0769	101.595	70.6749	77.7642	83.3448	65.086
	All Targets	Cdkal1	42.4973	62.6127	43.7851	49.6317	42.8379	46.9889	29.2422	39.6897	35.7973	32.8388	12.0409	26.8924	36.9437	34.4026	32.6108	34.6524		39.778	41.4251	40.3205	40.5079	52.8625	40.7266	55.9797	49.8563	51.2854	20.84	33.3275	35.151	50.7607	44.2884	36.6462	43.8984		53.1217	68.2318	60.2045	60.5193	70.2386	66.225	46.5217	60.9951	71.4929	65.4397	40.1364	59.023	85.4254
	All Targets	Lifr	100.931	69.8373	63.8533	78.2072	83.3601	88.1042	86.0065	85.8236	84.6118	73.8874	96.3273	84.9422	68.4143	57.7472	61.4588	62.5401		120.409	141.398	122.066	127.958	77.8254	58.4338	80.2727	72.1773	112.605	98.4113	129.01	113.342	63.746	49.8245	66.7485	60.1063		56.6631	40.1364	25.3493	40.7162	50.1705	63.2148	71.1508	61.512	37.6278	31.4111	30.1023	33.0471	41.4923
	All Targets	Sptlc2	49.5802	36.1227	41.9607	42.5546	40.5223	49.9257	34.4026	41.6169	29.2887	39.6803	24.0818	31.0169	24.6291	28.2593	22.5767	25.155		37.0903	30.3784	23.7504	30.4064	30.8365	38.9559	34.8553	34.8825	42.3662	33.5756	32.2524	36.0647	37.7754	33.2163	36.6462	35.8793		31.873	36.1227	38.0239	35.3399	44.15	36.1227	41.0486	40.4404	45.1534	49.7342	30.1023	41.6633	38.238
	All Targets	Atf7ip	33.6437	45.7555	29.1901	36.1964	48.6267	32.3049	34.4026	38.4447	30.9158	27.3657	24.0818	27.4545	30.1023	28.2593	29.4751	29.2789		42.4657	33.6925	30.9308	35.6963	30.8365	26.5608	41.1926	32.8633	23.4129	32.4178	30.1023	28.6443	36.5949	35.2923	30.1023	33.9965		35.4144	32.1091	38.0239	35.1825	64.2182	39.133	46.5217	49.9576	30.1023	34.0287	32.6108	32.2472	44.7466
	All Targets	Ern1	24.7901	36.1227	43.7851	34.8993	39.3645	38.1785	32.6825	36.7418	35.7973	31.4706	48.1636	38.4772	38.312	41.7746	36.3736	38.82		48.3787	56.8905	44.7392	50.0028	30.8365	21.2487	40.1364	30.7405	32.3321	28.9445	33.3275	31.5347	36.5949	32.5243	19.6319	29.5837		21.2487	28.0955	34.8553	28.0665	22.075	18.0614	27.3657	22.5007	33.8651	13.0879	17.5597	21.5042	19.5258
	All Targets	Tmem14c	81.4532	67.4291	62.0289	70.3037	70.6246	55.7993	65.3649	63.9296	91.1204	108.095	60.2045	86.4732	106.726	130.238	105.985	114.317		88.6942	83.4026	85.612	85.9029	86.6358	76.141	83.4414	82.0727	101.456	86.8335	86.0065	91.4319	93.258	98.2649	85.0716	92.1982		46.0388	64.2182	57.0359	55.7643	56.1909	33.1125	54.7314	48.0116	33.8651	49.7342	50.1705	44.5899	31.7294
	All Targets	Rtn4	51.3509	62.6127	69.3264	61.0967	47.469	42.5837	55.0442	48.3656	42.3059	57.468	12.0409	37.2716	53.3631	50.3752	47.0348	50.2577		44.0783	39.2158	38.6635	40.6525	52.8625	58.4338	55.9797	55.7587	44.596	42.8379	40.8531	42.7623	63.746	74.0447	71.9837	69.9248		53.1217	76.2591	82.3852	70.5886	68.2318	63.2148	54.7314	62.0593	71.4929	60.2045	57.696	63.1312	59.391
	All Targets	Rtf2	51.3509	55.3882	54.7314	53.8235	74.0979	86.6358	80.8461	80.5266	91.1204	93.0434	48.1636	77.4425	121.777	105.665	101.595	109.679		97.8324	88.3736	98.3157	94.8406	85.1674	86.7654	109.847	93.9266	75.8131	61.3623	89.2317	75.4691	101.521	120.409	124.335	115.422		106.243	96.3273	110.903	104.491	70.2386	51.1739	73.8874	65.1	52.679	60.2045	50.1705	54.3513	57.7638
	All Targets	Ndfip2	26.5608	36.1227	45.6095	36.0977	47.469	45.5205	49.8838	47.6244	39.0516	36.9437	24.0818	33.359	47.89	44.2319	43.272	45.1313		35.4777	41.4251	34.7971	37.2333	51.3941	35.4144	41.1926	42.667	40.1364	37.049	51.6039	42.9297	37.7754	40.1364	47.1166	41.6761		42.4973	40.1364	44.3612	42.3316	32.1091	45.1534	46.5217	41.2614	63.9673	60.2045	52.679	58.9503	54.5095
	All Targets	Necap1	44.268	43.3473	25.5413	37.7189	24.3134	41.1153	51.6039	39.0109	58.5774	45.1534	36.1227	46.6178	53.3631	36.8599	43.272	44.4984		44.6159	38.1111	41.9775	41.5682	36.7101	33.6437	38.0239	36.1259	46.8258	40.5223	41.9282	43.0921	40.1364	42.2124	44.499	42.2826		28.3316	52.1773	34.8553	38.4547	22.075	24.0818	41.0486	29.0685	41.3906	26.1759	40.1364	35.901	43.1195
	All Targets	2200002D01Rik	31.873	60.2045	32.8388	41.6388	64.8357	63.1414	67.0851	65.0207	58.5774	60.2045	36.1227	51.6349	28.734	44.2319	53.9332	42.2997		59.1295	60.7569	53.5765	57.821	39.6469	53.1217	49.6423	47.4703	57.9747	85.6757	53.7541	65.8015	43.6778	51.9005	53.6606	49.7463		70.8289	56.1909	41.1926	56.0708	48.1636	39.133	68.4143	51.9036	48.9162	54.9694	60.2045	54.6967	52.8824
	All Targets	Mrpl55	56.6631	38.5309	23.7169	39.637	31.2601	39.6469	51.6039	40.8369	34.1701	46.5217	48.1636	42.9518	25.9974	40.5459	53.3061	39.9498		47.8411	44.7392	43.0822	45.2208	32.3049	40.7266	32.7428	35.2581	28.9874	40.5223	38.7029	36.0709	56.6631	45.6724	22.2495	41.5283		24.7901	40.1364	22.1806	29.0357	48.1636	45.1534	95.78	63.0323	45.1534	26.1759	40.1364	37.1552	43.1195
	All Targets	Gm46041	28.3316	43.3473	25.5413	32.4067	38.2067	38.1785	25.8019	34.0624	32.543	34.2071	24.0818	30.2773	28.734	19.6586	25.0852	24.4926		34.9401	34.2448	30.3784	33.1878	27.8997	44.268	36.9677	36.3785	30.1023	30.1023	46.2285	35.4777	23.6096	29.7563	41.8814	31.7491		31.873	40.1364	31.6866	34.5653	38.1295	30.1023	54.7314	40.9877	52.679	57.587	62.7131	57.6597	43.933
	All Targets	Rbm10	30.1023	28.8982	36.4876	31.8294	38.2067	45.5205	44.7234	42.8169	32.543	43.7851	12.0409	29.4563	24.6291	34.4026	28.848	29.2932		41.9282	35.3495	36.4541	37.9106	33.7733	30.1023	47.5299	37.1352	32.3321	39.3645	31.1774	34.2913	33.0535	48.4404	31.4111	37.635		28.3316	24.0818	34.8553	29.0895	50.1705	42.1432	38.312	43.5419	67.7301	52.3518	57.696	59.2593	72.4082
	All Targets	Sel1l3	30.1023	40.9391	41.9607	37.6674	39.3645	67.5466	49.8838	52.2649	47.1873	41.0486	60.2045	49.4801	27.3657	40.5459	32.6108	33.5075		40.3155	35.9018	41.9775	39.3983	45.5205	44.268	39.0801	42.9562	37.9066	39.3645	37.6278	38.2996	29.512	38.0603	31.4111	32.9945		42.4973	44.15	47.5299	44.7257	42.1432	51.1739	71.1508	54.8226	26.3395	52.3518	32.6108	37.1007	52.8824
	All Targets	Ghitm	74.3703	79.47	98.5165	84.119	105.358	101.32	103.208	103.295	117.155	136.829	132.45	128.811	143.67	159.726	173.088	158.828		124.709	115.99	115.99	118.897	118.941	138.116	130.971	129.343	119.294	120.409	88.1567	109.287	174.711	204.834	146.585	175.377		159.365	84.2864	120.409	121.353	60.2045	63.2148	49.2583	57.5592	52.679	26.1759	52.679	43.8446	48.8145
	All Targets	Sh2b1	38.9559	45.7555	41.9607	42.224	37.049	51.3941	67.0851	51.8427	45.5602	34.2071	24.0818	34.6164	30.1023	31.9453	22.5767	28.2081		38.7029	38.1111	38.6635	38.4925	46.9889	37.1852	55.9797	46.7179	37.9066	39.3645	38.7029	38.658	41.3168	33.9083	45.8078	40.3443		49.5802	44.15	31.6866	41.8056	48.1636	51.1739	51.9948	50.4441	48.9162	20.9407	35.1193	34.9921	45.5602
	All Targets	Rad9a	54.8924	38.5309	36.4876	43.3036	47.469	54.3309	27.5221	43.1073	40.6787	32.8388	36.1227	36.5468	23.2608	29.4879	34.4922	29.0803		36.0152	37.5588	33.6925	35.7555	49.9257	51.3509	52.811	51.3626	37.9066	27.7867	32.2524	32.6486	37.7754	31.1403	22.2495	30.3884		46.0388	68.2318	50.6986	54.9897	62.2114	63.2148	68.4143	64.6135	56.4418	65.4397	47.6619	56.5145	77.2896
	All Targets	Tfip11	42.4973	24.0818	43.7851	36.7881	40.5223	14.684	43.0032	32.7365	19.5258	34.2071	24.0818	25.9382	23.2608	25.8019	26.3395	25.1341		27.9521	30.3784	33.1401	30.4902	30.8365	33.6437	39.0801	34.5201	21.1831	28.9445	34.4026	28.1767	33.0535	31.1403	26.1759	30.1232		35.4144	20.0682	22.1806	25.8877	34.1159	12.0409	51.9948	32.7172	30.1023	36.6462	47.6619	38.1368	39.8652
	All Targets	Ndufb1	65.5167	96.3273	94.8678	85.5706	134.302	148.309	149.651	144.088	105.765	123.146	108.368	112.426	124.514	137.61	137.342	133.155		121.484	122.618	135.874	126.659	121.877	104.473	117.24	114.53	107.03	119.251	144.061	123.447	118.048	134.941	134.806	129.265		102.702	88.3	110.903	100.635	36.1227	63.2148	60.2045	53.1807	79.0185	65.4397	82.7813	75.7465	46.3738
	All Targets	Lgals1	49.5802	62.6127	63.8533	58.6821	61.3623	70.4834	43.0032	58.283	47.1873	60.2045	24.0818	43.8246	49.2583	67.5765	79.6456	65.4935		45.1534	38.1111	37.0065	40.0903	63.1414	53.1217	62.317	59.5267	28.9874	33.5756	24.7269	29.0966	118.048	129.405	132.188	126.547		60.2045	72.2455	107.734	80.0615	56.1909	54.1841	35.5754	48.6501	63.9673	96.8508	90.3068	83.7083	34.9837
	All Targets	Rsrc2	31.873	48.1636	49.2583	43.0983	27.7867	35.2417	30.9623	31.3302	29.2887	24.6291	24.0818	25.9999	41.0486	39.3173	32.6108	37.6589		41.9282	34.7971	30.9308	35.8854	48.4573	21.2487	36.9677	35.5579	35.6768	37.049	24.7269	32.4842	33.0535	31.1403	28.7935	30.9957		35.4144	32.1091	34.8553	34.1263	36.1227	51.1739	41.0486	42.7817	41.3906	23.5583	40.1364	35.0284	36.6109
	All Targets	Rabggtb	65.5167	43.3473	34.6632	47.8424	46.3112	41.1153	51.6039	46.3435	39.0516	49.2583	48.1636	45.4912	53.3631	35.6313	40.1364	43.0436		53.7541	55.7859	46.3962	51.9787	36.7101	40.7266	54.9234	44.12	44.596	53.2579	51.6039	49.8192	34.234	41.5204	45.8078	40.5207		42.4973	48.1636	25.3493	38.6701	36.1227	51.1739	38.312	41.8695	48.9162	54.9694	32.6108	45.4988	60.2045
	All Targets	Faim	37.1852	36.1227	36.4876	36.5985	33.5756	30.8365	29.2422	31.2181	32.543	24.6291	24.0818	27.0846	31.4706	22.116	21.3224	24.9697		36.5528	33.1401	37.5588	35.7506	42.5837	47.8095	52.811	47.7347	17.8384	31.2601	40.8531	29.9838	42.4973	42.2124	39.2638	41.3245		42.4973	52.1773	44.3612	46.3453	54.1841	57.1943	43.7851	51.7212	97.8324	47.1166	50.1705	65.0398	68.3403
	All Targets	Lrit2	40.7266	40.9391	36.4876	39.3844	45.1534	32.3049	36.1227	37.8603	21.1529	41.0486	24.0818	28.7611	24.6291	18.43	26.9666	23.3419		32.79	34.2448	23.1981	30.0776	30.8365	28.3316	38.0239	32.3973	30.1023	27.7867	31.1774	29.6888	40.1364	29.7563	24.8671	31.5866		35.4144	28.0955	25.3493	29.6197	52.1773	54.1841	62.9411	56.4342	71.4929	47.1166	52.679	57.0962	74.0353
	All Targets	Prcc	21.2487	21.6736	32.8388	25.2537	30.1023	32.3049	37.8429	33.4167	27.6615	34.2071	12.0409	24.6365	24.6291	22.116	21.3224	22.6892		33.3275	27.6168	25.9598	28.968	41.1153	31.873	23.2368	32.075	36.7917	26.6289	30.1023	31.1743	22.4291	24.2202	23.5583	23.4026		31.873	36.1227	44.3612	37.4523	34.1159	39.133	35.5754	36.2748	26.3395	54.9694	35.1193	38.8094	43.1195
	All Targets	Cyb5r3	155.824	166.165	164.194	162.061	158.616	142.435	141.051	147.367	224.547	238.082	276.941	246.523	521.317	625.39	538.078	561.595		250.494	259.598	272.301	260.798	207.045	201.862	212.3	207.069	285.414	279.025	240.818	268.419	422.612	417.972	395.256	411.947		177.072	172.586	174.276	174.645	66.225	78.2659	65.6777	70.0562	109.121	96.8508	100.341	102.104	56.9502
	All Targets	Dapk3	40.7266	43.3473	41.9607	42.0115	20.84	48.4573	27.5221	32.2731	19.5258	38.312	24.0818	27.3065	23.2608	24.5733	34.4922	27.4421		34.4026	34.7971	41.9775	37.0591	29.3681	35.4144	41.1926	35.325	35.6768	37.049	26.877	33.2009	34.234	33.2163	32.7199	33.39		28.3316	52.1773	53.8672	44.792	30.1023	30.1023	54.7314	38.312	41.3906	28.7935	37.6278	35.9373	59.391
	All Targets	Tmem176a	61.9753	72.2455	62.0289	65.4166	54.4156	73.4202	60.2045	62.6801	78.1032	83.4654	72.2455	77.938	62.9411	70.0339	77.7642	70.2464		82.2437	82.298	68.4896	77.6771	49.9257	74.3703	58.0921	60.796	100.341	109.989	102.133	104.154	68.4679	71.9687	86.3804	75.6057		134.575	116.395	76.0478	109.006	44.15	36.1227	32.8388	37.7039	60.2045	36.6462	45.1534	47.3347	26.848
	All Targets	Cnnm3	42.4973	26.49	32.8388	33.9421	26.6289	35.2417	27.5221	29.7976	30.9158	20.5243	12.0409	21.1603	28.734	34.4026	26.9666	30.0344		39.778	30.9308	29.8261	33.5116	42.5837	56.6631	28.5179	42.5882	41.2513	19.6823	19.3515	26.7617	41.3168	35.2923	35.3375	37.3155		28.3316	40.1364	34.8553	34.4411	36.1227	57.1943	38.312	43.8763	41.3906	36.6462	37.6278	38.5549	64.2724
	All Targets	Gss	46.0388	36.1227	25.5413	35.9009	34.7334	35.2417	25.8019	31.9257	42.3059	41.0486	24.0818	35.8121	41.0486	40.5459	24.4581	35.3509		29.0272	33.6925	35.3495	32.6897	35.2417	35.4144	36.9677	35.8746	50.1705	17.3667	24.7269	30.7547	47.2193	50.5165	49.7342	49.1566		46.0388	20.0682	44.3612	36.8227	22.075	42.1432	35.5754	33.2645	22.5767	34.0287	40.1364	32.2472	40.6787
	All Targets	Gfer	51.3509	33.7145	41.9607	42.3421	47.469	48.4573	49.8838	48.6034	40.6787	41.0486	24.0818	35.2697	50.6266	39.3173	40.7635	43.5691		45.691	52.4719	56.3382	51.5003	39.6469	44.268	40.1364	41.3504	39.0215	45.1534	54.8291	46.3347	36.5949	48.4404	40.5726	41.8693		31.873	40.1364	31.6866	34.5653	48.1636	30.1023	38.312	38.8593	18.8139	39.2638	25.0852	27.721	37.4244
	All Targets	Trip6	37.1852	33.7145	29.1901	33.3633	38.2067	33.7733	29.2422	33.7407	26.0344	35.5754	12.0409	24.5502	21.8926	28.2593	18.1868	22.7795		32.2524	28.7214	29.2738	30.0825	30.8365	33.6437	32.7428	32.4077	25.6427	21.9978	32.2524	26.631	24.7901	31.1403	27.4847	27.805		21.2487	24.0818	38.0239	27.7848	50.1705	36.1227	27.3657	37.8863	22.5767	23.5583	37.6278	27.9209	34.9837
	All Targets	Fbxw18	37.1852	45.7555	29.1901	37.3769	28.9445	32.3049	30.9623	30.7372	17.8986	21.8926	24.0818	21.291	21.8926	13.5153	16.3054	17.2378		25.2644	27.6168	23.7504	25.5439	46.9889	40.7266	42.2488	43.3214	20.0682	18.5245	25.8019	21.4649	18.8877	36.6763	31.4111	28.9917		28.3316	56.1909	25.3493	36.6239	68.2318	33.1125	68.4143	56.5862	41.3906	49.7342	45.1534	45.4261	43.933
	All Targets	Pskh1	33.6437	19.2655	36.4876	29.7989	24.3134	36.7101	32.6825	31.2353	24.4072	31.4706	12.0409	22.6396	24.6291	25.8019	30.7294	27.0535		44.6159	29.8261	30.9308	35.1243	29.3681	26.5608	33.799	29.9093	40.1364	40.5223	35.4777	38.7121	37.7754	25.6042	47.1166	36.8321		17.7072	36.1227	34.8553	29.5617	34.1159	63.2148	30.1023	42.4777	22.5767	39.2638	45.1534	35.6646	39.0516
	All Targets	Cyp17a1	38.9559	26.49	25.5413	30.3291	27.7867	38.1785	30.9623	32.3092	19.5258	13.6829	12.0409	15.0832	21.8926	12.2866	17.5597	17.2463		27.9521	27.0644	26.5121	27.1762	32.3049	33.6437	28.5179	31.4888	17.8384	21.9978	24.7269	21.521	22.4291	27.6803	20.9407	23.6834		31.873	24.0818	22.1806	26.0451	28.0955	39.133	57.468	41.5655	45.1534	31.4111	32.6108	36.3918	37.4244
	All Targets	Mrps26	46.0388	60.2045	31.0145	45.7526	53.2579	46.9889	39.563	46.6033	32.543	39.6803	24.0818	32.1017	38.312	38.0886	35.7464	37.3823		46.766	49.1578	40.3205	45.4148	46.9889	26.5608	47.5299	40.3599	37.9066	49.7845	32.2524	39.9812	57.8436	56.0525	39.2638	51.0533		38.9559	44.15	28.5179	37.2079	54.1841	42.1432	54.7314	50.3529	45.1534	57.587	52.679	51.8064	52.0688
	All Targets	Itpr1	51.3509	55.3882	67.5021	58.0804	54.4156	64.6098	58.4844	59.1699	47.1873	56.0997	36.1227	46.4699	68.4143	44.2319	53.9332	55.5265		52.679	43.0822	49.7102	48.4904	35.2417	46.0388	53.8672	45.0492	57.9747	47.469	60.2045	55.2161	36.5949	41.5204	53.6606	43.9253		53.1217	36.1227	38.0239	42.4228	60.2045	48.1636	41.0486	49.8056	67.7301	31.4111	57.696	52.2791	43.933
	All Targets	Polr1e	37.1852	28.8982	54.7314	40.2716	35.8912	36.7101	37.8429	36.8147	24.4072	31.4706	24.0818	26.6532	13.6829	20.8873	25.7124	20.0942		27.4146	28.7214	36.4541	30.8634	41.1153	40.7266	33.799	38.547	28.9874	27.7867	35.4777	30.7506	40.1364	23.5282	27.4847	30.3831		17.7072	40.1364	15.8433	24.5623	38.1295	48.1636	41.0486	42.4472	37.6278	41.8814	42.6449	40.7181	46.3738
	All Targets	Cyp2a4	341.749	313.064	209.804	288.206	182.929	234.945	209.856	209.243	341.701	496.688	349.186	395.858	465.217	248.19	422.059	378.489		194.59	128.694	102.182	141.822	173.272	143.428	240.818	185.839	212.946	243.134	163.412	206.497	263.247	307.943	382.168	317.786		184.155	248.845	148.927	193.976	118.402	135.46	60.2045	104.689	150.511	146.585	190.648	162.581	63.4588
	All Targets	Mier3	40.7266	28.8982	52.907	40.8439	31.2601	26.4313	30.9623	29.5512	30.9158	54.7314	36.1227	40.59	23.2608	20.8873	28.848	24.3321		32.79	33.1401	28.7214	31.5505	38.1785	35.4144	34.8553	36.1494	42.3662	23.1556	21.5016	29.0078	28.3316	35.2923	36.6462	33.4234		24.7901	48.1636	28.5179	33.8239	38.1295	39.133	43.7851	40.3492	22.5767	44.499	32.6108	33.2288	45.5602
	All Targets	Wdr45	53.1217	36.1227	49.2583	46.1676	35.8912	24.9629	44.7234	35.1925	29.2887	43.7851	24.0818	32.3852	34.2071	35.6313	48.9162	39.5849		40.3155	39.7681	35.9018	38.6618	27.8997	24.7901	27.4617	26.7172	32.3321	25.4712	33.3275	30.3769	25.9706	35.9843	45.8078	35.9209		35.4144	52.1773	31.6866	39.7594	54.1841	33.1125	51.9948	46.4305	30.1023	31.4111	50.1705	37.2279	33.3566
	All Targets	Mgat3	37.1852	31.3064	34.6632	34.3849	35.8912	24.9629	29.2422	30.0321	34.1701	31.4706	48.1636	37.9348	25.9974	22.116	15.6783	21.2639		30.1023	24.8551	32.5878	29.1817	44.0521	35.4144	31.6866	37.051	25.6427	23.1556	29.0272	25.9418	24.7901	29.0643	36.6462	30.1669		24.7901	32.1091	38.0239	31.641	44.15	30.1023	24.6291	32.9605	41.3906	23.5583	45.1534	36.7008	48.8145
	All Targets	Ptpa	31.873	69.8373	54.7314	52.1472	50.9423	45.5205	41.2831	45.9153	27.6615	35.5754	24.0818	29.1063	47.89	27.0306	41.3906	38.7704		48.3787	43.0822	42.5298	44.6635	48.4573	40.7266	39.0801	42.7547	41.2513	43.9956	47.3036	44.1835	41.3168	42.2124	52.3518	45.2937		35.4144	32.1091	31.6866	33.07	32.1091	48.1636	60.2045	46.8258	48.9162	39.2638	42.6449	43.6083	57.7638
	All Targets	Tmem129	35.4144	40.9391	40.1364	38.83	33.5756	44.0521	37.8429	38.4902	35.7973	21.8926	12.0409	23.2436	19.156	19.6586	28.848	22.5542		39.778	30.3784	22.0934	30.75	33.7733	28.3316	40.1364	34.0804	20.0682	33.5756	22.5767	25.4068	23.6096	38.0603	19.6319	27.1006		42.4973	28.0955	31.6866	34.0931	46.1568	33.1125	43.7851	41.0181	48.9162	41.8814	40.1364	43.6447	56.9502
	All Targets	Pnp	44.268	57.7964	49.2583	50.4409	48.6267	49.9257	65.3649	54.6391	68.3403	80.7288	96.3273	81.7988	67.046	55.2899	70.2386	64.1915		67.7301	74.5653	70.1466	70.814	58.7361	60.2045	62.317	60.4192	71.3535	77.5712	68.8052	72.5767	50.7607	57.4365	37.955	48.7174		46.0388	40.1364	41.1926	42.4559	56.1909	30.1023	49.2583	45.1838	52.679	26.1759	62.7131	47.1893	48.8145
	All Targets	Ybx1	129.263	108.368	122.233	119.955	140.091	138.03	161.692	146.604	94.3747	109.463	84.2864	96.0413	120.409	111.808	112.256	114.825		126.86	135.874	129.799	130.844	118.941	120.409	106.678	115.343	96.9962	149.354	142.986	129.779	113.326	122.485	111.248	115.686		113.326	140.477	95.0598	116.288	24.0818	60.2045	60.2045	48.1636	63.9673	54.9694	67.7301	62.2223	48.8145
	All Targets	Ctsb	72.5996	77.0618	58.3802	69.3472	81.0446	82.2306	77.4058	80.227	123.663	99.8848	144.491	122.68	83.4654	109.351	97.2053	96.6739		99.9826	85.0596	96.6587	93.9003	70.4834	84.9947	104.566	86.6813	111.49	92.6224	97.8324	100.648	125.131	108.645	125.644	119.807		67.2874	84.2864	79.2165	76.9301	46.1568	63.2148	51.9948	53.7888	48.9162	39.2638	60.2045	49.4615	43.1195
	All Targets	Rarres1	40.7266	65.0209	58.3802	54.7092	123.882	107.193	108.368	113.148	65.086	64.3094	36.1227	55.1727	113.568	135.153	135.46	128.06		109.121	124.275	125.38	119.592	79.2938	97.3897	100.341	92.3415	64.6641	72.9401	76.3308	71.3117	115.687	151.549	100.777	122.671		63.746	80.2727	110.903	84.9739	52.1773	42.1432	65.6777	53.3327	48.9162	54.9694	47.6619	50.5158	56.1367
	All Targets	Tmem242	49.5802	38.5309	45.6095	44.5735	72.9401	69.015	32.6825	58.2125	40.6787	38.312	12.0409	30.3439	42.4168	49.1466	49.5433	47.0356		48.9162	51.3672	48.6055	49.6296	54.3309	58.4338	27.4617	46.7422	55.745	47.469	51.6039	51.6059	46.0388	52.5925	41.8814	46.8376		38.9559	32.1091	34.8553	35.3067	26.0886	30.1023	30.1023	28.7644	37.6278	41.8814	47.6619	42.3904	33.3566
	All Targets	4932411N23Rik	46.0388	24.0818	27.3657	32.4954	33.5756	35.2417	32.6825	33.8333	22.7801	24.6291	12.0409	19.8167	25.9974	30.7166	15.0511	23.9217		34.4026	43.6345	30.9308	36.3226	39.6469	35.4144	39.0801	38.0472	24.5278	23.1556	33.3275	27.0036	44.8583	42.2124	40.5726	42.5478		31.873	60.2045	44.3612	45.4796	66.225	63.2148	79.3605	69.6001	37.6278	70.6749	65.2216	57.8414	83.7982
	All Targets	Fabp5	24.7901	28.8982	51.0826	34.9236	28.9445	29.3681	48.1636	35.4921	50.4416	58.8363	12.0409	40.4396	103.99	158.498	94.0696	118.852		86.544	122.066	122.618	110.41	44.0521	46.0388	33.799	41.2966	86.9621	63.6779	115.034	88.5579	42.4973	33.2163	37.955	37.8896		24.7901	16.0545	31.6866	24.1771	36.1227	45.1534	38.312	39.8627	33.8651	20.9407	25.0852	26.6303	30.9158
	All Targets	Tfr2	40.7266	62.6127	45.6095	49.6496	56.7312	48.4573	56.7643	53.9843	81.3575	86.202	48.1636	71.9077	71.1508	65.1192	65.2216	67.1639		60.7421	77.8793	71.2513	69.9575	36.7101	44.268	64.4294	48.4692	99.226	86.8335	77.4058	87.8218	47.2193	53.2845	41.8814	47.4617		21.2487	40.1364	38.0239	33.1363	44.15	48.1636	35.5754	42.6297	30.1023	31.4111	55.1875	38.9003	33.3566
	All Targets	Aldh9a1	116.868	110.776	124.058	117.234	113.462	107.193	127.29	115.982	162.715	151.88	156.532	157.042	198.401	172.013	181.241	183.885		134.923	144.16	120.961	133.348	139.498	148.741	172.164	153.468	147.167	136.618	115.034	132.939	214.848	175.77	163.599	184.739		148.741	104.355	114.072	122.389	80.2727	66.225	65.6777	70.7251	82.7813	94.2332	77.7642	84.9262	67.5267
	All Targets	Hnrnpa1	79.6825	65.0209	60.2045	68.3026	59.0468	67.5466	67.0851	64.5595	66.7131	68.4143	48.1636	61.097	72.5191	54.0612	77.7642	68.1148		56.4418	64.0709	61.3092	60.6073	70.4834	70.8289	53.8672	65.0598	78.0429	56.7312	63.4298	66.068	53.1217	60.2045	57.587	56.9711		38.9559	88.3	57.0359	61.4306	68.2318	60.2045	38.312	55.5828	33.8651	52.3518	57.696	47.971	40.6787
	All Targets	Itih1	109.785	79.47	82.0971	90.4506	86.8335	126.283	89.4468	100.854	170.851	172.404	144.491	162.582	150.511	133.924	131.07	138.502		129.01	158.52	160.177	149.236	108.662	113.326	103.51	108.499	166.12	163.247	153.737	161.035	105.063	96.1889	123.027	108.093		99.1604	96.3273	91.8911	95.793	66.225	60.2045	76.624	67.6845	45.1534	49.7342	52.679	49.1889	60.2045
	All Targets	Rasa2	38.9559	43.3473	29.1901	37.1644	41.6801	38.1785	24.0818	34.6468	27.6615	32.8388	48.1636	36.2213	28.734	30.7166	24.4581	27.9696		32.79	27.0644	24.3028	28.0524	26.4313	33.6437	43.305	34.46	24.5278	33.5756	27.9521	28.6852	27.1511	28.3723	23.5583	26.3605		56.6631	52.1773	22.1806	43.6737	44.15	42.1432	43.7851	43.3594	67.7301	62.8221	60.2045	63.5856	74.0353
	All Targets	Cd300lg	51.3509	57.7964	40.1364	49.7612	46.3112	38.1785	53.324	45.9379	35.7973	35.5754	12.0409	27.8045	28.734	38.0886	33.8651	33.5625		49.9913	40.8728	37.0065	42.6235	39.6469	49.5802	54.9234	48.0502	31.2172	32.4178	50.5288	38.0546	41.3168	31.8323	56.2782	43.1424		60.2045	40.1364	34.8553	45.0654	42.1432	48.1636	32.8388	41.0486	180.614	44.499	27.5938	84.2355	72.4082
	All Targets	Gm3248	256.755	192.655	224.399	224.603	162.089	162.993	189.214	171.432	206.648	187.455	120.409	171.504	88.9385	88.4638	84.0355	87.146		183.301	154.654	130.903	156.286	164.461	168.219	157.377	163.352	150.511	140.091	146.211	145.605	80.2727	78.1967	100.777	86.4155		131.033	184.627	145.758	153.806	272.927	228.777	229.872	243.859	191.902	225.113	188.139	201.718	96.8154
	All Targets	Fbxo45	31.873	38.5309	32.8388	34.4142	35.8912	33.7733	29.2422	32.9689	29.2887	21.8926	36.1227	29.1013	25.9974	27.0306	25.0852	26.0378		32.2524	26.5121	28.1691	28.9779	27.8997	23.0194	30.6304	27.1831	21.1831	34.7334	22.5767	26.1644	34.234	27.6803	30.1023	30.6722		7.08289	24.0818	28.5179	19.8942	24.0818	30.1023	46.5217	33.5686	45.1534	34.0287	25.0852	34.7558	41.4923
	All Targets	Timm9	33.6437	40.9391	31.0145	35.1991	35.8912	33.7733	37.8429	35.8358	26.0344	30.1023	24.0818	26.7395	32.8388	30.7166	40.1364	34.5639		26.877	28.1691	31.4831	28.8431	30.8365	30.1023	43.305	34.7479	27.8725	31.2601	30.1023	29.7449	27.1511	28.3723	35.3375	30.2869		14.1658	28.0955	38.0239	26.7617	38.1295	27.092	32.8388	32.6868	37.6278	31.4111	27.5938	32.2109	36.6109
	All Targets	Nr2c2	31.873	19.2655	38.312	29.8168	31.2601	41.1153	30.9623	34.4459	45.5602	27.3657	12.0409	28.3223	31.4706	30.7166	27.5938	29.927		30.1023	34.7971	33.6925	32.8639	54.3309	42.4973	32.7428	43.1904	40.1364	52.1001	41.9282	44.7215	33.0535	33.9083	36.6462	34.536		24.7901	44.15	38.0239	35.6547	40.1364	36.1227	35.5754	37.2782	45.1534	31.4111	37.6278	38.0641	42.3059
	All Targets	Rpl10a	276.233	233.594	271.833	260.553	285.972	292.212	280.381	286.188	343.329	350.281	337.145	343.585	258.606	292.422	306.04	285.689		323.599	295.499	318.145	312.415	232.008	246.13	239.762	239.3	348.963	402.907	401.005	384.292	211.306	202.758	222.495	212.186		198.321	200.682	266.167	221.723	156.532	126.43	177.877	153.613	161.8	164.908	150.511	159.073	79.7303
	All Targets	Map1lc3b	99.1604	96.3273	98.5165	98.0014	99.5691	107.193	122.129	109.631	133.426	138.197	48.1636	106.596	109.463	114.266	105.358	109.696		103.745	96.1063	114.886	104.912	116.004	108.014	117.24	113.753	132.673	116.936	107.508	119.039	107.424	109.337	108.63	108.464		102.702	80.2727	88.7225	90.5657	76.2591	81.2761	87.5702	81.7018	97.8324	96.8508	75.2557	89.9796	73.2217
	All Targets	Trak1	37.1852	55.3882	58.3802	50.3178	38.2067	51.3941	37.8429	42.4812	35.7973	41.0486	12.0409	29.6289	47.89	33.1739	44.5263	41.8634		34.4026	46.3962	35.9018	38.9002	44.0521	58.4338	45.4175	49.3011	39.0215	31.2601	44.0783	38.1199	44.8583	35.2923	54.9694	45.04		42.4973	40.1364	50.6986	44.4441	66.225	30.1023	43.7851	46.7041	45.1534	31.4111	40.1364	38.9003	44.7466
	All Targets	Prss45	46.0388	38.5309	60.2045	48.2581	35.8912	41.1153	25.8019	34.2695	16.2715	31.4706	12.0409	19.9277	36.9437	23.3446	21.9496	27.4126		41.9282	32.0354	38.1111	37.3582	36.7101	47.8095	57.0359	47.1852	16.7235	31.2601	26.877	24.9535	37.7754	33.9083	40.5726	37.4188		42.4973	36.1227	44.3612	40.9938	72.2455	69.2352	57.468	66.3162	63.9673	62.8221	70.2386	65.676	72.4082
	All Targets	Myh9	46.0388	43.3473	34.6632	41.3498	41.6801	38.1785	48.1636	42.6741	50.4416	35.5754	48.1636	44.7269	46.5217	47.9179	53.9332	49.4576		51.6039	46.9485	55.2335	51.262	42.5837	44.268	51.7548	46.2022	55.745	34.7334	60.2045	50.2276	41.3168	49.8245	65.4397	52.1937		49.5802	44.15	72.8792	55.5365	24.0818	57.1943	32.8388	38.0383	33.8651	28.7935	20.0682	27.5756	31.7294
	All Targets	Fnip2	33.6437	43.3473	45.6095	40.8668	32.4178	32.3049	46.4435	37.0554	30.9158	42.4168	24.0818	32.4715	41.0486	61.4332	50.7976	51.0931		23.6518	30.9308	37.5588	30.7138	33.7733	35.4144	35.9115	35.0331	24.5278	38.2067	30.1023	30.9456	25.9706	31.8323	39.2638	32.3556		35.4144	40.1364	31.6866	35.7458	34.1159	30.1023	27.3657	30.528	30.1023	13.0879	37.6278	26.9394	27.6615
	All Targets	Galt	74.3703	36.1227	60.2045	56.8992	61.3623	32.3049	55.0442	49.5705	47.1873	62.9411	48.1636	52.764	53.3631	51.6039	58.9503	54.6391		50.5288	56.8905	52.4719	53.2971	93.9778	35.4144	53.8672	61.0865	52.4003	56.7312	72.0304	60.3873	40.1364	51.9005	39.2638	43.7669		49.5802	52.1773	72.8792	58.2122	62.2114	78.2659	38.312	59.5964	52.679	47.1166	42.6449	47.4802	43.1195
	All Targets	Sin3a	35.4144	43.3473	31.0145	36.5921	33.5756	36.7101	37.8429	36.0429	35.7973	35.5754	24.0818	31.8182	31.4706	24.5733	28.848	28.2973		28.4897	33.1401	34.7971	32.1423	24.9629	26.5608	36.9677	29.4971	28.9874	32.4178	32.2524	31.2192	46.0388	33.9083	20.9407	33.6293		24.7901	32.1091	31.6866	29.5286	48.1636	48.1636	24.6291	40.3188	26.3395	26.1759	32.6108	28.3754	40.6787
	All Targets	Shld2	42.4973	33.7145	23.7169	33.3096	37.049	46.9889	37.8429	40.6269	39.0516	45.1534	48.1636	44.1229	39.6803	25.8019	28.2209	31.2344		43.0032	49.7102	40.3205	44.3446	32.3049	33.6437	34.8553	33.6013	36.7917	50.9423	53.7541	47.1627	42.4973	29.7563	23.5583	31.9373		49.5802	48.1636	34.8553	44.1997	48.1636	48.1636	21.8926	39.4066	33.8651	41.8814	35.1193	36.9553	43.933
	All Targets	Timm10b	37.1852	38.5309	36.4876	37.4012	47.469	41.1153	60.2045	49.5963	42.3059	43.7851	12.0409	32.7106	35.5754	38.0886	28.848	34.1707		39.2405	37.5588	43.0822	39.9605	52.8625	47.8095	46.4737	49.0486	51.2854	33.5756	41.9282	42.263	51.9412	38.0603	39.2638	43.0885		46.0388	28.0955	22.1806	32.1049	36.1227	39.133	43.7851	39.6803	26.3395	52.3518	55.1875	44.6263	50.4416
	All Targets	Arl6ip5	46.0388	36.1227	41.9607	41.3741	34.7334	45.5205	43.0032	41.0857	34.1701	32.8388	36.1227	34.3772	36.9437	39.3173	35.7464	37.3358		31.7149	30.3784	37.0065	33.0333	39.6469	40.7266	41.1926	40.522	51.2854	43.9956	39.778	45.0197	44.8583	43.5964	36.6462	41.7003		42.4973	76.2591	41.1926	53.3163	42.1432	21.0716	60.2045	41.1398	30.1023	26.1759	40.1364	32.1382	43.933
	All Targets	Ptbp2	53.1217	38.5309	49.2583	46.9703	41.6801	46.9889	29.2422	39.3037	24.4072	23.2608	24.0818	23.9166	24.6291	28.2593	31.3565	28.0816		40.8531	30.9308	34.7971	35.527	49.9257	37.1852	39.0801	42.0637	37.9066	34.7334	33.3275	35.3225	27.1511	38.0603	49.7342	38.3152		53.1217	44.15	41.1926	46.1547	52.1773	54.1841	41.0486	49.1366	63.9673	36.6462	77.7642	59.4593	65.086
	All Targets	Spcs2	61.9753	60.2045	43.7851	55.3216	43.9956	49.9257	53.324	49.0818	60.2045	47.89	60.2045	56.0997	67.046	58.9759	57.0689	61.0302		61.8172	54.1289	49.7102	55.2187	52.8625	40.7266	51.7548	48.448	73.5833	57.889	62.3547	64.609	55.4826	56.7445	62.8221	58.3498		63.746	40.1364	60.2045	54.6956	42.1432	27.092	51.9948	40.41	37.6278	57.587	60.2045	51.8064	62.6453
	All Targets	Rabif	56.6631	57.7964	47.4339	53.9645	31.2601	48.4573	43.0032	40.9069	27.6615	34.2071	24.0818	28.6502	25.9974	29.4879	30.1023	28.5292		32.2524	29.2738	27.0644	29.5302	22.0261	28.3316	34.8553	28.4043	30.1023	32.4178	36.5528	33.0243	31.873	34.6003	34.0287	33.5007		49.5802	56.1909	19.012	41.5944	66.225	48.1636	32.8388	49.0758	37.6278	49.7342	50.1705	45.8442	63.4588
	All Targets	Rps27	152.282	142.083	142.302	145.555	177.14	162.993	172.013	170.715	183.868	151.88	228.777	188.175	176.509	199.044	188.766	188.106		197.277	201.05	186.689	195.006	165.93	148.741	137.309	150.66	212.946	240.818	226.842	226.869	155.824	141.861	162.291	153.325		208.945	152.518	171.108	177.524	90.3068	81.2761	82.0971	84.56	127.935	94.2332	80.2727	100.814	58.5774
	All Targets	Fam136a	24.7901	33.7145	45.6095	34.7047	38.2067	44.0521	22.3617	34.8735	52.0688	39.6803	48.1636	46.6376	45.1534	36.8599	40.7635	40.9256		41.9282	42.5298	46.9485	43.8022	35.2417	40.7266	39.0801	38.3495	47.9407	34.7334	55.9042	46.1928	46.0388	34.6003	47.1166	42.5852		38.9559	24.0818	38.0239	33.6872	38.1295	21.0716	35.5754	31.5922	33.8651	49.7342	30.1023	37.9005	39.0516
	All Targets	Cds2	49.5802	36.1227	54.7314	46.8114	50.9423	61.673	55.0442	55.8865	45.5602	45.1534	60.2045	50.3061	39.6803	67.5765	57.0689	54.7752		48.9162	59.0999	44.1868	50.7343	35.2417	51.3509	47.5299	44.7075	72.4684	60.2045	59.1295	63.9341	49.5802	56.7445	62.8221	56.3823		46.0388	48.1636	31.6866	41.963	56.1909	36.1227	84.8337	59.0491	48.9162	26.1759	50.1705	41.7542	40.6787
	All Targets	Dennd5b	74.3703	69.8373	60.2045	68.1374	65.9934	79.2938	73.9656	73.0843	73.2217	56.0997	84.2864	71.2026	77.9923	84.7778	79.6456	80.8052		59.1295	74.5653	80.641	71.4452	54.3309	53.1217	82.3852	63.2793	70.2386	63.6779	87.0816	73.666	66.107	73.3527	77.2189	72.2262		63.746	80.2727	50.6986	64.9058	48.1636	42.1432	54.7314	48.3461	60.2045	26.1759	42.6449	43.0084	38.238
	All Targets	Clip1	58.4338	33.7145	41.9607	44.703	41.6801	33.7733	37.8429	37.7654	47.1873	47.89	12.0409	35.7061	39.6803	38.0886	36.3736	38.0475		44.6159	32.0354	38.1111	38.2542	42.5837	49.5802	40.1364	44.1001	59.0896	43.9956	37.6278	46.9044	41.3168	38.0603	40.5726	39.9833		31.873	56.1909	38.0239	42.0293	68.2318	21.0716	35.5754	41.6263	45.1534	34.0287	65.2216	48.1346	59.391
	All Targets	Ralgds	54.8924	43.3473	43.7851	47.3416	23.1556	39.6469	37.8429	33.5484	27.6615	28.734	24.0818	26.8258	31.4706	22.116	23.2038	25.5968		33.8651	32.0354	35.9018	33.9341	45.5205	35.4144	41.1926	40.7092	12.2639	24.3134	27.9521	21.5098	46.0388	32.5243	31.4111	36.658		35.4144	56.1909	47.5299	46.3784	50.1705	72.2455	51.9948	58.1369	48.9162	68.0573	42.6449	53.2061	57.7638
	All Targets	Ndufa3	129.263	122.817	116.76	122.947	156.3	168.866	165.132	163.433	172.478	154.616	96.3273	141.14	202.506	183.071	206.953	197.51		159.65	199.945	193.317	184.304	182.082	164.677	159.489	168.749	206.256	164.405	188.139	186.267	175.892	203.45	184.54	187.961		145.199	124.423	183.782	151.135	66.225	84.2864	76.624	75.7118	112.884	125.644	105.358	114.629	53.6959
	All Targets	Zdhhc4	47.8095	31.3064	38.312	39.1426	34.7334	29.3681	41.2831	35.1282	27.6615	27.3657	24.0818	26.3697	32.8388	23.3446	28.848	28.3438		34.9401	36.4541	44.1868	38.527	30.8365	35.4144	52.811	39.6873	22.298	34.7334	35.4777	30.8364	35.4144	31.8323	45.8078	37.6848		28.3316	36.1227	38.0239	34.1594	32.1091	45.1534	21.8926	33.0517	41.3906	39.2638	20.0682	33.5742	39.8652
	All Targets	Dctn5	38.9559	45.7555	54.7314	46.4809	57.889	52.8625	49.8838	53.5451	48.8145	58.8363	60.2045	55.9518	47.89	33.1739	43.8991	41.6544		48.9162	54.1289	44.1868	49.0773	54.3309	37.1852	44.3612	45.2924	39.0215	42.8379	46.2285	42.6959	33.0535	44.2884	48.4254	41.9224		38.9559	16.0545	50.6986	35.2363	38.1295	60.2045	79.3605	59.2315	63.9673	75.9101	57.696	65.8578	64.2724
	All Targets	Ehhadh	97.3897	120.409	96.6922	104.83	104.2	118.941	125.569	116.237	162.715	124.514	108.368	131.866	205.243	210.102	222.631	212.659		118.796	96.1063	107.153	107.352	189.424	175.301	153.152	172.626	123.754	86.8335	105.358	105.315	175.892	202.066	209.407	195.788		173.531	216.736	148.927	179.731	74.2523	60.2045	65.6777	66.7115	82.7813	81.1453	57.696	73.8742	45.5602
	All Targets	Leng8	46.0388	43.3473	31.0145	40.1335	31.2601	48.4573	58.4844	46.0673	34.1701	27.3657	12.0409	24.5256	30.1023	17.2013	41.3906	29.5647		36.0152	33.6925	39.7681	36.4919	41.1153	26.5608	32.7428	33.473	27.8725	34.7334	37.6278	33.4112	22.4291	26.2962	31.4111	26.7122		38.9559	24.0818	22.1806	28.4061	30.1023	36.1227	41.0486	35.7579	15.0511	18.3231	27.5938	20.3227	34.9837
	All Targets	Ecm1	108.014	69.8373	105.814	94.5551	115.778	116.004	99.7675	110.516	73.2217	77.9923	96.3273	82.5138	162.826	100.75	124.799	129.458		113.959	93.3447	92.24	99.8478	110.13	84.9947	123.578	106.234	98.1111	99.5691	127.935	108.538	89.7166	151.549	129.571	123.612		106.243	84.2864	82.3852	90.9716	48.1636	30.1023	30.1023	36.1227	60.2045	31.4111	37.6278	43.0812	38.238
	All Targets	Rbm6	30.1023	45.7555	41.9607	39.2728	28.9445	33.7733	30.9623	31.2267	27.6615	30.1023	24.0818	27.2819	30.1023	36.8599	27.5938	31.5187		30.1023	27.0644	30.3784	29.1817	33.7733	38.9559	24.2931	32.3407	26.7576	25.4712	35.4777	29.2355	21.2487	31.8323	26.1759	26.4189		35.4144	44.15	25.3493	34.9712	20.0682	42.1432	19.156	27.1225	41.3906	36.6462	25.0852	34.374	30.1023
	All Targets	Cast	51.3509	24.0818	51.0826	42.1718	52.1001	48.4573	51.6039	50.7204	52.0688	54.7314	48.1636	51.6546	51.9948	43.0032	46.4077	47.1353		46.2285	38.1111	38.1111	40.8169	36.7101	30.1023	45.4175	37.4099	39.0215	46.3112	50.5288	45.2872	48.3997	45.6724	48.4254	47.4992		46.0388	84.2864	38.0239	56.1164	40.1364	63.2148	32.8388	45.3967	22.5767	39.2638	42.6449	34.8285	44.7466
	All Targets	Ppp1r3b	102.702	122.817	136.829	120.783	135.46	105.725	104.928	115.371	131.799	113.568	108.368	117.912	103.99	126.552	115.392	115.311		113.959	133.113	132.56	126.544	92.5094	86.7654	97.1723	92.149	140.477	115.778	136.535	130.93	70.8289	79.5807	71.9837	74.1311		127.492	72.2455	91.8911	97.2095	66.225	69.2352	46.5217	60.6606	71.4929	47.1166	57.696	58.7685	69.1539
	All Targets	Mical3	51.3509	55.3882	27.3657	44.7016	49.7845	35.2417	56.7643	47.2635	40.6787	53.3631	48.1636	47.4018	34.2071	29.4879	33.8651	32.52		45.1534	43.6345	41.4251	43.4043	38.1785	56.6631	42.2488	45.6968	44.596	41.6801	31.1774	39.1511	43.6778	33.2163	47.1166	41.3369		35.4144	44.15	38.0239	39.1961	56.1909	39.133	54.7314	50.0184	63.9673	49.7342	42.6449	52.1155	61.8317
	All Targets	Kng2	123.951	130.042	142.302	132.098	135.46	118.941	115.249	123.217	178.986	150.511	60.2045	129.901	279.13	237.132	272.175	262.812		118.796	129.246	122.066	123.37	164.461	141.658	129.915	145.345	177.269	177.14	173.088	175.832	194.779	197.914	191.084	194.592		131.033	168.573	158.433	152.68	80.2727	78.2659	76.624	78.3875	120.409	94.2332	72.7472	95.7965	58.5774
	All Targets	Ano7	37.1852	38.5309	38.312	38.0094	33.5756	51.3941	29.2422	38.0706	22.7801	10.9463	12.0409	15.2558	21.8926	25.8019	21.3224	23.0057		33.8651	32.5878	37.0065	34.4864	39.6469	31.873	31.6866	34.4022	21.1831	27.7867	23.6518	24.2072	29.512	28.3723	36.6462	31.5102		38.9559	32.1091	31.6866	34.2505	34.1159	60.2045	49.2583	47.8596	45.1534	52.3518	60.2045	52.5699	53.6959
	All Targets	Dab2	38.9559	26.49	36.4876	33.9778	37.049	46.9889	22.3617	35.4665	29.2887	38.312	12.0409	26.5472	21.8926	27.0306	28.2209	25.7147		36.0152	29.8261	33.6925	33.1779	30.8365	19.4779	26.4055	25.5733	30.1023	30.1023	32.2524	30.819	36.5949	29.0643	18.3231	27.9941		46.0388	40.1364	41.1926	42.4559	52.1773	51.1739	60.2045	54.5186	33.8651	44.499	42.6449	40.3363	54.5095
	All Targets	Mrps33	42.4973	45.7555	38.312	42.1883	39.3645	29.3681	43.0032	37.2453	32.543	45.1534	12.0409	29.9124	36.9437	52.8326	40.1364	43.3042		33.3275	32.0354	37.0065	34.1231	45.5205	44.268	26.4055	38.7314	54.6301	35.8912	43.0032	44.5082	36.5949	39.4444	39.2638	38.4344		46.0388	20.0682	25.3493	30.4854	34.1159	48.1636	54.7314	45.6703	45.1534	18.3231	42.6449	35.3738	47.1873
	All Targets	Ggact	56.6631	28.8982	52.907	46.1561	46.3112	36.7101	55.0442	46.0218	53.6959	45.1534	72.2455	57.0316	41.0486	70.0339	42.6449	51.2424		53.7541	57.9952	64.6232	58.7908	52.8625	63.746	59.1483	58.5856	46.8258	56.7312	52.679	52.0786	46.0388	46.3644	47.1166	46.5066		63.746	36.1227	57.0359	52.3015	50.1705	51.1739	49.2583	50.2009	41.3906	18.3231	57.696	39.1366	42.3059
	All Targets	Gosr1	30.1023	31.3064	36.4876	32.6321	20.84	27.8997	30.9623	26.5673	21.1529	36.9437	24.0818	27.3928	27.3657	39.3173	31.3565	32.6798		29.5647	30.3784	25.4074	28.4502	22.0261	33.6437	38.0239	31.2312	20.0682	38.2067	20.4265	26.2338	34.234	24.2202	28.7935	29.0826		49.5802	32.1091	6.33732	29.3422	28.0955	15.0511	30.1023	24.4163	37.6278	31.4111	40.1364	36.3918	29.2887
	All Targets	Cyp2d12	509.968	476.82	512.651	499.813	466.585	486.042	462.715	471.781	527.197	481.636	373.268	460.7	1620.05	490.237	566.926	892.404		528.402	507.596	477.77	504.59	528.625	525.904	527.054	527.195	450.419	460.796	469.81	460.342	419.071	466.412	426.667	437.383		371.852	345.173	361.227	359.417	636.161	580.974	596.572	604.569	726.217	649.162	699.878	691.752	783.473
	All Targets	Peg10	42.4973	24.0818	49.2583	38.6125	28.9445	38.1785	49.8838	39.0023	35.7973	35.5754	48.1636	39.8454	12.3146	15.9726	25.0852	17.7908		32.2524	37.0065	28.1691	32.476	49.9257	42.4973	33.799	42.074	35.6768	18.5245	25.8019	26.6677	36.5949	32.5243	28.7935	32.6376		31.873	44.15	66.5419	47.5216	40.1364	66.225	57.468	54.6098	56.4418	52.3518	47.6619	52.1518	61.8317
	All Targets	Acp1	42.4973	48.1636	54.7314	48.4641	39.3645	45.5205	39.563	41.4827	42.3059	51.9948	48.1636	47.4881	23.2608	25.8019	48.9162	32.6597		38.1654	38.1111	40.8728	39.0498	49.9257	49.5802	49.6423	49.7161	28.9874	38.2067	33.3275	33.5072	46.0388	42.9044	43.1902	44.0445		63.746	48.1636	38.0239	49.9779	64.2182	27.092	62.9411	51.4171	41.3906	31.4111	47.6619	40.1545	69.9674
	All Targets	Sema6d	35.4144	40.9391	45.6095	40.6543	45.1534	39.6469	39.563	41.4544	21.1529	25.9974	12.0409	19.7304	23.2608	24.5733	28.848	25.5607		38.1654	23.7504	30.3784	30.7647	32.3049	31.873	28.5179	30.8986	32.3321	41.6801	38.7029	37.5717	38.9559	29.0643	26.1759	31.3987		42.4973	48.1636	34.8553	41.8387	48.1636	48.1636	35.5754	43.9676	48.9162	39.2638	50.1705	46.1168	51.2552
	All Targets	Polr2a	38.9559	40.9391	49.2583	43.0511	40.5223	27.8997	39.563	35.995	34.1701	31.4706	36.1227	33.9211	46.5217	27.0306	31.3565	34.9696		36.5528	39.2158	32.0354	35.9347	41.1153	51.3509	31.6866	41.3843	33.447	49.7845	38.7029	40.6448	47.2193	38.0603	36.6462	40.6419		53.1217	40.1364	47.5299	46.9293	22.075	30.1023	49.2583	33.8118	22.5767	34.0287	32.6108	29.7387	57.7638
	All Targets	Zmiz2	28.3316	72.2455	52.907	51.1613	46.3112	27.8997	46.4435	40.2181	47.1873	43.7851	48.1636	46.3787	36.9437	31.9453	32.6108	33.8333		47.8411	39.2158	45.2915	44.1161	55.7993	53.1217	49.6423	52.8544	43.4811	37.049	53.7541	44.7614	29.512	40.8284	36.6462	35.6622		42.4973	32.1091	41.1926	38.5997	36.1227	36.1227	30.1023	34.1159	52.679	36.6462	35.1193	41.4815	40.6787
	All Targets	Map2k2	38.9559	38.5309	49.2583	42.2484	41.6801	39.6469	67.0851	49.4707	40.6787	36.9437	12.0409	29.8878	36.9437	47.9179	31.3565	38.7394		41.9282	41.4251	41.4251	41.5928	41.1153	35.4144	62.317	46.2822	46.8258	48.6267	36.5528	44.0018	46.0388	39.4444	43.1902	42.8911		42.4973	40.1364	50.6986	44.4441	36.1227	36.1227	62.9411	45.0622	52.679	36.6462	37.6278	42.3177	62.6453
	All Targets	Cyp4a12a	67.2874	65.0209	102.165	78.1579	216.505	201.171	213.296	210.324	222.92	287.34	276.941	262.4	279.13	313.309	262.141	284.86		213.404	192.765	193.317	199.829	143.904	159.365	151.039	151.436	107.03	128.514	93.5321	109.692	286.857	298.255	307.567	297.559		84.9947	64.2182	57.0359	68.7496	74.2523	96.3273	60.2045	76.928	63.9673	81.1453	55.1875	66.7667	70.781
	All Targets	Htd2	37.1852	33.7145	31.0145	33.9714	27.7867	38.1785	18.9214	28.2955	19.5258	23.2608	36.1227	26.3031	28.734	25.8019	24.4581	26.3313		32.2524	35.3495	33.1401	33.5807	39.6469	30.1023	30.6304	33.4599	24.5278	27.7867	22.5767	24.9637	29.512	30.4483	34.0287	31.3297		28.3316	40.1364	31.6866	33.3848	62.2114	36.1227	73.8874	57.4072	45.1534	60.2045	45.1534	50.1705	66.7131
	All Targets	Srgap2	47.8095	43.3473	36.4876	42.5481	34.7334	38.1785	30.9623	34.6247	27.6615	25.9974	12.0409	21.9	28.734	27.0306	40.7635	32.176		34.4026	31.4831	27.0644	30.9834	35.2417	28.3316	27.4617	30.345	15.6086	24.3134	21.5016	20.4745	22.4291	27.6803	30.1023	26.7372		28.3316	20.0682	41.1926	29.8641	40.1364	39.133	51.9948	43.7547	41.3906	31.4111	50.1705	40.9907	30.1023
	All Targets	Ggt6	51.3509	38.5309	32.8388	40.9069	40.5223	39.6469	27.5221	35.8971	40.6787	50.6266	36.1227	42.476	42.4168	35.6313	33.2379	37.0953		40.8531	32.5878	33.1401	35.527	35.2417	33.6437	35.9115	34.9323	54.6301	37.049	40.8531	44.1774	36.5949	39.4444	37.955	37.9981		42.4973	76.2591	31.6866	50.1477	38.1295	42.1432	54.7314	45.0014	33.8651	23.5583	52.679	36.7008	39.8652
	All Targets	Casc3	44.268	33.7145	43.7851	40.5892	38.2067	39.6469	30.9623	36.272	30.9158	45.1534	12.0409	29.3701	25.9974	29.4879	24.4581	26.6478		34.4026	33.1401	29.8261	32.4563	36.7101	47.8095	40.1364	41.552	35.6768	33.5756	34.4026	34.5517	41.3168	35.9843	35.3375	37.5462		35.4144	56.1909	50.6986	47.4346	54.1841	51.1739	30.1023	45.1534	26.3395	49.7342	37.6278	37.9005	48.8145
	All Targets	Mgat1	72.5996	69.8373	58.3802	66.939	54.4156	61.673	61.9247	59.3378	56.9502	58.8363	108.368	74.7182	77.9923	73.7199	86.544	79.4187		64.5049	75.1176	67.9372	69.1866	44.0521	54.8924	80.2727	59.7391	80.2727	68.309	66.655	71.7456	84.9947	69.2006	73.2925	75.8293		67.2874	36.1227	63.3732	55.5945	56.1909	66.225	38.312	53.576	63.9673	62.8221	52.679	59.8228	52.8824
	All Targets	Abraxas1	37.1852	33.7145	38.312	36.4039	20.84	36.7101	34.4026	30.6509	40.6787	21.8926	12.0409	24.8707	32.8388	18.43	27.5938	26.2875		30.1023	28.1691	32.5878	30.2864	19.0892	37.1852	38.0239	31.4328	23.4129	20.84	25.8019	23.3516	28.3316	34.6003	22.2495	28.3938		49.5802	12.0409	50.6986	37.4399	68.2318	36.1227	49.2583	51.2043	48.9162	44.499	42.6449	45.3534	64.2724
	All Targets	H2-Ab1	37.1852	28.8982	41.9607	36.0147	15.0511	36.7101	34.4026	28.7213	37.4244	21.8926	48.1636	35.8269	41.0486	44.2319	36.3736	40.5513		27.9521	38.1111	29.2738	31.779	33.7733	46.0388	44.3612	41.3911	25.6427	27.7867	24.7269	26.0521	50.7607	45.6724	43.1902	46.5411		42.4973	88.3	38.0239	56.2738	40.1364	27.092	46.5217	37.9167	18.8139	39.2638	30.1023	29.3933	41.4923
	All Targets	Aqp9	159.365	180.614	176.965	172.314	217.663	192.361	190.934	200.319	312.413	366.7	228.777	302.63	350.281	326.825	347.43	341.512		276.296	254.627	269.54	266.821	212.919	184.155	209.132	202.068	258.657	295.234	241.893	265.261	288.037	304.483	327.199	306.573		180.614	176.6	174.276	177.163	100.341	126.43	73.8874	100.219	82.7813	120.409	100.341	101.177	77.2896
	All Targets	Rftn1	33.6437	28.8982	43.7851	35.4423	38.2067	42.5837	37.8429	39.5444	14.6443	38.312	12.0409	21.6657	24.6291	28.2593	23.2038	25.3641		39.2405	28.7214	23.1981	30.3867	35.2417	28.3316	39.0801	34.2178	22.298	17.3667	18.2764	19.3137	33.0535	31.8323	31.4111	32.0989		49.5802	28.0955	25.3493	34.3417	26.0886	42.1432	41.0486	36.4268	56.4418	41.8814	52.679	50.3341	56.1367
	All Targets	Palld	56.6631	43.3473	52.907	50.9725	47.469	42.5837	30.9623	40.3383	42.3059	53.3631	60.2045	51.9579	65.6777	38.0886	53.9332	52.5665		43.0032	45.2915	35.3495	41.2147	48.4573	37.1852	53.8672	46.5032	37.9066	33.5756	38.7029	36.7284	55.4826	42.2124	41.8814	46.5255		63.746	52.1773	38.0239	51.3157	34.1159	69.2352	49.2583	50.8698	37.6278	36.6462	42.6449	38.973	50.4416
	All Targets	Rfx7	38.9559	43.3473	23.7169	35.34	35.8912	57.2677	15.4812	36.2134	30.9158	20.5243	48.1636	33.2013	24.6291	19.6586	35.1193	26.469		33.8651	48.0532	39.2158	40.378	42.5837	40.7266	44.3612	42.5572	30.1023	27.7867	26.877	28.2553	35.4144	33.2163	27.4847	32.0385		42.4973	24.0818	69.7105	45.4299	42.1432	42.1432	32.8388	39.0417	63.9673	47.1166	35.1193	48.7344	55.3231
	All Targets	Cemip2	56.6631	50.5718	34.6632	47.2994	39.3645	52.8625	44.7234	45.6501	42.3059	45.1534	12.0409	33.1667	42.4168	34.4026	26.9666	34.5954		52.1414	37.0065	45.2915	44.8131	32.3049	47.8095	54.9234	45.0126	34.5619	41.6801	45.1534	40.4651	46.0388	31.1403	40.5726	39.2506		60.2045	64.2182	44.3612	56.2613	44.15	63.2148	49.2583	52.2077	56.4418	36.6462	47.6619	46.9166	71.5946
	All Targets	Adgrl2	51.3509	57.7964	56.5558	55.2344	43.9956	38.1785	58.4844	46.8862	43.933	46.5217	48.1636	46.2061	54.7314	34.4026	46.4077	45.1806		55.9042	40.3205	53.5765	49.9337	36.7101	46.0388	40.1364	40.9617	41.2513	26.6289	51.6039	39.828	36.5949	46.3644	35.3375	39.4323		42.4973	60.2045	50.6986	51.1335	44.15	39.133	41.0486	41.4438	33.8651	39.2638	60.2045	44.4445	65.086
	All Targets	Lrp5	53.1217	62.6127	47.4339	54.3894	56.7312	45.5205	51.6039	51.2852	45.5602	38.312	48.1636	44.0119	58.8363	66.3479	50.7976	58.6606		61.8172	66.2802	67.3849	65.1608	41.1153	58.4338	59.1483	52.8992	42.3662	57.889	61.2796	53.8449	28.3316	47.7484	54.9694	43.6831		67.2874	24.0818	50.6986	47.3559	48.1636	54.1841	30.1023	44.15	45.1534	52.3518	37.6278	45.0443	42.3059
	All Targets	Chil1	31.873	24.0818	32.8388	29.5979	33.5756	45.5205	41.2831	40.1264	30.9158	17.7877	24.0818	24.2618	30.1023	18.43	26.9666	25.1663		33.8651	32.5878	28.1691	31.5406	27.8997	33.6437	38.0239	33.1891	33.447	31.2601	27.9521	30.8864	33.0535	33.2163	23.5583	29.9427		63.746	44.15	34.8553	47.5838	58.1977	48.1636	57.468	54.6098	63.9673	54.9694	60.2045	59.7137	53.6959
	All Targets	Ndufv2	31.873	72.2455	56.5558	53.5581	53.2579	73.4202	73.9656	66.8812	50.4416	60.2045	48.1636	52.9366	64.3094	74.9485	58.9503	66.0694		61.2796	60.7569	64.0709	62.0358	60.2045	56.6631	62.317	59.7282	56.8598	45.1534	54.8291	52.2808	56.6631	62.9726	54.9694	58.2017		56.6631	88.3	79.2165	74.7265	58.1977	24.0818	46.5217	42.9337	41.3906	62.8221	52.679	52.2972	44.7466
	All Targets	Spint2	40.7266	67.4291	45.6095	51.2551	62.5201	54.3309	61.9247	59.5919	79.7303	64.3094	36.1227	60.0542	60.2045	83.5492	68.9844	70.9127		77.9434	70.1466	71.8036	73.2979	54.3309	58.4338	60.2045	57.6564	76.928	65.9934	84.9314	75.951	80.2727	69.2006	70.6749	73.3828		42.4973	24.0818	47.5299	38.0364	30.1023	60.2045	46.5217	45.6095	48.9162	54.9694	57.696	53.8605	39.8652
	All Targets	Pqbp1	31.873	52.98	31.0145	38.6225	28.9445	41.1153	36.1227	35.3942	16.2715	28.734	24.0818	23.0291	35.5754	35.6313	40.1364	37.1143		33.3275	38.6635	27.0644	33.0185	38.1785	65.5167	43.305	49.0001	20.0682	26.6289	26.877	24.5247	30.6925	44.9804	32.7199	36.1309		31.873	44.15	34.8553	36.9594	54.1841	57.1943	41.0486	50.809	67.7301	52.3518	50.1705	56.7508	61.8317
	All Targets	Capn5	30.1023	33.7145	38.312	34.0429	40.5223	33.7733	20.6416	31.6457	34.1701	25.9974	12.0409	24.0695	36.9437	19.6586	26.9666	27.8563		27.4146	26.5121	25.9598	26.6288	30.8365	40.7266	32.7428	34.7686	26.7576	21.9978	32.2524	27.0026	24.7901	34.6003	23.5583	27.6496		28.3316	64.2182	44.3612	45.637	36.1227	45.1534	41.0486	40.7749	56.4418	41.8814	62.7131	53.6788	60.2045
	All Targets	Vdac2	40.7266	43.3473	54.7314	46.2684	45.1534	38.1785	37.8429	40.3916	32.543	34.2071	12.0409	26.2637	57.468	44.2319	43.272	48.324		26.877	36.4541	41.9775	35.1029	36.7101	35.4144	40.1364	37.4203	23.4129	38.2067	37.6278	33.0825	49.5802	44.2884	43.1902	45.6863		31.873	36.1227	53.8672	40.621	32.1091	24.0818	41.0486	32.4132	18.8139	41.8814	17.5597	26.085	34.9837
	All Targets	Ccdc90b	35.4144	14.4491	38.312	29.3918	26.6289	33.7733	39.563	33.3217	24.4072	27.3657	12.0409	21.2713	16.4194	20.8873	26.3395	21.2154		27.4146	33.6925	30.9308	30.6793	42.5837	42.4973	28.5179	37.8663	22.298	42.8379	34.4026	33.1795	18.8877	29.0643	32.7199	26.8906		24.7901	24.0818	60.2045	36.3588	32.1091	45.1534	30.1023	35.7883	30.1023	36.6462	42.6449	36.4645	34.1701
	All Targets	Ints6	60.2045	52.98	36.4876	49.8907	41.6801	45.5205	53.324	46.8415	42.3059	27.3657	36.1227	35.2648	23.2608	33.1739	28.2209	28.2186		41.9282	39.7681	41.9775	41.2246	35.2417	44.268	36.9677	38.8258	35.6768	34.7334	37.6278	36.0127	29.512	32.5243	22.2495	28.0953		42.4973	20.0682	31.6866	31.4174	42.1432	33.1125	35.5754	36.9437	26.3395	41.8814	40.1364	36.1191	46.3738
	All Targets	Lsm6	47.8095	43.3473	51.0826	47.4131	25.4712	44.0521	44.7234	38.0822	55.3231	51.9948	48.1636	51.8272	53.3631	30.7166	42.6449	42.2415		46.2285	45.2915	44.7392	45.4197	39.6469	46.0388	50.6986	45.4614	42.3662	40.5223	49.4537	44.1141	29.512	29.7563	37.955	32.4078		42.4973	28.0955	22.1806	30.9245	38.1295	42.1432	30.1023	36.7917	22.5767	36.6462	40.1364	33.1198	34.9837
	All Targets	Adra1b	81.4532	72.2455	60.2045	71.3011	85.6757	46.9889	72.2455	68.3034	58.5774	49.2583	72.2455	60.027	62.9411	72.4912	73.3743	69.6022		73.1055	81.1933	82.8503	79.0497	82.2306	58.4338	62.317	67.6605	72.4684	52.1001	60.2045	61.591	70.8289	56.0525	47.1166	57.9993		28.3316	44.15	72.8792	48.4536	56.1909	51.1739	57.468	54.9443	56.4418	39.2638	47.6619	47.7892	61.0181
	All Targets	Gtf3c2	44.268	38.5309	32.8388	38.5459	28.9445	32.3049	39.563	33.6041	30.9158	30.1023	48.1636	36.3939	39.6803	29.4879	27.5938	32.254		31.7149	39.7681	28.7214	33.4015	42.5837	26.5608	28.5179	32.5542	28.9874	28.9445	35.4777	31.1365	31.873	33.2163	20.9407	28.6767		38.9559	40.1364	38.0239	39.0387	42.1432	60.2045	32.8388	45.0622	33.8651	60.2045	47.6619	47.2438	36.6109
	All Targets	Abcb4	125.721	139.675	135.004	133.467	196.823	195.298	208.136	200.085	130.172	164.194	132.45	142.272	136.829	133.924	174.342	148.365		182.764	165.148	182.271	176.728	139.498	131.033	172.164	147.565	150.511	150.511	127.935	142.986	186.516	159.853	157.055	167.808		159.365	172.586	145.758	159.237	70.2386	87.2966	90.3068	82.614	101.595	109.939	105.358	105.631	85.4254
	All Targets	Tie1	28.3316	52.98	34.6632	38.6583	37.049	41.1153	48.1636	42.1093	19.5258	31.4706	12.0409	21.0124	27.3657	27.0306	28.848	27.7481		41.3906	33.6925	39.2158	38.0996	39.6469	35.4144	36.9677	37.343	20.0682	24.3134	32.2524	25.5447	37.7754	30.4483	30.1023	32.7753		17.7072	36.1227	25.3493	26.3931	32.1091	51.1739	49.2583	44.1804	30.1023	39.2638	45.1534	38.1732	31.7294
	All Targets	Ankrd11	23.0194	24.0818	32.8388	26.6467	43.9956	30.8365	48.1636	40.9986	50.4416	35.5754	72.2455	52.7542	41.0486	33.1739	35.1193	36.4473		34.4026	40.8728	32.5878	35.9544	24.9629	44.268	39.0801	36.1037	28.9874	21.9978	38.7029	29.896	50.7607	29.0643	45.8078	41.8776		35.4144	52.1773	19.012	35.5346	40.1364	57.1943	32.8388	43.3898	41.3906	36.6462	57.696	45.2443	56.9502
	All Targets	Ubap2l	31.873	31.3064	21.8926	28.3573	30.1023	33.7733	25.8019	29.8925	37.4244	38.312	36.1227	37.2864	24.6291	20.8873	28.848	24.7881		29.0272	29.8261	32.0354	30.2962	22.0261	31.873	28.5179	27.4723	35.6768	42.8379	23.6518	34.0555	25.9706	22.1442	32.7199	26.9449		17.7072	24.0818	28.5179	23.4357	28.0955	33.1125	30.1023	30.4367	22.5767	39.2638	22.5767	28.1391	30.9158
	All Targets	Cblc	30.1023	38.5309	31.0145	33.2159	40.5223	30.8365	34.4026	35.2538	43.933	21.8926	12.0409	25.9555	35.5754	38.0886	17.5597	30.4079		34.9401	38.6635	29.8261	34.4766	26.4313	40.7266	30.6304	32.5961	35.6768	35.8912	30.1023	33.8901	31.873	25.6042	22.2495	26.5756		63.746	36.1227	15.8433	38.5707	32.1091	39.133	41.0486	37.4302	22.5767	47.1166	35.1193	34.9375	46.3738
	All Targets	Clptm1l	56.6631	52.98	56.5558	55.3996	71.7823	63.1414	89.4468	74.7902	65.086	54.7314	36.1227	51.98	65.6777	57.7472	66.4759	63.3003		76.3308	68.4896	65.1756	69.9986	63.1414	60.2045	64.4294	62.5918	62.4343	74.0979	72.0304	69.5209	68.4679	59.5125	57.587	61.8558		63.746	84.2864	41.1926	63.075	50.1705	33.1125	57.468	46.917	52.679	68.0573	50.1705	56.9689	57.7638
	All Targets	Kdr	40.7266	21.6736	32.8388	31.7464	24.3134	39.6469	41.2831	35.0811	29.2887	39.6803	36.1227	35.0306	24.6291	35.6313	29.4751	29.9118		39.2405	35.9018	33.6925	36.2782	36.7101	24.7901	38.0239	33.1747	35.6768	23.1556	40.8531	33.2285	27.1511	27.6803	45.8078	33.5464		38.9559	36.1227	38.0239	37.7008	34.1159	27.092	13.6829	24.9636	48.9162	20.9407	20.0682	29.975	26.848
	All Targets	Pole3	33.6437	26.49	38.312	32.8152	26.6289	46.9889	48.1636	40.5938	30.9158	23.2608	12.0409	22.0725	32.8388	14.744	38.8821	28.8216		36.5528	31.4831	27.0644	31.7001	39.6469	33.6437	36.9677	36.7528	25.6427	35.8912	34.4026	31.9788	34.234	44.2884	24.8671	34.4632		38.9559	52.1773	41.1926	44.1086	26.0886	48.1636	73.8874	49.3799	26.3395	34.0287	52.679	37.6824	39.8652
	All Targets	Rhobtb2	49.5802	21.6736	40.1364	37.1301	26.6289	30.8365	30.9623	29.4759	21.1529	21.8926	24.0818	22.3758	23.2608	22.116	25.0852	23.4873		35.4777	29.2738	28.7214	31.1576	44.0521	30.1023	41.1926	38.449	25.6427	30.1023	34.4026	30.0492	41.3168	29.7563	32.7199	34.5977		17.7072	44.15	25.3493	29.0688	76.2591	66.225	51.9948	64.8263	60.2045	31.4111	35.1193	42.245	61.8317
	All Targets	Slc6a12	61.9753	45.7555	38.312	48.6809	42.8379	42.5837	51.6039	45.6752	50.4416	34.2071	36.1227	40.2572	60.2045	60.2045	55.1875	58.5322		48.9162	46.9485	48.0532	47.9726	39.6469	58.4338	46.4737	48.1848	47.9407	30.1023	56.9793	45.0074	64.9265	41.5204	51.043	52.4966		35.4144	32.1091	44.3612	37.2949	42.1432	45.1534	38.312	41.8695	56.4418	31.4111	37.6278	41.8269	36.6109
	All Targets	Immp1l	58.4338	50.5718	41.9607	50.3221	41.6801	39.6469	36.1227	39.1499	24.4072	27.3657	24.0818	25.2849	31.4706	22.116	25.7124	26.433		38.7029	29.8261	33.6925	34.0738	45.5205	51.3509	34.8553	43.9089	30.1023	35.8912	47.3036	37.7657	23.6096	29.0643	34.0287	28.9008		35.4144	32.1091	15.8433	27.7889	46.1568	63.2148	38.312	49.2279	37.6278	34.0287	40.1364	37.2643	35.7973
	All Targets	Aspscr1	58.4338	77.0618	56.5558	64.0171	83.3601	76.357	80.8461	80.1877	68.3403	76.624	96.3273	80.4305	103.99	83.5492	94.0696	93.8695		83.3188	80.641	93.3447	85.7681	57.2677	83.2239	81.3289	73.9402	90.3068	94.9379	80.6311	88.6253	68.4679	71.9687	75.9101	72.1155		42.4973	56.1909	53.8672	50.8518	52.1773	48.1636	46.5217	48.9542	60.2045	47.1166	35.1193	47.4802	31.7294
	All Targets	Crebzf	28.3316	38.5309	41.9607	36.2744	30.1023	33.7733	46.4435	36.773	29.2887	30.1023	84.2864	47.8924	42.4168	27.0306	30.1023	33.1832		31.7149	41.9775	36.4541	36.7155	38.1785	51.3509	45.4175	44.9823	52.4003	31.2601	34.4026	39.3543	30.6925	30.4483	40.5726	33.9045		35.4144	36.1227	47.5299	39.689	44.15	18.0614	65.6777	42.6297	60.2045	47.1166	30.1023	45.8078	55.3231
	All Targets	Pdik1l	35.4144	52.98	41.9607	43.4517	32.4178	57.2677	36.1227	41.9361	35.7973	36.9437	12.0409	28.2606	30.1023	27.0306	31.9837	29.7055		38.1654	34.7971	41.9775	38.3133	42.5837	54.8924	36.9677	44.8146	26.7576	21.9978	35.4777	28.0777	31.873	38.7524	34.0287	34.8847		35.4144	28.0955	47.5299	37.0133	60.2045	66.225	41.0486	55.826	41.3906	54.9694	47.6619	48.0073	65.8996
	All Targets	St6gal1	40.7266	43.3473	34.6632	39.579	43.9956	58.7361	53.324	52.0186	47.1873	43.7851	24.0818	38.3514	45.1534	55.2899	47.6619	49.3684		46.2285	42.5298	42.5298	43.7627	51.3941	42.4973	48.5861	47.4925	42.3662	57.889	38.7029	46.3194	49.5802	59.5125	66.7485	58.6138		74.3703	84.2864	76.0478	78.2348	40.1364	60.2045	38.312	46.2176	52.679	39.2638	62.7131	51.552	43.1195
	All Targets	Rpl41	432.056	443.105	474.339	449.833	606.677	572.677	639.888	606.414	580.893	663.618	541.841	595.451	623.938	658.564	676.047	652.85		730.518	742.891	725.769	733.059	572.677	488.719	459.456	506.951	890.804	883.386	820.287	864.826	501.705	474.024	465.931	480.553		548.924	513.745	633.732	565.467	299.016	276.941	249.028	274.995	342.413	358.61	283.463	328.162	144.816
	All Targets	Bsx	44.268	31.3064	34.6632	36.7459	26.6289	27.8997	36.1227	30.2171	30.9158	34.2071	60.2045	41.7758	15.0511	15.9726	22.5767	17.8668		28.4897	25.4074	29.8261	27.9077	39.6469	56.6631	44.3612	46.8904	24.5278	21.9978	31.1774	25.901	22.4291	26.9882	28.7935	26.0703		31.873	16.0545	34.8553	27.5943	40.1364	57.1943	49.2583	48.863	60.2045	36.6462	52.679	49.8433	51.2552
	All Targets	Dnajb12	60.2045	86.6945	67.5021	71.4671	79.8868	52.8625	48.1636	60.3043	68.3403	51.9948	36.1227	52.1526	80.7288	70.0339	68.3572	73.04		73.1055	76.2223	61.3092	70.2123	70.4834	70.8289	74.9916	72.1013	60.2045	65.9934	58.0544	61.4175	68.4679	72.6607	125.644	88.9243		102.702	88.3	76.0478	89.0166	60.2045	63.2148	49.2583	57.5592	56.4418	78.5277	47.6619	60.8771	56.9502
	All Targets	Vps8	54.8924	45.7555	38.312	46.3199	41.6801	36.7101	32.6825	37.0242	26.0344	27.3657	12.0409	21.8137	34.2071	22.116	28.2209	28.1813		39.778	23.7504	32.0354	31.8546	32.3049	26.5608	46.4737	35.1131	23.4129	21.9978	24.7269	23.3792	29.512	31.8323	39.2638	33.5361		42.4973	36.1227	31.6866	36.7689	40.1364	27.092	54.7314	40.6533	33.8651	47.1166	35.1193	38.7003	43.1195
	All Targets	Ensa	46.0388	57.7964	38.312	47.3824	50.9423	42.5837	37.8429	43.7896	37.4244	43.7851	24.0818	35.0971	46.5217	44.2319	41.3906	44.0481		42.4657	40.8728	43.0822	42.1402	46.9889	47.8095	48.5861	47.7948	44.596	45.1534	38.7029	42.8174	43.6778	42.9044	43.1902	43.2575		53.1217	52.1773	63.3732	56.224	42.1432	66.225	51.9948	53.4543	33.8651	62.8221	42.6449	46.444	43.933
	All Targets	Bud31	69.0582	48.1636	43.7851	53.669	45.1534	42.5837	44.7234	44.1535	43.933	38.312	12.0409	31.4286	62.9411	55.2899	49.5433	55.9248		44.0783	51.3672	51.3672	48.9376	45.5205	42.4973	32.7428	40.2536	49.0556	40.5223	46.2285	45.2688	47.2193	57.4365	43.1902	49.282		53.1217	20.0682	60.2045	44.4648	42.1432	36.1227	38.312	38.8593	26.3395	26.1759	37.6278	30.0477	28.4751
	All Targets	Rcan1	30.1023	28.8982	43.7851	34.2619	31.2601	33.7733	32.6825	32.5719	27.6615	28.734	24.0818	26.8258	31.4706	22.116	30.7294	28.1053		33.3275	30.9308	23.1981	29.1521	41.1153	30.1023	33.799	35.0055	30.1023	27.7867	26.877	28.2553	34.234	31.1403	28.7935	31.3892		42.4973	40.1364	19.012	33.8819	28.0955	39.133	46.5217	37.9167	26.3395	36.6462	35.1193	32.7017	37.4244
	All Targets	Rgs10	58.4338	45.7555	67.5021	57.2304	41.6801	33.7733	49.8838	41.779	42.3059	45.1534	36.1227	41.194	31.4706	27.0306	36.3736	31.6249		49.9913	52.4719	42.5298	48.331	42.5837	54.8924	59.1483	52.2081	28.9874	41.6801	34.4026	35.0233	49.5802	46.3644	31.4111	42.4519		56.6631	48.1636	22.1806	42.3358	66.225	69.2352	79.3605	71.6069	48.9162	91.6156	75.2557	71.9292	83.7982
	All Targets	Smim20	44.268	28.8982	41.9607	38.3757	42.8379	54.3309	43.0032	46.724	37.4244	38.312	12.0409	29.2591	34.2071	38.0886	40.7635	37.6864		42.4657	36.4541	43.0822	40.6673	22.0261	37.1852	45.4175	34.8762	26.7576	26.6289	40.8531	31.4132	35.4144	38.7524	28.7935	34.3201		38.9559	28.0955	41.1926	36.0813	50.1705	45.1534	41.0486	45.4575	60.2045	52.3518	10.0341	40.8635	48.0009
	All Targets	Plaa	35.4144	55.3882	49.2583	46.687	54.4156	51.3941	36.1227	47.3108	37.4244	51.9948	12.0409	33.8201	36.9437	47.9179	40.1364	41.666		44.6159	61.8616	50.2625	52.2466	41.1153	61.9753	58.0921	53.7276	47.9407	39.3645	48.3787	45.2279	59.0241	49.8245	43.1902	50.6796		42.4973	24.0818	66.5419	44.3737	44.15	54.1841	51.9948	50.1096	48.9162	65.4397	62.7131	59.023	65.086
	All Targets	Zfp955a	31.873	45.7555	52.907	43.5118	35.8912	52.8625	29.2422	39.332	27.6615	24.6291	12.0409	21.4439	30.1023	29.4879	29.4751	29.6885		35.4777	31.4831	37.5588	34.8399	35.2417	44.268	35.9115	38.4737	27.8725	28.9445	32.2524	29.6898	28.3316	26.2962	36.6462	30.4247		35.4144	40.1364	28.5179	34.6896	28.0955	39.133	51.9948	39.7411	37.6278	28.7935	25.0852	30.5022	40.6787
	All Targets	Acnat2	53.1217	43.3473	47.4339	47.9676	94.9379	91.041	79.126	88.3683	58.5774	60.2045	132.45	83.744	51.9948	54.0612	38.8821	48.3127		58.0544	78.9839	92.24	76.4261	67.5466	65.5167	50.6986	61.2539	95.8813	103.042	90.3068	96.4102	49.5802	53.2845	58.8958	53.9202		70.8289	60.2045	60.2045	63.746	48.1636	57.1943	60.2045	55.1875	60.2045	57.587	72.7472	63.5129	61.0181
	All Targets	Zfp207	108.014	93.9191	82.0971	94.6767	75.2557	66.0782	92.887	78.0736	74.8489	80.7288	24.0818	59.8865	71.1508	92.1498	99.0866	87.4624		87.0816	80.641	88.3736	85.3654	88.1042	95.619	96.116	93.2797	76.928	87.9913	83.8563	82.9252	73.1898	80.2727	69.3661	74.2762		77.9118	76.2591	60.2045	71.4585	42.1432	39.133	54.7314	45.3358	56.4418	49.7342	37.6278	47.9346	42.3059
	All Targets	Sh2b3	30.1023	36.1227	43.7851	36.67	42.8379	36.7101	30.9623	36.8368	30.9158	39.6803	24.0818	31.5593	28.734	31.9453	31.3565	30.6786		34.4026	27.6168	32.0354	31.3516	38.1785	38.9559	19.012	32.0488	33.447	24.3134	27.9521	28.5708	27.1511	35.2923	20.9407	27.7947		42.4973	12.0409	31.6866	28.7416	36.1227	33.1125	38.312	35.8491	22.5767	47.1166	27.5938	32.429	45.5602
	All Targets	Elp3	38.9559	26.49	34.6632	33.3697	33.5756	35.2417	34.4026	34.4066	39.0516	23.2608	12.0409	24.7845	28.734	28.2593	35.7464	30.9132		32.2524	29.2738	37.5588	33.0283	32.3049	33.6437	43.305	36.4179	22.298	34.7334	26.877	27.9695	35.4144	34.6003	32.7199	34.2449		35.4144	32.1091	31.6866	33.07	46.1568	36.1227	30.1023	37.4606	37.6278	49.7342	45.1534	44.1718	43.933
	All Targets	Srp14	51.3509	57.7964	43.7851	50.9775	70.6246	61.673	75.6857	69.3277	65.086	69.7825	96.3273	77.0653	73.8874	73.7199	62.7131	70.1068		72.568	55.7859	60.2045	62.8528	69.015	63.746	62.317	65.026	69.1237	71.7823	65.58	68.8287	67.2874	65.7406	78.5277	70.5186		53.1217	64.2182	76.0478	64.4626	44.15	66.225	32.8388	47.7379	41.3906	36.6462	42.6449	40.2273	47.1873
	All Targets	Echdc3	38.9559	69.8373	56.5558	55.1163	78.729	67.5466	68.8052	71.6936	100.883	56.0997	24.0818	60.3549	79.3605	84.7778	85.9169	83.3518		73.6431	61.3092	69.5942	68.1822	86.6358	54.8924	91.8911	77.8064	71.3535	77.5712	68.8052	72.5767	84.9947	107.953	79.8365	90.928		74.3703	68.2318	50.6986	64.4336	58.1977	39.133	65.6777	54.3361	48.9162	68.0573	55.1875	57.387	55.3231
	All Targets	Pla1a	49.5802	45.7555	38.312	44.5492	43.9956	32.3049	37.8429	38.0478	56.9502	49.2583	36.1227	47.4437	39.6803	35.6313	44.5263	39.9459		48.9162	50.8148	45.2915	48.3408	54.3309	69.0582	45.4175	56.2689	55.745	60.2045	33.3275	49.759	40.1364	54.6685	48.4254	47.7434		67.2874	52.1773	34.8553	51.44	30.1023	60.2045	46.5217	45.6095	48.9162	78.5277	70.2386	65.8942	77.2896
	All Targets	Srbd1	46.0388	43.3473	60.2045	49.8635	39.3645	49.9257	36.1227	41.8043	43.933	53.3631	12.0409	36.4457	45.1534	27.0306	34.4922	35.5587		40.8531	38.6635	39.7681	39.7616	38.1785	42.4973	49.6423	43.4394	25.6427	38.2067	37.6278	33.8258	25.9706	27.6803	31.4111	28.354		28.3316	60.2045	47.5299	45.3553	36.1227	57.1943	62.9411	52.0861	41.3906	41.8814	67.7301	50.3341	39.8652
	All Targets	Ipcef1	38.9559	36.1227	36.4876	37.1887	31.2601	41.1153	32.6825	35.0193	37.4244	20.5243	12.0409	23.3299	19.156	15.9726	21.3224	18.817		29.0272	36.4541	26.5121	30.6645	33.7733	54.8924	34.8553	41.1736	31.2172	25.4712	37.6278	31.4387	31.873	33.2163	43.1902	36.0932		35.4144	40.1364	15.8433	30.4647	46.1568	51.1739	49.2583	48.863	75.2557	70.6749	55.1875	67.0394	61.0181
	All Targets	Ccdc63	38.9559	31.3064	58.3802	42.8808	34.7334	38.1785	22.3617	31.7579	27.6615	20.5243	24.0818	24.0892	28.734	13.5153	23.831	22.0268		33.8651	27.0644	20.9887	27.3061	27.8997	40.7266	40.1364	36.2542	16.7235	30.1023	22.5767	23.1342	24.7901	31.1403	26.1759	27.3688		38.9559	52.1773	44.3612	45.1648	46.1568	27.092	35.5754	36.2748	63.9673	36.6462	55.1875	51.9337	49.6281
	All Targets	Mctp2	30.1023	36.1227	31.0145	32.4132	40.5223	42.5837	37.8429	40.3163	30.9158	34.2071	96.3273	53.8168	39.6803	35.6313	38.8821	38.0645		32.79	36.4541	35.9018	35.0486	45.5205	30.1023	38.0239	37.8822	28.9874	32.4178	26.877	29.4274	31.873	36.6763	35.3375	34.6289		17.7072	48.1636	34.8553	33.5754	56.1909	39.133	49.2583	48.194	37.6278	23.5583	45.1534	35.4465	52.8824
	All Targets	Ufc1	61.9753	48.1636	60.2045	56.7812	68.309	67.5466	63.6448	66.5001	73.2217	75.2557	96.3273	81.6016	67.046	89.6925	80.8999	79.2128		69.3427	77.3269	88.3736	78.3478	85.1674	60.2045	59.1483	68.1734	85.8472	76.4135	80.6311	80.9639	77.9118	76.8127	68.0573	74.2606		92.0775	96.3273	57.0359	81.8136	60.2045	48.1636	51.9948	53.4543	45.1534	44.499	40.1364	43.2629	43.1195
	All Targets	Zc3h12a	37.1852	28.8982	36.4876	34.1903	17.3667	35.2417	30.9623	27.8569	27.6615	28.734	36.1227	30.8394	27.3657	19.6586	24.4581	23.8275		31.1774	28.7214	27.0644	28.9877	44.0521	28.3316	35.9115	36.0984	15.6086	20.84	21.5016	19.3167	30.6925	30.4483	28.7935	29.9781		53.1217	20.0682	25.3493	32.8464	48.1636	48.1636	38.312	44.8798	33.8651	34.0287	35.1193	34.3377	35.7973
	All Targets	Nelfe	44.268	24.0818	36.4876	34.9458	34.7334	41.1153	22.3617	32.7368	32.543	23.2608	60.2045	38.6695	34.2071	43.0032	38.255	38.4884		33.8651	33.1401	35.9018	34.3023	29.3681	38.9559	39.0801	35.8014	28.9874	43.9956	35.4777	36.1536	51.9412	40.8284	43.1902	45.3199		38.9559	16.0545	25.3493	26.7866	54.1841	36.1227	43.7851	44.6973	52.679	44.499	57.696	51.6247	47.1873
	All Targets	Pgrmc2	63.746	48.1636	62.0289	57.9795	75.2557	57.2677	67.0851	66.5362	56.9502	64.3094	48.1636	56.4744	80.7288	106.894	95.3239	94.3155		58.5919	61.3092	66.2802	62.0605	64.6098	77.9118	78.1603	73.5606	49.0556	71.7823	51.6039	57.4806	89.7166	101.033	79.8365	90.1953		92.0775	96.3273	98.2285	95.5444	68.2318	75.2557	95.78	79.7558	67.7301	91.6156	57.696	72.3473	98.4426
	All Targets	Pacsin2	58.4338	40.9391	49.2583	49.5437	52.1001	49.9257	56.7643	52.93	52.0688	62.9411	48.1636	54.3912	43.7851	56.5186	50.1705	50.158		47.8411	46.9485	53.5765	49.4554	49.9257	37.1852	60.2045	49.1051	46.8258	33.5756	53.7541	44.7185	62.5655	58.8205	51.043	57.4763		42.4973	40.1364	69.7105	50.7814	52.1773	57.1943	57.468	55.6132	56.4418	47.1166	52.679	52.0791	46.3738
	All Targets	Tmed2	56.6631	79.47	71.1508	69.0946	99.5691	104.257	120.409	108.078	107.392	83.4654	60.2045	83.6873	93.0434	88.4638	91.5611	91.0228		89.2317	98.868	106.601	98.2335	76.357	92.0775	71.823	80.0858	78.0429	86.8335	104.283	89.7198	93.258	80.2727	96.8508	90.1272		131.033	68.2318	82.3852	93.8835	42.1432	63.2148	62.9411	56.0997	75.2557	78.5277	57.696	70.4931	54.5095
	All Targets	Slc8b1	30.1023	33.7145	40.1364	34.6511	35.8912	38.1785	37.8429	37.3042	26.0344	35.5754	24.0818	28.5639	36.9437	30.7166	28.848	32.1694		38.1654	30.3784	40.8728	36.4722	36.7101	35.4144	35.9115	36.012	25.6427	50.9423	50.5288	42.3713	35.4144	28.3723	24.8671	29.5513		24.7901	24.0818	31.6866	26.8528	32.1091	18.0614	19.156	23.1088	22.5767	18.3231	22.5767	21.1588	26.848
	All Targets	Rnf213	46.0388	33.7145	38.312	39.3551	54.4156	55.7993	73.9656	61.3935	63.4588	68.4143	60.2045	64.0259	61.5728	47.9179	57.0689	55.5199		53.2165	53.0242	63.5186	56.5864	51.3941	58.4338	55.9797	55.2692	63.5492	54.4156	66.655	61.54	51.9412	51.2085	79.8365	60.9954		88.5361	48.1636	95.0598	77.2532	38.1295	48.1636	54.7314	47.0082	63.9673	78.5277	42.6449	61.7133	52.0688
	All Targets	Nemf	61.9753	38.5309	32.8388	44.4483	50.9423	52.8625	55.0442	52.9497	37.4244	32.8388	36.1227	35.462	32.8388	27.0306	33.8651	31.2448		32.2524	39.7681	29.8261	33.9489	45.5205	47.8095	52.811	48.7137	44.596	38.2067	27.9521	36.9183	41.3168	38.0603	32.7199	37.3657		21.2487	36.1227	31.6866	29.686	54.1841	51.1739	43.7851	49.7144	37.6278	49.7342	45.1534	44.1718	54.5095
	All Targets	Pla2g12b	51.3509	52.98	51.0826	51.8045	49.7845	39.6469	27.5221	38.9845	30.9158	42.4168	36.1227	36.4851	27.3657	27.0306	37.6278	30.6747		39.778	45.8438	42.5298	42.7172	38.1785	37.1852	46.4737	40.6124	49.0556	47.469	39.778	45.4342	36.5949	43.5964	48.4254	42.8722		56.6631	32.1091	50.6986	46.4903	46.1568	54.1841	79.3605	59.9005	63.9673	65.4397	80.2727	69.8933	79.7303
	All Targets	Arhgap17	35.4144	26.49	36.4876	32.7973	26.6289	20.5577	27.5221	24.9029	22.7801	30.1023	24.0818	25.6547	17.7877	22.116	25.7124	21.872		27.9521	31.4831	22.0934	27.1762	29.3681	35.4144	33.799	32.8605	28.9874	26.6289	24.7269	26.7811	20.0682	29.7563	26.1759	25.3334		21.2487	28.0955	50.6986	33.3476	42.1432	51.1739	60.2045	51.1739	37.6278	54.9694	62.7131	51.7701	33.3566
	All Targets	Ifitm3	109.785	120.409	103.99	111.395	157.458	145.372	130.73	144.52	193.631	197.033	240.818	210.494	221.662	206.416	204.445	210.841		165.563	178.404	174.538	172.835	130.688	131.033	119.353	127.025	221.865	201.454	183.839	202.386	191.238	172.31	143.967	169.172		106.243	96.3273	133.084	111.885	68.2318	51.1739	54.7314	58.0457	82.7813	60.2045	57.696	66.8939	49.6281
	All Targets	Amd1	70.8289	57.7964	82.0971	70.2408	71.7823	66.0782	68.8052	68.8886	68.3403	71.1508	96.3273	78.6061	47.89	39.3173	46.4077	44.5383		52.1414	58.5475	60.7569	57.1486	48.4573	63.746	70.7667	60.99	52.4003	64.8357	54.8291	57.355	48.3997	46.3644	47.1166	47.2936		38.9559	72.2455	44.3612	51.8542	92.3136	57.1943	93.0434	80.8504	60.2045	60.2045	67.7301	62.7131	60.2045
	All Targets	Dync1li1	26.5608	26.49	41.9607	31.6705	47.469	38.1785	44.7234	43.4569	30.9158	53.3631	72.2455	52.1748	47.89	34.4026	33.2379	38.5102		37.0903	41.4251	33.1401	37.2185	44.0521	26.5608	32.7428	34.4519	28.9874	45.1534	38.7029	37.6146	38.9559	35.9843	43.1902	39.3768		49.5802	36.1227	34.8553	40.1861	52.1773	54.1841	41.0486	49.1366	37.6278	26.1759	42.6449	35.4829	31.7294
	All Targets	Srrm2	60.2045	79.47	67.5021	69.0589	68.309	76.357	80.8461	75.1707	76.476	75.2557	36.1227	62.6182	79.3605	82.3205	86.544	82.7417		80.0935	81.1933	78.9839	80.0903	69.015	77.9118	86.61	77.8456	101.456	71.7823	92.457	88.565	83.8142	63.6646	54.9694	67.4827		88.5361	64.2182	53.8672	68.8738	44.15	54.1841	43.7851	47.3731	222.004	31.4111	37.6278	97.0144	35.7973
	All Targets	Tjp1	35.4144	38.5309	40.1364	38.0272	31.2601	27.8997	36.1227	31.7608	32.543	35.5754	12.0409	26.7198	27.3657	29.4879	29.4751	28.7763		47.3036	30.3784	38.6635	38.7818	38.1785	26.5608	30.6304	31.7899	31.2172	28.9445	30.1023	30.088	44.8583	35.2923	27.4847	35.8784		31.873	40.1364	47.5299	39.8464	26.0886	57.1943	16.4194	33.2341	48.9162	41.8814	35.1193	41.9723	43.933
	All Targets	Cenpe	38.9559	28.8982	31.0145	32.9562	32.4178	33.7733	30.9623	32.3845	29.2887	28.734	12.0409	23.3545	15.0511	20.8873	22.5767	19.505		33.3275	32.5878	37.0065	34.3073	27.8997	51.3509	35.9115	38.3874	18.9533	27.7867	36.5528	27.7643	37.7754	36.6763	30.1023	34.8513		17.7072	24.0818	25.3493	22.3794	48.1636	45.1534	46.5217	46.6129	33.8651	62.8221	30.1023	42.2632	64.2724
	All Targets	Acy1	38.9559	16.8573	34.6632	30.1588	31.2601	32.3049	29.2422	30.9357	34.1701	27.3657	72.2455	44.5938	30.1023	43.0032	32.6108	35.2388		38.1654	30.3784	33.6925	34.0788	30.8365	26.5608	28.5179	28.6384	32.3321	21.9978	29.0272	27.7857	27.1511	31.8323	28.7935	29.2589		28.3316	56.1909	41.1926	41.905	36.1227	42.1432	43.7851	40.6837	15.0511	44.499	32.6108	30.7203	34.1701
	All Targets	Ccnq	44.268	43.3473	29.1901	38.9351	28.9445	41.1153	36.1227	35.3942	35.7973	36.9437	24.0818	32.2743	24.6291	29.4879	22.5767	25.5646		34.4026	38.6635	28.7214	33.9292	30.8365	31.873	41.1926	34.634	33.447	31.2601	26.877	30.528	36.5949	31.1403	23.5583	30.4312		28.3316	40.1364	41.1926	36.5535	46.1568	39.133	21.8926	35.7274	37.6278	41.8814	25.0852	34.8648	29.2887
	All Targets	Bri3	120.409	74.6536	87.5702	94.211	149.354	151.246	139.331	146.643	109.019	117.673	120.409	115.7	169.667	153.583	141.104	154.785		114.496	113.229	138.636	122.12	143.904	131.033	128.859	134.599	104.801	91.4646	97.8324	98.0325	146.38	130.789	137.423	138.197		120.409	104.355	79.2165	101.327	62.2114	54.1841	60.2045	58.8667	90.3068	70.6749	97.8324	86.2714	54.5095
	All Targets	Gtpbp2	47.8095	38.5309	31.0145	39.1183	26.6289	33.7733	32.6825	31.0282	24.4072	54.7314	12.0409	30.3932	35.5754	25.8019	24.4581	28.6118		44.0783	38.6635	38.6635	40.4684	39.6469	44.268	45.4175	43.1108	33.447	40.5223	27.9521	33.9738	30.6925	37.3683	28.7935	32.2848		38.9559	48.1636	44.3612	43.8269	34.1159	45.1534	27.3657	35.545	41.3906	36.6462	30.1023	36.0464	30.9158
	All Targets	Ripk2	30.1023	52.98	49.2583	44.1135	38.2067	33.7733	39.563	37.181	24.4072	35.5754	36.1227	32.0351	28.734	15.9726	31.3565	25.3544		37.0903	29.8261	25.4074	30.7746	41.1153	38.9559	28.5179	36.1964	16.7235	25.4712	26.877	23.0239	31.873	30.4483	31.4111	31.2441		21.2487	32.1091	34.8553	29.4043	42.1432	51.1739	62.9411	52.0861	37.6278	44.499	65.2216	49.1161	52.0688
	All Targets	Slc35g1	53.1217	31.3064	52.907	45.7783	38.2067	38.1785	34.4026	36.9293	35.7973	34.2071	48.1636	39.3894	46.5217	31.9453	37.0007	38.4892		36.5528	45.2915	35.3495	39.0646	36.7101	56.6631	41.1926	44.8553	35.6768	26.6289	40.8531	34.3863	29.512	40.1364	34.0287	34.559		24.7901	44.15	22.1806	30.3736	62.2114	39.133	51.9948	51.1131	37.6278	39.2638	45.1534	40.6817	43.933
	All Targets	Dip2c	40.7266	40.9391	40.1364	40.6007	46.3112	35.2417	22.3617	34.6382	45.5602	36.9437	48.1636	43.5558	23.2608	27.0306	24.4581	24.9165		41.3906	32.5878	29.8261	34.6015	24.9629	23.0194	25.3493	24.4438	27.8725	28.9445	40.8531	32.5567	36.5949	26.2962	31.4111	31.4341		46.0388	24.0818	22.1806	30.7671	58.1977	54.1841	30.1023	47.4947	41.3906	36.6462	32.6108	36.8826	49.6281
	All Targets	Psmb3	86.7654	81.8782	83.9215	84.1883	86.8335	89.5726	73.9656	83.4572	105.765	114.936	120.409	113.703	98.5165	104.436	122.918	108.624		87.6191	97.211	83.4026	89.4109	71.9518	102.702	95.0598	89.9045	107.03	85.6757	110.733	101.146	113.326	87.8848	109.939	103.717		88.5361	88.3	88.7225	88.5195	72.2455	1086.69	68.4143	409.117	45.1534	54.9694	57.696	52.6063	42.3059
	All Targets	Mmaa	44.268	38.5309	40.1364	40.9784	28.9445	35.2417	41.2831	35.1564	35.7973	28.734	72.2455	45.5922	31.4706	33.1739	31.3565	32.0003		38.7029	41.4251	28.7214	36.2832	30.8365	24.7901	31.6866	29.1044	24.5278	38.2067	32.2524	31.6623	35.4144	34.6003	35.3375	35.1174		28.3316	36.1227	25.3493	29.9345	50.1705	51.1739	54.7314	52.0252	48.9162	36.6462	45.1534	43.5719	47.1873
	All Targets	Asgr1	260.296	281.757	302.847	281.634	380.91	325.986	335.425	347.44	449.093	443.324	325.105	405.841	571.943	497.609	538.078	535.877		402.08	432.479	437.45	424.003	298.086	350.603	321.091	323.26	421.432	386.698	421.432	409.854	365.949	453.264	403.109	407.441		301.023	268.914	205.963	258.633	114.389	117.399	117.673	116.487	146.749	151.82	165.563	154.71	80.5439
	All Targets	Clasp1	53.1217	62.6127	63.8533	59.8626	46.3112	39.6469	37.8429	41.267	30.9158	39.6803	24.0818	31.5593	30.1023	30.7166	35.1193	31.9794		39.778	38.1111	34.2448	37.378	41.1153	42.4973	38.0239	40.5455	28.9874	32.4178	36.5528	32.6527	34.234	44.9804	40.5726	39.929		42.4973	44.15	31.6866	39.4446	52.1773	30.1023	51.9948	44.7581	71.4929	52.3518	50.1705	58.005	66.7131
	All Targets	Ndufc2	77.9118	62.6127	76.624	72.3828	77.5712	74.8886	80.8461	77.7686	73.2217	88.9385	24.0818	62.0807	132.724	160.955	126.053	139.911		95.6822	90.0307	93.3447	93.0192	95.4462	88.5361	101.397	95.1265	98.1111	114.62	90.3068	101.013	128.672	126.637	125.644	126.985		88.5361	56.1909	50.6986	65.1419	58.1977	48.1636	95.78	67.3804	45.1534	54.9694	67.7301	55.951	48.0009
	All Targets	Dnajc14	56.6631	24.0818	51.0826	43.9425	49.7845	51.3941	61.9247	54.3678	47.1873	47.89	60.2045	51.7606	54.7314	41.7746	54.5604	50.3555		53.2165	56.8905	53.5765	54.5612	52.8625	46.0388	45.4175	48.1063	51.2854	46.3112	53.7541	50.4502	40.1364	41.5204	61.5133	47.7234		60.2045	36.1227	31.6866	42.6713	58.1977	24.0818	30.1023	37.4606	33.8651	28.7935	32.6108	31.7564	52.0688
	All Targets	Vmn2r23	38.9559	57.7964	27.3657	41.3727	26.6289	24.9629	36.1227	29.2382	17.8986	21.8926	24.0818	21.291	16.4194	25.8019	27.5938	23.2717		34.9401	24.8551	28.1691	29.3214	29.3681	35.4144	35.9115	33.5647	21.1831	28.9445	23.6518	24.5931	18.8877	25.6042	32.7199	25.7373		24.7901	24.0818	50.6986	33.1902	50.1705	30.1023	60.2045	46.8258	33.8651	31.4111	50.1705	38.4822	40.6787
	All Targets	Sil1	44.268	36.1227	47.4339	42.6082	34.7334	38.1785	29.2422	34.0514	32.543	36.9437	12.0409	27.1759	28.734	36.8599	37.0007	34.1982		37.6278	33.1401	36.4541	35.7407	30.8365	46.0388	52.811	43.2288	32.3321	47.469	34.4026	38.0679	34.234	29.7563	24.8671	29.6191		17.7072	8.02727	25.3493	17.0279	36.1227	27.092	27.3657	30.1935	45.1534	31.4111	32.6108	36.3918	39.8652
	All Targets	Afmid	37.1852	48.1636	45.6095	43.6528	21.9978	29.3681	34.4026	28.5895	35.7973	31.4706	48.1636	38.4772	23.2608	31.9453	27.5938	27.6		38.1654	32.5878	28.1691	32.9741	27.8997	44.268	29.5742	33.914	39.0215	39.3645	41.9282	40.1047	37.7754	28.3723	40.5726	35.5734		35.4144	44.15	34.8553	38.1399	32.1091	57.1943	46.5217	45.275	41.3906	47.1166	32.6108	40.3727	56.9502
	All Targets	Usp42	33.6437	33.7145	32.8388	33.399	38.2067	35.2417	29.2422	34.2302	22.7801	34.2071	12.0409	23.0094	16.4194	17.2013	27.5938	20.4048		34.4026	24.8551	22.0934	27.117	41.1153	21.2487	41.1926	34.5188	25.6427	20.84	19.3515	21.9447	23.6096	27.6803	18.3231	23.2043		38.9559	20.0682	34.8553	31.2931	54.1841	30.1023	38.312	40.8661	30.1023	31.4111	40.1364	33.8832	39.8652
	All Targets	Pdzd11	42.4973	40.9391	41.9607	41.7991	40.5223	54.3309	43.0032	45.9522	27.6615	27.3657	48.1636	34.397	24.6291	25.8019	36.3736	28.9349		38.7029	32.0354	45.8438	38.8607	44.0521	38.9559	34.8553	39.2878	32.3321	35.8912	29.0272	32.4168	40.1364	44.9804	30.1023	38.4063		24.7901	28.0955	41.1926	31.3594	56.1909	57.1943	51.9948	55.1267	56.4418	31.4111	45.1534	44.3354	53.6959
	All Targets	Zfp217	47.8095	33.7145	23.7169	35.0803	28.9445	30.8365	46.4435	35.4082	30.9158	16.4194	12.0409	19.7921	24.6291	25.8019	23.2038	24.545		38.7029	23.1981	28.7214	30.2075	27.8997	37.1852	35.9115	33.6654	22.298	26.6289	26.877	25.268	34.234	33.2163	23.5583	30.3362		35.4144	36.1227	44.3612	38.6328	44.15	30.1023	35.5754	36.6092	48.9162	26.1759	45.1534	40.0818	54.5095
	All Targets	4933405O20Rik	35.4144	33.7145	54.7314	41.2868	34.7334	30.8365	43.0032	36.191	16.2715	32.8388	36.1227	28.411	20.5243	33.1739	25.0852	26.2611		34.9401	34.7971	30.3784	33.3719	33.7733	49.5802	42.2488	41.8674	23.4129	35.8912	34.4026	31.2355	33.0535	33.9083	54.9694	40.6437		28.3316	52.1773	19.012	33.1736	42.1432	48.1636	46.5217	45.6095	33.8651	57.587	77.7642	56.4054	60.2045
	All Targets	Bnip3l	53.1217	40.9391	38.312	44.1242	48.6267	54.3309	55.0442	52.6673	74.8489	68.4143	60.2045	67.8226	60.2045	56.5186	52.0518	56.2583		55.3667	49.7102	53.0242	52.7003	52.8625	47.8095	55.9797	52.2172	64.6641	65.9934	51.6039	60.7538	64.9265	53.9765	58.8958	59.2662		49.5802	44.15	31.6866	41.8056	28.0955	66.225	79.3605	57.8937	33.8651	34.0287	47.6619	38.5185	39.0516
	All Targets	Cgrrf1	33.6437	48.1636	38.312	40.0398	53.2579	46.9889	32.6825	44.3098	47.1873	25.9974	48.1636	40.4495	31.4706	51.6039	40.7635	41.2793		44.6159	51.3672	43.0822	46.3551	83.699	40.7266	38.0239	54.1498	44.596	33.5756	36.5528	38.2414	60.2045	58.8205	44.499	54.508		49.5802	44.15	38.0239	43.918	58.1977	27.092	60.2045	48.4981	37.6278	62.8221	50.1705	50.2068	51.2552
	All Targets	Hint2	70.8289	57.7964	71.1508	66.592	72.9401	67.5466	77.4058	72.6308	79.7303	61.5728	48.1636	63.1556	62.9411	95.8358	86.544	81.7737		64.5049	71.8036	74.5653	70.2912	64.6098	81.4532	88.7225	78.2618	76.928	62.5201	68.8052	69.4178	66.107	80.2727	81.1453	75.8416		35.4144	80.2727	44.3612	53.3495	60.2045	57.1943	46.5217	54.6402	67.7301	52.3518	45.1534	55.0784	42.3059
	All Targets	Map3k5	38.9559	77.0618	72.9752	62.9976	77.5712	38.1785	43.0032	52.9177	71.5946	46.5217	48.1636	55.4266	60.2045	36.8599	39.5092	45.5246		53.7541	49.7102	63.5186	55.6609	51.3941	46.0388	52.811	50.0813	53.5152	53.2579	64.5049	57.0926	37.7754	47.0564	31.4111	38.7476		53.1217	44.15	53.8672	50.3796	44.15	42.1432	68.4143	51.5691	48.9162	49.7342	50.1705	49.6069	48.0009
	All Targets	Spcs1	31.873	40.9391	62.0289	44.947	60.2045	70.4834	56.7643	62.4841	50.4416	73.8874	36.1227	53.4839	79.3605	57.7472	69.6115	68.9064		60.7421	67.9372	81.7456	70.1417	63.1414	44.268	61.2608	56.2234	55.745	77.5712	62.3547	65.2236	83.8142	82.3487	81.1453	82.4361		42.4973	20.0682	72.8792	45.1482	54.1841	84.2864	30.1023	56.1909	41.3906	60.2045	50.1705	50.5885	44.7466
	All Targets	Nfib	61.9753	69.8373	69.3264	67.0463	68.309	61.673	43.0032	57.6617	66.7131	62.9411	48.1636	59.2726	94.4117	82.3205	96.5781	91.1034		76.3308	68.4896	71.8036	72.208	66.0782	69.0582	66.5419	67.2261	64.6641	54.4156	69.8803	62.9867	67.2874	75.4287	61.5133	68.0765		77.9118	96.3273	66.5419	80.2603	48.1636	51.1739	30.1023	43.1466	52.679	26.1759	42.6449	40.4999	35.7973
	All Targets	1700102P08Rik	40.7266	33.7145	36.4876	36.9763	31.2601	35.2417	37.8429	34.7815	22.7801	21.8926	24.0818	22.9182	30.1023	18.43	20.6953	23.0758		29.5647	29.8261	28.7214	29.3708	30.8365	26.5608	38.0239	31.8071	22.298	30.1023	24.7269	25.709	24.7901	29.7563	31.4111	28.6525		38.9559	36.1227	41.1926	38.7571	90.3068	54.1841	60.2045	68.2318	63.9673	57.587	62.7131	61.4225	68.3403
	All Targets	Prss36	40.7266	55.3882	54.7314	50.2821	45.1534	36.7101	27.5221	36.4619	32.543	19.156	24.0818	25.2603	30.1023	36.8599	29.4751	32.1458		38.7029	29.8261	37.0065	35.1785	33.7733	26.5608	39.0801	33.1381	22.298	31.2601	37.6278	30.3953	46.0388	27.6803	43.1902	38.9697		56.6631	36.1227	38.0239	43.6033	88.3	75.2557	95.78	86.4452	37.6278	70.6749	90.3068	66.2032	91.1204
	All Targets	Dpy19l1	40.7266	45.7555	72.9752	53.1524	41.6801	33.7733	43.0032	39.4855	48.8145	56.0997	48.1636	51.0259	53.3631	36.8599	42.0178	44.0803		60.2045	66.8326	59.0999	62.0457	52.8625	61.9753	48.5861	54.4746	55.745	67.1512	48.3787	57.0916	42.4973	40.1364	37.955	40.1962		49.5802	48.1636	47.5299	48.4246	44.15	27.092	30.1023	33.7814	56.4418	49.7342	47.6619	51.2793	44.7466
	All Targets	Rps23rg1	42.4973	48.1636	58.3802	49.6804	37.049	30.8365	27.5221	31.8025	27.6615	47.89	36.1227	37.2248	34.2071	24.5733	31.3565	30.0456		40.8531	35.9018	40.3205	39.0251	44.0521	42.4973	36.9677	41.1724	34.5619	28.9445	36.5528	33.353	23.6096	29.0643	44.499	32.391		24.7901	36.1227	22.1806	27.6978	66.225	51.1739	41.0486	52.8158	67.7301	54.9694	60.2045	60.968	38.238
	All Targets	Ngef	37.1852	50.5718	31.0145	39.5905	28.9445	38.1785	39.563	35.562	40.6787	28.734	36.1227	35.1785	41.0486	39.3173	30.7294	37.0317		31.1774	25.4074	36.4541	31.013	38.1785	46.0388	17.9557	34.0577	35.6768	35.8912	39.778	37.1153	47.2193	33.2163	32.7199	37.7185		42.4973	40.1364	28.5179	37.0505	30.1023	36.1227	35.5754	33.9335	26.3395	31.4111	27.5938	28.4481	34.9837
	All Targets	Hmga1	38.9559	45.7555	54.7314	46.4809	32.4178	41.1153	34.4026	35.9786	40.6787	43.7851	36.1227	40.1955	36.9437	23.3446	33.2379	31.1754		38.7029	33.6925	28.7214	33.7056	29.3681	23.0194	32.7428	28.3768	28.9874	33.5756	40.8531	34.472	29.512	35.2923	32.7199	32.5081		31.873	44.15	34.8553	36.9594	46.1568	51.1739	24.6291	40.6533	37.6278	39.2638	50.1705	42.354	41.4923
	All Targets	Smarce1	40.7266	33.7145	52.907	42.4494	39.3645	27.8997	37.8429	35.0357	40.6787	42.4168	12.0409	31.7122	25.9974	40.5459	32.6108	33.0514		38.7029	27.6168	28.7214	31.6804	36.7101	30.1023	39.0801	35.2975	35.6768	41.6801	38.7029	38.6866	29.512	27.6803	35.3375	30.8432		38.9559	24.0818	50.6986	37.9121	40.1364	54.1841	32.8388	42.3864	56.4418	31.4111	30.1023	39.3184	34.1701
	All Targets	Ttc37	49.5802	28.8982	34.6632	37.7139	23.1556	44.0521	29.2422	32.15	30.9158	30.1023	24.0818	28.3666	46.5217	25.8019	33.2379	35.1872		31.7149	32.5878	37.0065	33.7697	38.1785	35.4144	39.0801	37.5577	22.298	32.4178	30.1023	28.2727	34.234	28.3723	39.2638	33.9567		60.2045	76.2591	28.5179	54.9939	40.1364	39.133	27.3657	35.545	56.4418	36.6462	47.6619	46.9166	48.0009
	All Targets	Eif4e2	40.7266	52.98	56.5558	50.0875	38.2067	51.3941	46.4435	45.3481	39.0516	47.89	24.0818	37.0078	53.3631	46.6892	49.5433	49.8652		43.5408	45.8438	48.0532	45.8126	42.5837	54.8924	47.5299	48.3353	53.5152	49.7845	48.3787	50.5594	50.7607	49.8245	39.2638	46.6163		49.5802	40.1364	50.6986	46.805	40.1364	30.1023	46.5217	38.9201	45.1534	44.499	52.679	47.4438	52.8824
	All Targets	Alg11	40.7266	43.3473	41.9607	42.0115	35.8912	42.5837	48.1636	42.2128	29.2887	38.312	36.1227	34.5745	30.1023	33.1739	26.9666	30.0809		44.0783	33.6925	40.8728	39.5479	35.2417	40.7266	48.5861	41.5181	35.6768	38.2067	19.3515	31.0783	34.234	35.2923	20.9407	30.1557		49.5802	32.1091	34.8553	38.8482	40.1364	30.1023	43.7851	38.0079	26.3395	31.4111	30.1023	29.2843	44.7466
	All Targets	Prkag1	30.1023	36.1227	29.1901	31.805	41.6801	32.3049	32.6825	35.5558	50.4416	27.3657	12.0409	29.9494	34.2071	31.9453	37.0007	34.3844		33.8651	28.1691	38.1111	33.3818	36.7101	51.3509	45.4175	44.4928	37.9066	37.049	31.1774	35.3776	41.3168	39.4444	32.7199	37.827		49.5802	40.1364	31.6866	40.4677	58.1977	33.1125	21.8926	37.7343	45.1534	36.6462	25.0852	35.6283	51.2552
	All Targets	Xpnpep1	33.6437	31.3064	32.8388	32.5963	45.1534	45.5205	34.4026	41.6922	34.1701	25.9974	60.2045	40.124	45.1534	31.9453	26.3395	34.4794		29.0272	28.1691	34.2448	30.4804	27.8997	54.8924	42.2488	41.6803	26.7576	31.2601	29.0272	29.0149	41.3168	42.9044	41.8814	42.0342		35.4144	48.1636	41.1926	41.5902	36.1227	39.133	38.312	37.8559	48.9162	57.587	47.6619	51.3884	38.238
	All Targets	Ctnnd1	47.8095	28.8982	47.4339	41.3805	45.1534	42.5837	30.9623	39.5665	32.543	30.1023	12.0409	24.8954	41.0486	41.7746	47.6619	43.495		40.3155	43.6345	33.1401	39.03	46.9889	46.0388	49.6423	47.5567	30.1023	35.8912	51.6039	39.1991	59.0241	46.3644	43.1902	49.5262		28.3316	52.1773	38.0239	39.5109	48.1636	30.1023	24.6291	34.2983	30.1023	41.8814	47.6619	39.8819	43.933
	All Targets	Ptk2	54.8924	67.4291	60.2045	60.842	46.3112	52.8625	44.7234	47.9657	47.1873	51.9948	24.0818	41.088	42.4168	52.8326	38.255	44.5015		51.6039	49.1578	57.4429	52.7349	57.2677	63.746	43.305	54.7729	37.9066	49.7845	48.3787	45.3566	47.2193	53.2845	49.7342	50.0793		56.6631	36.1227	50.6986	47.8281	44.15	66.225	62.9411	57.772	63.9673	62.8221	40.1364	55.6419	82.9846
	All Targets	Atp5j2	86.7654	77.0618	91.219	85.0154	84.5179	83.699	99.7675	89.3282	110.646	94.4117	120.409	108.489	120.409	146.211	122.918	129.846		116.109	113.781	118.752	116.214	107.193	100.931	114.072	107.399	139.362	126.198	146.211	137.257	128.672	119.717	82.4541	110.281		109.785	88.3	98.2285	98.7711	68.2318	72.2455	79.3605	73.2793	63.9673	86.3804	70.2386	73.5288	56.1367
	All Targets	Rap1a	84.9947	52.98	62.0289	66.6679	62.5201	77.8254	80.8461	73.7305	78.1032	88.9385	36.1227	67.7215	82.0971	83.5492	98.4595	88.0353		88.6942	77.3269	91.6877	85.9029	91.041	79.6825	70.7667	80.4968	62.4343	77.5712	65.58	68.5285	77.9118	75.4287	99.4684	84.2696		95.619	68.2318	79.2165	81.0224	116.395	111.378	90.3068	106.027	112.884	65.4397	72.7472	83.6901	105.765
	All Targets	3110040N11Rik	38.9559	38.5309	45.6095	41.0321	34.7334	33.7733	29.2422	32.583	26.0344	31.4706	24.0818	27.1956	20.5243	35.6313	34.4922	30.2159		33.8651	29.8261	29.8261	31.1724	36.7101	31.873	33.799	34.1274	37.9066	31.2601	20.4265	29.8644	20.0682	44.2884	30.1023	31.4863		46.0388	48.1636	38.0239	44.0754	46.1568	81.2761	54.7314	60.7215	33.8651	49.7342	55.1875	46.2622	47.1873
	All Targets	Chchd5	60.2045	45.7555	45.6095	50.5232	39.3645	48.4573	60.2045	49.3421	40.6787	35.5754	12.0409	29.4317	32.8388	44.2319	48.9162	41.9956		48.9162	40.8728	53.5765	47.7885	55.7993	76.141	63.3732	65.1045	32.3321	52.1001	37.6278	40.6867	46.0388	49.1324	36.6462	43.9392		46.0388	44.15	50.6986	46.9624	68.2318	66.225	46.5217	60.3262	75.2557	73.2925	57.696	68.7481	71.5946
	All Targets	Snap29	21.2487	28.8982	40.1364	30.0944	32.4178	27.8997	22.3617	27.5597	26.0344	21.8926	12.0409	19.9893	27.3657	39.3173	31.9837	32.8889		34.4026	30.3784	30.3784	31.7198	29.3681	31.873	39.0801	33.4404	26.7576	23.1556	26.877	25.5967	36.5949	29.7563	30.1023	32.1512		14.1658	36.1227	31.6866	27.325	44.15	30.1023	35.5754	36.6092	63.9673	28.7935	22.5767	38.4458	42.3059
	All Targets	Cp	162.906	134.858	145.95	147.905	202.611	142.435	178.894	174.647	229.428	247.66	216.736	231.275	288.708	280.135	264.649	277.831		267.695	286.662	273.406	275.921	205.577	187.697	227.087	206.787	301.023	281.34	335.425	305.93	254.984	240.126	239.509	244.873		180.614	224.764	266.167	223.848	108.368	120.409	98.5165	109.098	105.358	133.497	120.409	119.755	98.4426
	All Targets	Cacna1c	42.4973	38.5309	38.312	39.7801	32.4178	44.0521	29.2422	35.2374	29.2887	28.734	24.0818	27.3682	19.156	20.8873	24.4581	21.5005		33.8651	29.2738	28.7214	30.6201	38.1785	40.7266	42.2488	40.3846	35.6768	30.1023	22.5767	29.4519	25.9706	34.6003	27.4847	29.3519		38.9559	32.1091	22.1806	31.0819	48.1636	60.2045	57.468	55.2787	41.3906	31.4111	40.1364	37.646	65.086
	All Targets	Ppp2r5c	37.1852	40.9391	29.1901	35.7714	35.8912	36.7101	36.1227	36.2413	32.543	34.2071	48.1636	38.3046	21.8926	28.2593	35.1193	28.4237		39.778	37.5588	35.3495	37.5621	39.6469	37.1852	31.6866	36.1729	32.3321	40.5223	44.0783	38.9776	33.0535	31.1403	28.7935	30.9957		21.2487	36.1227	38.0239	31.7984	38.1295	42.1432	10.9463	30.4063	48.9162	39.2638	45.1534	44.4445	67.5267
	All Targets	Nr3c1	79.6825	65.0209	80.2727	74.992	103.042	64.6098	96.3273	87.9931	104.138	79.3605	72.2455	85.2479	87.5702	84.7778	87.7983	86.7155		89.2317	70.6989	90.0307	83.3204	91.041	76.141	77.1041	81.4287	86.9621	84.5179	70.9554	80.8118	67.2874	76.1207	75.9101	73.1061		77.9118	60.2045	69.7105	69.2756	78.2659	66.225	60.2045	68.2318	63.9673	44.499	65.2216	57.896	62.6453
	All Targets	Bccip	67.2874	69.8373	31.0145	56.0464	74.0979	58.7361	58.4844	63.7728	66.7131	68.4143	24.0818	53.0697	83.4654	63.8905	80.2727	75.8762		62.8922	73.4606	71.2513	69.2014	67.5466	53.1217	51.7548	57.4743	72.4684	76.4135	65.58	71.4873	60.2045	53.2845	65.4397	59.6429		63.746	52.1773	53.8672	56.5968	24.0818	39.133	30.1023	31.1057	26.3395	26.1759	37.6278	30.0477	22.7801
	All Targets	Coq8a	53.1217	52.98	51.0826	52.3948	62.5201	55.7993	77.4058	65.2418	66.7131	80.7288	24.0818	57.1746	110.831	110.58	88.4254	103.279		102.67	102.182	107.705	104.186	113.067	90.3068	98.2285	100.534	62.4343	54.4156	66.655	61.1683	46.0388	71.2766	75.9101	64.4085		63.746	56.1909	41.1926	53.7098	62.2114	45.1534	43.7851	50.3833	37.6278	44.499	60.2045	47.4438	45.5602
	All Targets	F13b	65.5167	93.9191	69.3264	76.2541	69.4668	86.6358	73.9656	76.6894	96.0018	83.4654	48.1636	75.877	105.358	114.266	119.155	112.926		83.3188	90.583	91.6877	88.5298	60.2045	54.8924	74.9916	63.3629	110.375	116.936	84.9314	104.081	82.6337	89.2688	73.2925	81.7317		102.702	52.1773	88.7225	81.2005	50.1705	51.1739	54.7314	52.0252	33.8651	34.0287	87.7983	51.8973	55.3231
	All Targets	Serhl	31.873	40.9391	36.4876	36.4332	50.9423	35.2417	34.4026	40.1955	35.7973	32.8388	12.0409	26.8924	42.4168	34.4026	47.6619	41.4938		39.2405	30.3784	37.5588	35.7259	39.6469	24.7901	38.0239	34.1536	34.5619	40.5223	46.2285	40.4376	57.8436	42.9044	34.0287	44.9255		42.4973	32.1091	47.5299	40.7121	44.15	45.1534	21.8926	37.0653	52.679	41.8814	47.6619	47.4074	43.933
	All Targets	Cic	46.0388	38.5309	40.1364	41.5687	38.2067	33.7733	41.2831	37.7544	40.6787	38.312	12.0409	30.3439	27.3657	28.2593	39.5092	31.7114		30.6398	33.6925	39.2158	34.516	35.2417	38.9559	40.1364	38.1113	34.5619	18.5245	36.5528	29.8797	28.3316	42.2124	35.3375	35.2938		28.3316	72.2455	41.1926	47.2565	42.1432	27.092	41.0486	36.7613	37.6278	34.0287	32.6108	34.7558	59.391
	All Targets	Aldh1b1	47.8095	16.8573	31.0145	31.8937	32.4178	32.3049	15.4812	26.7346	17.8986	25.9974	48.1636	30.6866	15.0511	13.5153	20.6953	16.4206		36.0152	31.4831	29.2738	32.2574	27.8997	33.6437	38.0239	33.1891	16.7235	27.7867	25.8019	23.4374	23.6096	25.6042	26.1759	25.1299		46.0388	40.1364	22.1806	36.1186	34.1159	42.1432	35.5754	37.2782	71.4929	20.9407	60.2045	50.8794	48.8145
	All Targets	Fam47e	49.5802	31.3064	38.312	39.7329	35.8912	36.7101	34.4026	35.668	39.0516	31.4706	24.0818	31.5347	46.5217	25.8019	46.4077	39.5771		43.0032	41.9775	39.7681	41.583	35.2417	21.2487	28.5179	28.3361	37.9066	31.2601	38.7029	35.9565	42.4973	45.6724	30.1023	39.424		24.7901	20.0682	28.5179	24.4587	28.0955	30.1023	35.5754	31.2577	37.6278	39.2638	25.0852	33.9923	43.933
	All Targets	Lsm12	31.873	45.7555	36.4876	38.0387	41.6801	64.6098	46.4435	50.9111	50.4416	42.4168	60.2045	51.021	27.3657	44.2319	36.3736	35.9904		40.3155	35.9018	36.4541	37.5572	41.1153	35.4144	46.4737	41.0011	46.8258	33.5756	47.3036	42.5683	42.4973	42.9044	40.5726	41.9914		49.5802	44.15	25.3493	39.6932	42.1432	39.133	49.2583	43.5115	37.6278	36.6462	32.6108	35.6283	38.238
	All Targets	Eef1akmt2	38.9559	36.1227	41.9607	39.0131	35.8912	39.6469	30.9623	35.5001	24.4072	17.7877	24.0818	22.0923	19.156	15.9726	28.2209	21.1165		23.6518	18.7794	29.2738	23.9017	27.8997	33.6437	35.9115	32.485	23.4129	25.4712	24.7269	24.537	25.9706	32.5243	20.9407	26.4785		24.7901	36.1227	34.8553	31.9227	36.1227	39.133	51.9948	42.4168	30.1023	39.2638	45.1534	38.1732	55.3231
	All Targets	She	49.5802	36.1227	51.0826	45.5952	50.9423	48.4573	34.4026	44.6007	30.9158	35.5754	24.0818	30.191	27.3657	31.9453	28.848	29.3863		41.3906	31.4831	38.6635	37.1791	32.3049	46.0388	44.3612	40.9016	24.5278	33.5756	34.4026	30.8353	25.9706	38.0603	39.2638	34.4316		70.8289	24.0818	28.5179	41.1429	62.2114	33.1125	68.4143	54.5794	71.4929	47.1166	52.679	57.0962	55.3231
	All Targets	Ctdsp1	83.2239	93.9191	83.9215	87.0215	105.358	130.688	108.368	114.805	84.6118	114.936	84.2864	94.6114	110.831	76.1772	95.951	94.3198		103.745	115.438	120.961	113.382	93.9778	93.8483	78.1603	88.6621	123.754	104.2	110.733	112.896	95.619	94.1129	90.3068	93.3462		95.619	76.2591	117.24	96.3728	54.1841	63.2148	60.2045	59.2011	90.3068	65.4397	75.2557	77.0007	67.5267
	All Targets	Prmt1	46.0388	43.3473	41.9607	43.7823	40.5223	30.8365	30.9623	34.107	45.5602	31.4706	12.0409	29.6906	23.2608	27.0306	20.6953	23.6623		33.8651	23.1981	30.9308	29.3313	33.7733	35.4144	44.3612	37.8497	20.0682	18.5245	26.877	21.8232	41.3168	22.8362	31.4111	31.8547		14.1658	56.1909	31.6866	34.0144	26.0886	48.1636	35.5754	36.6092	41.3906	23.5583	62.7131	42.554	26.848
	All Targets	Josd1	46.0388	40.9391	51.0826	46.0202	46.3112	39.6469	39.563	41.8404	55.3231	60.2045	96.3273	70.6183	50.6266	44.2319	41.3906	45.4164		39.2405	41.9775	40.8728	40.6969	41.1153	46.0388	55.9797	47.7112	61.3194	42.8379	54.8291	52.9955	40.1364	35.2923	34.0287	36.4858		38.9559	68.2318	28.5179	45.2352	50.1705	27.092	46.5217	41.2614	22.5767	39.2638	27.5938	29.8114	39.0516
	All Targets	Cox5a	155.824	166.165	142.302	154.763	160.931	152.714	202.975	172.207	235.937	202.506	180.614	206.352	259.974	265.391	267.158	264.174		170.938	186.137	226.457	194.511	185.019	203.633	179.557	189.403	255.312	193.349	206.416	218.359	207.765	250.506	198.937	219.069		177.072	120.409	152.096	149.859	100.341	123.419	106.726	110.162	120.409	170.143	110.375	133.642	83.7982
	All Targets	Ephb1	40.7266	36.1227	34.6632	37.1709	28.9445	29.3681	36.1227	31.4784	24.4072	25.9974	36.1227	28.8425	16.4194	29.4879	17.5597	21.1557		32.79	30.9308	30.9308	31.5505	35.2417	21.2487	30.6304	29.0402	18.9533	15.0511	23.6518	19.2187	34.234	25.6042	23.5583	27.7988		28.3316	36.1227	41.1926	35.2156	46.1568	33.1125	35.5754	38.2816	41.3906	39.2638	35.1193	38.5913	52.0688
	All Targets	Ppp1r14b	54.8924	55.3882	51.0826	53.7877	93.7802	61.673	79.126	78.193	61.8317	50.6266	48.1636	53.5406	47.89	54.0612	60.2045	54.0519		78.4809	75.1176	51.9195	68.506	54.3309	70.8289	63.3732	62.8443	64.6641	67.1512	53.7541	61.8565	68.4679	66.4326	52.3518	62.4174		49.5802	68.2318	101.397	73.0697	86.2932	78.2659	82.0971	82.2187	86.544	91.6156	75.2557	84.4718	78.1032
	All Targets	Gm27021	31.873	50.5718	32.8388	38.4279	39.3645	29.3681	27.5221	32.0849	26.0344	30.1023	12.0409	22.7259	27.3657	35.6313	24.4581	29.1517		26.877	29.8261	29.2738	28.659	44.0521	40.7266	34.8553	39.878	25.6427	23.1556	27.9521	25.5835	30.6925	24.9122	23.5583	26.3877		38.9559	32.1091	38.0239	36.363	42.1432	30.1023	49.2583	40.5012	26.3395	28.7935	40.1364	31.7564	36.6109
	All Targets	Cpeb4	76.141	72.2455	67.5021	71.9629	61.3623	57.2677	86.0065	68.2122	42.3059	57.468	48.1636	49.3125	51.9948	54.0612	49.5433	51.8665		70.4178	66.2802	57.9952	64.8978	55.7993	63.746	78.1603	65.9019	69.1237	62.5201	49.4537	60.3659	68.4679	57.4365	66.7485	64.2177		84.9947	64.2182	66.5419	71.9182	52.1773	54.1841	68.4143	58.2585	56.4418	47.1166	85.2898	62.9494	65.086
	All Targets	Snx2	38.9559	31.3064	34.6632	34.9752	21.9978	33.7733	30.9623	28.9111	30.9158	21.8926	24.0818	25.6301	32.8388	41.7746	35.1193	36.5776		34.9401	29.8261	33.6925	32.8196	27.8997	33.6437	33.799	31.7808	20.0682	26.6289	20.4265	22.3746	40.1364	35.2923	41.8814	39.1034		17.7072	24.0818	28.5179	23.4357	18.0614	27.092	32.8388	25.9974	15.0511	13.0879	20.0682	16.0691	13.0172
	All Targets	Pkn1	31.873	36.1227	34.6632	34.2196	41.6801	30.8365	32.6825	35.0663	34.1701	28.734	48.1636	37.0226	34.2071	23.3446	33.2379	30.2632		23.6518	34.2448	35.3495	31.082	42.5837	47.8095	35.9115	42.1016	36.7917	35.8912	37.6278	36.7702	41.3168	37.3683	31.4111	36.6988		24.7901	40.1364	47.5299	37.4855	50.1705	45.1534	57.468	50.9306	79.0185	54.9694	25.0852	53.0244	61.8317
	All Targets	Gm13272	46.0388	33.7145	31.0145	36.9226	37.049	36.7101	49.8838	41.2143	37.4244	51.9948	12.0409	33.8201	20.5243	27.0306	25.0852	24.2134		35.4777	31.4831	27.6168	31.5259	54.3309	33.6437	42.2488	43.4078	30.1023	18.5245	32.2524	26.9597	25.9706	26.9882	17.0143	23.3244		31.873	36.1227	38.0239	35.3399	24.0818	51.1739	32.8388	36.0315	37.6278	31.4111	30.1023	33.0471	32.543
	All Targets	Fgb	697.664	650.209	862.932	736.935	962.115	864.89	844.584	890.529	1884.24	1635.1	1733.89	1751.08	1184.93	1306.07	1266.18	1252.39		1473.4	1750.35	1700.64	1641.46	848.737	977.439	888.281	904.819	2082.63	1906.86	2193.17	2060.89	932.58	804.803	800.982	846.122		895.985	573.95	788.996	752.977	429.459	397.35	394.066	406.958	368.753	544.459	519.264	477.492	272.548
	All Targets	Gsta4	31.873	28.8982	43.7851	34.8521	33.5756	30.8365	30.9623	31.7915	34.1701	25.9974	24.0818	28.0831	32.8388	36.8599	31.9837	33.8941		31.7149	22.6457	25.9598	26.7735	27.8997	31.873	25.3493	28.374	23.4129	15.0511	22.5767	20.3469	41.3168	45.6724	52.3518	46.447		35.4144	20.0682	41.1926	32.2251	46.1568	36.1227	24.6291	35.6362	37.6278	28.7935	32.6108	33.0107	21.1529
	All Targets	Fbxo38	47.8095	36.1227	47.4339	43.7887	33.5756	36.7101	36.1227	35.4695	35.7973	34.2071	12.0409	27.3484	27.3657	35.6313	29.4751	30.824		43.5408	34.2448	38.6635	38.8163	33.7733	37.1852	29.5742	33.5109	35.6768	37.049	29.0272	33.9176	44.8583	36.6763	32.7199	38.0848		31.873	52.1773	53.8672	45.9725	54.1841	30.1023	57.468	47.2514	48.9162	60.2045	60.2045	56.4418	49.6281
	All Targets	Blmh	56.6631	43.3473	31.0145	43.6749	43.9956	46.9889	48.1636	46.3827	47.1873	42.4168	12.0409	33.8817	43.7851	46.6892	40.1364	43.5369		46.766	40.3205	34.2448	40.4438	45.5205	35.4144	51.7548	44.2299	45.7109	39.3645	38.7029	41.2594	24.7901	40.8284	45.8078	37.1421		24.7901	24.0818	22.1806	23.6842	32.1091	33.1125	32.8388	32.6868	48.9162	20.9407	25.0852	31.6474	37.4244
	All Targets	Tsc22d1	44.268	69.8373	69.3264	61.1439	65.9934	91.041	80.8461	79.2935	74.8489	101.253	72.2455	82.7825	87.5702	77.4058	92.1882	85.7214		104.283	77.3269	64.0709	81.8936	45.5205	54.8924	61.2608	53.8912	54.6301	50.9423	37.6278	47.7334	81.4532	89.9608	75.9101	82.4414		70.8289	64.2182	60.2045	65.0839	48.1636	27.092	54.7314	43.329	86.544	49.7342	37.6278	57.9687	43.933
	All Targets	Mbd6	60.2045	38.5309	56.5558	51.7637	45.1534	57.2677	55.0442	52.4884	39.0516	58.8363	36.1227	44.6702	61.5728	38.0886	43.8991	47.8535		46.766	47.5008	57.9952	50.754	54.3309	51.3509	44.3612	50.0144	62.4343	60.2045	50.5288	57.7226	31.873	38.7524	39.2638	36.6297		53.1217	44.15	38.0239	45.0985	60.2045	48.1636	60.2045	56.1909	26.3395	49.7342	60.2045	45.4261	50.4416
	All Targets	Gm21783	263.838	286.574	218.926	256.446	197.98	199.703	206.416	201.366	288.006	288.708	301.023	292.579	127.251	101.979	109.748	112.993		187.602	175.09	157.416	173.369	201.171	219.57	208.075	209.605	132.673	137.776	190.289	153.579	94.4385	108.645	128.262	110.448		166.448	200.682	161.602	176.244	471.602	331.125	383.12	395.282	323.599	251.289	263.395	279.428	153.766
	All Targets	Marchf5	118.638	93.9191	94.8678	102.475	122.725	98.383	113.529	111.545	122.036	153.248	72.2455	115.843	131.355	116.723	130.443	126.174		117.721	111.572	132.56	120.618	82.2306	116.868	107.734	102.278	117.064	126.198	129.01	124.091	110.965	124.561	104.704	113.41		106.243	92.3136	126.746	108.434	68.2318	81.2761	51.9948	67.1676	75.2557	78.5277	100.341	84.7081	61.8317
	All Targets	Caprin1	79.6825	52.98	71.1508	67.9378	83.3601	95.4462	75.6857	84.8307	81.3575	75.2557	96.3273	84.3135	91.6751	97.0645	70.8658	86.5351		88.6942	104.391	96.6587	96.5814	102.788	99.1604	85.5538	95.8342	107.03	84.5179	92.457	94.6684	92.0775	97.5729	79.8365	89.829		81.4532	80.2727	76.0478	79.2579	72.2455	60.2045	57.468	63.306	75.2557	70.6749	47.6619	64.5308	58.5774
	All Targets	Pex1	33.6437	52.98	36.4876	41.0371	42.8379	29.3681	48.1636	40.1232	24.4072	51.9948	36.1227	37.5083	35.5754	36.8599	33.2379	35.2244		39.778	32.5878	33.6925	35.3527	39.6469	33.6437	44.3612	39.2173	35.6768	28.9445	37.6278	34.083	35.4144	42.9044	31.4111	36.5766		31.873	40.1364	38.0239	36.6778	58.1977	36.1227	54.7314	49.684	71.4929	39.2638	50.1705	53.6424	46.3738
	All Targets	Fam122a	49.5802	31.3064	36.4876	39.1247	41.6801	48.4573	27.5221	39.2198	50.4416	30.1023	24.0818	34.8752	30.1023	31.9453	25.0852	29.0443		35.4777	29.8261	31.4831	32.2623	42.5837	37.1852	35.9115	38.5601	32.3321	32.4178	27.9521	30.9007	18.8877	35.9843	35.3375	30.0698		56.6631	44.15	31.6866	44.1666	60.2045	39.133	51.9948	50.4441	37.6278	49.7342	30.1023	39.1548	44.7466
	All Targets	Klb	49.5802	28.8982	38.312	38.9301	30.1023	33.7733	37.8429	33.9061	50.4416	21.8926	12.0409	28.125	41.0486	39.3173	38.8821	39.7493		38.7029	40.8728	41.4251	40.3336	42.5837	31.873	51.7548	42.0705	31.2172	34.7334	33.3275	33.0927	38.9559	38.0603	34.0287	37.015		46.0388	48.1636	28.5179	40.9068	32.1091	36.1227	41.0486	36.4268	60.2045	44.499	32.6108	45.7715	50.4416
	All Targets	Ccr1	56.6631	40.9391	34.6632	44.0885	38.2067	42.5837	36.1227	38.9711	24.4072	25.9974	36.1227	28.8425	32.8388	24.5733	20.6953	26.0358		22.0392	24.3028	28.7214	25.0211	32.3049	35.4144	39.0801	35.5998	28.9874	28.9445	17.2013	25.0444	27.1511	32.5243	31.4111	30.3621		35.4144	40.1364	28.5179	34.6896	50.1705	48.1636	68.4143	55.5828	60.2045	57.587	67.7301	61.8405	79.7303
	All Targets	Psenen	83.2239	67.4291	72.9752	74.5427	72.9401	82.2306	86.0065	80.3924	89.4932	80.7288	84.2864	84.8361	88.9385	95.8358	79.0185	87.9309		73.1055	92.7923	98.3157	88.0712	71.9518	93.8483	90.8349	85.545	94.7664	103.042	80.6311	92.8133	86.1751	103.801	100.777	96.9178		92.0775	76.2591	110.903	93.0799	78.2659	84.2864	103.99	88.8473	79.0185	104.704	90.3068	91.3429	61.8317
	All Targets	Tcea1	28.3316	50.5718	25.5413	34.8149	47.469	57.2677	37.8429	47.5265	32.543	36.9437	12.0409	27.1759	27.3657	38.0886	30.1023	31.8522		37.0903	34.7971	41.9775	37.955	48.4573	38.9559	43.305	43.5727	47.9407	35.8912	40.8531	41.5616	29.512	36.6763	34.0287	33.4057		31.873	40.1364	25.3493	32.4529	34.1159	51.1739	30.1023	38.464	30.1023	41.8814	40.1364	37.3734	35.7973
	All Targets	Ly6g	37.1852	28.8982	51.0826	39.0553	41.6801	38.1785	51.6039	43.8208	30.9158	30.1023	24.0818	28.3666	36.9437	40.5459	32.6108	36.7001		46.766	47.5008	30.9308	41.7325	35.2417	40.7266	40.1364	38.7016	34.5619	40.5223	44.0783	39.7208	35.4144	38.0603	39.2638	37.5795		35.4144	32.1091	28.5179	32.0138	46.1568	45.1534	57.468	49.5927	22.5767	26.1759	50.1705	32.9744	39.0516
	All Targets	Coro1b	58.4338	48.1636	65.6777	57.425	62.5201	86.6358	86.0065	78.3875	81.3575	64.3094	60.2045	68.6238	79.3605	56.5186	72.7472	69.5421		65.58	57.9952	74.0129	65.8627	79.2938	86.7654	74.9916	80.3503	63.5492	91.4646	49.4537	68.1559	93.258	85.8088	78.5277	85.8648		70.8289	52.1773	69.7105	64.2389	72.2455	36.1227	60.2045	56.1909	56.4418	39.2638	80.2727	58.6594	98.4426
	All Targets	Nbas	53.1217	45.7555	32.8388	43.9053	43.9956	46.9889	29.2422	40.0756	32.543	38.312	36.1227	35.6592	38.312	35.6313	32.6108	35.518		32.79	34.2448	37.5588	34.8645	45.5205	56.6631	34.8553	45.6796	32.3321	42.8379	36.5528	37.2409	37.7754	41.5204	39.2638	39.5199		49.5802	28.0955	34.8553	37.5103	26.0886	33.1125	71.1508	43.4507	37.6278	34.0287	55.1875	42.2813	60.2045
	All Targets	Cd163	47.8095	31.3064	34.6632	37.9264	39.3645	41.1153	41.2831	40.5876	19.5258	20.5243	12.0409	17.3637	31.4706	17.2013	23.2038	23.9586		43.0032	32.0354	34.2448	36.4278	51.3941	44.268	47.5299	47.7307	26.7576	34.7334	35.4777	32.3229	24.7901	26.2962	24.8671	25.3178		60.2045	28.0955	66.5419	51.614	48.1636	48.1636	43.7851	46.7041	33.8651	49.7342	42.6449	42.0814	58.5774
	All Targets	Snx13	24.7901	24.0818	36.4876	28.4532	49.7845	48.4573	36.1227	44.7882	24.4072	35.5754	24.0818	28.0215	35.5754	31.9453	30.7294	32.75		38.7029	35.3495	32.5878	35.5467	45.5205	30.1023	32.7428	36.1219	24.5278	39.3645	26.877	30.2564	29.512	27.6803	24.8671	27.3531		35.4144	36.1227	53.8672	41.8015	20.0682	24.0818	41.0486	28.3995	33.8651	20.9407	27.5938	27.4665	24.4072
	All Targets	Inafm2	33.6437	26.49	31.0145	30.3827	32.4178	45.5205	39.563	39.1671	21.1529	34.2071	12.0409	22.467	30.1023	17.2013	31.9837	26.4291		32.79	25.4074	30.3784	29.5253	35.2417	24.7901	29.5742	29.8687	24.5278	23.1556	22.5767	23.42	25.9706	29.0643	27.4847	27.5065		14.1658	56.1909	38.0239	36.1269	26.0886	27.092	35.5754	29.5854	33.8651	39.2638	17.5597	30.2295	19.5258
	All Targets	Ncstn	35.4144	38.5309	41.9607	38.6354	20.84	46.9889	34.4026	34.0772	45.5602	41.0486	12.0409	32.8832	19.156	28.2593	37.0007	28.1387		40.8531	34.2448	37.0065	37.3681	20.5577	46.0388	32.7428	33.1131	41.2513	28.9445	48.3787	39.5248	34.234	34.6003	34.0287	34.2876		42.4973	44.15	41.1926	42.6133	46.1568	12.0409	38.312	32.1699	18.8139	31.4111	47.6619	32.629	40.6787
	All Targets	Ppp1r21	49.5802	50.5718	41.9607	47.3709	37.049	45.5205	41.2831	41.2842	22.7801	41.0486	36.1227	33.3171	35.5754	43.0032	30.1023	36.227		37.0903	39.2158	40.8728	39.0596	42.5837	44.268	42.2488	43.0335	40.1364	33.5756	26.877	33.5297	41.3168	31.1403	43.1902	38.5491		35.4144	28.0955	34.8553	32.7884	48.1636	57.1943	62.9411	56.0997	33.8651	52.3518	52.679	46.2986	64.2724
	All Targets	Gga1	38.9559	45.7555	29.1901	37.9671	30.1023	39.6469	30.9623	33.5705	40.6787	28.734	12.0409	27.1512	31.4706	27.0306	33.2379	30.5797		38.7029	42.5298	37.5588	39.5972	48.4573	35.4144	32.7428	38.8715	42.3662	34.7334	30.1023	35.7339	18.8877	27.6803	40.5726	29.0469		35.4144	28.0955	41.1926	34.9008	40.1364	24.0818	30.1023	31.4402	18.8139	28.7935	37.6278	28.4117	29.2887
	All Targets	Aimp1	49.5802	57.7964	63.8533	57.0766	35.8912	52.8625	55.0442	47.9326	39.0516	53.3631	48.1636	46.8595	43.7851	46.6892	48.9162	46.4635		46.2285	51.9195	51.3672	49.8384	45.5205	51.3509	54.9234	50.5983	54.6301	40.5223	51.6039	48.9187	41.3168	47.0564	41.8814	43.4182		63.746	56.1909	44.3612	54.766	44.15	60.2045	54.7314	53.0287	56.4418	57.587	45.1534	53.0607	48.0009
	All Targets	Mtch2	139.887	185.43	140.477	155.265	130.829	135.093	161.692	142.538	91.1204	105.358	96.3273	97.6019	184.718	191.672	192.529	189.64		132.773	135.322	140.293	136.129	111.599	99.1604	117.24	109.333	110.375	114.62	133.31	119.435	159.365	166.774	155.747	160.628		141.658	92.3136	95.0598	109.677	92.3136	99.3375	95.78	95.8104	94.0696	83.7628	77.7642	85.1989	45.5602
	All Targets	Pafah2	28.3316	55.3882	38.312	40.6772	54.4156	32.3049	44.7234	43.8146	42.3059	51.9948	96.3273	63.5427	54.7314	51.6039	53.9332	53.4228		65.58	44.1868	49.7102	53.159	49.9257	53.1217	45.4175	49.4883	42.3662	52.1001	45.1534	46.5399	41.3168	43.5964	35.3375	40.0836		35.4144	16.0545	60.2045	37.2245	44.15	42.1432	57.468	47.9204	52.679	28.7935	55.1875	45.5533	50.4416
	All Targets	Adam23	42.4973	33.7145	38.312	38.1746	34.7334	42.5837	22.3617	33.2263	19.5258	20.5243	12.0409	17.3637	16.4194	14.744	13.1697	14.7777		32.2524	34.2448	30.9308	32.476	24.9629	44.268	28.5179	32.583	28.9874	25.4712	24.7269	26.3951	37.7754	24.9122	30.1023	30.93		31.873	48.1636	41.1926	40.4097	28.0955	36.1227	38.312	34.1767	41.3906	34.0287	37.6278	37.6824	43.1195
	All Targets	Naa10	37.1852	45.7555	32.8388	38.5932	54.4156	48.4573	60.2045	54.3592	53.6959	58.8363	36.1227	49.5516	49.2583	51.6039	60.8317	53.8979		43.0032	59.6522	49.1578	50.6044	63.1414	38.9559	52.811	51.6361	54.6301	60.2045	41.9282	52.2543	53.1217	48.4404	44.499	48.687		67.2874	44.15	22.1806	44.5394	44.15	30.1023	43.7851	39.3458	45.1534	34.0287	22.5767	33.9196	47.1873
	All Targets	2810459M11Rik	65.5167	48.1636	78.4483	64.0429	70.6246	74.8886	89.4468	78.32	82.9846	79.3605	48.1636	70.1696	50.6266	82.3205	61.4588	64.802		76.3308	80.0886	77.3269	77.9154	76.357	67.2874	67.5981	70.4142	83.6174	69.4668	74.1806	75.7549	62.5655	58.8205	62.8221	61.4027		88.5361	68.2318	69.7105	75.4928	90.3068	81.2761	62.9411	78.1747	101.595	57.587	77.7642	78.9821	101.697
	All Targets	Ppp1ca	81.4532	50.5718	72.9752	68.3334	97.2535	85.1674	103.208	95.2096	84.6118	84.8337	36.1227	68.5227	123.146	100.75	131.07	118.322		101.595	106.048	109.362	105.669	105.725	100.931	121.465	109.374	123.754	96.0957	93.5321	104.461	129.853	121.101	85.0716	112.009		95.619	80.2727	104.566	93.4858	68.2318	81.2761	49.2583	66.2554	71.4929	75.9101	60.2045	69.2025	53.6959
	All Targets	Chm	28.3316	36.1227	41.9607	35.4717	34.7334	44.0521	32.6825	37.156	27.6615	30.1023	12.0409	23.2682	35.5754	25.8019	31.9837	31.1203		31.1774	27.0644	26.5121	28.2513	45.5205	40.7266	41.1926	42.4799	18.9533	18.5245	30.1023	22.5267	28.3316	32.5243	23.5583	28.138		46.0388	48.1636	22.1806	38.7943	48.1636	57.1943	65.6777	57.0119	33.8651	44.499	50.1705	42.8448	52.8824
	All Targets	Cyb5d1	40.7266	45.7555	49.2583	45.2468	45.1534	55.7993	41.2831	47.412	56.9502	38.312	24.0818	39.7813	35.5754	33.1739	32.6108	33.7867		44.6159	35.9018	44.1868	41.5682	36.7101	54.8924	42.2488	44.6171	39.0215	41.6801	35.4777	38.7264	41.3168	34.6003	39.2638	38.3937		24.7901	52.1773	22.1806	33.0493	28.0955	57.1943	46.5217	43.9372	60.2045	41.8814	55.1875	52.4245	50.4416
	All Targets	Abhd16a	53.1217	43.3473	47.4339	47.9676	55.5734	60.2045	48.1636	54.6472	48.8145	35.5754	60.2045	48.1982	45.1534	30.7166	34.4922	36.7874		45.1534	51.9195	45.8438	47.6389	57.2677	61.9753	38.0239	52.4223	43.4811	42.8379	47.3036	44.5408	49.5802	56.7445	47.1166	51.1471		67.2874	60.2045	44.3612	57.2844	50.1705	45.1534	43.7851	46.3697	63.9673	83.7628	75.2557	74.3286	55.3231
	All Targets	Pip4k2c	46.0388	38.5309	38.312	40.9606	42.8379	33.7733	49.8838	42.165	22.7801	30.1023	12.0409	21.6411	58.8363	34.4026	27.5938	40.2775		28.4897	29.2738	33.1401	30.3012	44.0521	37.1852	45.4175	42.2182	20.0682	18.5245	22.5767	20.3898	27.1511	31.1403	35.3375	31.2096		56.6631	52.1773	47.5299	52.1234	52.1773	42.1432	49.2583	47.8596	52.679	44.499	45.1534	47.4438	45.5602
	All Targets	Yipf4	51.3509	31.3064	54.7314	45.7962	45.1534	44.0521	51.6039	46.9365	43.933	36.9437	36.1227	38.9998	45.1534	41.7746	36.3736	41.1005		44.6159	49.7102	47.5008	47.2756	45.5205	60.2045	45.4175	50.3808	25.6427	41.6801	33.3275	33.5501	47.2193	35.2923	44.499	42.3369		28.3316	52.1773	53.8672	44.792	58.1977	27.092	51.9948	45.7615	37.6278	36.6462	42.6449	38.973	34.9837
	All Targets	Retreg3	77.9118	77.0618	67.5021	74.1586	77.5712	79.2938	87.7266	81.5306	68.3403	75.2557	36.1227	59.9062	61.5728	78.6345	73.3743	71.1939		81.7062	91.6877	77.8793	83.7577	77.8254	63.746	76.0478	72.5397	72.4684	94.9379	79.556	82.3208	69.6484	65.7406	77.2189	70.8693		53.1217	64.2182	50.6986	56.0128	68.2318	51.1739	62.9411	60.7823	60.2045	49.7342	62.7131	57.5506	59.391
	All Targets	Cort	65.5167	67.4291	49.2583	60.7347	56.7312	67.5466	44.7234	56.3337	52.0688	45.1534	48.1636	48.4619	53.3631	28.2593	57.0689	46.2304		54.2916	57.4429	55.2335	55.656	70.4834	54.8924	63.3732	62.9163	34.5619	53.2579	51.6039	46.4745	70.8289	74.7367	53.6606	66.4087		35.4144	72.2455	72.8792	60.1797	144.491	183.624	131.355	153.157	150.511	149.203	150.511	150.075	226.174
	All Targets	Rnase4	543.612	618.903	572.855	578.457	668.039	676.934	658.81	667.928	1583.22	1431.23	1143.89	1386.11	923.592	825.662	971.425	906.893		1174.53	1075.95	1135.6	1128.69	584.425	600.275	655.913	613.537	1624.41	1501.64	1367.5	1497.85	532.397	575.749	607.281	571.809		350.603	309.05	294.685	318.113	262.893	331.125	158.721	250.913	248.344	206.79	368.753	274.629	155.393
	All Targets	Col14a1	53.1217	33.7145	34.6632	40.4998	61.3623	48.4573	36.1227	48.6475	29.2887	27.3657	12.0409	22.8984	41.0486	29.4879	38.255	36.2638		25.2644	33.6925	32.0354	30.3308	36.7101	51.3509	45.4175	44.4928	24.5278	47.469	30.1023	34.033	34.234	66.4326	37.955	46.2072		31.873	48.1636	31.6866	37.2411	54.1841	42.1432	21.8926	39.4066	45.1534	34.0287	32.6108	37.2643	59.391
	All Targets	Gsr	46.0388	67.4291	51.0826	54.8502	70.6246	67.5466	53.324	63.8317	79.7303	65.6777	84.2864	76.5648	88.9385	60.2045	73.3743	74.1725		74.7181	65.1756	80.641	73.5116	79.2938	49.5802	67.5981	65.4907	70.2386	68.309	65.58	68.0425	64.9265	75.4287	65.4397	68.5983		63.746	40.1364	57.0359	53.6394	50.1705	39.133	41.0486	43.4507	52.679	44.499	57.696	51.6247	34.1701
	All Targets	Phyh	720.684	657.434	667.723	681.947	974.851	1061.66	1016.6	1017.7	1230.13	1358.71	891.027	1159.95	1464.07	1378.56	1478.15	1440.26		1226.13	1142.78	1232.26	1200.39	964.741	989.834	1068.89	1007.82	1352.37	1227.25	1222.37	1267.33	1055.35	1145.27	1117.71	1106.11		541.841	485.65	465.793	497.761	214.73	602.045	183.35	333.375	244.581	256.524	343.668	281.591	175.732
	All Targets	Flad1	33.6437	45.7555	29.1901	36.1964	35.8912	45.5205	49.8838	43.7651	40.6787	34.2071	48.1636	41.0165	41.0486	39.3173	36.3736	38.9131		43.5408	41.4251	41.4251	42.1304	30.8365	33.6437	34.8553	33.1118	39.0215	40.5223	32.2524	37.2654	41.3168	41.5204	52.3518	45.063		24.7901	40.1364	38.0239	34.3168	38.1295	39.133	41.0486	39.437	33.8651	54.9694	37.6278	42.1541	39.8652
	All Targets	Clk1	60.2045	77.0618	49.2583	62.1749	67.1512	60.2045	58.4844	61.9467	61.8317	47.89	24.0818	44.6012	54.7314	60.2045	60.2045	58.3802		61.2796	60.2045	60.7569	60.747	49.9257	46.0388	63.3732	53.1126	52.4003	57.889	61.2796	57.1896	53.1217	57.4365	54.9694	55.1758		31.873	68.2318	72.8792	57.6613	84.2864	69.2352	60.2045	71.242	56.4418	41.8814	52.679	50.3341	66.7131
	All Targets	Mkrn2os	42.4973	26.49	40.1364	36.3746	41.6801	51.3941	39.563	44.2124	32.543	36.9437	24.0818	31.1895	24.6291	40.5459	40.7635	35.3128		46.2285	34.2448	39.2158	39.8964	36.7101	44.268	38.0239	39.6674	42.3662	38.2067	49.4537	43.3422	48.3997	46.3644	36.6462	43.8035		53.1217	32.1091	34.8553	40.0287	50.1705	39.133	41.0486	43.4507	48.9162	62.8221	32.6108	48.1164	48.8145
	All Targets	Cnot8	46.0388	36.1227	58.3802	46.8472	45.1534	48.4573	43.0032	45.538	35.7973	30.1023	60.2045	42.0347	42.4168	41.7746	48.2891	44.1602		53.7541	41.4251	39.2158	44.7983	45.5205	37.1852	44.3612	42.3556	54.6301	46.3112	44.0783	48.3399	46.0388	45.6724	43.1902	44.9671		46.0388	36.1227	31.6866	37.9494	44.15	45.1534	51.9948	47.0994	22.5767	41.8814	42.6449	35.701	58.5774
	All Targets	Scp2	860.571	804.333	926.785	863.896	1356.92	1487.49	1487.91	1444.11	1495.35	1648.78	1083.68	1409.27	2202.94	2576.51	2495.98	2425.14		1725.51	1831.54	2000.56	1852.54	1243.74	1184.61	1213.6	1213.98	1859.65	1516.69	1491.14	1622.49	2075.29	2161.14	1988.06	2074.83		1094.31	903.068	1140.72	1046.03	437.486	427.452	418.695	427.878	511.739	533.988	521.773	522.5	199.326
	All Targets	Pias2	47.8095	40.9391	52.907	47.2185	50.9423	82.2306	48.1636	60.4455	48.8145	32.8388	36.1227	39.2587	43.7851	35.6313	40.7635	40.06		54.2916	55.2335	50.8148	53.4467	54.3309	69.0582	60.2045	61.1979	53.5152	53.2579	50.5288	52.4339	36.5949	42.9044	45.8078	41.769		63.746	60.2045	79.2165	67.7223	56.1909	66.225	57.468	59.9613	67.7301	54.9694	62.7131	61.8042	81.3575
	All Targets	Ccs	61.9753	81.8782	111.287	85.0469	126.198	108.662	125.569	120.143	146.443	135.46	96.3273	126.077	132.724	132.696	141.104	135.508		126.86	124.275	131.456	127.53	117.472	129.263	118.297	121.677	133.788	101.885	110.733	115.469	131.033	134.249	151.82	139.034		60.2045	84.2864	110.903	85.1313	96.3273	60.2045	62.9411	73.1576	79.0185	60.2045	62.7131	67.312	52.8824
	All Targets	Pxn	42.4973	40.9391	72.9752	52.1372	48.6267	52.8625	51.6039	51.0311	55.3231	58.8363	12.0409	42.0668	38.312	41.7746	45.7805	41.9557		52.1414	49.7102	37.5588	46.4701	57.2677	58.4338	64.4294	60.0437	45.7109	45.1534	38.7029	43.1891	47.2193	42.2124	49.7342	46.3886		63.746	52.1773	50.6986	55.5406	30.1023	45.1534	41.0486	38.7681	45.1534	60.2045	47.6619	51.0066	53.6959
	All Targets	Hjurp	77.9118	67.4291	62.0289	69.1233	59.0468	60.2045	70.5253	63.2589	81.3575	79.3605	48.1636	69.6272	80.7288	78.6345	80.8999	80.0877		58.5919	60.7569	63.5186	60.9558	67.5466	56.6631	50.6986	58.3027	62.4343	54.4156	58.0544	58.3015	63.746	64.3566	71.9837	66.6954		81.4532	112.382	34.8553	76.2301	46.1568	30.1023	54.7314	43.6635	56.4418	36.6462	60.2045	51.0975	39.8652
	All Targets	Abhd17a	61.9753	65.0209	45.6095	57.5352	76.4135	45.5205	67.0851	63.0063	47.1873	46.5217	36.1227	43.2773	57.468	55.2899	68.3572	60.3717		51.6039	62.4139	61.3092	58.4423	48.4573	58.4338	74.9916	60.6276	73.5833	63.6779	65.58	67.6137	97.9799	81.6567	81.1453	86.9273		88.5361	60.2045	50.6986	66.4797	50.1705	54.1841	27.3657	43.9068	56.4418	54.9694	50.1705	53.8605	36.6109
	All Targets	Hacd2	67.2874	77.0618	76.624	73.6577	74.0979	57.2677	75.6857	69.0171	74.8489	61.5728	12.0409	49.4875	77.9923	79.8632	86.544	81.4665		72.0304	76.7746	75.1176	74.6409	63.1414	60.2045	68.6543	64.0001	63.5492	75.2557	72.0304	70.2785	46.0388	70.5846	71.9837	62.869		84.9947	48.1636	63.3732	65.5105	40.1364	36.1227	43.7851	40.0147	60.2045	47.1166	55.1875	54.1695	39.0516
	All Targets	Rbl1	38.9559	43.3473	49.2583	43.8538	43.9956	32.3049	17.2013	31.1673	24.4072	24.6291	24.0818	24.3727	23.2608	18.43	21.9496	21.2135		31.7149	32.5878	30.9308	31.7445	46.9889	35.4144	33.799	38.7341	25.6427	28.9445	30.1023	28.2298	34.234	37.3683	26.1759	32.5927		17.7072	60.2045	25.3493	34.4203	52.1773	69.2352	38.312	53.2415	56.4418	31.4111	60.2045	49.3525	65.086
	All Targets	Slc30a9	42.4973	48.1636	31.0145	40.5585	43.9956	41.1153	56.7643	47.2917	26.0344	32.8388	12.0409	23.6381	27.3657	24.5733	37.0007	29.6466		44.0783	40.3205	38.1111	40.8366	39.6469	30.1023	30.6304	33.4599	34.5619	32.4178	43.0032	36.661	40.1364	38.7524	36.6462	38.5117		46.0388	48.1636	50.6986	48.3003	40.1364	30.1023	27.3657	32.5348	37.6278	36.6462	50.1705	41.4815	43.1195
	All Targets	Clcn5	44.268	38.5309	34.6632	39.1541	25.4712	38.1785	32.6825	32.1107	26.0344	30.1023	24.0818	26.7395	23.2608	15.9726	26.3395	21.8577		35.4777	30.9308	27.6168	31.3417	24.9629	40.7266	33.799	33.1628	34.5619	20.84	25.8019	27.068	28.3316	35.2923	40.5726	34.7322		42.4973	32.1091	22.1806	32.2623	56.1909	60.2045	65.6777	60.691	45.1534	60.2045	37.6278	47.6619	72.4082
	All Targets	Adgrg6	37.1852	26.49	43.7851	35.8201	28.9445	30.8365	27.5221	29.101	29.2887	24.6291	12.0409	21.9862	24.6291	20.8873	18.8139	21.4434		22.0392	29.8261	25.4074	25.7576	33.7733	37.1852	34.8553	35.2712	28.9874	23.1556	31.1774	27.7734	22.4291	21.4522	27.4847	23.7887		21.2487	48.1636	38.0239	35.8121	36.1227	42.1432	46.5217	41.5959	63.9673	47.1166	30.1023	47.0621	48.8145
	All Targets	Coasy	69.0582	81.8782	67.5021	72.8128	74.0979	92.5094	55.0442	73.8838	105.765	83.4654	36.1227	75.1176	99.8848	151.126	108.494	119.835		84.3939	91.6877	78.9839	85.0218	95.4462	56.6631	71.823	74.6441	83.6174	82.2024	92.457	86.0923	89.7166	107.953	102.086	99.9185		102.702	72.2455	76.0478	83.6651	74.2523	81.2761	62.9411	72.8232	75.2557	62.8221	90.3068	76.1282	80.5439
	All Targets	Cnpy3	35.4144	36.1227	25.5413	32.3595	45.1534	26.4313	30.9623	34.1823	27.6615	32.8388	36.1227	32.2077	23.2608	40.5459	26.9666	30.2578		39.778	39.7681	33.1401	37.5621	26.4313	37.1852	49.6423	37.7529	30.1023	24.3134	38.7029	31.0395	50.7607	33.2163	36.6462	40.2077		35.4144	32.1091	25.3493	30.9576	40.1364	42.1432	32.8388	38.3728	22.5767	26.1759	17.5597	22.1041	44.7466
	All Targets	Slc22a21	44.268	40.9391	36.4876	40.5649	42.8379	52.8625	39.563	45.0878	55.3231	46.5217	24.0818	41.9755	28.734	41.7746	31.3565	33.955		46.2285	48.6055	44.1868	46.3403	27.8997	37.1852	36.9677	34.0175	53.5152	39.3645	35.4777	42.7858	34.234	43.5964	28.7935	35.5413		31.873	32.1091	19.012	27.6647	44.15	30.1023	38.312	37.5214	33.8651	47.1166	62.7131	47.8982	39.8652
	All Targets	Rin3	54.8924	33.7145	47.4339	45.3469	42.8379	60.2045	37.8429	46.9618	39.0516	27.3657	72.2455	46.2209	27.3657	27.0306	42.6449	32.3471		41.9282	37.0065	37.5588	38.8311	39.6469	51.3509	40.1364	43.7114	37.9066	27.7867	40.8531	35.5155	37.7754	31.8323	43.1902	37.5993		38.9559	28.0955	31.6866	32.9126	38.1295	42.1432	46.5217	42.2648	41.3906	34.0287	40.1364	38.5185	47.1873
	All Targets	Arl4a	47.8095	43.3473	34.6632	41.94	42.8379	41.1153	39.563	41.172	27.6615	38.312	72.2455	46.073	30.1023	25.8019	33.2379	29.714		36.0152	37.5588	30.3784	34.6508	32.3049	33.6437	34.8553	33.6013	24.5278	38.2067	36.5528	33.0958	24.7901	44.2884	37.955	35.6778		42.4973	40.1364	38.0239	40.2192	38.1295	39.133	82.0971	53.1199	26.3395	28.7935	32.6108	29.2479	52.0688
	All Targets	Atf7	53.1217	33.7145	31.0145	39.2836	37.049	39.6469	34.4026	37.0328	42.3059	28.734	12.0409	27.6936	38.312	31.9453	33.8651	34.7074		32.79	33.6925	28.1691	31.5505	49.9257	37.1852	53.8672	46.9927	37.9066	33.5756	32.2524	34.5782	22.4291	28.3723	34.0287	28.2767		35.4144	40.1364	38.0239	37.8582	44.15	39.133	54.7314	46.0048	26.3395	44.499	25.0852	31.9746	52.0688
	All Targets	Dnajc15	51.3509	48.1636	43.7851	47.7666	46.3112	42.5837	41.2831	43.3927	40.6787	35.5754	12.0409	29.4317	67.046	67.5765	53.3061	62.6429		48.9162	48.0532	45.8438	47.6044	54.3309	42.4973	46.4737	47.7673	49.0556	39.3645	39.778	42.7327	51.9412	62.9726	40.5726	51.8288		24.7901	52.1773	41.1926	39.3867	44.15	60.2045	43.7851	49.3799	63.9673	52.3518	45.1534	53.8242	60.2045
	All Targets	Pdxdc1	56.6631	60.2045	51.0826	55.9834	86.8335	91.041	84.2864	87.387	100.883	86.202	72.2455	86.4436	65.6777	92.1498	69.6115	75.813		75.7932	90.583	91.1353	85.8372	82.2306	56.6631	91.8911	76.9283	83.6174	83.3601	102.133	89.7034	73.1898	104.493	90.3068	89.3299		81.4532	80.2727	66.5419	76.0893	96.3273	63.2148	82.0971	80.5464	63.9673	52.3518	50.1705	55.4965	74.0353
	All Targets	Myl6	100.931	103.552	100.341	101.608	131.987	135.093	146.211	137.764	125.291	135.46	216.736	159.162	176.509	189.214	186.885	184.203		152.124	134.77	146.369	144.421	117.472	146.97	142.59	135.677	172.809	131.987	163.412	156.07	171.17	175.77	157.055	167.998		145.199	100.341	139.421	128.32	56.1909	69.2352	90.3068	71.911	79.0185	117.792	90.3068	95.7056	52.8824
	All Targets	Cpeb2	70.8289	81.8782	85.7459	79.4843	79.8868	93.9778	84.2864	86.0503	78.1032	64.3094	12.0409	51.4845	76.624	71.2625	81.527	76.4712		95.6822	108.81	111.019	105.171	92.5094	67.2874	84.4976	81.4315	121.524	92.6224	99.9826	104.71	60.2045	57.4365	43.1902	53.6104		31.873	60.2045	85.5538	59.2105	62.2114	78.2659	38.312	59.5964	33.8651	41.8814	50.1705	41.9723	43.1195
	All Targets	Rps25	235.506	190.246	184.262	203.338	318.389	246.692	307.903	290.995	304.277	294.181	264.9	287.786	265.447	248.19	281.582	265.073		316.611	318.697	354.599	329.969	245.223	269.15	265.111	259.828	321.091	386.698	351.552	353.114	199.501	196.53	193.702	196.578		276.233	192.655	272.505	247.131	134.457	141.481	103.99	126.642	142.986	125.644	120.409	129.68	71.5946
	All Targets	Rps6	281.545	219.145	264.535	255.075	284.814	246.692	266.62	266.042	351.464	310.601	144.491	268.852	301.023	315.767	327.362	314.717		281.134	335.268	282.243	299.548	223.197	278.003	226.031	242.411	341.159	345.018	340.801	342.326	232.555	242.894	206.79	227.413		269.15	240.818	304.191	271.386	152.518	168.573	166.931	162.674	116.646	141.35	110.375	122.79	88.6797
	All Targets	Fh1	70.8289	55.3882	62.0289	62.7487	86.8335	85.1674	84.2864	85.4291	112.273	91.6751	108.368	104.106	102.621	115.494	105.985	108.034		90.8444	96.1063	113.781	100.244	89.5726	76.141	83.4414	83.0517	127.098	128.514	131.16	128.924	102.702	95.4969	79.8365	92.6784		63.746	52.1773	76.0478	63.9904	56.1909	63.2148	60.2045	59.8701	48.9162	49.7342	27.5938	42.0814	48.0009
	All Targets	Tor1aip1	21.2487	48.1636	40.1364	36.5162	30.1023	26.4313	43.0032	33.1789	30.9158	20.5243	36.1227	29.1876	31.4706	22.116	34.4922	29.3596		36.0152	35.3495	34.7971	35.3873	26.4313	33.6437	29.5742	29.883	42.3662	39.3645	37.6278	39.7862	15.3463	25.6042	31.4111	24.1205		42.4973	32.1091	47.5299	40.7121	30.1023	21.0716	54.7314	35.3018	7.52557	31.4111	27.5938	22.1768	25.2208
	All Targets	Marveld2	24.7901	43.3473	18.2438	28.7937	31.2601	30.8365	20.6416	27.5794	24.4072	38.312	24.0818	28.9337	16.4194	27.0306	20.6953	21.3818		31.1774	28.1691	25.4074	28.2513	27.8997	30.1023	26.4055	28.1358	28.9874	21.9978	25.8019	25.5957	23.6096	15.9161	23.5583	21.028		31.873	32.1091	41.1926	35.0582	38.1295	39.133	46.5217	41.2614	45.1534	26.1759	32.6108	34.6467	42.3059
	All Targets	Med16	35.4144	33.7145	27.3657	32.1649	34.7334	35.2417	34.4026	34.7926	40.6787	27.3657	60.2045	42.7497	21.8926	34.4026	28.2209	28.172		38.1654	31.4831	38.1111	35.9199	44.0521	24.7901	31.6866	33.5096	21.1831	35.8912	34.4026	30.4923	36.5949	33.9083	34.0287	34.844		49.5802	28.0955	50.6986	42.7914	40.1364	21.0716	24.6291	28.6124	41.3906	49.7342	35.1193	42.0814	39.8652
	All Targets	Macir	31.873	65.0209	32.8388	43.2442	30.1023	23.4945	32.6825	28.7597	24.4072	28.734	48.1636	33.7683	30.1023	19.6586	17.5597	22.4402		38.1654	27.6168	32.5878	32.79	32.3049	35.4144	27.4617	31.727	37.9066	27.7867	33.3275	33.0069	20.0682	31.1403	28.7935	26.6673		31.873	40.1364	57.0359	43.0151	26.0886	21.0716	24.6291	23.9298	33.8651	31.4111	35.1193	33.4651	43.933
	All Targets	Atp1b1	33.6437	33.7145	41.9607	36.4397	28.9445	36.7101	36.1227	33.9258	53.6959	42.4168	48.1636	48.0921	43.7851	35.6313	31.9837	37.1334		31.7149	32.5878	29.8261	31.3763	39.6469	38.9559	39.0801	39.2276	40.1364	28.9445	38.7029	35.9279	27.1511	22.1442	31.4111	26.9021		46.0388	44.15	38.0239	42.7376	44.15	27.092	43.7851	38.3424	33.8651	44.499	40.1364	39.5001	39.8652
	All Targets	Casp3	24.7901	26.49	25.5413	25.6071	24.3134	51.3941	37.8429	37.8501	27.6615	31.4706	12.0409	23.7243	27.3657	25.8019	25.0852	26.0843		36.5528	30.3784	33.6925	33.5412	39.6469	24.7901	33.799	32.7453	17.8384	31.2601	32.2524	27.117	31.873	35.9843	28.7935	32.2169		28.3316	44.15	31.6866	34.7227	60.2045	33.1125	60.2045	51.1739	41.3906	36.6462	55.1875	44.4081	61.0181
	All Targets	Cyp2j6	47.8095	48.1636	62.0289	52.6674	57.889	63.1414	58.4844	59.8383	68.3403	61.5728	12.0409	47.318	90.3068	86.0065	59.5774	78.6302		74.7181	55.2335	57.4429	62.4648	51.3941	44.268	62.317	52.6597	50.1705	55.5734	47.3036	51.0158	95.619	69.8926	82.4541	82.6552		67.2874	36.1227	57.0359	53.482	98.3341	57.1943	43.7851	66.4378	82.7813	49.7342	95.3239	75.9464	82.9846
	All Targets	Gpkow	33.6437	36.1227	20.0682	29.9449	35.8912	36.7101	39.563	37.3881	26.0344	38.312	60.2045	41.517	19.156	27.0306	26.9666	24.3844		33.3275	31.4831	32.0354	32.282	42.5837	35.4144	38.0239	38.674	34.5619	28.9445	26.877	30.1278	21.2487	33.2163	28.7935	27.7528		24.7901	24.0818	44.3612	31.0777	32.1091	39.133	32.8388	34.6936	45.1534	44.499	42.6449	44.0991	46.3738
	All Targets	Mrpl44	31.873	31.3064	40.1364	34.4386	32.4178	51.3941	17.2013	33.6711	52.0688	41.0486	12.0409	35.0528	36.9437	29.4879	43.8991	36.7769		41.3906	53.0242	37.0065	43.8071	32.3049	37.1852	42.2488	37.2463	34.5619	43.9956	34.4026	37.6534	46.0388	42.9044	27.4847	38.8093		14.1658	48.1636	31.6866	31.3387	38.1295	39.133	54.7314	43.998	15.0511	23.5583	42.6449	27.0848	48.8145
	All Targets	G3bp1	35.4144	38.5309	31.0145	34.9866	32.4178	39.6469	44.7234	38.9294	39.0516	42.4168	12.0409	31.1698	41.0486	29.4879	38.8821	36.4729		37.0903	43.0822	37.5588	39.2438	39.6469	24.7901	32.7428	32.3933	30.1023	40.5223	33.3275	34.6507	36.5949	35.9843	40.5726	37.7173		24.7901	32.1091	44.3612	33.7535	32.1091	39.133	27.3657	32.8692	18.8139	36.6462	42.6449	32.7017	36.6109
	All Targets	Mrpl4	44.268	24.0818	23.7169	30.6889	40.5223	32.3049	22.3617	31.7296	35.7973	28.734	12.0409	25.5241	28.734	40.5459	37.6278	35.6359		37.0903	33.1401	41.9775	37.4026	32.3049	26.5608	38.0239	32.2965	34.5619	28.9445	29.0272	30.8445	36.5949	35.9843	26.1759	32.9184		38.9559	40.1364	41.1926	40.0949	34.1159	30.1023	38.312	34.1767	11.2884	36.6462	45.1534	31.0293	46.3738
	All Targets	Lgr4	44.268	45.7555	41.9607	43.9947	49.7845	30.8365	39.563	40.0613	37.4244	41.0486	48.1636	42.2122	42.4168	24.5733	36.3736	34.4546		44.6159	44.1868	43.0822	43.9616	35.2417	35.4144	39.0801	36.5788	33.447	40.5223	62.3547	45.4413	44.8583	33.2163	39.2638	39.1128		38.9559	52.1773	28.5179	39.8837	44.15	42.1432	30.1023	38.7985	37.6278	28.7935	27.5938	31.3384	27.6615
	All Targets	Gpr180	53.1217	45.7555	43.7851	47.5541	53.2579	55.7993	68.8052	59.2875	40.6787	58.8363	48.1636	49.2262	42.4168	28.2593	57.696	42.7907		45.1534	43.0822	56.3382	48.1913	54.3309	53.1217	53.8672	53.7733	63.5492	49.7845	60.2045	57.8461	33.0535	46.3644	60.2045	46.5408		38.9559	52.1773	34.8553	41.9961	40.1364	42.1432	32.8388	38.3728	30.1023	39.2638	45.1534	38.1732	47.1873
	All Targets	Usp2	37.1852	43.3473	38.312	39.6148	34.7334	41.1153	27.5221	34.4569	35.7973	27.3657	12.0409	25.068	35.5754	51.6039	40.7635	42.6476		21.5016	25.4074	26.5121	24.4737	23.4945	26.5608	29.5742	26.5431	32.3321	34.7334	33.3275	33.4643	48.3997	40.1364	34.0287	40.8549		28.3316	28.0955	34.8553	30.4274	34.1159	42.1432	41.0486	39.1025	30.1023	41.8814	40.1364	37.3734	31.7294
	All Targets	Sash1	33.6437	28.8982	63.8533	42.1317	26.6289	32.3049	25.8019	28.2453	27.6615	35.5754	36.1227	33.1199	34.2071	34.4026	39.5092	36.0397		44.0783	39.2158	36.4541	39.9161	39.6469	33.6437	45.4175	39.5694	31.2172	26.6289	44.0783	33.9748	46.0388	38.0603	35.3375	39.8122		56.6631	36.1227	38.0239	43.6033	38.1295	27.092	62.9411	42.7209	63.9673	44.499	37.6278	48.6981	44.7466
	All Targets	Serac1	46.0388	38.5309	58.3802	47.6499	32.4178	39.6469	27.5221	33.1956	26.0344	24.6291	12.0409	20.9015	21.8926	23.3446	24.4581	23.2318		30.1023	32.5878	33.6925	32.1275	41.1153	35.4144	42.2488	39.5928	27.8725	24.3134	32.2524	28.1461	37.7754	33.9083	19.6319	30.4385		28.3316	32.1091	31.6866	30.7091	40.1364	63.2148	73.8874	59.0795	48.9162	49.7342	52.679	50.4431	74.8489
	All Targets	Rnf111	74.3703	77.0618	51.0826	67.5049	59.0468	66.0782	55.0442	60.0564	53.6959	61.5728	48.1636	54.4775	47.89	43.0032	46.4077	45.767		49.9913	53.0242	62.9662	55.3272	46.9889	72.5996	61.2608	60.2831	56.8598	54.4156	53.7541	55.0099	41.3168	42.9044	52.3518	45.5243		53.1217	28.0955	66.5419	49.253	68.2318	87.2966	87.5702	81.0329	184.376	81.1453	60.2045	108.575	77.2896
	All Targets	Ihh	31.873	38.5309	34.6632	35.0224	43.9956	36.7101	30.9623	37.2227	17.8986	17.7877	12.0409	15.9091	17.7877	12.2866	21.9496	17.3413		27.9521	32.5878	30.9308	30.4902	22.0261	33.6437	22.1806	25.9501	17.8384	43.9956	38.7029	33.5123	21.2487	24.9122	23.5583	23.2397		46.0388	8.02727	28.5179	27.528	42.1432	15.0511	32.8388	30.0111	41.3906	41.8814	37.6278	40.3	38.238
	All Targets	Slco2a1	49.5802	45.7555	51.0826	48.8061	40.5223	23.4945	30.9623	31.6597	37.4244	32.8388	36.1227	35.462	15.0511	17.2013	28.848	20.3668		36.5528	46.3962	43.0822	42.0104	41.1153	31.873	33.799	35.5958	37.9066	48.6267	35.4777	40.6703	18.8877	33.2163	26.1759	26.0933		24.7901	40.1364	12.6746	25.867	38.1295	57.1943	38.312	44.5453	86.544	52.3518	40.1364	59.6774	56.1367
	All Targets	Mapre1	28.3316	26.49	34.6632	29.8283	18.5245	35.2417	39.563	31.1097	32.543	32.8388	60.2045	41.8621	31.4706	31.9453	25.0852	29.5004		30.1023	28.7214	27.6168	28.8135	26.4313	30.1023	31.6866	29.4067	24.5278	32.4178	22.5767	26.5074	30.6925	31.1403	19.6319	27.1549		46.0388	28.0955	34.8553	36.3298	42.1432	51.1739	41.0486	44.7885	45.1534	28.7935	32.6108	35.5192	37.4244
	All Targets	Sdhaf4	21.2487	24.0818	29.1901	24.8402	46.3112	41.1153	29.2422	38.8896	27.6615	32.8388	36.1227	32.2077	39.6803	34.4026	33.2379	35.7736		33.8651	28.7214	27.0644	29.8836	33.7733	24.7901	30.6304	29.7313	26.7576	19.6823	35.4777	27.3058	28.3316	26.9882	34.0287	29.7828		46.0388	24.0818	34.8553	34.992	28.0955	24.0818	46.5217	32.8997	48.9162	65.4397	42.6449	52.3336	50.4416
	All Targets	Sat2	26.5608	16.8573	32.8388	25.419	24.3134	33.7733	32.6825	30.2564	22.7801	32.8388	12.0409	22.5533	31.4706	27.0306	25.7124	28.0712		27.4146	33.1401	30.3784	30.311	27.8997	47.8095	28.5179	34.7424	32.3321	26.6289	35.4777	31.4796	33.0535	40.1364	34.0287	35.7395		31.873	40.1364	31.6866	34.5653	34.1159	45.1534	51.9948	43.7547	48.9162	41.8814	42.6449	44.4808	44.7466
	All Targets	Egln1	61.9753	50.5718	58.3802	56.9758	46.3112	63.1414	61.9247	57.1257	32.543	30.1023	12.0409	24.8954	27.3657	44.2319	38.8821	36.8266		49.9913	44.1868	38.1111	44.0964	51.3941	47.8095	50.6986	49.9674	49.0556	45.1534	54.8291	49.6794	37.7754	40.1364	51.043	42.9849		46.0388	48.1636	60.2045	51.469	34.1159	45.1534	46.5217	41.9303	60.2045	57.587	40.1364	52.6426	41.4923
	All Targets	Psma1	65.5167	77.0618	47.4339	63.3375	71.7823	71.9518	67.0851	70.2731	89.4932	82.0971	96.3273	89.3059	79.3605	76.1772	79.0185	78.1854		67.1926	72.3559	79.5363	73.0283	61.673	95.619	61.2608	72.8509	61.3194	57.889	61.2796	60.1627	79.0922	78.8887	83.7628	80.5813		63.746	88.3	63.3732	71.8064	72.2455	63.2148	35.5754	57.0119	41.3906	70.6749	82.7813	64.9489	74.8489
	All Targets	Gpi1	70.8289	52.98	54.7314	59.5134	90.3068	79.2938	63.6448	77.7485	86.2389	79.3605	72.2455	79.2816	199.77	202.73	168.071	190.19		82.2437	97.211	102.734	94.063	79.2938	102.702	86.61	89.5352	101.456	83.3601	69.8803	84.8987	174.711	148.781	151.82	158.438		67.2874	76.2591	101.397	81.6479	36.1227	24.0818	30.1023	30.1023	52.679	62.8221	55.1875	56.8962	23.5937
	All Targets	Cul1	61.9753	50.5718	32.8388	48.462	54.4156	63.1414	36.1227	51.2266	26.0344	31.4706	24.0818	27.1956	53.3631	58.9759	41.3906	51.2432		47.3036	49.7102	48.6055	48.5398	58.7361	60.2045	63.3732	60.7713	59.0896	42.8379	54.8291	52.2522	56.6631	54.6685	57.587	56.3062		42.4973	16.0545	41.1926	33.2482	56.1909	63.2148	65.6777	61.6945	86.544	39.2638	50.1705	58.6594	71.5946
	All Targets	Gcn1	38.9559	19.2655	32.8388	30.3534	34.7334	48.4573	43.0032	42.0647	27.6615	27.3657	12.0409	22.3561	30.1023	38.0886	30.7294	32.9734		38.1654	39.7681	32.5878	36.8404	16.1524	35.4144	34.8553	28.8074	25.6427	37.049	21.5016	28.0644	25.9706	29.0643	32.7199	29.2516		31.873	28.0955	19.012	26.3268	48.1636	51.1739	27.3657	42.2344	41.3906	57.587	32.6108	43.8628	26.0344
	All Targets	Serpina12	47.8095	33.7145	36.4876	39.3372	31.2601	41.1153	44.7234	39.0329	19.5258	25.9974	48.1636	31.229	25.9974	27.0306	24.4581	25.8287		34.4026	37.0065	36.4541	35.9544	44.0521	24.7901	50.6986	39.8469	26.7576	43.9956	33.3275	34.6936	36.5949	33.9083	31.4111	33.9714		38.9559	48.1636	53.8672	46.9956	76.2591	87.2966	49.2583	70.938	45.1534	70.6749	70.2386	62.0223	87.0525
	All Targets	Usf3	12.3951	43.3473	32.8388	29.5271	33.5756	30.8365	29.2422	31.2181	22.7801	28.734	12.0409	21.185	15.0511	24.5733	21.3224	20.3156		29.5647	32.0354	32.0354	31.2119	26.4313	19.4779	28.5179	24.809	17.8384	35.8912	27.9521	27.2272	30.6925	29.7563	24.8671	28.4386		17.7072	24.0818	50.6986	30.8292	38.1295	36.1227	30.1023	34.7848	7.52557	36.6462	27.5938	23.9219	30.9158
	All Targets	Spp1	15.9365	26.49	18.2438	20.2234	19.6823	22.0261	17.2013	19.6365	8.13575	13.6829	24.0818	15.3001	12.3146	3.68599	11.9155	9.30535		15.5887	16.0177	13.256	14.9541	11.7472	17.7072	23.2368	17.5638	10.0341	17.3667	11.8259	13.0756	15.3463	11.7641	15.7055	14.272		21.2487	16.0545	28.5179	21.9404	26.0886	24.0818	27.3657	25.8454	15.0511	15.7055	30.1023	20.2863	26.0344
	All Targets	Hamp2	51.3509	45.7555	54.7314	50.6126	28.9445	32.3049	22.3617	27.8704	43.933	27.3657	12.0409	27.7799	97.1482	89.6925	82.7813	89.874		25.8019	33.1401	22.6457	27.1959	101.32	106.243	89.7787	99.114	53.5152	28.9445	44.0783	42.1793	43.6778	31.8323	45.8078	40.4393		42.4973	24.0818	9.50598	25.3617	30.1023	36.1227	19.156	28.4603	26.3395	18.3231	50.1705	31.611	57.7638
	All Targets	Reps1	33.6437	57.7964	49.2583	46.8994	43.9956	41.1153	30.9623	38.6911	35.7973	36.9437	36.1227	36.2879	49.2583	28.2593	33.8651	37.1275		33.3275	34.2448	37.0065	34.8596	44.0521	40.7266	45.4175	43.3987	21.1831	41.6801	29.0272	30.6301	25.9706	41.5204	28.7935	32.0948		14.1658	56.1909	38.0239	36.1269	54.1841	60.2045	43.7851	52.7246	67.7301	49.7342	47.6619	55.0421	61.0181
	All Targets	Gmppb	24.7901	31.3064	34.6632	30.2532	24.3134	19.0892	29.2422	24.2149	32.543	30.1023	24.0818	28.909	34.2071	25.8019	23.2038	27.7376		28.4897	30.3784	27.0644	28.6442	41.1153	21.2487	33.799	32.0543	15.6086	18.5245	27.9521	20.6951	34.234	29.0643	22.2495	28.5159		21.2487	20.0682	19.012	20.1096	24.0818	33.1125	13.6829	23.6257	26.3395	23.5583	32.6108	27.5029	31.7294
	All Targets	Parm1	21.2487	31.3064	40.1364	30.8971	35.8912	29.3681	36.1227	33.794	24.4072	27.3657	12.0409	21.2713	16.4194	31.9453	28.848	25.7376		36.5528	28.1691	24.8551	29.859	30.8365	38.9559	31.6866	33.8263	24.5278	31.2601	18.2764	24.6881	41.3168	35.2923	39.2638	38.6243		24.7901	28.0955	25.3493	26.0783	40.1364	51.1739	43.7851	45.0318	63.9673	44.499	45.1534	51.2066	50.4416
	All Targets	Pitpnc1	53.1217	26.49	38.312	39.3079	31.2601	29.3681	29.2422	29.9568	42.3059	30.1023	24.0818	32.1633	32.8388	44.2319	32.6108	36.5605		42.4657	32.0354	38.1111	37.5374	29.3681	38.9559	44.3612	37.5617	30.1023	46.3112	27.9521	34.7885	28.3316	32.5243	31.4111	30.7556		24.7901	8.02727	38.0239	23.6138	34.1159	33.1125	49.2583	38.8289	33.8651	34.0287	40.1364	36.01	59.391
	All Targets	Eif4e	40.7266	33.7145	45.6095	40.0169	47.469	45.5205	44.7234	45.9043	48.8145	34.2071	48.1636	43.7284	45.1534	34.4026	54.5604	44.7055		44.6159	50.8148	47.5008	47.6439	60.2045	33.6437	43.305	45.7178	35.6768	46.3112	35.4777	39.1552	53.1217	40.8284	45.8078	46.5859		42.4973	44.15	69.7105	52.1193	46.1568	51.1739	41.0486	46.1264	33.8651	31.4111	45.1534	36.8098	40.6787
	All Targets	Hsd17b4	99.1604	89.1027	102.165	96.8095	137.776	121.877	147.931	135.861	144.816	168.299	132.45	148.522	197.033	199.044	201.936	199.338		134.923	116.543	143.055	131.507	142.435	136.346	124.634	134.472	152.741	138.934	122.559	138.078	229.013	236.666	187.158	217.612		123.951	108.368	129.915	120.745	68.2318	60.2045	43.7851	57.4072	75.2557	44.499	70.2386	63.3311	42.3059
	All Targets	Dgcr8	26.5608	33.7145	34.6632	31.6462	32.4178	32.3049	46.4435	37.0554	37.4244	32.8388	12.0409	27.4347	21.8926	15.9726	28.848	22.2377		33.8651	35.9018	31.4831	33.75	30.8365	40.7266	51.7548	41.106	27.8725	26.6289	30.1023	28.2012	24.7901	34.6003	28.7935	29.3946		35.4144	40.1364	25.3493	33.6334	26.0886	33.1125	60.2045	39.8019	26.3395	73.2925	50.1705	49.9341	46.3738
	All Targets	Rdh14	49.5802	31.3064	47.4339	42.7735	31.2601	30.8365	30.9623	31.0196	22.7801	24.6291	12.0409	19.8167	25.9974	31.9453	31.3565	29.7664		29.0272	31.4831	32.0354	30.8486	29.3681	44.268	31.6866	35.1076	34.5619	30.1023	21.5016	28.7219	30.6925	38.0603	30.1023	32.9517		28.3316	28.0955	34.8553	30.4274	34.1159	48.1636	38.312	40.1972	30.1023	26.1759	25.0852	27.1211	34.1701
	All Targets	Gm10413	58.4338	48.1636	31.0145	45.8706	31.2601	45.5205	55.0442	43.9416	42.3059	56.0997	36.1227	44.8428	21.8926	23.3446	24.4581	23.2318		47.8411	38.6635	45.8438	44.1161	44.0521	35.4144	53.8672	44.4446	28.9874	37.049	58.0544	41.3636	30.6925	23.5282	34.0287	29.4165		53.1217	56.1909	53.8672	54.3933	88.3	78.2659	73.8874	80.1511	60.2045	75.9101	57.696	64.6036	39.8652
	All Targets	Nhp2	30.1023	28.8982	38.312	32.4375	35.8912	45.5205	34.4026	38.6048	32.543	41.0486	12.0409	28.5442	34.2071	41.7746	38.8821	38.2879		38.1654	30.3784	44.7392	37.761	22.0261	35.4144	43.305	33.5818	30.1023	49.7845	25.8019	35.2296	51.9412	35.2923	39.2638	42.1658		28.3316	40.1364	38.0239	35.4973	56.1909	33.1125	54.7314	48.0116	41.3906	44.499	40.1364	42.0087	49.6281
	All Targets	LOC118568783	180.614	243.226	195.209	206.35	174.825	187.956	142.771	168.517	219.665	233.977	84.2864	179.309	73.8874	63.8905	79.0185	72.2655		165.025	138.084	126.485	143.198	145.372	155.824	170.051	157.082	104.801	108.831	132.235	115.289	76.7313	80.2727	90.3068	82.4369		99.1604	116.395	117.24	110.932	260.886	276.941	238.082	258.636	203.19	172.761	145.494	173.815	102.51
	All Targets	Apex1	38.9559	28.8982	40.1364	35.9968	31.2601	45.5205	30.9623	35.9143	37.4244	32.8388	24.0818	31.4484	41.0486	36.8599	31.9837	36.6307		39.2405	34.7971	30.3784	34.8053	41.1153	35.4144	48.5861	41.7053	47.9407	31.2601	32.2524	37.151	34.234	39.4444	26.1759	33.2847		31.873	36.1227	38.0239	35.3399	38.1295	18.0614	46.5217	34.2375	41.3906	52.3518	52.679	48.8071	53.6959
	All Targets	Zc3h11a	33.6437	38.5309	60.2045	44.1264	37.049	39.6469	36.1227	37.6062	35.7973	32.8388	48.1636	38.9333	31.4706	31.9453	34.4922	32.636		39.778	39.7681	37.5588	39.035	36.7101	37.1852	31.6866	35.194	31.2172	39.3645	51.6039	40.7285	34.234	26.9882	28.7935	30.0052		28.3316	36.1227	47.5299	37.3281	22.075	39.133	30.1023	30.4367	33.8651	31.4111	37.6278	34.3013	25.2208
	All Targets	Rsl1d1	44.268	50.5718	41.9607	45.6002	42.8379	49.9257	51.6039	48.1225	68.3403	47.89	48.1636	54.798	34.2071	36.8599	43.8991	38.3221		56.4418	48.0532	44.7392	49.7447	52.8625	47.8095	50.6986	50.4569	51.2854	34.7334	45.1534	43.7241	43.6778	62.2806	40.5726	48.8437		53.1217	32.1091	41.1926	42.1411	64.2182	42.1432	51.9948	52.7854	52.679	70.6749	32.6108	51.9882	47.1873
	All Targets	Anxa7	76.141	52.98	69.3264	66.1492	67.1512	73.4202	46.4435	62.3383	71.5946	79.3605	12.0409	54.332	101.253	119.18	122.29	114.241		66.655	55.2335	66.2802	62.7229	73.4202	61.9753	77.1041	70.8332	51.2854	57.889	58.0544	55.7429	96.7995	83.7328	83.7628	88.0984		74.3703	36.1227	60.2045	56.8992	28.0955	33.1125	46.5217	35.9099	33.8651	41.8814	60.2045	45.317	42.3059
	All Targets	Nsdhl	47.8095	21.6736	41.9607	37.148	27.7867	44.0521	34.4026	35.4138	47.1873	53.3631	60.2045	53.585	90.3068	81.0918	77.1371	82.8452		54.2916	60.7569	51.9195	55.656	51.3941	46.0388	49.6423	49.0251	69.1237	64.8357	45.1534	59.7043	69.6484	61.5886	64.1309	65.1226		35.4144	36.1227	47.5299	39.689	34.1159	66.225	30.1023	43.4811	33.8651	47.1166	35.1193	38.7003	60.2045
	All Targets	Tbc1d22a	35.4144	40.9391	29.1901	35.1812	38.2067	32.3049	44.7234	38.4117	29.2887	20.5243	24.0818	24.6316	42.4168	17.2013	35.7464	31.7882		37.0903	38.1111	24.8551	33.3522	23.4945	40.7266	32.7428	32.3213	28.9874	30.1023	25.8019	28.2972	34.234	24.9122	26.1759	28.4407		28.3316	40.1364	34.8553	34.4411	38.1295	57.1943	49.2583	48.194	15.0511	44.499	37.6278	32.3927	32.543
	All Targets	2610507B11Rik	49.5802	40.9391	34.6632	41.7275	60.2045	60.2045	63.6448	61.3513	50.4416	65.6777	36.1227	50.7474	62.9411	47.9179	47.0348	52.6313		61.8172	50.8148	53.5765	55.4028	35.2417	42.4973	39.0801	38.9397	51.2854	57.889	50.5288	53.2344	50.7607	45.6724	43.1902	46.5411		74.3703	40.1364	69.7105	61.4057	38.1295	30.1023	30.1023	32.778	11.2884	28.7935	30.1023	23.3947	24.4072
	All Targets	Pctp	67.2874	36.1227	52.907	52.1057	50.9423	63.1414	84.2864	66.1233	45.5602	45.1534	48.1636	46.2924	68.4143	89.6925	74.0014	77.3694		60.2045	46.9485	52.4719	53.2083	58.7361	47.8095	62.317	56.2875	46.8258	50.9423	44.0783	47.2821	77.9118	94.8049	73.2925	82.003		53.1217	88.3	60.2045	67.2087	36.1227	42.1432	35.5754	37.9471	48.9162	52.3518	47.6619	49.6433	46.3738
	All Targets	Polr3k	33.6437	48.1636	40.1364	40.6479	38.2067	35.2417	25.8019	33.0835	26.0344	30.1023	12.0409	22.7259	25.9974	19.6586	22.5767	22.7443		33.3275	30.3784	33.6925	32.4661	26.4313	30.1023	42.2488	32.9274	32.3321	31.2601	26.877	30.1564	37.7754	33.2163	22.2495	31.0804		10.6243	40.1364	31.6866	27.4824	46.1568	33.1125	38.312	39.1938	48.9162	26.1759	32.6108	35.901	40.6787
	All Targets	Adprs	47.8095	38.5309	62.0289	49.4564	49.7845	60.2045	34.4026	48.1306	37.4244	24.6291	36.1227	32.7254	35.5754	29.4879	39.5092	34.8575		40.8531	38.1111	34.7971	37.9204	52.8625	46.0388	50.6986	49.8666	35.6768	37.049	29.0272	33.9176	47.2193	35.9843	28.7935	37.3324		60.2045	48.1636	47.5299	51.966	70.2386	45.1534	46.5217	53.9712	45.1534	73.2925	50.1705	56.2055	68.3403
	All Targets	Sp3	42.4973	26.49	25.5413	31.5096	33.5756	48.4573	30.9623	37.6651	40.6787	47.89	24.0818	37.5502	50.6266	54.0612	40.1364	48.2747		40.8531	50.2625	39.7681	43.6279	46.9889	24.7901	42.2488	38.0093	34.5619	28.9445	37.6278	33.7114	48.3997	36.6763	32.7199	39.2653		31.873	36.1227	28.5179	32.1712	34.1159	48.1636	43.7851	42.0216	63.9673	47.1166	42.6449	51.2429	34.9837
	All Targets	Aldoa	47.8095	43.3473	34.6632	41.94	65.9934	61.673	41.2831	56.3165	56.9502	73.8874	24.0818	51.6398	75.2557	67.5765	66.4759	69.7694		60.7421	56.8905	65.7279	61.1202	88.1042	51.3509	73.9354	71.1302	61.3194	68.309	70.9554	66.8613	75.5508	83.0408	69.3661	75.9859		56.6631	64.2182	50.6986	57.1933	42.1432	51.1739	54.7314	49.3495	30.1023	47.1166	32.6108	36.6099	31.7294
	All Targets	Mideas	44.268	38.5309	45.6095	42.8028	31.2601	38.1785	36.1227	35.1871	48.8145	17.7877	12.0409	26.2144	35.5754	33.1739	22.5767	30.442		27.9521	32.0354	30.3784	30.122	45.5205	31.873	44.3612	40.5849	34.5619	28.9445	25.8019	29.7694	28.3316	35.2923	30.1023	31.242		42.4973	24.0818	47.5299	38.0364	42.1432	36.1227	46.5217	41.5959	33.8651	28.7935	35.1193	32.5926	39.8652
	All Targets	Arl5b	19.4779	31.3064	31.0145	27.2663	46.3112	39.6469	30.9623	38.9735	55.3231	39.6803	48.1636	47.7223	24.6291	25.8019	52.0518	34.161		31.1774	34.2448	34.2448	33.2223	20.5577	38.9559	35.9115	31.8083	28.9874	38.2067	36.5528	34.5823	31.873	30.4483	40.5726	34.298		21.2487	20.0682	47.5299	29.6156	48.1636	42.1432	43.7851	44.6973	41.3906	28.7935	42.6449	37.6097	49.6281
	All Targets	Erh	40.7266	40.9391	52.907	44.8576	47.469	32.3049	25.8019	35.1919	34.1701	36.9437	60.2045	43.7728	47.89	46.6892	38.8821	44.4871		41.9282	39.7681	41.9775	41.2246	46.9889	51.3509	47.5299	48.6233	42.3662	33.5756	46.2285	40.7234	43.6778	40.8284	39.2638	41.2567		21.2487	32.1091	47.5299	33.6292	40.1364	39.133	30.1023	36.4572	37.6278	44.499	42.6449	41.5906	48.8145
	All Targets	Cwc22	46.0388	38.5309	58.3802	47.6499	41.6801	23.4945	30.9623	32.0456	29.2887	36.9437	24.0818	30.1047	28.734	25.8019	26.3395	26.9585		33.8651	37.5588	32.0354	34.4864	29.3681	44.268	42.2488	38.6283	37.9066	52.1001	40.8531	43.6199	30.6925	37.3683	34.0287	34.0298		46.0388	36.1227	34.8553	39.0056	58.1977	45.1534	62.9411	55.4308	52.679	54.9694	40.1364	49.2616	69.1539
	All Targets	Vmn1r22	33.6437	50.5718	38.312	40.8425	30.1023	38.1785	22.3617	30.2142	29.2887	27.3657	36.1227	30.9257	23.2608	17.2013	25.7124	22.0582		36.5528	30.9308	24.3028	30.5954	20.5577	40.7266	39.0801	33.4548	31.2172	17.3667	24.7269	24.4369	20.0682	22.8362	19.6319	20.8454		24.7901	20.0682	47.5299	30.7961	34.1159	45.1534	35.5754	38.2816	30.1023	49.7342	32.6108	37.4824	33.3566
	All Targets	Mrpl14	31.873	57.7964	32.8388	40.8361	46.3112	64.6098	34.4026	48.4412	47.1873	47.89	24.0818	39.7197	49.2583	60.2045	43.8991	51.1207		35.4777	54.1289	47.5008	45.7025	46.9889	49.5802	65.4856	54.0183	45.7109	54.4156	51.6039	50.5768	50.7607	56.0525	57.587	54.8001		56.6631	48.1636	38.0239	47.6169	44.15	33.1125	38.312	38.5248	52.679	49.7342	45.1534	49.1889	54.5095
	All Targets	Fbxo9	79.6825	72.2455	60.2045	70.7108	71.7823	58.7361	86.0065	72.175	76.476	87.5702	48.1636	70.7366	71.1508	71.2625	79.0185	73.8106		65.0424	92.24	91.6877	82.99	83.699	69.0582	73.9354	75.5642	112.605	101.885	84.9314	99.8069	72.0094	83.0408	77.2189	77.423		49.5802	44.15	57.0359	50.2554	46.1568	57.1943	46.5217	49.9576	48.9162	52.3518	70.2386	57.1689	62.6453
	All Targets	Stxbp3	40.7266	28.8982	36.4876	35.3708	30.1023	33.7733	27.5221	30.4659	21.1529	32.8388	24.0818	26.0245	42.4168	22.116	23.831	29.4546		33.8651	32.0354	27.0644	30.9883	42.5837	28.3316	34.8553	35.2568	31.2172	21.9978	24.7269	25.9806	23.6096	32.5243	41.8814	32.6718		42.4973	44.15	12.6746	33.1073	28.0955	30.1023	57.468	38.5552	18.8139	44.499	37.6278	33.6469	36.6109
	All Targets	Orai3	33.6437	65.0209	40.1364	46.267	31.2601	38.1785	37.8429	35.7605	39.0516	23.2608	12.0409	24.7845	30.1023	23.3446	29.4751	27.6407		43.0032	27.6168	37.0065	35.8755	38.1785	33.6437	34.8553	35.5592	32.3321	37.049	34.4026	34.5945	24.7901	33.9083	26.1759	28.2914		49.5802	32.1091	19.012	33.5671	36.1227	12.0409	27.3657	25.1764	45.1534	41.8814	40.1364	42.3904	30.1023
	All Targets	AI182371	77.9118	86.6945	85.7459	83.4507	137.776	99.8514	116.969	118.199	112.273	127.251	96.3273	111.95	108.095	98.2931	124.799	110.396		130.085	140.845	155.759	142.23	86.6358	88.5361	101.397	92.1897	146.052	138.934	156.962	147.316	110.965	96.8809	109.939	105.928		95.619	80.2727	79.2165	85.0361	46.1568	42.1432	43.7851	44.0284	26.3395	73.2925	42.6449	47.4256	57.7638
	All Targets	Rgs7bp	24.7901	52.98	38.312	38.694	27.7867	39.6469	43.0032	36.8123	24.4072	32.8388	48.1636	35.1366	23.2608	30.7166	27.5938	27.1904		35.4777	30.3784	28.1691	31.3417	46.9889	35.4144	34.8553	39.0862	36.7917	31.2601	41.9282	36.66	23.6096	39.4444	39.2638	34.1059		38.9559	36.1227	19.012	31.3635	50.1705	48.1636	65.6777	54.6706	52.679	47.1166	77.7642	59.1866	52.8824
	All Targets	Cdk7	38.9559	60.2045	51.0826	50.081	32.4178	57.2677	22.3617	37.3491	30.9158	30.1023	60.2045	40.4076	34.2071	28.2593	23.2038	28.5567		50.5288	41.4251	31.4831	41.1457	39.6469	26.5608	53.8672	40.025	23.4129	31.2601	38.7029	31.1253	34.234	47.0564	53.6606	44.9837		38.9559	24.0818	41.1926	34.7434	56.1909	63.2148	79.3605	66.2554	56.4418	44.499	57.696	52.8789	68.3403
	All Targets	Cldn15	23.0194	43.3473	38.312	34.8929	34.7334	35.2417	44.7234	38.2328	32.543	38.312	12.0409	27.632	15.0511	22.116	18.1868	18.4513		24.1893	28.7214	34.7971	29.236	29.3681	24.7901	24.2931	26.1504	21.1831	28.9445	26.877	25.6682	25.9706	20.0682	26.1759	24.0716		35.4144	40.1364	44.3612	39.9707	40.1364	36.1227	54.7314	43.6635	48.9162	70.6749	55.1875	58.2595	61.8317
	All Targets	1700088E04Rik	33.6437	36.1227	47.4339	39.0668	33.5756	27.8997	18.9214	26.7989	22.7801	15.0511	48.1636	28.665	19.156	30.7166	22.5767	24.1498		31.1774	25.9598	26.5121	27.8831	32.3049	35.4144	28.5179	32.0791	21.1831	21.9978	15.0511	19.4107	35.4144	33.9083	20.9407	30.0878		46.0388	36.1227	25.3493	35.8369	46.1568	60.2045	65.6777	57.3464	45.1534	60.2045	52.679	52.679	69.9674
	All Targets	Acad12	35.4144	36.1227	27.3657	32.9676	33.5756	39.6469	41.2831	38.1685	35.7973	34.2071	12.0409	27.3484	31.4706	31.9453	24.4581	29.2913		40.3155	28.7214	30.3784	33.1385	46.9889	37.1852	44.3612	42.8451	33.447	30.1023	29.0272	30.8588	42.4973	43.5964	31.4111	39.1683		46.0388	40.1364	50.6986	45.6246	70.2386	69.2352	54.7314	64.7351	75.2557	52.3518	60.2045	62.604	69.9674
	All Targets	Parp14	49.5802	50.5718	31.0145	43.7222	28.9445	33.7733	46.4435	36.3871	45.5602	49.2583	12.0409	35.6198	25.9974	40.5459	31.3565	32.6333		39.2405	40.3205	29.8261	36.4623	27.8997	31.873	49.6423	36.4717	39.0215	43.9956	41.9282	41.6484	22.4291	38.0603	30.1023	30.1973		42.4973	16.0545	63.3732	40.6417	42.1432	57.1943	65.6777	55.0051	56.4418	65.4397	50.1705	57.3506	63.4588
	All Targets	Ikbkb	49.5802	40.9391	29.1901	39.9031	37.049	35.2417	34.4026	35.5644	40.6787	45.1534	48.1636	44.6653	19.156	33.1739	32.6108	28.3136		41.3906	44.1868	38.1111	41.2295	52.8625	37.1852	31.6866	40.5781	28.9874	37.049	41.9282	35.9882	31.873	29.7563	30.1023	30.5772		31.873	16.0545	44.3612	30.7629	34.1159	36.1227	30.1023	33.447	48.9162	26.1759	35.1193	36.7371	35.7973
	All Targets	Mccc2	60.2045	52.98	49.2583	54.1476	59.0468	60.2045	79.126	66.1258	50.4416	72.5191	108.368	77.1096	69.7825	79.8632	68.3572	72.6677		58.5919	54.6812	49.7102	54.3278	52.8625	74.3703	76.0478	67.7602	64.6641	59.0468	63.4298	62.3802	68.4679	69.2006	71.9837	69.8841		81.4532	56.1909	72.8792	70.1744	56.1909	57.1943	65.6777	59.6876	56.4418	60.2045	60.2045	58.9503	52.0688
	All Targets	Sgcb	40.7266	40.9391	27.3657	36.3438	21.9978	39.6469	39.563	33.7359	29.2887	32.8388	36.1227	32.7501	24.6291	25.8019	25.7124	25.3811		30.1023	35.3495	35.9018	33.7845	29.3681	42.4973	26.4055	32.757	18.9533	33.5756	24.7269	25.7519	25.9706	28.3723	30.1023	28.1484		46.0388	32.1091	41.1926	39.7801	46.1568	66.225	35.5754	49.3191	79.0185	39.2638	65.2216	61.168	71.5946
	All Targets	Urah	108.014	108.368	91.219	102.534	108.831	98.383	94.6071	100.607	109.019	109.463	84.2864	100.923	102.621	95.8358	131.07	109.843		100.52	141.398	134.217	125.378	95.4462	109.785	99.2847	101.505	124.869	126.198	150.511	133.859	82.6337	97.5729	85.0716	88.4261		49.5802	68.2318	79.2165	65.6762	36.1227	60.2045	54.7314	50.3529	48.9162	41.8814	57.696	49.4979	31.7294
	All Targets	Col1a1	31.873	16.8573	20.0682	22.9328	20.84	38.1785	32.6825	30.567	21.1529	30.1023	36.1227	29.126	19.156	20.8873	30.1023	23.3819		31.1774	35.9018	31.4831	32.8541	35.2417	21.2487	35.9115	30.8006	26.7576	31.2601	12.901	23.6395	34.234	62.9726	45.8078	47.6714		28.3316	44.15	57.0359	43.1725	54.1841	54.1841	38.312	48.8934	56.4418	34.0287	60.2045	50.225	60.2045
	All Targets	Coq7	31.873	43.3473	36.4876	37.236	33.5756	36.7101	43.0032	37.763	37.4244	23.2608	36.1227	32.2693	46.5217	38.0886	49.5433	44.7179		46.766	39.2158	38.1111	41.3643	42.5837	49.5802	48.5861	46.9167	34.5619	42.8379	41.9282	39.776	60.2045	53.9765	49.7342	54.6384		35.4144	44.15	63.3732	47.6459	48.1636	36.1227	57.468	47.2514	22.5767	65.4397	60.2045	49.407	54.5095
	All Targets	Prim2	28.3316	16.8573	34.6632	26.6173	24.3134	38.1785	36.1227	32.8715	17.8986	25.9974	12.0409	18.6457	27.3657	19.6586	15.6783	20.9009		31.1774	19.8841	24.3028	25.1214	30.8365	28.3316	35.9115	31.6932	25.6427	24.3134	24.7269	24.8943	35.4144	25.6042	22.2495	27.7561		14.1658	20.0682	47.5299	27.2546	48.1636	45.1534	49.2583	47.5251	60.2045	44.499	52.679	52.4608	65.8996
	All Targets	H13	56.6631	69.8373	58.3802	61.6268	82.2024	83.699	68.8052	78.2355	73.2217	98.5165	156.532	109.423	102.621	78.6345	100.968	94.0746		87.6191	83.4026	92.7923	87.938	70.4834	65.5167	67.5981	67.8661	94.7664	115.778	90.3068	100.284	76.7313	71.9687	69.3661	72.6887		81.4532	68.2318	104.566	84.7503	48.1636	51.1739	41.0486	46.7954	37.6278	41.8814	45.1534	41.5542	44.7466
	All Targets	Tmem177	42.4973	31.3064	34.6632	36.1556	38.2067	35.2417	15.4812	29.6432	26.0344	27.3657	24.0818	25.8273	35.5754	28.2593	25.0852	29.64		27.4146	35.9018	26.5121	29.9428	46.9889	33.6437	28.5179	36.3835	30.1023	27.7867	29.0272	28.9721	33.0535	29.0643	39.2638	33.7939		56.6631	36.1227	50.6986	47.8281	54.1841	57.1943	49.2583	53.5456	37.6278	34.0287	42.6449	38.1005	56.9502
	All Targets	Btbd17	56.6631	50.5718	47.4339	51.5563	45.1534	33.7733	55.0442	44.6569	48.8145	35.5754	24.0818	36.1572	16.4194	27.0306	32.6108	25.3536		56.4418	34.2448	40.3205	43.669	42.5837	47.8095	51.7548	47.3827	32.3321	48.6267	30.1023	37.0204	40.1364	30.4483	30.1023	33.5623		53.1217	64.2182	47.5299	54.9566	56.1909	93.317	79.3605	76.2895	79.0185	102.086	42.6449	74.5831	70.781
	All Targets	Nipsnap3b	69.0582	62.6127	56.5558	62.7422	69.4668	79.2938	77.4058	75.3888	69.9674	77.9923	48.1636	65.3744	97.1482	120.409	93.4425	103.667		70.4178	76.2223	78.9839	75.208	83.699	90.3068	85.5538	86.5199	76.928	79.8868	75.2557	77.3568	66.107	89.2688	78.5277	77.9678		81.4532	72.2455	60.2045	71.3011	48.1636	27.092	51.9948	42.4168	79.0185	62.8221	55.1875	65.676	50.4416
	All Targets	Tkt	67.2874	50.5718	54.7314	57.5302	69.4668	49.9257	80.8461	66.7462	65.086	53.3631	36.1227	51.5239	117.673	153.583	121.663	130.973		78.4809	78.4316	76.7746	77.8957	89.5726	77.9118	72.8792	80.1212	85.8472	77.5712	72.0304	78.483	121.59	122.485	136.115	126.73		106.243	100.341	91.8911	99.4918	60.2045	24.0818	79.3605	54.549	63.9673	68.0573	80.2727	70.7658	40.6787
	All Targets	Clec2d	228.423	262.492	218.926	236.614	197.98	193.829	233.938	208.582	263.598	279.13	361.227	301.319	239.45	276.449	239.564	251.821		345.639	308.203	316.488	323.443	220.261	201.862	214.413	212.179	306.597	342.703	334.35	327.883	219.57	208.294	232.965	220.276		159.365	172.586	180.614	170.855	82.2795	72.2455	95.78	83.435	75.2557	91.6156	95.3239	87.3984	77.2896
	All Targets	Apeh	65.5167	50.5718	45.6095	53.8993	49.7845	51.3941	44.7234	48.634	61.8317	51.9948	108.368	74.0649	61.5728	73.7199	56.4418	63.9115		44.6159	45.2915	44.1868	44.6981	58.7361	61.9753	34.8553	51.8556	50.1705	54.4156	68.8052	57.7971	53.1217	53.9765	39.2638	48.7873		46.0388	56.1909	47.5299	49.9199	48.1636	63.2148	49.2583	53.5456	52.679	49.7342	42.6449	48.3527	47.1873
	All Targets	Cplx4	44.268	45.7555	34.6632	41.5622	35.8912	22.0261	22.3617	26.7596	17.8986	19.156	48.1636	28.4061	28.734	27.0306	20.6953	25.4866		27.9521	9.94204	24.8551	20.9164	32.3049	38.9559	45.4175	38.8927	17.8384	27.7867	21.5016	22.3756	30.6925	29.7563	22.2495	27.5661		49.5802	40.1364	44.3612	44.6926	46.1568	60.2045	51.9948	52.7854	94.0696	57.587	60.2045	70.6204	91.1204
	All Targets	Irak2	44.268	38.5309	36.4876	39.7622	30.1023	41.1153	37.8429	36.3535	19.5258	42.4168	12.0409	24.6612	28.734	29.4879	25.7124	27.9781		48.3787	39.7681	46.3962	44.8477	27.8997	31.873	40.1364	33.303	23.4129	46.3112	35.4777	35.0672	40.1364	26.2962	32.7199	33.0508		21.2487	44.15	28.5179	31.3055	44.15	30.1023	35.5754	36.6092	48.9162	31.4111	32.6108	37.646	39.8652
	All Targets	Evi5	65.5167	60.2045	47.4339	57.7184	42.8379	41.1153	44.7234	42.8922	61.8317	42.4168	12.0409	38.7631	39.6803	49.1466	43.272	44.033		37.0903	49.7102	37.5588	41.4531	35.2417	47.8095	55.9797	46.3436	33.447	50.9423	39.778	41.3891	35.4144	46.3644	45.8078	42.5289		42.4973	32.1091	31.6866	35.431	58.1977	39.133	41.0486	46.1264	45.1534	49.7342	52.679	49.1889	58.5774
	All Targets	Rrbp1	106.243	74.6536	100.341	93.746	119.251	88.1042	99.7675	102.374	125.291	113.568	96.3273	111.728	95.78	119.18	121.663	112.208		111.271	122.618	132.56	122.15	91.041	67.2874	94.0036	84.1107	141.592	125.04	156.962	141.198	166.448	119.025	108.63	131.368		92.0775	112.382	101.397	101.952	80.2727	84.2864	68.4143	77.6578	97.8324	91.6156	65.2216	84.8899	63.4588
	All Targets	Il15ra	38.9559	40.9391	47.4339	42.443	38.2067	36.7101	48.1636	41.0268	27.6615	39.6803	36.1227	34.4882	45.1534	30.7166	39.5092	38.4597		43.0032	30.3784	41.4251	38.2689	26.4313	42.4973	50.6986	39.8757	40.1364	43.9956	25.8019	36.6446	38.9559	43.5964	31.4111	37.9878		28.3316	44.15	31.6866	34.7227	46.1568	21.0716	32.8388	33.3558	30.1023	39.2638	45.1534	38.1732	30.9158
	All Targets	Bckdhb	56.6631	96.3273	78.4483	77.1462	64.8357	95.4462	79.126	79.8026	66.7131	121.777	144.491	110.994	105.358	114.266	108.494	109.372		84.3939	80.641	87.8213	84.2854	82.2306	77.9118	88.7225	82.955	117.064	118.094	106.433	113.864	97.9799	85.8088	123.027	102.272		53.1217	72.2455	57.0359	60.801	64.2182	57.1943	60.2045	60.539	63.9673	44.499	52.679	53.7151	32.543
	All Targets	Rpl15	210.716	288.982	229.872	243.19	243.134	298.086	294.142	278.454	310.786	277.762	168.573	252.373	294.181	296.108	299.141	296.477		278.446	290.528	297.156	288.71	267.249	260.296	205.963	244.503	341.159	348.492	356.927	348.859	234.916	242.202	244.745	240.621		194.779	240.818	240.818	225.472	196.668	156.532	194.296	182.499	150.511	136.115	145.494	144.04	96.0018
	All Targets	Ppp1r2	58.4338	57.7964	41.9607	52.7303	50.9423	57.2677	60.2045	56.1382	47.1873	43.7851	12.0409	34.3378	51.9948	55.2899	55.8146	54.3665		60.2045	57.9952	57.9952	58.7317	55.7993	51.3509	66.5419	57.8974	45.7109	42.8379	66.655	51.7346	36.5949	60.8966	54.9694	50.8203		81.4532	60.2045	47.5299	63.0626	68.2318	57.1943	71.1508	65.5257	71.4929	49.7342	55.1875	58.8049	61.0181
	All Targets	Cebpb	81.4532	62.6127	67.5021	70.5227	60.2045	60.2045	73.9656	64.7916	84.6118	91.6751	24.0818	66.7896	45.1534	60.2045	66.4759	57.2779		80.6311	95.554	86.7166	87.6339	64.6098	69.0582	78.1603	70.6094	136.018	131.987	103.208	123.737	64.9265	69.2006	61.5133	65.2135		38.9559	40.1364	60.2045	46.4323	42.1432	54.1841	60.2045	52.1773	79.0185	60.2045	57.696	65.6397	68.3403
	All Targets	Rpl19	254.984	284.165	324.74	287.963	387.856	349.48	381.869	373.068	364.482	407.749	313.064	361.765	422.8	455.834	435.856	438.163		385.954	391.606	409.833	395.798	315.707	341.749	308.416	321.957	468.258	502.476	447.234	472.656	338.798	352.231	335.051	342.027		325.813	345.173	269.336	313.441	170.58	111.378	169.667	150.542	127.935	170.143	155.528	151.202	81.3575
	All Targets	Ddhd1	51.3509	36.1227	65.6777	51.0505	52.1001	45.5205	61.9247	53.1818	42.3059	42.4168	24.0818	36.2682	32.8388	41.7746	32.6108	35.7414		44.6159	55.7859	57.4429	52.6149	38.1785	38.9559	45.4175	40.8506	46.8258	39.3645	35.4777	40.556	34.234	34.6003	28.7935	32.5426		38.9559	68.2318	47.5299	51.5725	72.2455	78.2659	60.2045	70.2386	48.9162	52.3518	60.2045	53.8242	63.4588
	All Targets	Zfp180	46.0388	48.1636	31.0145	41.739	45.1534	60.2045	37.8429	47.7336	45.5602	27.3657	48.1636	40.3632	41.0486	46.6892	45.1534	44.2971		43.5408	40.8728	40.8728	41.7621	44.0521	38.9559	38.0239	40.344	47.9407	46.3112	41.9282	45.3933	53.1217	41.5204	39.2638	44.6353		53.1217	36.1227	31.6866	40.3103	46.1568	48.1636	35.5754	43.2986	56.4418	57.587	42.6449	52.2245	45.5602
	All Targets	Ppm1b	92.0775	98.7355	91.219	94.0107	120.409	99.8514	104.928	108.396	126.918	124.514	132.45	127.961	145.038	122.866	136.714	134.873		135.46	150.235	136.979	140.892	108.662	88.5361	135.196	110.798	124.869	150.511	130.085	135.155	97.9799	126.637	116.483	113.7		109.785	100.341	126.746	112.291	78.2659	78.2659	71.1508	75.8942	67.7301	104.704	82.7813	85.0716	83.7982
	All Targets	Entpd4	74.3703	50.5718	56.5558	60.4993	63.6779	39.6469	41.2831	48.2026	34.1701	54.7314	36.1227	41.6748	34.2071	40.5459	50.1705	41.6412		59.667	61.3092	47.5008	56.159	39.6469	53.1217	52.811	48.5265	59.0896	50.9423	58.0544	56.0288	40.1364	43.5964	35.3375	39.6901		38.9559	32.1091	34.8553	35.3067	40.1364	54.1841	30.1023	41.4742	33.8651	39.2638	57.696	43.6083	55.3231
	All Targets	Stx18	33.6437	40.9391	45.6095	40.0641	27.7867	27.8997	41.2831	32.3232	27.6615	23.2608	12.0409	20.9878	21.8926	28.2593	26.3395	25.4971		32.79	25.4074	30.3784	29.5253	26.4313	38.9559	32.7428	32.71	17.8384	25.4712	30.1023	24.4706	29.512	26.2962	22.2495	26.0193		31.873	24.0818	31.6866	29.2138	48.1636	45.1534	27.3657	40.2276	71.4929	57.587	32.6108	53.8969	44.7466
	All Targets	H2bc8	56.6631	57.7964	25.5413	46.6669	68.309	58.7361	63.6448	63.5633	94.3747	86.202	84.2864	88.2877	79.3605	73.7199	68.9844	74.0216		67.7301	85.612	69.5942	74.3121	49.9257	84.9947	69.7105	68.2103	100.341	74.0979	59.1295	77.8561	70.8289	80.9647	48.4254	66.7397		38.9559	60.2045	44.3612	47.8406	52.1773	48.1636	54.7314	51.6908	37.6278	39.2638	57.696	44.8626	39.0516
	All Targets	Cfdp1	67.2874	57.7964	83.9215	69.6684	50.9423	39.6469	58.4844	49.6912	45.5602	46.5217	60.2045	50.7621	49.2583	46.6892	45.7805	47.2427		54.2916	53.0242	54.6812	53.999	63.1414	58.4338	59.1483	60.2412	35.6768	42.8379	44.0783	40.8643	68.4679	57.4365	41.8814	55.9286		77.9118	60.2045	60.2045	66.107	62.2114	66.225	73.8874	67.4413	48.9162	70.6749	70.2386	63.2766	70.781
	All Targets	Lin7a	42.4973	28.8982	34.6632	35.3529	31.2601	42.5837	46.4435	40.0958	39.0516	53.3631	36.1227	42.8458	30.1023	25.8019	36.3736	30.7593		34.9401	38.1111	38.1111	37.0541	51.3941	30.1023	36.9677	39.488	46.8258	48.6267	37.6278	44.3601	38.9559	40.8284	40.5726	40.119		35.4144	44.15	41.1926	40.2523	48.1636	48.1636	54.7314	50.3529	45.1534	31.4111	50.1705	42.245	48.0009
	All Targets	Hnf4a	84.9947	105.96	96.6922	95.8823	92.6224	110.13	108.368	103.707	182.241	171.036	132.45	161.909	106.726	114.266	125.426	115.473		145.136	136.427	170.672	150.745	105.725	104.473	106.678	105.625	193.992	187.56	170.938	184.164	86.1751	84.4248	92.9244	87.8414		88.5361	80.2727	95.0598	87.9562	82.2795	66.225	82.0971	76.8672	63.9673	28.7935	52.679	48.4799	47.1873
	All Targets	Atp1b3	54.8924	31.3064	29.1901	38.4629	48.6267	58.7361	44.7234	50.6954	43.933	41.0486	12.0409	32.3408	28.734	35.6313	35.1193	33.1615		45.1534	38.6635	39.7681	41.195	32.3049	47.8095	41.1926	40.4357	36.7917	34.7334	33.3275	34.9509	44.8583	46.3644	43.1902	44.8043		28.3316	32.1091	53.8672	38.1026	54.1841	51.1739	43.7851	49.7144	33.8651	49.7342	47.6619	43.7537	52.0688
	All Targets	Dap	210.716	190.246	131.355	177.439	287.129	223.197	242.538	250.955	258.717	276.394	144.491	226.534	239.45	235.904	242.7	239.351		296.185	288.319	298.261	294.255	221.729	223.111	197.513	214.118	337.814	355.438	393.48	362.244	204.223	257.426	223.804	228.484		198.321	200.682	250.324	216.442	114.389	117.399	106.726	112.838	116.646	123.027	122.918	120.864	72.4082
	All Targets	Pxmp2	70.8289	74.6536	102.165	82.5493	119.251	111.599	94.6071	108.486	110.646	128.619	84.2864	107.85	123.146	131.467	143.613	132.742		125.784	137.531	128.142	130.486	121.877	104.473	120.409	115.586	141.592	147.038	129.01	139.213	126.311	104.493	81.1453	103.983		106.243	84.2864	76.0478	88.8592	54.1841	54.1841	71.1508	59.8397	48.9162	54.9694	57.696	53.8605	55.3231
	All Targets	Srsf5	244.36	305.839	238.994	263.064	246.607	265.781	245.979	252.789	247.327	301.023	156.532	234.96	301.023	302.251	315.447	306.24		234.368	252.417	241.923	242.903	245.223	242.589	209.132	232.315	207.371	181.771	241.893	210.345	241.999	217.982	253.906	237.962		184.155	148.505	180.614	171.091	106.361	87.2966	120.409	104.689	97.8324	109.939	85.2898	97.687	70.781
	All Targets	Dnaja3	60.2045	72.2455	58.3802	63.6101	68.309	51.3941	51.6039	57.1023	73.2217	71.1508	60.2045	68.1924	73.8874	71.2625	67.103	70.751		66.655	75.1176	81.7456	74.5061	64.6098	63.746	83.4414	70.599	79.1578	68.309	70.9554	72.8074	61.385	76.1207	58.8958	65.4672		42.4973	24.0818	72.8792	46.4861	50.1705	63.2148	54.7314	56.0389	41.3906	44.499	75.2557	53.7151	46.3738
	All Targets	S100a1	47.8095	43.3473	36.4876	42.5481	37.049	52.8625	43.0032	44.3049	37.4244	56.0997	12.0409	35.1883	72.5191	58.9759	55.1875	62.2275		42.4657	49.7102	45.2915	45.8225	49.9257	54.8924	45.4175	50.0785	46.8258	50.9423	32.2524	43.3402	60.2045	74.7367	68.0573	67.6662		95.619	28.0955	50.6986	58.1377	44.15	36.1227	62.9411	47.7379	52.679	28.7935	47.6619	43.0448	34.1701
	All Targets	D8Ertd738e	63.746	67.4291	60.2045	63.7932	75.2557	67.5466	53.324	65.3754	84.6118	98.5165	84.2864	89.1382	79.3605	83.5492	76.5099	79.8065		62.8922	79.5363	71.8036	71.4107	55.7993	61.9753	63.3732	60.3826	74.6982	69.4668	73.1055	72.4235	79.0922	82.3487	71.9837	77.8082		63.746	52.1773	47.5299	54.4844	48.1636	63.2148	60.2045	57.1943	63.9673	39.2638	52.679	51.97	60.2045
	All Targets	Mob4	35.4144	28.8982	29.1901	31.1676	32.4178	32.3049	36.1227	33.6151	32.543	21.8926	24.0818	26.1725	38.312	27.0306	33.8651	33.0692		31.7149	27.6168	30.3784	29.9034	30.8365	19.4779	30.6304	26.9816	26.7576	37.049	29.0272	30.9446	30.6925	33.9083	27.4847	30.6952		42.4973	16.0545	57.0359	38.5293	28.0955	36.1227	62.9411	42.3864	48.9162	39.2638	45.1534	44.4445	40.6787
	All Targets	Ecd	44.268	62.6127	32.8388	46.5732	40.5223	38.1785	49.8838	42.8615	32.543	34.2071	12.0409	26.2637	42.4168	23.3446	31.3565	32.3727		39.778	33.1401	33.6925	35.5369	27.8997	35.4144	32.7428	32.019	33.447	39.3645	29.0272	33.9462	30.6925	38.7524	41.8814	37.1088		38.9559	36.1227	25.3493	33.476	40.1364	57.1943	30.1023	42.4777	18.8139	44.499	35.1193	32.8108	38.238
	All Targets	Fech	46.0388	43.3473	74.7996	54.7285	71.7823	63.1414	44.7234	59.8824	91.1204	83.4654	48.1636	74.2498	95.78	76.1772	104.731	92.2293		71.4929	66.2802	68.4896	68.7542	70.4834	61.9753	51.7548	61.4045	92.5366	64.8357	75.2557	77.5427	70.8289	81.6567	73.2925	75.2594		113.326	52.1773	44.3612	69.9549	34.1159	39.133	51.9948	41.7479	52.679	52.3518	45.1534	50.0614	22.7801
	All Targets	Pals1	35.4144	52.98	41.9607	43.4517	37.049	51.3941	24.0818	37.5083	30.9158	19.156	36.1227	28.7315	30.1023	34.4026	23.831	29.4453		32.2524	32.0354	30.9308	31.7396	30.8365	33.6437	22.1806	28.8869	28.9874	28.9445	23.6518	27.1946	37.7754	38.7524	22.2495	32.9258		21.2487	40.1364	34.8553	32.0801	50.1705	60.2045	30.1023	46.8258	30.1023	52.3518	45.1534	42.5358	42.3059
	All Targets	Smad5	38.9559	26.49	36.4876	33.9778	26.6289	19.0892	30.9623	25.5602	42.3059	27.3657	24.0818	31.2511	25.9974	29.4879	26.3395	27.2749		28.4897	28.1691	20.9887	25.8825	38.1785	30.1023	25.3493	31.21	42.3662	45.1534	33.3275	40.2824	21.2487	29.0643	34.0287	28.1139		24.7901	32.1091	22.1806	26.3599	40.1364	42.1432	54.7314	45.6703	26.3395	31.4111	27.5938	28.4481	34.1701
	All Targets	Nfyb	60.2045	62.6127	54.7314	59.1829	64.8357	60.2045	68.8052	64.6151	79.7303	80.7288	24.0818	61.5137	67.046	44.2319	58.9503	56.7427		62.8922	60.7569	58.5475	60.7322	45.5205	58.4338	54.9234	52.9593	56.8598	65.9934	55.9042	59.5858	53.1217	41.5204	57.587	50.743		67.2874	56.1909	69.7105	64.3963	54.1841	45.1534	49.2583	49.5319	60.2045	41.8814	40.1364	47.4074	40.6787
	All Targets	5031439G07Rik	44.268	43.3473	65.6777	51.0977	60.2045	58.7361	67.0851	62.0086	52.0688	45.1534	72.2455	56.4892	53.3631	55.2899	55.1875	54.6135		49.4537	51.9195	50.8148	50.7294	61.673	60.2045	50.6986	57.5254	47.9407	59.0468	52.679	53.2221	50.7607	50.5165	66.7485	56.0086		81.4532	72.2455	69.7105	74.4697	64.2182	27.092	65.6777	52.3293	79.0185	81.1453	65.2216	75.1284	67.5267
	All Targets	Bola3	72.5996	55.3882	43.7851	57.2576	67.1512	76.357	56.7643	66.7575	48.8145	34.2071	36.1227	39.7148	46.5217	62.6619	46.4077	51.8637		47.8411	51.9195	51.3672	50.3759	69.015	49.5802	47.5299	55.375	55.745	69.4668	68.8052	64.6723	53.1217	44.9804	48.4254	48.8425		74.3703	64.2182	69.7105	69.433	76.2591	36.1227	49.2583	53.88	52.679	65.4397	45.1534	54.424	44.7466
	All Targets	Rfc1	47.8095	55.3882	56.5558	53.2512	43.9956	54.3309	56.7643	51.6969	37.4244	24.6291	24.0818	28.7118	25.9974	27.0306	39.5092	30.8458		46.2285	43.0822	46.9485	45.4197	38.1785	42.4973	36.9677	39.2145	30.1023	41.6801	39.778	37.1868	40.1364	32.5243	39.2638	37.3082		38.9559	44.15	66.5419	49.8826	66.225	66.225	54.7314	62.3938	60.2045	60.2045	62.7131	61.0407	56.1367
	All Targets	Sh3bp1	49.5802	31.3064	36.4876	39.1247	31.2601	30.8365	37.8429	33.3131	22.7801	23.2608	12.0409	19.3606	35.5754	15.9726	21.9496	24.4992		28.4897	27.0644	27.6168	27.7236	32.3049	24.7901	41.1926	32.7625	26.7576	25.4712	26.877	26.3686	29.512	33.9083	28.7935	30.7379		42.4973	32.1091	38.0239	37.5434	54.1841	57.1943	41.0486	50.809	37.6278	34.0287	45.1534	38.9366	76.476
	All Targets	4930550C14Rik	44.268	38.5309	27.3657	36.7216	37.049	36.7101	30.9623	34.9071	29.2887	23.2608	24.0818	25.5438	15.0511	23.3446	29.4751	22.6236		37.6278	32.0354	37.0065	35.5566	16.1524	24.7901	35.9115	25.618	26.7576	28.9445	22.5767	26.0929	35.4144	31.8323	24.8671	30.7046		35.4144	52.1773	31.6866	39.7594	52.1773	39.133	60.2045	50.5049	56.4418	34.0287	65.2216	51.8973	65.8996
	All Targets	Arel1	60.2045	40.9391	63.8533	54.999	55.5734	57.2677	29.2422	47.3611	39.0516	49.2583	12.0409	33.4503	39.6803	44.2319	39.5092	41.1405		36.0152	48.0532	45.8438	43.3041	46.9889	60.2045	40.1364	49.1099	43.4811	43.9956	50.5288	46.0018	44.8583	51.2085	45.8078	47.2915		49.5802	48.1636	82.3852	60.043	42.1432	39.133	54.7314	45.3358	56.4418	52.3518	62.7131	57.1689	50.4416
	All Targets	Ppfia3	44.268	48.1636	23.7169	38.7162	33.5756	41.1153	34.4026	36.3645	32.543	20.5243	12.0409	21.7027	28.734	20.8873	20.0682	23.2298		35.4777	32.0354	24.3028	30.6053	44.0521	47.8095	48.5861	46.8159	33.447	32.4178	25.8019	30.5556	31.873	36.6763	26.1759	31.5751		31.873	60.2045	38.0239	43.3672	70.2386	57.1943	60.2045	62.5458	56.4418	39.2638	45.1534	46.953	80.5439
	All Targets	Cry1	38.9559	45.7555	41.9607	42.224	38.2067	36.7101	20.6416	31.8528	24.4072	32.8388	36.1227	31.1229	25.9974	24.5733	23.2038	24.5915		26.3395	30.9308	27.6168	28.2957	42.5837	24.7901	46.4737	37.9492	23.4129	24.3134	30.1023	25.9428	33.0535	21.4522	17.0143	23.84		35.4144	28.0955	38.0239	33.8446	40.1364	36.1227	57.468	44.5757	45.1534	36.6462	50.1705	43.99	52.0688
	All Targets	Prrt3	51.3509	62.6127	54.7314	56.2317	32.4178	42.5837	39.563	38.1882	19.5258	31.4706	12.0409	21.0124	19.156	18.43	26.3395	21.3085		41.3906	34.2448	33.1401	36.2585	42.5837	33.6437	32.7428	36.3234	17.8384	30.1023	30.1023	26.0143	27.1511	30.4483	41.8814	33.1603		24.7901	16.0545	22.1806	21.0084	46.1568	60.2045	73.8874	60.0829	41.3906	39.2638	52.679	44.4445	55.3231
	All Targets	Angptl8	97.3897	122.817	107.638	109.282	27.7867	49.9257	29.2422	35.6515	157.834	117.673	240.818	172.108	158.721	90.9212	99.7138	116.452		44.0783	39.7681	40.3205	41.389	41.1153	31.873	69.7105	47.5663	40.1364	59.0468	43.0032	47.3955	63.746	64.3566	51.043	59.7152		88.5361	80.2727	79.2165	82.6751	44.15	57.1943	35.5754	45.6399	48.9162	47.1166	62.7131	52.9153	56.9502
	All Targets	Zkscan3	60.2045	67.4291	51.0826	59.5721	64.8357	58.7361	56.7643	60.112	37.4244	57.468	24.0818	39.6581	41.0486	40.5459	56.4418	46.0121		58.5919	68.4896	62.9662	63.3492	48.4573	46.0388	62.317	52.271	60.2045	57.889	56.9793	58.3576	53.1217	55.3605	81.1453	63.2091		42.4973	52.1773	47.5299	47.4015	42.1432	42.1432	60.2045	48.1636	48.9162	36.6462	50.1705	45.2443	34.9837
	All Targets	Fam162a	51.3509	48.1636	63.8533	54.456	47.469	42.5837	44.7234	44.9254	45.5602	62.9411	72.2455	60.2489	45.1534	56.5186	50.1705	50.6141		47.8411	63.5186	53.0242	54.7946	49.9257	61.9753	55.9797	55.9602	50.1705	55.5734	53.7541	53.166	64.9265	62.9726	53.6606	60.5199		77.9118	28.0955	57.0359	54.3477	54.1841	36.1227	49.2583	46.5217	75.2557	36.6462	55.1875	55.6965	49.6281
	All Targets	Cdhr4	40.7266	24.0818	38.312	34.3735	24.3134	36.7101	17.2013	26.0749	35.7973	23.2608	24.0818	27.7133	17.7877	25.8019	21.3224	21.6374		30.1023	33.6925	25.9598	29.9182	19.0892	37.1852	25.3493	27.2079	28.9874	19.6823	26.877	25.1822	29.512	39.4444	36.6462	35.2009		42.4973	52.1773	28.5179	41.0642	52.1773	63.2148	76.624	64.0053	41.3906	26.1759	77.7642	48.4436	54.5095
	All Targets	4930564D02Rik	37.1852	33.7145	27.3657	32.7551	35.8912	41.1153	27.5221	34.8429	22.7801	28.734	12.0409	21.185	19.156	23.3446	20.6953	21.0653		28.4897	24.8551	23.1981	25.5143	51.3941	28.3316	36.9677	38.8978	28.9874	39.3645	18.2764	28.8761	40.1364	24.2202	22.2495	28.8687		42.4973	48.1636	22.1806	37.6139	54.1841	39.133	54.7314	49.3495	71.4929	70.6749	50.1705	64.1128	68.3403
	All Targets	Fnta	30.1023	28.8982	47.4339	35.4781	34.7334	26.4313	30.9623	30.709	37.4244	50.6266	24.0818	37.3776	38.312	31.9453	32.6108	34.2893		34.9401	29.2738	37.5588	33.9242	19.0892	23.0194	33.799	25.3026	21.1831	33.5756	36.5528	30.4372	23.6096	45.6724	39.2638	36.182		49.5802	24.0818	41.1926	38.2849	30.1023	30.1023	41.0486	33.751	30.1023	20.9407	20.0682	23.7037	27.6615
	All Targets	Dctd	35.4144	26.49	31.0145	30.973	34.7334	33.7733	36.1227	34.8765	27.6615	23.2608	24.0818	25.0014	16.4194	30.7166	23.831	23.6557		28.4897	25.4074	30.9308	28.276	30.8365	28.3316	47.5299	35.566	25.6427	15.0511	16.1262	18.94	29.512	24.9122	22.2495	25.5579		46.0388	20.0682	38.0239	34.7103	52.1773	39.133	41.0486	44.1196	48.9162	54.9694	52.679	52.1882	56.1367
	All Targets	Dag1	35.4144	24.0818	32.8388	30.7784	30.1023	29.3681	22.3617	27.2773	24.4072	21.8926	24.0818	23.4605	35.5754	41.7746	23.831	33.727		38.7029	28.1691	43.0822	36.6514	26.4313	26.5608	38.0239	30.3387	30.1023	28.9445	27.9521	28.9996	42.4973	33.2163	31.4111	35.7082		42.4973	28.0955	38.0239	36.2056	28.0955	75.2557	46.5217	49.9576	56.4418	44.499	65.2216	55.3875	53.6959
	All Targets	Etv5	46.0388	45.7555	31.0145	40.9362	32.4178	44.0521	32.6825	36.3841	35.7973	38.312	12.0409	28.7167	32.8388	23.3446	20.0682	25.4172		36.5528	29.2738	25.9598	30.5954	44.0521	31.873	41.1926	39.0392	17.8384	24.3134	31.1774	24.443	31.873	27.6803	11.7792	23.7775		21.2487	32.1091	28.5179	27.2919	70.2386	33.1125	82.0971	61.8161	33.8651	36.6462	42.6449	37.7187	58.5774
	All Targets	Ap1s1	30.1023	28.8982	32.8388	30.6131	28.9445	36.7101	46.4435	37.366	32.543	28.734	24.0818	28.4529	31.4706	36.8599	38.255	35.5285		32.79	33.6925	24.3028	30.2617	39.6469	30.1023	38.0239	35.9244	24.5278	30.1023	24.7269	26.4523	49.5802	28.3723	24.8671	34.2732		24.7901	44.15	47.5299	38.8233	54.1841	30.1023	30.1023	38.1295	22.5767	41.8814	40.1364	34.8648	37.4244
	All Targets	Dnajb6	92.0775	77.0618	76.624	81.9211	60.2045	73.4202	65.3649	66.3299	82.9846	101.253	108.368	97.5353	50.6266	79.8632	82.7813	71.0903		71.4929	71.8036	70.1466	71.1477	51.3941	58.4338	61.2608	57.0296	72.4684	65.9934	74.1806	70.8808	69.6484	80.2727	68.0573	72.6595		95.619	48.1636	66.5419	70.1082	74.2523	54.1841	62.9411	63.7925	63.9673	54.9694	45.1534	54.6967	72.4082
	All Targets	Dnajc3	90.3068	77.0618	89.3946	85.5878	120.409	140.967	132.45	131.275	144.816	157.353	156.532	152.9	95.78	105.665	104.731	102.059		113.959	105.496	107.705	109.053	102.788	99.1604	102.453	101.467	149.396	153.985	151.586	151.656	99.1604	96.8809	74.6013	90.2142		116.868	80.2727	72.8792	90.0065	90.3068	72.2455	46.5217	69.6913	82.7813	57.587	90.3068	76.8917	51.2552
	All Targets	Srcap	58.4338	52.98	47.4339	52.9492	49.7845	51.3941	63.6448	54.9412	53.6959	49.2583	48.1636	50.3726	46.5217	60.2045	60.2045	55.6436		62.3547	63.5186	57.4429	61.1054	58.7361	31.873	45.4175	45.3422	55.745	69.4668	76.3308	67.1808	74.3703	58.1285	54.9694	62.4894		63.746	60.2045	41.1926	55.0477	46.1568	45.1534	54.7314	48.6805	33.8651	28.7935	30.1023	30.9203	39.0516
	All Targets	Cnot4	24.7901	45.7555	31.0145	33.8533	38.2067	38.1785	39.563	38.6494	19.5258	24.6291	24.0818	22.7456	27.3657	28.2593	26.9666	27.5305		28.4897	42.5298	34.2448	35.0881	36.7101	37.1852	28.5179	34.1377	28.9874	27.7867	24.7269	27.167	27.1511	31.8323	27.4847	28.8227		24.7901	32.1091	41.1926	32.6973	34.1159	36.1227	32.8388	34.3592	33.8651	49.7342	50.1705	44.5899	48.0009
	All Targets	Hs6st1	65.5167	69.8373	74.7996	70.0512	75.2557	61.673	67.0851	68.0046	81.3575	71.1508	36.1227	62.877	90.3068	100.75	96.5781	95.8785		85.469	93.897	85.0596	88.1419	67.5466	56.6631	66.5419	63.5838	98.1111	86.8335	83.8563	89.6003	103.882	83.0408	69.3661	85.4297		70.8289	44.15	69.7105	61.5631	52.1773	54.1841	41.0486	49.1366	86.544	68.0573	62.7131	72.4381	47.1873
	All Targets	Yae1d1	49.5802	33.7145	38.312	40.5356	32.4178	52.8625	36.1227	40.4677	42.3059	32.8388	12.0409	29.0619	28.734	47.9179	31.3565	36.0028		45.691	40.8728	27.6168	38.0602	46.9889	33.6437	38.0239	39.5522	32.3321	34.7334	25.8019	30.9558	37.7754	42.2124	36.6462	38.878		46.0388	32.1091	44.3612	40.8364	62.2114	42.1432	41.0486	48.4677	52.679	60.2045	47.6619	53.5152	37.4244
	All Targets	Rrp12	38.9559	52.98	36.4876	42.8078	45.1534	33.7733	55.0442	44.6569	37.4244	28.734	48.1636	38.1074	27.3657	27.0306	28.848	27.7481		37.0903	30.9308	36.4541	34.8251	41.1153	19.4779	40.1364	33.5765	23.4129	27.7867	33.3275	28.1757	38.9559	39.4444	35.3375	37.9126		56.6631	60.2045	57.0359	57.9678	50.1705	36.1227	65.6777	50.657	56.4418	47.1166	35.1193	46.2259	65.086
	All Targets	Ahcyl1	54.8924	48.1636	62.0289	55.0283	56.7312	55.7993	58.4844	57.005	66.7131	72.5191	24.0818	54.438	57.468	77.4058	61.4588	65.4442		67.1926	71.2513	69.5942	69.346	66.0782	72.5996	47.5299	62.0692	75.8131	82.2024	70.9554	76.3236	53.1217	74.7367	61.5133	63.1239		60.2045	92.3136	41.1926	64.5703	44.15	39.133	32.8388	38.7073	48.9162	49.7342	32.6108	43.7537	39.8652
	All Targets	Ncaph2	24.7901	38.5309	25.5413	29.6208	38.2067	30.8365	37.8429	35.6287	29.2887	34.2071	48.1636	37.2198	28.734	33.1739	30.7294	30.8791		33.8651	38.1111	28.7214	33.5659	41.1153	26.5608	28.5179	32.0647	18.9533	34.7334	29.0272	27.5713	30.6925	29.0643	27.4847	29.0805		42.4973	40.1364	31.6866	38.1068	40.1364	45.1534	46.5217	43.9372	26.3395	23.5583	37.6278	29.1752	45.5602
	All Targets	Grk2	42.4973	24.0818	32.8388	33.1393	34.7334	42.5837	34.4026	37.2399	19.5258	30.1023	48.1636	32.5972	35.5754	29.4879	37.6278	34.2304		41.9282	37.0065	34.2448	37.7265	39.6469	28.3316	29.5742	32.5175	34.5619	20.84	29.0272	28.143	29.512	33.9083	39.2638	34.2281		17.7072	44.15	50.6986	37.5186	40.1364	45.1534	30.1023	38.464	41.3906	28.7935	30.1023	33.4288	35.7973
	All Targets	Zmynd10	15.9365	45.7555	56.5558	39.4159	52.1001	39.6469	55.0442	48.9304	50.4416	42.4168	60.2045	51.021	38.312	35.6313	33.2379	35.7271		50.5288	48.6055	55.2335	51.456	45.5205	33.6437	46.4737	41.8793	64.6641	69.4668	63.4298	65.8536	44.8583	33.9083	30.1023	36.2896		28.3316	8.02727	47.5299	27.9629	40.1364	42.1432	32.8388	38.3728	56.4418	41.8814	47.6619	48.6617	40.6787
	All Targets	Dcaf10	44.268	9.63273	34.6632	29.5213	30.1023	26.4313	27.5221	28.0185	34.1701	25.9974	12.0409	24.0695	24.6291	29.4879	29.4751	27.8641		39.2405	41.9775	29.2738	36.8306	36.7101	37.1852	31.6866	35.194	30.1023	31.2601	25.8019	29.0548	46.0388	33.9083	32.7199	37.5556		42.4973	40.1364	34.8553	39.163	52.1773	45.1534	51.9948	49.7752	71.4929	28.7935	40.1364	46.8076	61.8317
	All Targets	Akr1c13	26.5608	50.5718	52.907	43.3466	46.3112	38.1785	48.1636	44.2178	45.5602	36.9437	60.2045	47.5695	42.4168	43.0032	42.0178	42.4793		44.6159	44.7392	40.3205	43.2252	42.5837	56.6631	57.0359	52.0942	44.596	45.1534	47.3036	45.6843	48.3997	53.9765	43.1902	48.5221		46.0388	32.1091	41.1926	39.7801	46.1568	39.133	38.312	41.2006	30.1023	47.1166	40.1364	39.1184	40.6787
	All Targets	Slc38a4	226.652	255.267	286.428	256.116	261.658	208.513	228.777	232.983	351.464	332.493	313.064	332.34	344.808	387.029	338.023	356.62		347.789	372.274	375.588	365.217	261.376	295.711	320.035	292.374	400.249	378.594	416.056	398.3	267.969	264.346	268.303	266.873		216.028	196.668	167.939	193.545	110.375	108.368	90.3068	103.017	97.8324	88.998	77.7642	88.1982	85.4254
	All Targets	F5	63.746	60.2045	60.2045	61.385	77.5712	76.357	72.2455	75.3912	92.7475	98.5165	72.2455	87.8365	145.038	103.208	87.7983	112.015		89.7693	70.6989	80.641	80.3697	58.7361	81.4532	73.9354	71.3749	86.9621	84.5179	80.6311	84.037	103.882	96.1889	106.012	102.028		67.2874	36.1227	57.0359	53.482	40.1364	24.0818	49.2583	37.8255	33.8651	34.0287	62.7131	43.5356	37.4244
	All Targets	Fam50a	38.9559	38.5309	45.6095	41.0321	32.4178	36.7101	20.6416	29.9232	50.4416	39.6803	36.1227	42.0815	25.9974	25.8019	26.9666	26.2553		36.0152	30.3784	30.3784	32.2574	48.4573	33.6437	29.5742	37.2251	25.6427	41.6801	31.1774	32.8334	41.3168	29.0643	28.7935	33.0582		38.9559	28.0955	41.1926	36.0813	34.1159	33.1125	51.9948	39.7411	41.3906	49.7342	42.6449	44.5899	39.0516
	All Targets	Tcf25	72.5996	65.0209	69.3264	68.9823	81.0446	63.1414	65.3649	69.8503	65.086	60.2045	24.0818	49.7908	60.2045	70.0339	62.0859	64.1081		61.8172	69.0419	67.9372	66.2654	57.2677	49.5802	50.6986	52.5155	76.928	70.6246	63.4298	70.3275	57.8436	53.2845	79.8365	63.6548		42.4973	56.1909	57.0359	51.908	38.1295	39.133	32.8388	36.7004	30.1023	47.1166	45.1534	40.7908	30.1023
	All Targets	Zmat2	42.4973	57.7964	40.1364	46.81	50.9423	48.4573	53.324	50.9079	55.3231	35.5754	60.2045	50.3677	58.8363	51.6039	49.5433	53.3278		47.8411	51.3672	54.6812	51.2965	30.8365	53.1217	41.1926	41.7169	41.2513	43.9956	39.778	41.675	33.0535	52.5925	64.1309	49.9256		24.7901	32.1091	41.1926	32.6973	52.1773	48.1636	49.2583	49.8664	22.5767	39.2638	42.6449	34.8285	39.8652
	All Targets	Pcdhga8	30.1023	40.9391	54.7314	41.9243	28.9445	27.8997	46.4435	34.4292	40.6787	30.1023	48.1636	39.6482	23.2608	27.0306	30.7294	27.007		36.5528	30.3784	34.2448	33.7253	29.3681	23.0194	38.0239	30.1371	30.1023	35.8912	35.4777	33.8237	28.3316	29.7563	40.5726	32.8868		24.7901	20.0682	53.8672	32.9085	64.2182	60.2045	60.2045	61.5424	60.2045	49.7342	62.7131	57.5506	70.781
	All Targets	Acnat1	67.2874	62.6127	78.4483	69.4495	91.4646	88.1042	86.0065	88.5251	112.273	99.8848	96.3273	102.828	68.4143	92.1498	88.4254	82.9965		99.9826	98.868	117.095	105.315	76.357	70.8289	69.7105	72.2988	104.801	114.62	96.7573	105.393	83.8142	75.4287	62.8221	74.0217		99.1604	52.1773	85.5538	78.9638	54.1841	69.2352	41.0486	54.8226	37.6278	47.1166	47.6619	44.1355	42.3059
	All Targets	Rab1a	67.2874	60.2045	67.5021	64.998	68.309	76.357	43.0032	62.5564	99.2561	113.568	96.3273	103.05	106.726	124.095	116.646	115.823		85.469	85.0596	94.4493	88.326	93.9778	81.4532	110.903	95.4447	80.2727	71.7823	83.8563	78.6371	105.063	138.401	113.865	119.11		46.0388	56.1909	85.5538	62.5945	64.2182	39.133	62.9411	55.4308	26.3395	70.6749	42.6449	46.5531	41.4923
	All Targets	Fam98c	26.5608	43.3473	36.4876	35.4652	24.3134	38.1785	25.8019	29.4313	21.1529	30.1023	36.1227	29.126	21.8926	36.8599	28.2209	28.9911		29.5647	34.2448	33.6925	32.5007	33.7733	30.1023	36.9677	33.6144	26.7576	35.8912	22.5767	28.4085	41.3168	28.3723	32.7199	34.1363		38.9559	24.0818	22.1806	28.4061	40.1364	30.1023	35.5754	35.2714	33.8651	41.8814	47.6619	41.1361	47.1873
	All Targets	Rhot1	46.0388	55.3882	45.6095	49.0122	40.5223	46.9889	17.2013	34.9042	40.6787	41.0486	24.0818	35.2697	42.4168	34.4026	34.4922	37.1039		40.3155	37.5588	29.2738	35.716	38.1785	44.268	47.5299	43.3255	33.447	32.4178	46.2285	37.3644	34.234	35.9843	30.1023	33.4402		28.3316	52.1773	38.0239	39.5109	68.2318	51.1739	41.0486	53.4847	33.8651	28.7935	40.1364	34.265	36.6109
	All Targets	Strbp	38.9559	43.3473	31.0145	37.7725	52.1001	35.2417	39.563	42.3016	37.4244	56.0997	48.1636	47.2293	23.2608	30.7166	35.1193	29.6989		36.0152	36.4541	32.5878	35.019	49.9257	47.8095	45.4175	47.7176	33.447	50.9423	29.0272	37.8055	28.3316	32.5243	32.7199	31.1919		53.1217	32.1091	34.8553	40.0287	36.1227	36.1227	38.312	36.8525	45.1534	57.587	42.6449	48.4618	39.8652
	All Targets	Rmnd5b	49.5802	43.3473	45.6095	46.179	34.7334	49.9257	41.2831	41.9807	22.7801	31.4706	24.0818	26.1108	20.5243	24.5733	28.848	24.6485		39.778	22.6457	34.7971	32.407	35.2417	33.6437	43.305	37.3968	26.7576	33.5756	36.5528	32.2953	34.234	27.6803	34.0287	31.981		38.9559	56.1909	44.3612	46.5027	54.1841	54.1841	41.0486	49.8056	52.679	47.1166	57.696	52.4972	58.5774
	All Targets	Gde1	49.5802	57.7964	36.4876	47.9547	68.309	58.7361	53.324	60.1231	76.476	56.0997	60.2045	64.2601	45.1534	36.8599	42.6449	41.5527		48.9162	56.8905	54.1289	53.3119	51.3941	49.5802	54.9234	51.9659	52.4003	90.3068	74.1806	72.2959	42.4973	44.9804	47.1166	44.8648		21.2487	72.2455	50.6986	48.0642	32.1091	51.1739	68.4143	50.5657	45.1534	28.7935	37.6278	37.1916	30.1023
	All Targets	Pgm3	44.268	33.7145	21.8926	33.2917	50.9423	33.7733	34.4026	39.7061	42.3059	34.2071	24.0818	33.5316	39.6803	31.9453	31.9837	34.5364		46.766	52.4719	43.0822	47.44	44.0521	42.4973	36.9677	41.1724	40.1364	39.3645	40.8531	40.118	38.9559	39.4444	57.587	45.3291		31.873	40.1364	50.6986	40.9026	46.1568	48.1636	57.468	50.5961	56.4418	65.4397	55.1875	59.023	49.6281
	All Targets	Mrps5	58.4338	43.3473	45.6095	49.1302	35.8912	36.7101	34.4026	35.668	40.6787	34.2071	36.1227	37.0029	45.1534	47.9179	39.5092	44.1935		37.0903	43.0822	43.0822	41.0849	38.1785	40.7266	40.1364	39.6805	32.3321	40.5223	32.2524	35.0356	30.6925	40.1364	36.6462	35.825		38.9559	32.1091	34.8553	35.3067	40.1364	42.1432	30.1023	37.4606	22.5767	41.8814	27.5938	30.684	43.1195
	All Targets	2410137M14Rik	38.9559	19.2655	27.3657	28.529	32.4178	26.4313	34.4026	31.0839	26.0344	36.9437	12.0409	25.0063	12.3146	20.8873	21.3224	18.1748		34.9401	25.9598	28.1691	29.6897	32.3049	30.1023	34.8553	32.4208	27.8725	23.1556	23.6518	24.8933	34.234	36.6763	40.5726	37.161		28.3316	44.15	25.3493	32.6103	68.2318	69.2352	54.7314	64.0662	71.4929	57.587	57.696	62.2586	75.6625
	All Targets	1600014C10Rik	76.141	98.7355	136.829	103.902	113.462	130.688	104.928	116.359	131.799	171.036	144.491	149.109	114.936	120.409	123.545	119.63		130.085	111.572	127.037	122.898	117.472	99.1604	103.51	106.714	133.788	112.305	111.808	119.3	110.965	107.953	124.335	114.418		81.4532	108.368	91.8911	93.9042	64.2182	93.317	57.468	71.6677	75.2557	62.8221	85.2898	74.4559	78.1032
	All Targets	Herc1	40.7266	36.1227	21.8926	32.914	38.2067	23.4945	30.9623	30.8878	50.4416	32.8388	72.2455	51.842	28.734	24.5733	33.2379	28.8484		34.9401	27.6168	29.8261	30.7943	36.7101	30.1023	55.9797	40.9307	39.0215	32.4178	24.7269	32.0554	36.5949	33.2163	53.6606	41.1573		42.4973	36.1227	50.6986	43.1062	36.1227	42.1432	46.5217	41.5959	45.1534	34.0287	52.679	43.9537	45.5602
	All Targets	Bicral	35.4144	33.7145	40.1364	36.4218	41.6801	39.6469	25.8019	35.7096	21.1529	30.1023	24.0818	25.1123	21.8926	19.6586	25.0852	22.2121		26.3395	33.1401	28.7214	29.4003	46.9889	35.4144	23.2368	35.2134	32.3321	24.3134	33.3275	29.991	33.0535	35.2923	24.8671	31.071		28.3316	40.1364	15.8433	28.1037	42.1432	45.1534	43.7851	43.6939	37.6278	28.7935	27.5938	31.3384	29.2887
	All Targets	Pdzd9	37.1852	36.1227	40.1364	37.8148	30.1023	24.9629	46.4435	33.8362	22.7801	34.2071	36.1227	31.0367	23.2608	22.116	21.3224	22.2331		32.2524	32.5878	25.4074	30.0825	38.1785	38.9559	29.5742	35.5695	15.6086	23.1556	22.5767	20.447	25.9706	20.7602	28.7935	25.1748		46.0388	36.1227	31.6866	37.9494	46.1568	27.092	60.2045	44.4845	33.8651	31.4111	42.6449	35.9737	49.6281
	All Targets	Slc25a10	150.511	101.144	105.814	119.156	121.567	126.283	108.368	118.739	110.646	132.724	96.3273	113.232	166.931	147.44	172.461	162.277		83.8563	100.525	90.0307	91.4707	111.599	102.702	128.859	114.386	88.077	101.885	112.884	100.948	234.916	208.986	197.628	213.843		169.989	132.45	120.409	140.949	72.2455	54.1841	54.7314	60.387	94.0696	54.9694	92.8153	80.6181	42.3059
	All Targets	Erdr1	63.746	96.3273	60.2045	73.4259	172.509	226.134	180.614	193.086	169.224	142.302	120.409	143.978	106.726	92.1498	102.849	100.575		119.334	138.084	140.293	132.57	73.4202	65.5167	54.9234	64.6201	82.5025	91.4646	79.556	84.5077	190.057	152.933	192.393	178.461		95.619	48.1636	72.8792	72.2206	124.423	114.389	134.092	124.301	90.3068	133.497	135.46	119.755	50.4416
	All Targets	Psmd14	61.9753	55.3882	49.2583	55.5406	45.1534	67.5466	68.8052	60.5017	66.7131	45.1534	72.2455	61.3707	69.7825	70.0339	61.4588	67.0917		66.655	53.5765	54.6812	58.3043	55.7993	61.9753	60.2045	59.3264	51.2854	49.7845	47.3036	49.4578	90.8971	78.1967	71.9837	80.3592		77.9118	52.1773	50.6986	60.2625	56.1909	57.1943	41.0486	51.4779	82.7813	49.7342	55.1875	62.5676	56.9502
	All Targets	Ass1	400.183	387.717	457.919	415.273	329.967	234.945	295.862	286.925	559.74	350.281	445.514	451.845	517.212	695.424	525.536	579.39		439.171	765.537	763.327	656.012	552.12	614.441	541.841	569.467	1061.38	766.45	1087.98	971.939	308.106	252.582	291.861	284.183		364.769	140.477	262.999	256.082	116.395	105.358	139.565	120.439	79.0185	109.939	120.409	103.122	109.019
	All Targets	Nln	30.1023	52.98	60.2045	47.7623	34.7334	42.5837	30.9623	36.0931	40.6787	41.0486	12.0409	31.2561	42.4168	29.4879	45.1534	39.0194		33.8651	35.9018	36.4541	35.407	42.5837	37.1852	43.305	41.0246	28.9874	40.5223	31.1774	33.5623	47.2193	47.7484	39.2638	44.7438		35.4144	44.15	47.5299	42.3648	36.1227	60.2045	46.5217	47.6163	26.3395	39.2638	52.679	39.4274	43.933
	All Targets	Cyrib	38.9559	28.8982	34.6632	34.1724	28.9445	33.7733	25.8019	29.5066	37.4244	28.734	36.1227	34.0937	20.5243	19.6586	23.831	21.338		29.5647	27.6168	23.1981	26.7932	35.2417	21.2487	23.2368	26.5757	21.1831	28.9445	21.5016	23.8764	27.1511	29.7563	24.8671	27.2581		21.2487	36.1227	34.8553	30.7422	42.1432	42.1432	51.9948	45.4271	18.8139	34.0287	45.1534	32.6653	45.5602
	All Targets	Cdc123	42.4973	38.5309	34.6632	38.5638	50.9423	54.3309	46.4435	50.5722	30.9158	61.5728	24.0818	38.8568	50.6266	41.7746	35.1193	42.5068		44.0783	50.8148	52.4719	49.1217	49.9257	49.5802	48.5861	49.364	49.0556	38.2067	44.0783	43.7802	47.2193	41.5204	44.499	44.4129		63.746	36.1227	53.8672	51.2453	46.1568	54.1841	65.6777	55.3395	63.9673	62.8221	45.1534	57.3143	48.8145
	All Targets	Dpep2	33.6437	40.9391	45.6095	40.0641	30.1023	39.6469	30.9623	33.5705	37.4244	15.0511	36.1227	29.5328	28.734	25.8019	24.4581	26.3313		34.4026	28.7214	37.5588	33.5609	51.3941	31.873	30.6304	37.9658	26.7576	24.3134	23.6518	24.9076	27.1511	32.5243	47.1166	35.5973		42.4973	32.1091	34.8553	36.4872	46.1568	45.1534	38.312	43.2074	48.9162	36.6462	32.6108	39.3911	50.4416
	All Targets	Gaa	56.6631	55.3882	62.0289	58.0267	52.1001	63.1414	57.6207	57.6207	63.4588	62.9411	63.2	63.2	68.4143	77.4058	64.5945	70.1382		55.9042	55.2927	54.6812	55.2927	41.3324	47.8095	34.8553	41.3324	49.0556	45.1534	41.9282	45.379	37.0825	40.1364	34.0287	37.0825		49.5802	64.2182	50.6986	54.8323	42.1432	66.225	41.0486	49.8056	52.679	36.6462	30.1023	39.8092	40.6787
	All Targets	Tcf7l2	30.1023	31.3064	23.7169	28.3752	38.2067	27.8997	51.6039	39.2368	39.0516	21.8926	24.0818	28.342	41.0486	27.0306	29.4751	32.5181		32.2524	28.1691	32.0354	30.819	30.8365	44.268	41.1926	38.7657	39.0215	24.3134	38.7029	34.0126	20.0682	27.6803	24.8671	24.2052		28.3316	32.1091	38.0239	32.8215	34.1159	42.1432	30.1023	35.4538	22.5767	41.8814	20.0682	28.1754	25.2208
	All Targets	Pold2	37.1852	48.1636	40.1364	41.8284	40.5223	41.1153	29.2422	36.9599	37.4244	34.2071	24.0818	31.9045	25.9974	39.3173	36.3736	33.8961		36.5528	29.2738	37.0065	34.2777	49.9257	31.873	45.4175	42.4054	25.6427	21.9978	37.6278	28.4228	42.4973	49.8245	43.1902	45.1707		49.5802	28.0955	38.0239	38.5665	50.1705	39.133	68.4143	52.5726	52.679	57.587	40.1364	50.1341	69.9674
	All Targets	Ndufa7	67.2874	96.3273	91.219	84.9446	78.729	120.409	103.208	100.782	112.273	123.146	120.409	118.609	116.304	106.894	111.629	111.609		91.9194	98.868	109.915	100.234	96.9146	92.0775	107.734	98.9089	121.524	123.882	93.5321	112.979	106.243	131.481	112.556	116.76		102.702	92.3136	117.24	104.085	78.2659	63.2148	62.9411	68.1406	75.2557	83.7628	82.7813	80.5999	52.0688
	All Targets	Surf1	56.6631	38.5309	45.6095	46.9345	33.5756	38.1785	44.7234	38.8258	24.4072	36.9437	60.2045	40.5185	50.6266	23.3446	35.7464	36.5725		39.778	44.7392	43.6345	42.7172	26.4313	35.4144	54.9234	38.923	28.9874	27.7867	44.0783	33.6175	30.6925	55.3605	43.1902	43.0811		56.6631	28.0955	47.5299	44.0962	34.1159	30.1023	46.5217	36.9133	37.6278	31.4111	37.6278	35.5556	46.3738
	All Targets	Rp9	49.5802	45.7555	36.4876	43.9411	37.049	39.6469	56.7643	44.4867	56.9502	43.7851	12.0409	37.5921	49.2583	34.4026	37.0007	40.2205		45.1534	47.5008	54.1289	48.9277	58.7361	35.4144	41.1926	45.1144	41.2513	50.9423	55.9042	49.3659	54.3021	44.2884	24.8671	41.1525		49.5802	64.2182	57.0359	56.9448	58.1977	42.1432	57.468	52.603	45.1534	49.7342	45.1534	46.6803	57.7638
	All Targets	Klf6	30.1023	40.9391	49.2583	40.0999	34.7334	48.4573	43.0032	42.0647	17.8986	31.4706	24.0818	24.4837	20.5243	20.8873	29.4751	23.6289		31.1774	30.3784	23.1981	28.2513	44.0521	31.873	40.1364	38.6872	21.1831	26.6289	27.9521	25.2547	35.4144	27.6803	22.2495	28.4481		17.7072	48.1636	25.3493	30.4067	46.1568	42.1432	27.3657	38.5552	18.8139	47.1166	37.6278	34.5195	43.933
	All Targets	Tmem18	49.5802	21.6736	34.6632	35.3057	26.6289	35.2417	29.2422	30.3709	21.1529	23.2608	12.0409	18.8182	15.0511	15.9726	23.831	18.2849		30.6398	25.4074	36.4541	30.8338	23.4945	33.6437	44.3612	33.8331	33.447	37.049	26.877	32.4577	16.5267	21.4522	27.4847	21.8212		31.873	40.1364	31.6866	34.5653	44.15	45.1534	43.7851	44.3628	30.1023	44.499	52.679	42.4268	51.2552
	All Targets	Pmvk	51.3509	26.49	47.4339	41.7583	28.9445	29.3681	24.0818	27.4648	27.6615	24.6291	24.0818	25.4575	45.1534	43.0032	43.8991	44.0186		32.79	46.3962	38.6635	39.2832	44.0521	47.8095	43.305	45.0555	37.9066	47.469	44.0783	43.1513	37.7754	46.3644	41.8814	42.0071		53.1217	68.2318	47.5299	56.2945	80.2727	27.092	43.7851	50.3833	45.1534	81.1453	40.1364	55.4783	52.8824
	All Targets	Sh3glb1	65.5167	52.98	52.907	57.1346	64.8357	58.7361	60.2045	61.2588	50.4416	49.2583	48.1636	49.2878	60.2045	41.7746	70.2386	57.4059		61.8172	51.3672	56.8905	56.6916	58.7361	44.268	45.4175	49.4739	56.8598	68.309	58.0544	61.0744	56.6631	63.6646	34.0287	51.4521		84.9947	48.1636	72.8792	68.6792	60.2045	54.1841	46.5217	53.6368	56.4418	39.2638	40.1364	45.2807	49.6281
	All Targets	Taco1	47.8095	38.5309	38.312	41.5508	45.1534	27.8997	37.8429	36.9653	55.3231	38.312	24.0818	39.239	41.0486	44.2319	48.2891	44.5232		43.0032	45.2915	28.1691	38.8213	33.7733	53.1217	34.8553	40.5834	21.1831	33.5756	45.1534	33.304	57.8436	49.1324	45.8078	50.9279		38.9559	40.1364	28.5179	35.8701	52.1773	42.1432	46.5217	46.9474	15.0511	44.499	40.1364	33.2288	36.6109
	All Targets	Rrp15	42.4973	48.1636	58.3802	49.6804	43.9956	48.4573	37.8429	43.4319	42.3059	24.6291	36.1227	34.3526	35.5754	40.5459	35.7464	37.2893		38.1654	35.9018	37.5588	37.2087	44.0521	37.1852	27.4617	36.233	39.0215	37.049	36.5528	37.5411	34.234	42.9044	41.8814	39.6733		31.873	24.0818	34.8553	30.27	76.2591	39.133	60.2045	58.5322	52.679	34.0287	52.679	46.4622	63.4588
	All Targets	Hspb1	35.4144	38.5309	31.0145	34.9866	67.1512	66.0782	86.0065	73.0786	56.9502	69.7825	48.1636	58.2988	31.4706	43.0032	40.1364	38.2034		51.6039	45.8438	46.3962	47.948	32.3049	47.8095	49.6423	43.2522	63.5492	48.6267	47.3036	53.1599	48.3997	46.3644	64.1309	52.965		49.5802	44.15	82.3852	58.7051	46.1568	48.1636	49.2583	47.8596	48.9162	36.6462	50.1705	45.2443	41.4923
	All Targets	Gtf2i	58.4338	67.4291	40.1364	55.3331	59.0468	69.015	44.7234	57.595	60.2045	54.7314	60.2045	58.3802	73.8874	54.0612	68.9844	65.6443		77.9434	67.3849	63.5186	69.6156	45.5205	42.4973	41.1926	43.0701	52.4003	61.3623	63.4298	59.0641	67.2874	59.5125	56.2782	61.026		56.6631	48.1636	60.2045	55.0104	44.15	42.1432	51.9948	46.096	63.9673	44.499	280.955	129.807	39.8652
	All Targets	Colgalt1	38.9559	40.9391	31.0145	36.9698	59.0468	39.6469	51.6039	50.0992	50.4416	51.9948	48.1636	50.2	39.6803	46.6892	43.272	43.2138		52.1414	34.7971	53.0242	46.6542	67.5466	31.873	47.5299	48.9832	52.4003	56.7312	50.5288	53.2201	69.6484	44.9804	43.1902	52.6063		38.9559	48.1636	60.2045	49.108	48.1636	27.092	43.7851	39.6803	67.7301	34.0287	42.6449	48.1346	48.8145
	All Targets	Btbd18	33.6437	21.6736	45.6095	33.6423	19.6823	29.3681	34.4026	27.8176	27.6615	16.4194	36.1227	26.7346	15.0511	22.116	16.9325	18.0332		32.79	22.0934	28.7214	27.8683	26.4313	30.1023	35.9115	30.815	23.4129	19.6823	32.2524	25.1159	33.0535	33.2163	41.8814	36.0504		24.7901	52.1773	34.8553	37.2742	46.1568	51.1739	65.6777	54.3361	48.9162	52.3518	50.1705	50.4795	65.086
	All Targets	Oaf	86.7654	113.185	91.219	97.0563	138.934	114.535	134.17	129.213	180.614	191.56	96.3273	156.167	147.775	142.525	147.376	145.892		154.812	172.329	195.527	174.222	110.13	86.7654	114.072	103.656	188.418	214.189	205.341	202.649	129.853	129.405	115.174	124.811		81.4532	72.2455	117.24	90.313	50.1705	66.225	51.9948	56.1301	63.9673	62.8221	70.2386	65.676	48.0009
	All Targets	Gpr182	63.746	40.9391	41.9607	48.8819	57.889	36.7101	39.563	44.7207	27.6615	45.1534	24.0818	32.2989	35.5754	41.7746	31.9837	36.4446		37.6278	34.2448	38.6635	36.8454	35.2417	37.1852	45.4175	39.2814	35.6768	39.3645	45.1534	40.0649	30.6925	45.6724	32.7199	36.3616		56.6631	52.1773	53.8672	54.2359	38.1295	48.1636	46.5217	44.2716	37.6278	31.4111	25.0852	31.3747	41.4923
	All Targets	Ppdpf	102.702	101.144	74.7996	92.8817	113.462	132.156	122.129	122.583	125.291	103.99	72.2455	100.509	105.358	116.723	115.392	112.491		118.259	120.961	129.799	123.006	126.283	106.243	104.566	112.364	112.605	135.46	137.61	128.558	101.521	100.341	69.3661	90.4095		77.9118	112.382	88.7225	93.0054	64.2182	60.2045	95.78	73.4009	94.0696	75.9101	72.7472	80.9089	57.7638
	All Targets	Scoc	28.3316	43.3473	36.4876	36.0555	33.5756	30.8365	29.2422	31.2181	21.1529	32.8388	36.1227	30.0382	16.4194	23.3446	30.1023	23.2888		32.2524	25.9598	34.7971	31.0031	46.9889	30.1023	40.1364	39.0759	37.9066	21.9978	39.778	33.2275	36.5949	33.9083	20.9407	30.4813		60.2045	36.1227	28.5179	41.6151	28.0955	57.1943	41.0486	42.1128	41.3906	47.1166	35.1193	41.2088	43.1195
	All Targets	Ero1b	38.9559	14.4491	21.8926	25.0992	38.2067	39.6469	17.2013	31.685	22.7801	45.1534	12.0409	26.6581	25.9974	22.116	22.5767	23.5634		41.3906	40.3205	40.3205	40.6772	22.0261	21.2487	28.5179	23.9309	39.0215	33.5756	35.4777	36.0249	23.6096	26.9882	32.7199	27.7726		28.3316	12.0409	34.8553	25.0759	30.1023	18.0614	41.0486	29.7374	37.6278	28.7935	22.5767	29.666	26.848
	All Targets	Rnf215	47.8095	36.1227	34.6632	39.5318	27.7867	38.1785	30.9623	32.3092	27.6615	27.3657	12.0409	22.3561	28.734	24.5733	27.5938	26.967		40.3155	26.5121	23.7504	30.1927	32.3049	49.5802	58.0921	46.6591	20.0682	25.4712	25.8019	23.7804	38.9559	35.2923	27.4847	33.911		28.3316	52.1773	22.1806	34.2298	38.1295	63.2148	51.9948	51.1131	60.2045	52.3518	32.6108	48.389	55.3231
	All Targets	Get4	23.0194	36.1227	29.1901	29.4441	20.84	39.6469	37.8429	32.7766	26.0344	36.9437	12.0409	25.0063	23.2608	35.6313	24.4581	27.7834		32.79	22.0934	30.9308	28.6047	27.8997	42.4973	36.9677	35.7882	34.5619	35.8912	24.7269	31.7266	30.6925	34.6003	43.1902	36.161		42.4973	36.1227	38.0239	38.8813	36.1227	33.1125	27.3657	32.2003	33.8651	36.6462	62.7131	44.4081	30.1023
	All Targets	Fgg	798.596	794.7	751.645	781.647	955.168	847.269	954.672	919.036	1851.7	1695.31	1505.11	1684.04	1414.81	1514.94	1367.77	1432.51		1442.76	1811.66	1745.93	1666.78	929.499	1088.99	923.136	980.543	2067.02	1808.45	2086.73	1987.4	910.151	882.308	882.127	891.529		966.814	818.782	947.429	911.008	473.609	415.411	363.964	417.661	481.636	492.107	637.165	536.969	301.023
	All Targets	Lbp	47.8095	52.98	51.0826	50.624	45.1534	54.3309	36.1227	45.2024	76.476	75.2557	84.2864	78.6727	23.2608	27.0306	40.7635	30.3517		67.7301	64.6232	53.0242	61.7925	41.1153	63.746	57.0359	53.9657	75.8131	79.8868	79.556	78.4186	41.3168	42.9044	53.6606	45.9606		60.2045	52.1773	38.0239	50.1352	50.1705	39.133	60.2045	49.836	48.9162	41.8814	75.2557	55.3511	44.7466
	All Targets	Ctdspl2	26.5608	40.9391	49.2583	38.9194	28.9445	33.7733	36.1227	32.9468	42.3059	24.6291	24.0818	30.3389	20.5243	20.8873	21.9496	21.1204		23.1142	33.6925	24.8551	27.2206	35.2417	28.3316	28.5179	30.6971	24.5278	26.6289	20.4265	23.8611	30.6925	32.5243	26.1759	29.7976		7.08289	36.1227	50.6986	31.3014	44.15	36.1227	43.7851	41.3526	56.4418	41.8814	37.6278	45.317	48.0009
	All Targets	Vps13b	35.4144	50.5718	58.3802	48.1221	57.889	33.7733	36.1227	42.595	37.4244	39.6803	72.2455	49.7834	34.2071	51.6039	53.9332	46.5814		49.9913	46.3962	49.7102	48.6992	45.5205	38.9559	40.1364	41.5376	39.0215	38.2067	49.4537	42.2273	56.6631	42.9044	35.3375	44.9683		46.0388	60.2045	57.0359	54.4264	50.1705	18.0614	32.8388	33.6902	41.3906	60.2045	32.6108	44.7353	47.1873
	All Targets	Rb1	38.9559	40.9391	41.9607	40.6186	42.8379	38.1785	39.563	40.1931	27.6615	39.6803	12.0409	26.4609	17.7877	22.116	26.3395	22.0811		28.4897	23.7504	29.2738	27.1713	32.3049	35.4144	31.6866	33.1353	36.7917	50.9423	25.8019	37.8453	28.3316	26.9882	36.6462	30.6553		24.7901	16.0545	34.8553	25.2333	48.1636	60.2045	32.8388	47.069	52.679	54.9694	37.6278	48.4254	52.8824
	All Targets	Prorsd1	42.4973	57.7964	51.0826	50.4588	43.9956	60.2045	37.8429	47.3477	47.1873	46.5217	12.0409	35.25	51.9948	34.4026	45.1534	43.8503		47.8411	51.9195	51.9195	50.56	46.9889	44.268	51.7548	47.6706	40.1364	42.8379	40.8531	41.2758	59.0241	44.9804	53.6606	52.555		49.5802	40.1364	47.5299	45.7488	58.1977	42.1432	65.6777	55.3395	67.7301	47.1166	40.1364	51.661	57.7638
	All Targets	Trim26	38.9559	43.3473	43.7851	42.0294	32.4178	38.1785	24.0818	31.5594	24.4072	35.5754	24.0818	28.0215	28.734	25.8019	23.2038	25.9133		39.2405	29.8261	44.7392	37.9352	41.1153	21.2487	29.5742	30.646	24.5278	30.1023	22.5767	25.7356	33.0535	33.9083	36.6462	34.536		38.9559	24.0818	25.3493	29.4623	38.1295	45.1534	46.5217	43.2682	52.679	26.1759	42.6449	40.4999	28.4751
	All Targets	Cgas	30.1023	45.7555	51.0826	42.3135	34.7334	42.5837	36.1227	37.8133	27.6615	36.9437	72.2455	45.6169	10.9463	34.4026	28.2209	24.5233		26.877	37.5588	29.8261	31.4206	36.7101	12.3951	35.9115	28.3389	24.5278	28.9445	19.3515	24.2746	34.234	29.0643	27.4847	30.261		38.9559	52.1773	60.2045	50.4459	64.2182	48.1636	51.9948	54.7922	67.7301	54.9694	52.679	58.4595	66.7131
	All Targets	Vmn2r2	33.6437	45.7555	27.3657	35.5883	35.8912	27.8997	32.6825	32.1578	30.9158	31.4706	12.0409	24.8091	19.156	19.6586	27.5938	22.1361		24.7269	29.2738	34.2448	29.4151	26.4313	30.1023	32.7428	29.7588	25.6427	21.9978	27.9521	25.1975	23.6096	20.7602	26.1759	23.5152		35.4144	12.0409	44.3612	30.6055	40.1364	36.1227	24.6291	33.6294	52.679	68.0573	35.1193	51.9519	43.1195
	All Targets	Ipo4	44.268	36.1227	29.1901	36.527	48.6267	36.7101	41.2831	42.2067	61.8317	45.1534	12.0409	39.6753	23.2608	35.6313	37.6278	32.1733		42.4657	40.8728	46.3962	43.2449	38.1785	40.7266	42.2488	40.3846	37.9066	41.6801	33.3275	37.6381	46.0388	38.7524	43.1902	42.6604		24.7901	24.0818	41.1926	30.0215	44.15	45.1534	30.1023	39.8019	33.8651	31.4111	57.696	40.9907	34.1701
	All Targets	Cyp4a14	88.5361	105.96	133.18	109.225	53.2579	49.9257	44.7234	49.3023	52.0688	41.0486	12.0409	35.0528	42.4168	52.8326	35.7464	43.6653		26.3395	28.1691	25.4074	26.6387	145.372	146.97	167.939	153.427	18.9533	31.2601	22.5767	24.2633	141.658	148.781	129.571	140.003		131.033	156.532	167.939	151.835	116.395	87.2966	98.5165	100.736	90.3068	112.556	62.7131	88.5254	61.0181
	All Targets	Slc25a12	30.1023	14.4491	18.2438	20.9317	39.3645	30.8365	25.8019	32.001	26.0344	20.5243	24.0818	23.5468	19.156	27.0306	30.1023	25.4296		28.4897	23.1981	35.3495	29.0124	22.0261	17.7072	25.3493	21.6942	25.6427	26.6289	33.3275	28.533	20.0682	27.6803	26.1759	24.6414		46.0388	24.0818	53.8672	41.3293	40.1364	33.1125	8.20971	27.1529	37.6278	26.1759	40.1364	34.6467	36.6109
	All Targets	Sucla2	86.7654	62.6127	76.624	75.334	77.5712	93.9778	68.8052	80.1181	66.7131	84.8337	24.0818	58.5429	105.358	117.952	97.8324	107.047		85.469	91.6877	88.926	88.6942	102.788	100.931	83.4414	95.7203	80.2727	61.3623	72.0304	71.2218	69.6484	105.185	87.6892	87.5075		88.5361	80.2727	76.0478	81.6189	46.1568	42.1432	41.0486	43.1162	26.3395	44.499	72.7472	47.8619	44.7466
	All Targets	N4bp2	38.9559	38.5309	36.4876	37.9915	27.7867	54.3309	39.563	40.5602	39.0516	34.2071	36.1227	36.4605	41.0486	20.8873	18.1868	26.7075		34.4026	34.7971	34.2448	34.4815	45.5205	37.1852	39.0801	40.5953	37.9066	38.2067	29.0272	35.0468	29.512	26.2962	19.6319	25.1467		35.4144	32.1091	28.5179	32.0138	28.0955	42.1432	38.312	36.1835	18.8139	54.9694	40.1364	37.9732	43.933
	All Targets	Traf3ip1	33.6437	45.7555	27.3657	35.5883	37.049	24.9629	43.0032	35.005	32.543	27.3657	12.0409	23.9832	24.6291	24.5733	17.5597	22.254		37.0903	35.3495	23.1981	31.8793	27.8997	21.2487	23.2368	24.1284	24.5278	24.3134	33.3275	27.3896	24.7901	29.7563	26.1759	26.9074		46.0388	20.0682	22.1806	29.4292	44.15	36.1227	30.1023	36.7917	48.9162	47.1166	55.1875	50.4068	50.4416
	All Targets	Ifnar2	40.7266	38.5309	51.0826	43.4467	38.2067	48.4573	34.4026	40.3555	39.0516	47.89	12.0409	32.9942	32.8388	44.2319	43.8991	40.3233		36.0152	40.3205	39.2158	38.5172	46.9889	37.1852	34.8553	39.6764	47.9407	42.8379	37.6278	42.8021	51.9412	47.7484	51.043	50.2442		77.9118	32.1091	66.5419	58.8542	48.1636	54.1841	32.8388	45.0622	26.3395	60.2045	47.6619	44.7353	43.933
	All Targets	Hsph1	21.2487	60.2045	45.6095	42.3542	47.469	61.673	44.7234	51.2884	43.933	45.1534	12.0409	33.7091	28.734	25.8019	31.3565	28.6308		40.8531	39.2158	41.4251	40.498	38.1785	49.5802	34.8553	40.8713	42.3662	32.4178	47.3036	40.6959	44.8583	44.2884	31.4111	40.1859		38.9559	44.15	47.5299	43.5453	46.1568	54.1841	32.8388	44.3933	63.9673	31.4111	52.679	49.3525	39.8652
	All Targets	Ugt2b38	100.931	113.185	100.341	104.819	106.516	127.751	108.368	114.212	187.122	177.877	180.614	181.871	223.03	202.73	233.293	219.684		129.547	139.741	139.188	136.159	123.346	138.116	118.297	126.586	120.409	121.567	110.733	117.57	166.448	175.078	159.673	167.066		88.5361	96.3273	120.409	101.757	60.2045	45.1534	54.7314	53.3631	67.7301	86.3804	90.3068	81.4725	46.3738
	All Targets	Tent5a	47.8095	26.49	38.312	37.5372	33.5756	30.8365	17.2013	27.2045	26.0344	35.5754	12.0409	24.5502	21.8926	30.7166	20.6953	24.4348		34.4026	27.0644	31.4831	30.9834	46.9889	35.4144	33.799	38.7341	24.5278	25.4712	29.0272	26.342	28.3316	31.8323	23.5583	27.9074		10.6243	36.1227	22.1806	22.9759	36.1227	42.1432	30.1023	36.1227	41.3906	34.0287	30.1023	35.1739	46.3738
	All Targets	Extl2	53.1217	40.9391	40.1364	44.7324	33.5756	32.3049	29.2422	31.7076	17.8986	24.6291	24.0818	22.2032	19.156	19.6586	26.3395	21.718		33.3275	34.2448	32.0354	33.2026	32.3049	35.4144	40.1364	35.9519	25.6427	28.9445	29.0272	27.8715	25.9706	36.6763	28.7935	30.4801		49.5802	28.0955	28.5179	35.3979	54.1841	57.1943	41.0486	50.809	30.1023	31.4111	40.1364	33.8832	45.5602
	All Targets	Slc17a8	26.5608	40.9391	67.5021	45.0007	46.3112	30.8365	29.2422	35.4633	37.4244	36.9437	36.1227	36.8303	30.1023	30.7166	29.4751	30.098		29.5647	34.2448	31.4831	31.7642	39.6469	44.268	41.1926	41.7025	24.5278	30.1023	25.8019	26.8107	29.512	26.9882	17.0143	24.5049		17.7072	44.15	22.1806	28.0126	54.1841	27.092	38.312	39.8627	37.6278	39.2638	42.6449	39.8455	40.6787
	All Targets	Stim2	38.9559	36.1227	43.7851	39.6212	39.3645	30.8365	37.8429	36.0146	21.1529	24.6291	36.1227	27.3016	25.9974	29.4879	28.2209	27.9021		32.2524	27.0644	35.9018	31.7396	32.3049	21.2487	30.6304	28.0613	20.0682	34.7334	40.8531	31.8849	31.873	26.9882	26.1759	28.3457		53.1217	16.0545	34.8553	34.6772	38.1295	51.1739	35.5754	41.6263	41.3906	44.499	27.5938	37.8278	35.7973
	All Targets	Nap1l4	40.7266	28.8982	34.6632	34.7627	34.7334	36.7101	27.5221	32.9885	24.4072	35.5754	24.0818	28.0215	36.9437	39.3173	38.255	38.172		30.1023	37.0065	32.5878	33.2322	44.0521	30.1023	38.0239	37.3928	33.447	31.2601	34.4026	33.0365	31.873	36.6763	35.3375	34.6289		24.7901	24.0818	28.5179	25.7966	52.1773	15.0511	30.1023	32.4436	30.1023	34.0287	30.1023	31.4111	45.5602
	All Targets	Nop53	53.1217	74.6536	45.6095	57.7949	74.0979	66.0782	67.0851	69.087	74.8489	68.4143	120.409	87.8907	80.7288	65.1192	67.7301	71.1927		63.9673	75.6699	78.9839	72.8737	63.1414	84.9947	87.6663	78.6008	83.6174	77.5712	64.5049	75.2312	59.0241	68.5086	44.499	57.3439		67.2874	84.2864	53.8672	68.4803	46.1568	42.1432	35.5754	41.2918	33.8651	54.9694	55.1875	48.0073	52.8824
	All Targets	Sgf29	37.1852	50.5718	43.7851	43.8474	24.3134	35.2417	32.6825	30.7458	37.4244	39.6803	12.0409	29.7152	35.5754	28.2593	28.848	30.8942		41.9282	37.0065	45.8438	41.5928	54.3309	37.1852	36.9677	42.8279	30.1023	34.7334	31.1774	32.0043	33.0535	29.7563	36.6462	33.152		53.1217	20.0682	38.0239	37.0713	40.1364	21.0716	54.7314	38.6465	45.1534	23.5583	35.1193	34.6103	34.9837
	All Targets	Mbd3	46.0388	79.47	69.3264	64.9451	76.4135	89.5726	94.6071	86.8644	91.1204	84.8337	120.409	98.7877	56.0997	63.8905	73.3743	64.4548		77.4058	56.8905	81.1933	71.8299	64.6098	46.0388	68.6543	59.7676	73.5833	91.4646	81.7062	82.2514	72.0094	73.3527	66.7485	70.7035		67.2874	68.2318	60.2045	65.2413	58.1977	60.2045	41.0486	53.1503	75.2557	52.3518	55.1875	60.9317	34.1701
	All Targets	Rab11fip1	47.8095	38.5309	52.907	46.4158	42.8379	51.3941	37.8429	44.0249	53.6959	43.7851	36.1227	44.5346	32.8388	30.7166	30.7294	31.4283		45.1534	45.8438	44.1868	45.0614	49.9257	44.268	49.6423	47.9454	40.1364	45.1534	39.778	41.6893	54.3021	54.6685	62.8221	57.2643		53.1217	52.1773	44.3612	49.8867	50.1705	72.2455	43.7851	55.4003	63.9673	57.587	70.2386	63.931	87.8661
	All Targets	Upf3a	33.6437	43.3473	36.4876	37.8262	45.1534	36.7101	36.1227	39.3287	45.5602	30.1023	24.0818	33.2481	28.734	27.0306	27.5938	27.7861		31.7149	35.9018	29.2738	32.2968	29.3681	44.268	29.5742	34.4034	33.447	37.049	29.0272	33.1744	35.4144	37.3683	44.499	39.0939		60.2045	52.1773	34.8553	49.079	56.1909	54.1841	62.9411	57.772	48.9162	36.6462	62.7131	49.4252	50.4416
	All Targets	Ndufaf3	28.3316	31.3064	27.3657	29.0012	28.9445	36.7101	36.1227	33.9258	43.933	35.5754	48.1636	42.5574	16.4194	31.9453	26.3395	24.9014		32.2524	23.7504	31.4831	29.162	30.8365	30.1023	30.6304	30.523	23.4129	26.6289	23.6518	24.5645	30.6925	23.5282	22.2495	25.4901		21.2487	20.0682	28.5179	23.2783	36.1227	48.1636	38.312	40.8661	30.1023	23.5583	50.1705	34.6103	65.086
	All Targets	Inpp5a	46.0388	48.1636	43.7851	45.9958	39.3645	26.4313	32.6825	32.8261	27.6615	36.9437	12.0409	25.5487	31.4706	25.8019	29.4751	28.9159		29.5647	30.9308	39.2158	33.2371	33.7733	35.4144	26.4055	31.8644	31.2172	25.4712	24.7269	27.1384	25.9706	33.9083	30.1023	29.9937		17.7072	24.0818	12.6746	18.1546	46.1568	48.1636	38.312	44.2108	41.3906	34.0287	35.1193	36.8462	21.9665
	All Targets	Eif3e	95.619	60.2045	69.3264	75.05	86.8335	104.257	89.4468	93.5123	55.3231	62.9411	60.2045	59.4896	76.624	95.8358	96.5781	89.6793		92.457	74.5653	87.8213	84.9479	61.673	79.6825	70.7667	70.7074	70.2386	79.8868	89.2317	79.7857	68.4679	74.7367	60.2045	67.803		84.9947	52.1773	53.8672	63.6797	64.2182	60.2045	57.468	60.6302	52.679	70.6749	57.696	60.35	56.9502
	All Targets	Acpp	24.7901	24.0818	38.312	29.0613	28.9445	26.4313	29.2422	28.206	13.0172	16.4194	48.1636	25.8668	19.156	12.2866	17.5597	16.3341		33.3275	23.1981	25.4074	27.311	26.4313	35.4144	27.4617	29.7691	30.1023	23.1556	26.877	26.7116	18.8877	26.9882	17.0143	20.9634		35.4144	44.15	44.3612	41.3086	50.1705	39.133	51.9948	47.0994	37.6278	57.587	42.6449	45.9532	46.3738
	All Targets	Sec11c	40.7266	48.1636	43.7851	44.2251	38.2067	38.1785	37.8429	38.076	29.2887	36.9437	36.1227	34.1184	23.2608	29.4879	26.3395	26.3628		41.3906	44.1868	32.0354	39.2043	29.3681	17.7072	29.5742	25.5498	39.0215	46.3112	40.8531	42.0619	31.873	31.8323	41.8814	35.1956		70.8289	28.0955	41.1926	46.7056	54.1841	39.133	49.2583	47.5251	41.3906	60.2045	30.1023	43.8991	54.5095
	All Targets	Plin2	180.614	187.838	187.911	185.454	294.076	315.707	330.265	313.349	302.65	348.913	228.777	293.447	431.01	502.524	494.806	476.113		335.963	315.383	326.43	325.925	349.48	286.857	339.047	325.128	258.657	228.083	242.968	243.236	701.206	703.77	651.78	685.585		332.896	284.968	475.299	364.388	104.355	126.43	84.8337	105.206	176.851	196.319	173.088	182.086	79.7303
	All Targets	Cd47	21.2487	26.49	51.0826	32.9404	28.9445	29.3681	29.2422	29.1849	30.9158	28.734	24.0818	27.9106	34.2071	33.1739	33.2379	33.5397		34.4026	32.0354	28.7214	31.7198	29.3681	26.5608	45.4175	33.7821	27.8725	34.7334	32.2524	31.6194	20.0682	26.9882	41.8814	29.646		42.4973	40.1364	22.1806	34.9381	40.1364	27.092	30.1023	32.4436	48.9162	36.6462	35.1193	40.2273	54.5095
	All Targets	Tmem135	49.5802	24.0818	51.0826	41.5816	42.8379	49.9257	37.8429	43.5355	35.7973	42.4168	12.0409	30.085	56.0997	56.5186	60.8317	57.8166		47.8411	34.7971	51.9195	44.8526	58.7361	35.4144	57.0359	50.3955	35.6768	28.9445	37.6278	34.083	50.7607	53.2845	57.587	53.8774		53.1217	48.1636	57.0359	52.7737	34.1159	60.2045	73.8874	56.0693	52.679	23.5583	42.6449	39.6274	39.0516
	All Targets	Ywhaq	33.6437	19.2655	36.4876	29.7989	47.469	41.1153	53.324	47.3028	22.7801	28.734	60.2045	37.2395	36.9437	40.5459	23.831	33.7735		36.5528	35.9018	37.5588	36.6711	26.4313	49.5802	36.9677	37.6597	27.8725	37.049	32.2524	32.3913	33.0535	31.1403	27.4847	30.5595		49.5802	24.0818	9.50598	27.7227	26.0886	48.1636	21.8926	32.0483	30.1023	28.7935	37.6278	32.1745	37.4244
	All Targets	Sec16b	70.8289	60.2045	76.624	69.2191	65.9934	58.7361	72.2455	65.6583	63.4588	73.8874	48.1636	61.8366	67.046	57.7472	62.0859	62.293		67.1926	66.2802	60.2045	64.5591	69.015	70.8289	68.6543	69.4994	65.779	68.309	73.1055	69.0645	55.4826	58.1285	74.6013	62.7375		81.4532	52.1773	44.3612	59.3306	40.1364	33.1125	43.7851	39.0113	67.7301	54.9694	27.5938	50.0977	48.0009
	All Targets	Ces2e	84.9947	77.0618	87.5702	83.2089	62.5201	48.4573	65.3649	58.7808	78.1032	101.253	24.0818	67.8127	134.092	125.324	145.494	134.97		79.0185	68.4896	74.5653	74.0244	95.4462	76.141	89.7787	87.122	65.779	65.9934	51.6039	61.1255	100.341	119.025	120.409	113.258		92.0775	100.341	79.2165	90.545	36.1227	63.2148	57.468	52.2685	120.409	62.8221	75.2557	86.1623	60.2045
	All Targets	Med22	47.8095	60.2045	45.6095	51.2078	32.4178	39.6469	43.0032	38.356	42.3059	49.2583	84.2864	58.6168	36.9437	45.4606	44.5263	42.3102		38.1654	32.0354	35.3495	35.1834	46.9889	49.5802	45.4175	47.3289	43.4811	42.8379	35.4777	40.5989	54.3021	37.3683	51.043	47.5712		70.8289	68.2318	44.3612	61.1406	50.1705	57.1943	35.5754	47.6467	33.8651	34.0287	32.6108	33.5015	43.933
	All Targets	Anapc1	42.4973	45.7555	40.1364	42.7964	31.2601	44.0521	32.6825	35.9982	22.7801	41.0486	24.0818	29.3035	39.6803	41.7746	32.6108	38.0219		44.0783	35.9018	43.6345	41.2049	41.1153	31.873	42.2488	38.4124	28.9874	38.2067	38.7029	35.299	41.3168	40.1364	57.587	46.3467		31.873	56.1909	47.5299	45.1979	40.1364	54.1841	38.312	44.2108	26.3395	34.0287	47.6619	36.01	55.3231
	All Targets	Dbt	63.746	62.6127	74.7996	67.0528	61.3623	70.4834	56.7643	62.87	68.3403	80.7288	36.1227	61.7306	38.312	65.1192	65.8487	56.4266		59.1295	59.0999	66.2802	61.5032	70.4834	69.0582	63.3732	67.6382	66.8939	76.4135	62.3547	68.554	64.9265	56.0525	53.6606	58.2132		70.8289	64.2182	38.0239	57.6903	80.2727	60.2045	54.7314	65.0696	67.7301	60.2045	62.7131	63.5492	60.2045
	All Targets	Arl6ip4	47.8095	48.1636	47.4339	47.8023	55.5734	33.7733	61.9247	50.4238	55.3231	49.2583	48.1636	50.915	45.1534	45.4606	47.6619	46.092		56.9793	51.3672	50.2625	52.8697	39.6469	38.9559	64.4294	47.6774	52.4003	62.5201	54.8291	56.5832	51.9412	45.6724	62.8221	53.4786		49.5802	52.1773	47.5299	49.7625	56.1909	60.2045	87.5702	67.9886	41.3906	47.1166	67.7301	52.0791	59.391
	All Targets	Dhrs1	53.1217	55.3882	58.3802	55.63	65.9934	58.7361	61.9247	62.2181	65.086	67.046	48.1636	60.0985	77.9923	90.9212	90.934	86.6158		74.7181	64.6232	75.6699	71.6704	63.1414	54.8924	66.5419	61.5252	78.0429	87.9913	67.7301	77.9214	72.0094	73.3527	94.2332	79.8651		60.2045	72.2455	44.3612	58.9371	44.15	51.1739	41.0486	45.4575	63.9673	36.6462	45.1534	48.589	44.7466
	All Targets	Ppat	60.2045	33.7145	51.0826	48.3339	33.5756	46.9889	55.0442	45.2029	27.6615	32.8388	24.0818	28.1941	39.6803	46.6892	42.0178	42.7958		39.778	50.2625	38.6635	42.9013	33.7733	47.8095	45.4175	42.3334	37.9066	47.469	40.8531	42.0762	48.3997	60.2045	64.1309	57.5784		49.5802	64.2182	44.3612	52.7199	68.2318	72.2455	65.6777	68.7183	60.2045	81.1453	82.7813	74.7104	85.4254
	All Targets	Zzz3	51.3509	50.5718	49.2583	50.3937	34.7334	54.3309	53.324	47.4628	35.7973	32.8388	48.1636	38.9333	30.1023	30.7166	25.7124	28.8437		37.0903	30.3784	29.8261	32.4316	30.8365	26.5608	36.9677	31.455	18.9533	32.4178	35.4777	28.9496	36.5949	31.8323	30.1023	32.8432		49.5802	52.1773	47.5299	49.7625	30.1023	51.1739	49.2583	43.5115	52.679	41.8814	40.1364	44.8989	38.238
	All Targets	Chd1l	51.3509	43.3473	47.4339	47.3774	33.5756	44.0521	44.7234	40.7837	34.1701	27.3657	24.0818	28.5392	30.1023	23.3446	23.2038	25.5502		40.3155	34.7971	37.5588	37.5572	42.5837	42.4973	47.5299	44.2036	23.4129	26.6289	35.4777	28.5065	41.3168	39.4444	31.4111	37.3908		49.5802	60.2045	31.6866	47.1571	76.2591	75.2557	60.2045	70.5731	48.9162	60.2045	65.2216	58.1141	65.086
	All Targets	Uqcrc1	37.1852	67.4291	54.7314	53.1152	47.469	63.1414	58.4844	56.3649	69.9674	62.9411	84.2864	72.3983	91.6751	117.952	82.7813	97.4694		72.568	53.5765	62.9662	63.0369	54.3309	77.9118	63.3732	65.2053	65.779	53.2579	48.3787	55.8052	93.258	92.0368	96.8508	94.0486		31.873	68.2318	50.6986	50.2678	30.1023	36.1227	19.156	28.4603	26.3395	28.7935	30.1023	28.4117	23.5937
	All Targets	Plxnd1	33.6437	50.5718	47.4339	43.8831	33.5756	35.2417	37.8429	35.5534	30.9158	28.734	36.1227	31.9242	20.5243	31.9453	26.9666	26.4787		35.4777	30.9308	24.8551	30.4212	23.4945	44.268	30.6304	32.7976	25.6427	34.7334	27.9521	29.4427	24.7901	32.5243	28.7935	28.7026		31.873	48.1636	34.8553	38.2973	40.1364	60.2045	41.0486	47.1298	15.0511	26.1759	22.5767	21.2679	25.2208
	All Targets	Fam3a	49.5802	40.9391	29.1901	39.9031	38.2067	38.1785	37.8429	38.076	30.9158	28.734	36.1227	31.9242	39.6803	29.4879	28.848	32.6721		37.0903	33.6925	29.2738	33.3522	33.7733	37.1852	43.305	38.0878	15.6086	27.7867	38.7029	27.3661	29.512	34.6003	36.6462	33.5862		14.1658	32.1091	34.8553	27.0434	50.1705	33.1125	32.8388	38.7073	56.4418	47.1166	50.1705	51.2429	54.5095
	All Targets	Gata4	33.6437	43.3473	38.312	38.4343	42.8379	33.7733	43.0032	39.8715	35.7973	25.9974	12.0409	24.6119	23.2608	35.6313	33.8651	30.9191		33.8651	34.7971	27.6168	32.093	30.8365	24.7901	36.9677	30.8648	18.9533	24.3134	29.0272	24.0979	30.6925	34.6003	39.2638	34.8522		28.3316	40.1364	41.1926	36.5535	28.0955	39.133	57.468	41.5655	48.9162	36.6462	27.5938	37.7187	46.3738
	All Targets	Smg1	37.1852	24.0818	51.0826	37.4499	38.2067	41.1153	63.6448	47.6556	40.6787	28.734	24.0818	31.1649	35.5754	22.116	29.4751	29.0555		34.9401	33.6925	34.2448	34.2925	61.673	33.6437	40.1364	45.151	36.7917	43.9956	32.2524	37.6799	34.234	35.9843	34.0287	34.749		10.6243	44.15	38.0239	30.9328	44.15	39.133	60.2045	47.8292	45.1534	28.7935	47.6619	40.5363	54.5095
	All Targets	Traf3	44.268	43.3473	32.8388	40.1514	24.3134	26.4313	46.4435	32.396	26.0344	20.5243	12.0409	19.5332	23.2608	25.8019	23.831	24.2979		29.0272	26.5121	31.4831	29.0075	35.2417	30.1023	32.7428	32.6956	24.5278	32.4178	25.8019	27.5825	34.234	23.5282	18.3231	25.3618		35.4144	20.0682	28.5179	28.0002	34.1159	48.1636	46.5217	42.9337	52.679	39.2638	27.5938	39.8455	39.8652
	All Targets	Crat	67.2874	57.7964	51.0826	58.7221	68.309	54.3309	53.324	58.6547	52.0688	72.5191	96.3273	73.6384	68.4143	68.8052	52.679	63.2995		44.6159	43.0822	49.7102	45.8027	61.673	77.9118	63.3732	67.6526	54.6301	56.7312	35.4777	48.9463	92.0775	90.6528	95.542	92.7575		92.0775	80.2727	72.8792	81.7432	72.2455	48.1636	49.2583	56.5558	71.4929	65.4397	55.1875	64.04	65.086
	All Targets	Anapc10	44.268	33.7145	38.312	38.7649	42.8379	30.8365	46.4435	40.0393	24.4072	42.4168	24.0818	30.302	28.734	33.1739	26.3395	29.4158		36.5528	48.6055	43.0822	42.7468	30.8365	37.1852	43.305	37.1089	26.7576	35.8912	38.7029	33.7839	33.0535	44.2884	34.0287	37.1235		49.5802	48.1636	47.5299	48.4246	66.225	48.1636	51.9948	55.4612	52.679	28.7935	42.6449	41.3724	59.391
	All Targets	Mrps14	37.1852	43.3473	43.7851	41.4392	49.7845	69.015	58.4844	59.0946	50.4416	46.5217	24.0818	40.3484	49.2583	60.2045	45.7805	51.7478		52.1414	44.1868	50.8148	49.0477	38.1785	53.1217	49.6423	46.9808	53.5152	49.7845	47.3036	50.2011	48.3997	59.5125	57.587	55.1664		49.5802	44.15	25.3493	39.6932	38.1295	54.1841	30.1023	40.8053	41.3906	49.7342	50.1705	47.0984	48.0009
	All Targets	Ldhd	56.6631	43.3473	51.0826	50.3643	74.0979	58.7361	58.4844	63.7728	86.2389	88.9385	60.2045	78.4607	76.624	108.122	100.341	95.0291		81.7062	80.0886	82.8503	81.5484	58.7361	53.1217	52.811	54.8896	74.6982	99.5691	94.6071	89.6248	77.9118	85.8088	82.4541	82.0582		53.1217	48.1636	41.1926	47.4926	40.1364	27.092	38.312	35.1801	45.1534	41.8814	42.6449	43.2266	30.9158
	All Targets	Zfp954	40.7266	33.7145	36.4876	36.9763	45.1534	45.5205	41.2831	43.9857	17.8986	32.8388	12.0409	20.9261	27.3657	31.9453	25.0852	28.1321		32.79	25.9598	34.7971	31.1823	24.9629	28.3316	34.8553	29.3832	26.7576	20.84	20.4265	22.6747	30.6925	31.8323	22.2495	28.2581		31.873	28.0955	31.6866	30.5517	50.1705	18.0614	41.0486	36.4268	37.6278	41.8814	50.1705	43.2266	44.7466
	All Targets	Cyp4f15	90.3068	69.8373	98.5165	86.2202	113.462	96.9146	92.887	101.088	110.646	99.8848	84.2864	98.2725	75.2557	74.9485	87.7983	79.3342		96.7573	100.525	99.9727	99.085	99.8514	81.4532	102.453	94.586	111.49	100.727	130.085	114.101	60.2045	69.8926	65.4397	65.179		56.6631	64.2182	47.5299	56.1371	62.2114	69.2352	60.2045	63.8837	90.3068	52.3518	80.2727	74.3104	61.0181
	All Targets	Idh2	42.4973	33.7145	51.0826	42.4315	46.3112	45.5205	30.9623	40.9313	68.3403	64.3094	12.0409	48.2302	50.6266	44.2319	38.8821	44.5802		38.7029	37.5588	33.6925	36.6514	35.2417	33.6437	40.1364	36.3406	46.8258	40.5223	33.3275	40.2252	62.5655	75.4287	51.043	63.0124		53.1217	60.2045	28.5179	47.2814	38.1295	51.1739	54.7314	48.0116	56.4418	26.1759	32.6108	38.4095	40.6787
	All Targets	Mrps34	30.1023	36.1227	45.6095	37.2782	47.469	39.6469	48.1636	45.0932	58.5774	21.8926	12.0409	30.837	51.9948	54.0612	55.8146	53.9569		39.778	38.6635	50.2625	42.9013	52.8625	28.3316	41.1926	40.7956	53.5152	31.2601	46.2285	43.6679	43.6778	62.9726	61.5133	56.0546		31.873	24.0818	22.1806	26.0451	44.15	33.1125	49.2583	42.1736	37.6278	47.1166	47.6619	44.1355	34.1701
	All Targets	Tsc22d2	38.9559	36.1227	29.1901	34.7562	45.1534	26.4313	37.8429	36.4758	30.9158	42.4168	24.0818	32.4715	31.4706	18.43	25.0852	24.9952		43.0032	40.3205	32.0354	38.4531	46.9889	35.4144	41.1926	41.1986	21.1831	40.5223	34.4026	32.036	36.5949	38.0603	30.1023	34.9192		38.9559	48.1636	41.1926	42.7707	46.1568	63.2148	35.5754	48.3157	45.1534	28.7935	32.6108	35.5192	40.6787
	All Targets	Ccp110	42.4973	48.1636	23.7169	38.126	37.049	38.1785	44.7234	39.9836	35.7973	25.9974	12.0409	24.6119	25.9974	25.8019	23.2038	25.0011		33.8651	31.4831	32.0354	32.4612	33.7733	31.873	43.305	36.3171	35.6768	46.3112	26.877	36.2883	29.512	29.0643	37.955	32.1771		35.4144	36.1227	31.6866	34.4079	40.1364	57.1943	27.3657	41.5655	60.2045	44.499	32.6108	45.7715	61.0181
	All Targets	Itih5	51.3509	21.6736	34.6632	35.8959	35.8912	30.8365	27.5221	31.4166	22.7801	25.9974	36.1227	28.3001	27.3657	29.4879	21.3224	26.0587		30.1023	27.0644	27.6168	28.2612	35.2417	40.7266	29.5742	35.1808	23.4129	19.6823	19.3515	20.8155	20.0682	34.6003	22.2495	25.6393		17.7072	32.1091	31.6866	27.1676	54.1841	33.1125	38.312	41.8695	67.7301	13.0879	45.1534	41.9905	46.3738
	All Targets	Stmnd1	40.7266	43.3473	16.4194	33.4978	18.5245	29.3681	24.0818	23.9915	34.1701	25.9974	36.1227	32.0968	15.0511	28.2593	25.0852	22.7985		25.2644	32.0354	28.1691	28.4897	41.1153	30.1023	31.6866	34.3014	15.6086	18.5245	29.0272	21.0534	28.3316	27.6803	26.1759	27.3959		24.7901	12.0409	28.5179	21.783	38.1295	42.1432	51.9948	44.0892	26.3395	57.587	30.1023	38.0096	43.933
	All Targets	2310030G06Rik	42.4973	60.2045	38.312	47.0046	41.6801	69.015	44.7234	51.8061	37.4244	49.2583	48.1636	44.9488	34.2071	39.3173	51.4247	41.6497		43.5408	54.6812	46.3962	48.206	51.3941	51.3509	57.0359	53.2603	40.1364	55.5734	56.9793	50.8964	40.1364	52.5925	61.5133	51.4141		53.1217	64.2182	50.6986	56.0128	78.2659	99.3375	62.9411	80.1815	116.646	68.0573	87.7983	90.834	117.155
	All Targets	Serpina6	106.243	89.1027	102.165	99.1704	74.0979	74.8886	92.887	80.6245	146.443	172.404	96.3273	138.392	150.511	137.61	162.427	150.183		84.3939	73.4606	63.5186	73.791	83.699	92.0775	96.116	90.6309	95.8813	89.149	87.0816	90.704	138.116	123.177	142.659	134.651		60.2045	132.45	72.8792	88.5112	58.1977	45.1534	73.8874	59.0795	63.9673	60.2045	50.1705	58.1141	34.1701
	All Targets	Rps8	279.774	231.185	255.413	255.458	285.972	301.023	309.623	298.873	338.447	295.55	132.45	255.482	291.445	302.251	312.938	302.211		321.987	340.239	381.111	347.779	271.655	274.462	254.549	266.889	419.202	391.33	383.804	398.112	237.277	235.974	231.657	234.969		237.277	224.764	301.023	254.354	186.634	174.593	172.404	177.877	150.511	125.644	148.003	141.386	89.4932
	All Targets	Ddx19a	44.268	31.3064	36.4876	37.354	33.5756	30.8365	29.2422	31.2181	30.9158	34.2071	12.0409	25.7213	31.4706	25.8019	29.4751	28.9159		38.1654	36.4541	34.7971	36.4722	35.2417	28.3316	39.0801	34.2178	33.447	34.7334	37.6278	35.2694	24.7901	28.3723	44.499	32.5538		60.2045	28.0955	50.6986	46.3329	32.1091	27.092	54.7314	37.9775	60.2045	28.7935	25.0852	38.0278	54.5095
	All Targets	Sh3bp5l	31.873	26.49	40.1364	32.8331	35.8912	39.6469	22.3617	32.6333	30.9158	27.3657	60.2045	39.4954	47.89	36.8599	31.9837	38.9112		38.7029	33.1401	32.5878	34.8103	35.2417	44.268	27.4617	35.6572	35.6768	30.1023	26.877	30.8854	28.3316	29.7563	32.7199	30.2692		28.3316	28.0955	50.6986	35.7085	40.1364	48.1636	38.312	42.204	45.1534	52.3518	52.679	50.0614	51.2552
	All Targets	Garem1	37.1852	45.7555	51.0826	44.6744	47.469	42.5837	61.9247	50.6591	45.5602	58.8363	12.0409	38.8125	38.312	31.9453	38.255	36.1707		39.778	51.9195	46.9485	46.2153	41.1153	46.0388	62.317	49.8237	55.745	65.9934	49.4537	57.064	40.1364	38.0603	45.8078	41.3348		49.5802	36.1227	47.5299	44.4109	34.1159	45.1534	46.5217	41.9303	48.9162	52.3518	60.2045	53.8242	44.7466
	All Targets	Hmgn1	40.7266	36.1227	34.6632	37.1709	38.2067	30.8365	34.4026	34.4819	39.0516	31.4706	36.1227	35.5483	31.4706	24.5733	27.5938	27.8792		27.9521	32.0354	35.9018	31.9631	41.1153	26.5608	25.3493	31.0085	33.447	38.2067	21.5016	31.0518	31.873	34.6003	30.1023	32.1919		17.7072	36.1227	31.6866	28.5055	62.2114	48.1636	32.8388	47.7379	48.9162	36.6462	30.1023	38.5549	33.3566
	All Targets	Rsrp1	191.238	204.695	186.087	194.007	184.087	165.93	187.494	179.17	252.208	195.665	132.45	193.441	175.14	218.702	186.885	193.576		205.341	215.411	228.114	216.289	220.261	208.945	181.67	203.625	209.601	221.136	199.965	210.234	160.545	157.777	153.129	157.151		152.282	196.668	202.794	183.915	82.2795	72.2455	71.1508	75.2253	52.679	60.2045	105.358	72.7472	53.6959
	All Targets	Eif5a	139.887	120.409	135.004	131.767	179.456	220.261	166.853	188.856	279.87	270.92	240.818	263.869	270.92	267.849	301.65	280.14		228.455	240.818	256.836	242.036	189.424	185.926	196.457	190.602	299.908	263.974	234.368	266.083	232.555	241.51	247.362	240.476		173.531	144.491	164.77	160.931	72.2455	81.2761	79.3605	77.6274	60.2045	78.5277	92.8153	77.1825	44.7466
	All Targets	Hnrnpll	31.873	48.1636	34.6632	38.2333	39.3645	41.1153	17.2013	32.5604	29.2887	34.2071	24.0818	29.1925	27.3657	33.1739	28.2209	29.5868		29.0272	28.7214	28.1691	28.6392	29.3681	35.4144	32.7428	32.5084	39.0215	20.84	26.877	28.9128	30.6925	30.4483	28.7935	29.9781		35.4144	32.1091	50.6986	39.4074	44.15	30.1023	24.6291	32.9605	45.1534	23.5583	27.5938	32.1018	40.6787
	All Targets	Atp5b	201.862	214.328	226.223	214.138	307.969	258.439	302.743	289.717	457.229	380.383	409.391	415.668	604.782	621.704	577.587	601.358		303.173	328.087	326.43	319.23	334.796	386.017	309.472	343.429	451.534	347.334	367.678	388.849	432.056	519.697	501.268	484.34		304.564	256.873	297.854	286.43	124.423	126.43	98.5165	116.456	101.595	125.644	120.409	115.883	78.9168
	All Targets	Ammecr1l	46.0388	31.3064	63.8533	47.0661	62.5201	46.9889	37.8429	49.1173	56.9502	49.2583	36.1227	47.4437	53.3631	51.6039	50.7976	51.9215		48.9162	55.2335	51.3672	51.839	58.7361	61.9753	54.9234	58.545	50.1705	50.9423	40.8531	47.3219	47.2193	38.0603	68.0573	51.1123		53.1217	56.1909	38.0239	49.1122	44.15	39.133	41.0486	41.4438	56.4418	52.3518	60.2045	56.3327	43.933
	All Targets	Ccsap	47.8095	40.9391	25.5413	38.0966	42.8379	32.3049	24.0818	33.0748	22.7801	12.3146	12.0409	15.7119	6.84143	15.9726	16.9325	13.2489		32.2524	32.0354	25.4074	29.8984	19.0892	33.6437	33.799	28.844	22.298	28.9445	21.5016	24.248	25.9706	29.7563	34.0287	29.9185		31.873	52.1773	31.6866	38.579	32.1091	42.1432	65.6777	46.6433	82.7813	62.8221	62.7131	69.4388	76.476
	All Targets	Col3a1	46.0388	28.8982	54.7314	43.2228	37.049	36.7101	46.4435	40.0675	34.1701	38.312	36.1227	36.2016	47.89	33.1739	28.2209	36.4283		39.778	36.4541	30.3784	35.5369	38.1785	51.3509	38.0239	42.5178	28.9874	34.7334	19.3515	27.6907	55.4826	76.8127	68.0573	66.7842		42.4973	48.1636	104.566	65.0756	44.15	39.133	38.312	40.5316	67.7301	52.3518	50.1705	56.7508	55.3231
	All Targets	Arrdc4	42.4973	52.98	38.312	44.5964	26.6289	26.4313	30.9623	28.0075	19.5258	27.3657	24.0818	23.6578	35.5754	35.6313	24.4581	31.8883		22.0392	18.7794	27.0644	22.6277	29.3681	31.873	28.5179	29.9197	14.4937	18.5245	22.5767	18.5316	27.1511	22.1442	22.2495	23.8483		35.4144	12.0409	34.8553	27.4369	46.1568	36.1227	38.312	40.1972	41.3906	47.1166	72.7472	53.7515	52.8824
	All Targets	Papola	65.5167	60.2045	63.8533	63.1915	69.4668	70.4834	63.6448	67.865	66.7131	49.2583	60.2045	58.7253	57.468	60.2045	52.679	56.7838		81.1686	72.9083	77.3269	77.1346	63.1414	77.9118	60.2045	67.0859	69.1237	91.4646	93.5321	84.7068	62.5655	58.8205	49.7342	57.0401		46.0388	76.2591	69.7105	64.0028	52.1773	30.1023	43.7851	42.0216	48.9162	49.7342	70.2386	56.2963	47.1873
	All Targets	Stk25	42.4973	40.9391	60.2045	47.8803	61.3623	45.5205	58.4844	55.1224	55.3231	45.1534	24.0818	41.5194	60.2045	51.6039	46.4077	52.7387		56.9793	55.2335	46.3962	52.8697	45.5205	49.5802	66.5419	53.8809	46.8258	61.3623	61.2796	56.4892	48.3997	50.5165	61.5133	53.4765		49.5802	32.1091	66.5419	49.4104	62.2114	48.1636	71.1508	60.5086	41.3906	41.8814	47.6619	43.6447	42.3059
	All Targets	Rbm39	67.2874	74.6536	56.5558	66.1656	62.5201	64.6098	73.9656	67.0318	71.5946	73.8874	48.1636	64.5485	73.8874	61.4332	67.103	67.4745		61.2796	61.3092	60.7569	61.1152	71.9518	53.1217	54.9234	59.999	66.8939	67.1512	66.655	66.9001	67.2874	56.0525	58.8958	60.7452		60.2045	40.1364	44.3612	48.2341	38.1295	24.0818	41.0486	34.42	37.6278	28.7935	35.1193	33.8469	30.1023
	All Targets	1700008O03Rik	35.4144	48.1636	43.7851	42.4544	27.7867	32.3049	29.2422	29.7779	21.1529	24.6291	12.0409	19.2743	21.8926	17.2013	24.4581	21.184		27.4146	29.8261	27.6168	28.2858	32.3049	30.1023	30.6304	31.0125	31.2172	26.6289	20.4265	26.0909	41.3168	24.9122	39.2638	35.1643		21.2487	20.0682	28.5179	23.2783	52.1773	48.1636	51.9948	50.7786	48.9162	83.7628	52.679	61.786	74.0353
	All Targets	Cfap43	38.9559	38.5309	29.1901	35.559	39.3645	26.4313	39.563	35.1196	22.7801	32.8388	24.0818	26.5669	25.9974	24.5733	24.4581	25.0096		32.79	28.1691	23.7504	28.2365	33.7733	37.1852	29.5742	33.5109	20.0682	21.9978	29.0272	23.6977	33.0535	29.7563	28.7935	30.5344		35.4144	32.1091	41.1926	36.2387	58.1977	75.2557	49.2583	60.9039	48.9162	52.3518	60.2045	53.8242	78.1032
	All Targets	Dsg2	47.8095	65.0209	49.2583	54.0296	27.7867	35.2417	43.0032	35.3439	78.1032	53.3631	24.0818	51.8494	53.3631	49.1466	55.1875	52.5657		47.3036	50.2625	51.3672	49.6444	54.3309	44.268	58.0921	52.2304	44.596	50.9423	49.4537	48.3307	43.6778	51.9005	53.6606	49.7463		46.0388	40.1364	44.3612	43.5121	44.15	45.1534	46.5217	45.275	26.3395	31.4111	32.6108	30.1205	36.6109
	All Targets	Ewsr1	38.9559	33.7145	58.3802	43.6835	43.9956	36.7101	41.2831	40.6629	43.933	41.0486	84.2864	56.4227	31.4706	38.0886	40.1364	36.5652		28.4897	34.7971	37.5588	33.6152	27.8997	37.1852	45.4175	36.8341	28.9874	27.7867	23.6518	26.8086	42.4973	35.9843	34.0287	37.5034		21.2487	48.1636	15.8433	28.4185	42.1432	33.1125	51.9948	42.4168	45.1534	47.1166	37.6278	43.2993	43.1195
	All Targets	Tor4a	28.3316	33.7145	40.1364	34.0608	26.6289	29.3681	30.9623	28.9864	30.9158	24.6291	36.1227	30.5559	16.4194	15.9726	21.3224	17.9048		30.1023	19.8841	27.6168	25.8677	35.2417	46.0388	27.4617	36.2474	15.6086	30.1023	27.9521	24.5543	22.4291	30.4483	18.3231	23.7335		28.3316	28.0955	44.3612	33.5961	32.1091	57.1943	30.1023	39.8019	41.3906	34.0287	30.1023	35.1739	36.6109
	All Targets	Ugdh	38.9559	52.98	21.8926	37.9428	39.3645	41.1153	39.563	40.0143	30.9158	30.1023	12.0409	24.353	39.6803	65.1192	50.1705	51.6566		49.4537	40.8728	51.3672	47.2312	55.7993	42.4973	53.8672	50.7213	49.0556	45.1534	33.3275	42.5122	47.2193	50.5165	68.0573	55.2643		42.4973	36.1227	38.0239	38.8813	20.0682	33.1125	32.8388	28.6732	18.8139	36.6462	47.6619	34.374	39.0516
	All Targets	Mcph1	37.1852	31.3064	27.3657	31.9524	30.1023	30.8365	46.4435	35.7941	29.2887	21.8926	24.0818	25.0877	28.734	20.8873	29.4751	26.3655		34.4026	19.8841	32.5878	28.9582	39.6469	26.5608	33.799	33.3356	20.0682	31.2601	24.7269	25.3517	31.873	35.9843	20.9407	29.5993		53.1217	56.1909	22.1806	43.8311	48.1636	57.1943	79.3605	61.5728	48.9162	81.1453	62.7131	64.2582	63.4588
	All Targets	Eftud2	33.6437	33.7145	47.4339	38.264	34.7334	44.0521	34.4026	37.7294	35.7973	34.2071	48.1636	39.3894	35.5754	40.5459	33.2379	36.4531		33.3275	36.4541	41.4251	37.0689	42.5837	46.0388	36.9677	41.8634	31.2172	33.5756	26.877	30.5566	30.6925	39.4444	36.6462	35.5944		42.4973	24.0818	31.6866	32.7552	40.1364	27.092	43.7851	37.0045	48.9162	49.7342	37.6278	45.4261	52.0688
	All Targets	Lmo4	30.1023	45.7555	58.3802	44.746	34.7334	38.1785	43.0032	38.6384	39.0516	27.3657	24.0818	30.1664	32.8388	36.8599	46.4077	38.7021		43.0032	39.7681	39.7681	40.8465	41.1153	37.1852	51.7548	43.3517	34.5619	32.4178	44.0783	37.0193	31.873	47.0564	24.8671	34.5988		38.9559	16.0545	22.1806	25.7304	34.1159	66.225	49.2583	49.8664	56.4418	65.4397	52.679	58.1868	43.933
	All Targets	Uxt	31.873	24.0818	41.9607	32.6385	37.049	23.4945	24.0818	28.2084	22.7801	27.3657	60.2045	36.7834	32.8388	22.116	22.5767	25.8438		26.877	33.1401	25.4074	28.4749	26.4313	26.5608	34.8553	29.2825	23.4129	31.2601	34.4026	29.6918	24.7901	25.6042	36.6462	29.0135		14.1658	28.0955	31.6866	24.6493	38.1295	33.1125	43.7851	38.3424	37.6278	34.0287	27.5938	33.0834	29.2887
	All Targets	Mrps35	30.1023	31.3064	27.3657	29.5914	34.7334	49.9257	34.4026	39.6872	37.4244	46.5217	24.0818	36.0093	34.2071	36.8599	28.2209	33.096		31.7149	35.3495	35.3495	34.1379	26.4313	44.268	51.7548	40.818	37.9066	33.5756	31.1774	34.2198	27.1511	38.7524	34.0287	33.3107		17.7072	28.0955	34.8553	26.886	44.15	21.0716	51.9948	39.0721	45.1534	60.2045	37.6278	47.6619	37.4244
	All Targets	Scyl2	38.9559	28.8982	21.8926	29.9155	32.4178	23.4945	39.563	31.8251	30.9158	21.8926	12.0409	21.6164	34.2071	19.6586	25.7124	26.526		30.6398	34.2448	31.4831	32.1226	44.0521	37.1852	34.8553	38.6975	27.8725	37.049	35.4777	33.4664	25.9706	23.5282	31.4111	26.97		31.873	52.1773	50.6986	44.9163	38.1295	45.1534	24.6291	35.9707	26.3395	26.1759	50.1705	34.2286	42.3059
	All Targets	Ndufb2	81.4532	89.1027	54.7314	75.0958	83.3601	74.8886	75.6857	77.9781	87.8661	71.1508	24.0818	61.0329	95.78	97.0645	99.7138	97.5194		66.1175	87.269	81.7456	78.3774	69.015	67.2874	72.8792	69.7272	91.4217	89.149	69.8803	83.4837	105.063	99.6489	86.3804	97.0307		77.9118	56.1909	60.2045	64.7691	56.1909	57.1943	49.2583	54.2145	67.7301	60.2045	55.1875	61.0407	44.7466
	All Targets	Defa40	44.268	60.2045	45.6095	50.0274	41.6801	48.4573	34.4026	41.5133	50.4416	43.7851	48.1636	47.4635	28.734	39.3173	38.8821	35.6444		20.4265	38.6635	33.1401	30.7434	35.2417	37.1852	31.6866	34.7045	21.1831	35.8912	24.7269	27.267	51.9412	43.5964	36.6462	44.0613		38.9559	40.1364	76.0478	51.7134	52.1773	57.1943	65.6777	58.3498	71.4929	62.8221	42.6449	58.9866	58.5774
	All Targets	Mapk1ip1l	49.5802	50.5718	67.5021	55.8847	54.4156	57.2677	65.3649	59.0161	68.3403	58.8363	48.1636	58.4467	68.4143	55.2899	69.6115	64.4386		64.5049	60.7569	57.4429	60.9015	61.673	42.4973	49.6423	51.2709	53.5152	65.9934	67.7301	62.4129	63.746	61.5886	53.6606	59.665		60.2045	68.2318	63.3732	63.9365	40.1364	45.1534	51.9948	45.7615	26.3395	54.9694	40.1364	40.4817	43.933
	All Targets	Aarsd1	54.8924	48.1636	54.7314	52.5958	50.9423	60.2045	41.2831	50.81	43.933	49.2583	84.2864	59.1592	36.9437	49.1466	56.4418	47.5107		54.8291	43.6345	37.5588	45.3408	52.8625	51.3509	43.305	49.1728	50.1705	53.2579	43.0032	48.8105	68.4679	61.5886	60.2045	63.4203		63.746	48.1636	47.5299	53.1465	52.1773	48.1636	43.7851	48.042	90.3068	44.499	40.1364	58.3141	60.2045
	All Targets	Anp32a	72.5996	69.8373	63.8533	68.7634	81.0446	92.5094	94.6071	89.3871	69.9674	91.6751	108.368	90.0036	103.99	111.808	119.155	111.651		95.6822	112.124	87.8213	98.5425	74.8886	109.785	107.734	97.4693	80.2727	91.4646	86.0065	85.9146	108.604	88.5768	108.63	101.937		74.3703	60.2045	104.566	79.7136	64.2182	60.2045	73.8874	66.1034	45.1534	78.5277	72.7472	65.4761	69.1539
	All Targets	Decr2	123.951	105.96	109.463	113.124	156.3	129.22	132.45	139.323	218.038	180.614	96.3273	164.993	224.399	266.62	218.241	236.42		127.935	134.217	148.578	136.91	158.588	164.677	164.77	162.678	165.005	140.091	139.761	148.286	241.999	243.586	200.246	228.61		159.365	136.464	145.758	147.196	70.2386	75.2557	60.2045	68.5663	60.2045	70.6749	82.7813	71.2202	61.8317
	All Targets	Wbp2	40.7266	40.9391	47.4339	43.0332	50.9423	48.4573	53.324	50.9079	50.4416	68.4143	72.2455	63.7005	77.9923	79.8632	68.3572	75.4042		46.766	52.4719	62.4139	53.8839	45.5205	54.8924	55.9797	52.1309	46.8258	47.469	44.0783	46.1244	70.8289	55.3605	53.6606	59.95		60.2045	32.1091	72.8792	55.0643	42.1432	48.1636	41.0486	43.7851	45.1534	36.6462	40.1364	40.6453	43.933
	All Targets	Btd	56.6631	38.5309	47.4339	47.5426	42.8379	54.3309	30.9623	42.7104	26.0344	47.89	36.1227	36.6824	51.9948	44.2319	43.8991	46.7086		49.4537	49.1578	44.7392	47.7836	38.1785	42.4973	32.7428	37.8062	40.1364	34.7334	48.3787	41.0828	38.9559	47.7484	54.9694	47.2246		38.9559	32.1091	47.5299	39.5316	58.1977	63.2148	35.5754	52.3293	37.6278	57.587	77.7642	57.6597	69.1539
	All Targets	Dnajc7	47.8095	36.1227	45.6095	43.1806	57.889	36.7101	43.0032	45.8674	48.8145	51.9948	36.1227	45.644	54.7314	45.4606	38.255	46.149		46.2285	48.6055	38.6635	44.4992	29.3681	40.7266	40.1364	36.7437	43.4811	34.7334	40.8531	39.6892	50.7607	50.5165	37.955	46.4107		42.4973	40.1364	38.0239	40.2192	46.1568	48.1636	27.3657	40.5621	41.3906	68.0573	50.1705	53.2061	43.1195
	All Targets	Ddt	155.824	199.879	167.843	174.515	203.769	201.171	192.655	199.198	232.682	313.337	288.982	278.334	276.394	328.053	260.886	288.444		197.815	213.201	235.847	215.621	252.565	221.34	214.413	229.439	268.691	292.918	242.968	268.192	264.428	261.578	235.583	253.863		138.116	160.545	161.602	153.421	110.375	111.378	79.3605	100.371	94.0696	99.4684	117.901	103.813	68.3403
	All Targets	Resf1	38.9559	19.2655	40.1364	32.7859	45.1534	45.5205	32.6825	41.1188	27.6615	19.156	12.0409	19.6195	30.1023	25.8019	16.9325	24.2789		36.0152	30.9308	27.0644	31.3368	32.3049	23.0194	31.6866	29.0036	32.3321	28.9445	32.2524	31.1763	18.8877	32.5243	30.1023	27.1714		28.3316	32.1091	31.6866	30.7091	56.1909	54.1841	38.312	49.5623	52.679	41.8814	42.6449	45.7351	55.3231
	All Targets	Ccdc167	40.7266	38.5309	36.4876	38.5817	34.7334	38.1785	27.5221	33.478	29.2887	24.6291	60.2045	38.0408	25.9974	22.116	26.9666	25.0267		38.1654	32.0354	30.9308	33.7105	38.1785	28.3316	20.0682	28.8594	23.4129	33.5756	29.0272	28.6719	35.4144	22.1442	39.2638	32.2742		17.7072	20.0682	28.5179	22.0978	42.1432	57.1943	24.6291	41.3222	30.1023	60.2045	47.6619	45.9896	25.2208
	All Targets	Tcp1	42.4973	16.8573	29.1901	29.5149	30.1023	30.8365	29.2422	30.0603	30.9158	20.5243	12.0409	21.1603	34.2071	33.1739	43.8991	37.0934		40.3155	33.1401	29.8261	34.4273	24.9629	31.873	24.2931	27.043	33.447	24.3134	31.1774	29.6459	28.3316	26.2962	20.9407	25.1895		31.873	36.1227	34.8553	34.2837	32.1091	15.0511	10.9463	19.3688	18.8139	15.7055	15.0511	16.5235	14.6443
	All Targets	Mecr	30.1023	50.5718	40.1364	40.2702	40.5223	41.1153	36.1227	39.2534	39.0516	27.3657	24.0818	30.1664	49.2583	35.6313	48.2891	44.3929		34.4026	35.3495	39.7681	36.5067	35.2417	33.6437	47.5299	38.8051	31.2172	41.6801	35.4777	36.125	38.9559	27.6803	45.8078	37.4813		46.0388	40.1364	41.1926	42.4559	48.1636	60.2045	43.7851	50.7178	33.8651	28.7935	42.6449	35.1011	43.933
	All Targets	Spryd4	26.5608	19.2655	31.0145	25.6136	30.1023	30.8365	25.8019	28.9136	29.2887	41.0486	24.0818	31.473	25.9974	27.0306	31.3565	28.1282		32.79	29.8261	30.9308	31.1823	30.8365	26.5608	34.8553	30.7509	27.8725	30.1023	30.1023	29.359	21.2487	29.0643	23.5583	24.6237		38.9559	24.0818	25.3493	29.4623	38.1295	24.0818	32.8388	31.6834	26.3395	49.7342	27.5938	34.5558	30.1023
	All Targets	Cisd1	111.555	91.5109	105.814	102.96	118.094	116.004	116.969	117.022	120.409	128.619	144.491	131.173	195.665	192.9	181.868	190.144		116.646	133.113	130.903	126.888	151.246	168.219	138.365	152.61	168.35	128.514	110.733	135.866	138.116	159.161	136.115	144.464		134.575	84.2864	91.8911	103.584	74.2523	75.2557	43.7851	64.431	105.358	99.4684	65.2216	90.016	65.086
	All Targets	Crybg3	44.268	38.5309	47.4339	43.4109	39.3645	48.4573	44.7234	44.1817	22.7801	64.3094	12.0409	33.0435	24.6291	35.6313	31.3565	30.539		36.0152	35.3495	29.8261	33.7303	32.3049	46.0388	48.5861	42.3099	39.0215	47.469	40.8531	42.4478	33.0535	39.4444	34.0287	35.5088		53.1217	48.1636	28.5179	43.2677	66.225	60.2045	98.5165	74.982	60.2045	52.3518	57.696	56.7508	63.4588
	All Targets	Pald1	26.5608	33.7145	43.7851	34.6868	27.7867	29.3681	30.9623	29.3724	32.543	31.4706	12.0409	25.3515	25.9974	19.6586	26.3395	23.9985		27.9521	26.5121	29.2738	27.9127	39.6469	37.1852	28.5179	35.1167	23.4129	34.7334	20.4265	26.1909	22.4291	30.4483	35.3375	29.405		24.7901	36.1227	34.8553	31.9227	46.1568	27.092	57.468	43.5723	33.8651	28.7935	32.6108	31.7564	35.7973
	All Targets	Cdh23	35.4144	21.6736	34.6632	30.5838	33.5756	33.7733	25.8019	31.0503	35.7973	30.1023	48.1636	38.0211	24.6291	22.116	25.7124	24.1525		31.7149	27.6168	31.4831	30.2716	41.1153	26.5608	35.9115	34.5292	31.2172	24.3134	25.8019	27.1108	25.9706	27.6803	22.2495	25.3001		31.873	56.1909	34.8553	40.9731	48.1636	54.1841	57.468	53.2719	48.9162	52.3518	52.679	51.3157	56.1367
	All Targets	Mrps17	47.8095	38.5309	52.907	46.4158	34.7334	45.5205	44.7234	41.6591	53.6959	51.9948	24.0818	43.2575	49.2583	47.9179	51.4247	49.5336		44.0783	49.7102	44.7392	46.1759	49.9257	49.5802	48.5861	49.364	36.7917	48.6267	51.6039	45.6741	50.7607	59.5125	53.6606	54.6446		60.2045	52.1773	15.8433	42.7417	40.1364	45.1534	43.7851	43.025	41.3906	20.9407	50.1705	37.5006	36.6109
	All Targets	Fitm2	37.1852	38.5309	31.0145	35.5768	35.8912	35.2417	51.6039	40.9123	34.1701	35.5754	12.0409	27.2622	45.1534	43.0032	32.6108	40.2558		30.1023	33.1401	32.5878	31.9434	39.6469	38.9559	38.0239	38.8756	34.5619	34.7334	37.6278	35.641	34.234	38.0603	49.7342	40.6762		56.6631	32.1091	41.1926	43.3216	28.0955	48.1636	27.3657	34.5416	48.9162	20.9407	27.5938	32.4836	39.0516
	All Targets	Prl2c3	33.6437	50.5718	47.4339	43.8831	40.5223	38.1785	46.4435	41.7148	32.543	24.6291	24.0818	27.0846	41.0486	15.9726	25.7124	27.5778		40.8531	32.0354	27.0644	33.3177	33.7733	51.3509	41.1926	42.1056	23.4129	28.9445	23.6518	25.3364	24.7901	29.0643	19.6319	24.4954		28.3316	44.15	44.3612	38.9476	48.1636	75.2557	35.5754	52.9982	71.4929	57.587	60.2045	63.0948	63.4588
	All Targets	Emilin1	38.9559	48.1636	40.1364	42.4186	31.2601	36.7101	25.8019	31.2574	32.543	16.4194	36.1227	28.3617	16.4194	28.2593	26.9666	23.8818		32.79	37.0065	28.7214	32.8393	32.3049	33.6437	35.9115	33.9534	25.6427	34.7334	31.1774	30.5178	30.6925	27.6803	32.7199	30.3642		31.873	24.0818	47.5299	34.4949	34.1159	36.1227	60.2045	43.4811	30.1023	39.2638	25.0852	31.4838	43.1195
	All Targets	Prr23a2	31.873	43.3473	51.0826	42.101	37.049	32.3049	25.8019	31.7186	32.543	32.8388	12.0409	25.8076	28.734	23.3446	26.3395	26.1394		34.4026	35.3495	27.0644	32.2722	51.3941	38.9559	49.6423	46.6641	32.3321	27.7867	34.4026	31.5071	28.3316	39.4444	39.2638	35.6799		17.7072	20.0682	44.3612	27.3789	50.1705	51.1739	62.9411	54.7618	30.1023	31.4111	40.1364	33.8832	56.9502
	All Targets	Cers2	127.492	142.083	147.775	139.117	173.667	136.562	142.771	151	195.258	203.874	108.368	169.167	218.926	196.586	248.344	221.285		164.487	183.928	191.66	180.025	185.019	162.906	161.602	169.842	195.107	178.298	173.088	182.164	207.765	171.618	200.246	193.209		162.906	144.491	126.746	144.715	54.1841	105.358	68.4143	75.9854	63.9673	81.1453	87.7983	77.637	64.2724
	All Targets	Nol12	44.268	26.49	32.8388	34.5323	26.6289	32.3049	25.8019	28.2453	30.9158	27.3657	24.0818	27.4545	24.6291	19.6586	18.1868	20.8249		34.9401	32.0354	28.1691	31.7149	38.1785	24.7901	32.7428	31.9038	39.0215	35.8912	24.7269	33.2132	31.873	31.1403	34.0287	32.3473		17.7072	40.1364	25.3493	27.731	54.1841	30.1023	38.312	40.8661	56.4418	36.6462	40.1364	44.4081	56.9502
	All Targets	Supt16	28.3316	38.5309	32.8388	33.2338	30.1023	32.3049	36.1227	32.8433	27.6615	39.6803	24.0818	30.4745	41.0486	35.6313	33.2379	36.6392		39.778	45.2915	32.5878	39.2191	27.8997	44.268	35.9115	36.0264	27.8725	42.8379	33.3275	34.6793	21.2487	31.8323	37.955	30.3453		21.2487	36.1227	15.8433	24.4049	26.0886	36.1227	27.3657	29.859	45.1534	44.499	35.1193	41.5906	43.1195
	All Targets	Apoa4	111.555	108.368	111.287	110.404	172.509	180.614	122.129	158.417	270.107	181.982	168.573	206.887	332.493	559.042	341.786	411.107		109.658	169.015	155.759	144.81	252.565	231.965	202.794	229.108	152.741	120.409	147.286	140.145	844.044	930.748	929.244	901.346		867.654	473.609	972.779	771.347	164.559	81.2761	194.296	146.711	142.986	133.497	107.866	128.116	62.6453
	All Targets	Stk32b	40.7266	43.3473	38.312	40.7953	27.7867	46.9889	27.5221	34.0992	32.543	27.3657	12.0409	23.9832	21.8926	11.058	26.3395	19.7633		36.0152	32.0354	29.8261	32.6256	33.7733	35.4144	33.799	34.3289	22.298	25.4712	27.9521	25.2404	17.7072	20.0682	28.7935	22.1896		31.873	24.0818	28.5179	28.1576	56.1909	39.133	35.5754	43.6331	30.1023	49.7342	50.1705	43.3356	64.2724
	All Targets	Ccnt1	49.5802	50.5718	63.8533	54.6684	39.3645	55.7993	56.7643	50.6427	22.7801	34.2071	24.0818	27.023	21.8926	28.2593	26.9666	25.7062		37.6278	36.4541	42.5298	38.8706	55.7993	42.4973	32.7428	43.6798	27.8725	28.9445	51.6039	36.1403	37.7754	37.3683	43.1902	39.4447		35.4144	68.2318	47.5299	50.3921	50.1705	60.2045	46.5217	52.2989	71.4929	52.3518	72.7472	65.5306	82.1711
	All Targets	Sytl4	35.4144	38.5309	43.7851	39.2435	42.8379	26.4313	39.563	36.2774	29.2887	20.5243	24.0818	24.6316	34.2071	28.2593	22.5767	28.3477		40.8531	25.9598	39.2158	35.3429	48.4573	53.1217	49.6423	50.4071	20.0682	31.2601	22.5767	24.635	28.3316	32.5243	34.0287	31.6282		31.873	40.1364	34.8553	35.6215	46.1568	57.1943	65.6777	56.3429	52.679	44.499	60.2045	52.4608	52.0688
	All Targets	Sec61b	63.746	52.98	47.4339	54.72	61.3623	57.2677	60.2045	59.6115	71.5946	72.5191	36.1227	60.0788	69.7825	66.3479	59.5774	65.2359		65.0424	62.4139	65.1756	64.2106	69.015	72.5996	72.8792	71.4979	82.5025	63.6779	80.6311	75.6038	74.3703	64.3566	62.8221	67.183		56.6631	44.15	53.8672	51.5601	54.1841	72.2455	60.2045	62.2114	60.2045	39.2638	55.1875	51.552	37.4244
	All Targets	Atp5g3	203.633	219.145	197.033	206.604	247.765	237.881	233.938	239.861	382.38	359.859	240.818	327.686	511.739	535.698	504.84	517.425		282.209	320.354	331.401	311.321	375.911	345.291	309.472	343.558	413.628	318.389	335.425	355.814	504.066	479.56	454.152	479.259		315.189	232.791	285.179	277.72	122.416	123.419	106.726	117.52	135.46	177.996	105.358	139.605	76.476
	All Targets	Tmem38b	46.0388	45.7555	41.9607	44.585	35.8912	41.1153	56.7643	44.5903	40.6787	32.8388	36.1227	36.5468	47.89	50.3752	40.7635	46.3429		44.6159	41.9775	34.7971	40.4635	36.7101	42.4973	48.5861	42.5978	42.3662	37.049	38.7029	39.3727	57.8436	53.9765	43.1902	51.6701		42.4973	40.1364	19.012	33.8819	52.1773	42.1432	35.5754	43.2986	41.3906	75.9101	45.1534	54.1514	41.4923
	All Targets	Gstt1	127.492	103.552	114.936	115.327	145.88	124.814	165.132	145.276	151.325	168.299	120.409	146.678	224.399	261.705	242.072	242.726		170.4	155.206	151.34	158.982	136.562	157.594	184.839	159.665	159.431	164.405	158.037	160.624	225.472	240.818	231.657	232.649		169.989	140.477	145.758	152.075	76.2591	57.1943	101.253	78.2355	60.2045	107.321	107.866	91.7974	39.0516
	All Targets	Mak16	46.0388	24.0818	40.1364	36.7523	40.5223	61.673	37.8429	46.6794	29.2887	35.5754	12.0409	25.635	36.9437	25.8019	31.9837	31.5764		39.778	30.9308	46.9485	39.2191	41.1153	40.7266	41.1926	41.0115	43.4811	19.6823	27.9521	30.3718	27.1511	33.9083	37.955	33.0048		35.4144	40.1364	34.8553	36.802	44.15	60.2045	51.9948	52.1165	37.6278	54.9694	42.6449	45.0807	49.6281
	All Targets	Pygb	51.3509	55.3882	51.0826	52.6073	53.2579	39.6469	56.7643	49.8897	42.3059	35.5754	12.0409	29.9741	36.9437	31.9453	25.7124	31.5338		58.0544	44.7392	46.3962	49.7299	49.9257	60.2045	46.4737	52.2013	33.447	37.049	44.0783	38.1914	31.873	42.2124	51.043	41.7095		24.7901	64.2182	50.6986	46.569	90.3068	75.2557	71.1508	78.9044	79.0185	44.499	47.6619	57.0598	74.0353
	All Targets	Osgepl1	28.3316	33.7145	45.6095	35.8852	43.9956	33.7733	53.324	43.6976	34.1701	34.2071	12.0409	26.8061	36.9437	40.5459	42.6449	40.0448		32.79	39.2158	32.5878	34.8645	33.7733	67.2874	41.1926	47.4178	33.447	27.7867	35.4777	32.2371	41.3168	40.8284	35.3375	39.1609		35.4144	36.1227	22.1806	31.2393	44.15	30.1023	35.5754	36.6092	48.9162	36.6462	45.1534	43.5719	42.3059
	All Targets	Ube2d3	54.8924	48.1636	58.3802	53.8121	54.4156	54.3309	68.8052	59.1839	86.2389	75.2557	96.3273	85.9406	84.8337	72.4912	87.1712	81.4987		72.0304	74.5653	83.4026	76.6661	64.6098	61.9753	54.9234	60.5028	89.1919	83.3601	81.7062	84.7527	94.4385	78.1967	68.0573	80.2308		56.6631	84.2864	63.3732	68.1076	34.1159	57.1943	49.2583	46.8562	56.4418	26.1759	35.1193	39.2457	29.2887
	All Targets	Lta4h	40.7266	48.1636	54.7314	47.8739	35.8912	48.4573	46.4435	43.5973	42.3059	32.8388	12.0409	29.0619	38.312	47.9179	40.7635	42.3311		41.9282	43.0822	51.3672	45.4592	44.0521	30.1023	57.0359	43.7301	42.3662	40.5223	33.3275	38.7387	53.1217	46.3644	35.3375	44.9412		38.9559	44.15	41.1926	41.4328	46.1568	30.1023	38.312	38.1904	37.6278	28.7935	40.1364	35.5192	44.7466
	All Targets	Hnrnpk	77.9118	79.47	82.0971	79.8263	81.0446	93.9778	79.126	84.7161	128.545	87.5702	72.2455	96.1202	117.673	119.18	126.053	120.969		97.2948	103.839	93.3447	98.1595	69.015	118.638	88.7225	92.1253	71.3535	82.2024	87.0816	80.2125	79.0922	91.3448	124.335	98.2575		99.1604	68.2318	85.5538	84.3154	58.1977	45.1534	32.8388	45.3967	52.679	57.587	57.696	55.9873	39.8652
	All Targets	Ndufa8	63.746	50.5718	80.2727	64.8635	84.5179	67.5466	68.8052	73.6232	68.3403	86.202	72.2455	75.5959	97.1482	113.037	98.4595	102.882		84.9314	91.6877	91.1353	89.2515	80.7622	69.0582	70.7667	73.529	98.1111	79.8868	76.3308	84.7762	105.063	101.725	95.542	100.777		74.3703	56.1909	57.0359	62.5324	52.1773	48.1636	60.2045	53.5152	48.9162	65.4397	90.3068	68.2209	60.2045
	All Targets	Taok2	46.0388	28.8982	36.4876	37.1415	45.1534	35.2417	39.563	39.986	32.543	39.6803	36.1227	36.1153	38.312	24.5733	34.4922	32.4592		44.0783	36.4541	43.0822	41.2049	30.8365	49.5802	48.5861	43.0009	36.7917	37.049	43.0032	38.948	36.5949	26.2962	27.4847	30.1253		24.7901	64.2182	22.1806	37.063	32.1091	36.1227	32.8388	33.6902	45.1534	31.4111	17.5597	31.3747	34.1701
	All Targets	Micu1	44.268	43.3473	29.1901	38.9351	31.2601	39.6469	44.7234	38.5434	19.5258	31.4706	12.0409	21.0124	34.2071	27.0306	33.2379	31.4919		31.1774	30.3784	38.1111	33.2223	36.7101	24.7901	42.2488	34.583	32.3321	31.2601	38.7029	34.0983	34.234	29.7563	30.1023	31.3642		28.3316	28.0955	44.3612	33.5961	16.0545	48.1636	30.1023	31.4402	30.1023	57.587	40.1364	42.6085	44.7466
	All Targets	F8	38.9559	38.5309	65.6777	47.7215	43.9956	29.3681	20.6416	31.3351	32.543	17.7877	12.0409	20.7905	34.2071	23.3446	27.5938	28.3818		43.5408	25.9598	39.2158	36.2388	22.0261	42.4973	31.6866	32.07	35.6768	27.7867	41.9282	35.1305	29.512	30.4483	34.0287	31.3297		35.4144	24.0818	41.1926	33.5629	42.1432	30.1023	27.3657	33.2037	30.1023	47.1166	32.6108	36.6099	46.3738
	All Targets	Cdipt	33.6437	45.7555	54.7314	44.7102	63.6779	54.3309	56.7643	58.2577	52.0688	49.2583	96.3273	65.8848	58.8363	40.5459	66.4759	55.286		59.1295	56.3382	54.1289	56.5322	63.1414	63.746	59.1483	62.0119	43.4811	46.3112	46.2285	45.3402	54.3021	55.3605	65.4397	58.3675		28.3316	72.2455	44.3612	48.3128	44.15	63.2148	62.9411	56.7686	63.9673	65.4397	47.6619	59.023	65.086
	All Targets	Ext2	44.268	48.1636	45.6095	46.0137	43.9956	52.8625	36.1227	44.327	27.6615	38.312	12.0409	26.0048	42.4168	40.5459	40.1364	41.033		41.9282	44.7392	41.9775	42.8816	52.8625	56.6631	44.3612	51.2956	33.447	63.6779	50.5288	49.2179	54.3021	41.5204	36.6462	44.1563		42.4973	48.1636	44.3612	45.0074	44.15	39.133	38.312	40.5316	37.6278	54.9694	27.5938	40.0637	39.8652
	All Targets	Sys1	61.9753	45.7555	41.9607	49.8972	70.6246	57.2677	60.2045	62.6989	47.1873	60.2045	48.1636	51.8518	42.4168	44.2319	50.7976	45.8154		59.1295	51.3672	65.1756	58.5574	51.3941	74.3703	58.0921	61.2855	60.2045	67.1512	55.9042	61.0867	46.0388	52.5925	43.1902	47.2738		46.0388	44.15	63.3732	51.1873	54.1841	36.1227	68.4143	52.907	67.7301	44.499	47.6619	53.297	47.1873
	All Targets	Arhgef26	60.2045	48.1636	29.1901	45.8528	25.4712	45.5205	43.0032	37.9983	32.543	39.6803	24.0818	32.1017	25.9974	40.5459	34.4922	33.6785		44.0783	39.2158	48.6055	43.9665	27.8997	35.4144	53.8672	39.0604	44.596	54.4156	58.0544	52.3553	28.3316	41.5204	40.5726	36.8082		31.873	28.0955	38.0239	32.6641	56.1909	21.0716	46.5217	41.2614	30.1023	15.7055	40.1364	28.6481	40.6787
	All Targets	Piga	40.7266	67.4291	69.3264	59.1607	46.3112	57.2677	44.7234	49.4341	50.4416	30.1023	24.0818	34.8752	27.3657	34.4026	32.6108	31.4597		52.1414	46.9485	51.3672	50.1524	38.1785	67.2874	53.8672	53.1111	41.2513	53.2579	40.8531	45.1207	37.7754	41.5204	37.955	39.0836		35.4144	44.15	38.0239	39.1961	76.2591	51.1739	82.0971	69.8434	97.8324	70.6749	72.7472	80.4182	80.5439
	All Targets	Asxl2	23.0194	33.7145	27.3657	28.0332	25.4712	46.9889	34.4026	35.6209	24.4072	35.5754	24.0818	28.0215	25.9974	28.2593	25.7124	26.6564		25.2644	43.6345	28.7214	32.5401	38.1785	30.1023	30.6304	32.9704	26.7576	26.6289	31.1774	28.188	23.6096	25.6042	30.1023	26.4387		46.0388	44.15	50.6986	46.9624	30.1023	33.1125	43.7851	35.6666	63.9673	41.8814	35.1193	46.9894	39.8652
	All Targets	Slc29a4	31.873	21.6736	52.907	35.4846	34.7334	41.1153	32.6825	36.1771	29.2887	17.7877	24.0818	23.7194	19.156	15.9726	20.6953	18.608		32.79	29.2738	28.1691	30.0776	46.9889	33.6437	29.5742	36.7356	24.5278	18.5245	23.6518	22.2347	24.7901	26.2962	36.6462	29.2442		35.4144	40.1364	15.8433	30.4647	62.2114	42.1432	57.468	53.9408	60.2045	47.1166	55.1875	54.1695	48.8145
	All Targets	Hacd3	61.9753	60.2045	116.76	79.6467	109.989	80.7622	84.2864	91.6792	131.799	132.724	168.573	144.365	138.197	113.037	137.969	129.734		114.496	110.467	113.229	112.731	96.9146	88.5361	94.0036	93.1514	122.639	116.936	105.358	114.978	122.77	130.097	130.879	127.916		53.1217	72.2455	72.8792	66.0821	44.15	54.1841	65.6777	54.6706	86.544	60.2045	57.696	68.1482	50.4416
	All Targets	Comt	203.633	151.715	260.886	205.412	331.125	323.049	344.026	332.733	413.296	402.276	204.695	340.089	448.798	442.319	450.28	447.132		503.676	449.601	489.921	481.066	264.313	214.257	265.111	247.894	391.33	353.123	293.497	345.983	357.686	354.307	388.712	366.902		169.989	224.764	205.963	200.239	118.402	144.491	150.511	137.802	173.088	157.055	168.071	166.071	143.189
	All Targets	Cbx1	51.3509	43.3473	45.6095	46.7692	40.5223	45.5205	39.563	41.8686	32.543	46.5217	24.0818	34.3822	53.3631	55.2899	35.7464	48.1332		52.1414	44.1868	50.8148	49.0477	39.6469	56.6631	48.5861	48.2987	50.1705	53.2579	48.3787	50.6023	50.7607	51.2085	53.6606	51.8766		31.873	36.1227	60.2045	42.7334	62.2114	75.2557	73.8874	70.4515	52.679	62.8221	52.679	56.06	83.7982
	All Targets	Ppm1g	33.6437	52.98	47.4339	44.6859	30.1023	46.9889	34.4026	37.1646	42.3059	41.0486	48.1636	43.8394	23.2608	38.0886	25.7124	29.0206		33.8651	33.6925	38.1111	35.2229	42.5837	33.6437	46.4737	40.9004	33.447	33.5756	29.0272	32.0166	46.0388	40.8284	34.0287	40.2986		38.9559	32.1091	38.0239	36.363	48.1636	63.2148	49.2583	53.5456	48.9162	81.1453	40.1364	56.7326	69.9674
	All Targets	4933402J07Rik	38.9559	24.0818	29.1901	30.7426	32.4178	17.6208	27.5221	25.8536	22.7801	30.1023	36.1227	29.6684	15.0511	18.43	24.4581	19.3131		30.1023	27.0644	33.6925	30.2864	29.3681	23.0194	28.5179	26.9685	22.298	25.4712	16.1262	21.2985	21.2487	33.2163	27.4847	27.3165		38.9559	28.0955	25.3493	30.8002	42.1432	33.1125	65.6777	46.9778	30.1023	44.499	37.6278	37.4097	61.0181
	All Targets	Dennd1a	46.0388	45.7555	38.312	43.3687	30.1023	32.3049	39.563	33.99	24.4072	35.5754	48.1636	36.0488	25.9974	24.5733	33.8651	28.1453		30.1023	33.6925	33.6925	32.4957	44.0521	37.1852	31.6866	37.6413	33.447	28.9445	19.3515	27.2476	21.2487	24.9122	32.7199	26.2936		49.5802	28.0955	44.3612	40.679	34.1159	30.1023	38.312	34.1767	41.3906	26.1759	30.1023	32.5563	26.848
	All Targets	Nsun3	24.7901	26.49	38.312	29.864	34.7334	42.5837	25.8019	34.373	29.2887	21.8926	12.0409	21.0741	35.5754	34.4026	26.3395	32.1058		19.889	31.4831	26.5121	25.9614	36.7101	31.873	42.2488	36.944	33.447	25.4712	22.5767	27.1649	27.1511	32.5243	18.3231	25.9995		21.2487	36.1227	41.1926	32.8547	38.1295	36.1227	76.624	50.2921	75.2557	36.6462	50.1705	54.0241	63.4588
	All Targets	Snx17	33.6437	14.4491	32.8388	26.9772	38.2067	38.1785	30.9623	35.7825	40.6787	25.9974	12.0409	26.239	35.5754	18.43	31.9837	28.663		24.1893	25.9598	28.7214	26.2902	33.7733	30.1023	32.7428	32.2061	26.7576	34.7334	34.4026	31.9645	38.9559	41.5204	26.1759	35.5507		28.3316	32.1091	34.8553	31.7653	42.1432	45.1534	46.5217	44.6061	45.1534	34.0287	37.6278	38.9366	43.1195
	All Targets	Wwc1	51.3509	26.49	23.7169	33.8526	38.2067	33.7733	39.563	37.181	34.1701	35.5754	60.2045	43.3167	30.1023	36.8599	28.2209	31.7277		36.5528	33.6925	30.3784	33.5412	35.2417	17.7072	30.6304	27.8598	39.0215	32.4178	26.877	32.7721	37.7754	37.3683	35.3375	36.8271		24.7901	56.1909	47.5299	42.837	44.15	21.0716	21.8926	29.0381	30.1023	18.3231	35.1193	27.8482	34.1701
	All Targets	Taok3	38.9559	43.3473	36.4876	39.5969	45.1534	35.2417	39.563	39.986	40.6787	34.2071	72.2455	49.0438	43.7851	38.0886	45.7805	42.5514		32.79	40.3205	28.1691	33.7599	33.7733	38.9559	51.7548	41.4947	40.1364	30.1023	39.778	36.6722	35.4144	43.5964	28.7935	35.9348		31.873	48.1636	28.5179	36.1849	32.1091	24.0818	30.1023	28.7644	18.8139	47.1166	27.5938	31.1748	43.1195
	All Targets	Pdzrn3	38.9559	28.8982	43.7851	37.2131	34.7334	24.9629	61.9247	40.5403	27.6615	54.7314	12.0409	31.478	30.1023	29.4879	25.0852	28.2251		35.4777	35.9018	28.1691	33.1829	38.1785	30.1023	46.4737	38.2515	32.3321	28.9445	23.6518	28.3095	34.234	35.2923	26.1759	31.9007		35.4144	28.0955	25.3493	29.6197	62.2114	18.0614	43.7851	41.3526	48.9162	52.3518	30.1023	43.7901	58.5774
	All Targets	Khsrp	70.8289	55.3882	65.6777	63.9649	53.2579	58.7361	51.6039	54.5326	42.3059	56.0997	48.1636	48.8564	64.3094	66.3479	69.6115	66.7563		79.0185	67.3849	69.5942	71.9992	51.3941	65.5167	92.9474	69.9527	68.0088	57.889	53.7541	59.884	60.2045	80.2727	44.499	61.6588		53.1217	64.2182	41.1926	52.8441	54.1841	42.1432	46.5217	47.6163	56.4418	36.6462	77.7642	56.9507	47.1873
	All Targets	Otud3	46.0388	43.3473	43.7851	44.3904	46.3112	39.6469	43.0032	42.9871	39.0516	36.9437	12.0409	29.3454	28.734	28.2593	30.1023	29.0318		35.4777	35.3495	32.0354	34.2875	39.6469	47.8095	29.5742	39.0102	45.7109	37.049	37.6278	40.1292	34.234	44.2884	34.0287	37.517		35.4144	36.1227	12.6746	28.0706	42.1432	27.092	27.3657	32.2003	41.3906	34.0287	37.6278	37.6824	50.4416
	All Targets	Hoatz	30.1023	36.1227	36.4876	34.2375	23.1556	33.7733	34.4026	30.4438	14.6443	25.9974	24.0818	21.5745	23.2608	18.43	31.9837	24.5582		42.4657	29.2738	28.1691	33.3029	35.2417	37.1852	35.9115	36.1128	25.6427	32.4178	41.9282	33.3296	33.0535	36.6763	31.4111	33.7136		53.1217	44.15	44.3612	47.211	64.2182	57.1943	57.468	59.6268	71.4929	68.0573	55.1875	64.9126	83.7982
	All Targets	Cyb5a	816.303	830.823	904.893	850.673	888.017	908.942	992.515	929.825	1283.82	1379.23	1095.72	1252.93	1395.65	1498.97	1502.61	1465.74		976.174	936.208	979.29	963.891	961.804	1035.87	1050.94	1016.21	1127.16	1045.48	1031	1067.88	1226.52	1294.74	1228.96	1250.07		938.483	842.864	750.973	844.106	274.934	346.176	268.184	296.431	368.753	403.109	461.568	411.143	156.206
	All Targets	Uroc1	74.3703	65.0209	71.1508	70.1807	61.3623	58.7361	65.3649	61.8211	42.3059	53.3631	36.1227	43.9306	75.2557	66.3479	70.8658	70.8231		48.9162	74.0129	63.5186	62.1492	63.1414	92.0775	55.9797	70.3995	62.4343	57.889	74.1806	64.8346	80.2727	75.4287	74.6013	76.7676		60.2045	44.15	79.2165	61.1904	40.1364	27.092	71.1508	46.1264	18.8139	47.1166	30.1023	32.0109	38.238
	All Targets	Psen2	46.0388	26.49	36.4876	36.3388	46.3112	33.7733	44.7234	41.6026	42.3059	31.4706	12.0409	28.6058	46.5217	39.3173	39.5092	41.7827		44.6159	40.3205	34.2448	39.727	42.5837	37.1852	47.5299	42.4329	35.6768	34.7334	36.5528	35.6543	37.7754	44.2884	47.1166	43.0601		53.1217	32.1091	44.3612	43.1973	36.1227	39.133	35.5754	36.9437	41.3906	65.4397	50.1705	52.3336	70.781
	All Targets	Ptpn1	26.5608	43.3473	43.7851	37.8977	32.4178	30.8365	24.0818	29.112	30.9158	25.9974	24.0818	26.9984	21.8926	22.116	35.1193	26.3759		43.5408	27.6168	30.9308	34.0294	41.1153	31.873	33.799	35.5958	23.4129	16.2089	35.4777	25.0332	25.9706	29.0643	35.3375	30.1241		31.873	56.1909	34.8553	40.9731	46.1568	33.1125	35.5754	38.2816	71.4929	20.9407	22.5767	38.3368	50.4416
	All Targets	Sbf2	40.7266	45.7555	49.2583	45.2468	39.3645	48.4573	49.8838	45.9019	35.7973	30.1023	12.0409	25.9802	32.8388	28.2593	30.7294	30.6092		37.6278	44.7392	30.9308	37.7659	20.5577	35.4144	43.305	33.0924	34.5619	31.2601	39.778	35.2	34.234	31.1403	26.1759	30.5167		49.5802	48.1636	53.8672	50.537	30.1023	36.1227	46.5217	37.5822	41.3906	39.2638	52.679	44.4445	45.5602
	All Targets	Dcaf12	54.8924	50.5718	36.4876	47.3173	45.1534	52.8625	43.0032	47.0064	37.4244	36.9437	60.2045	44.8576	30.1023	28.2593	30.1023	29.4879		38.1654	38.6635	37.5588	38.1292	38.1785	24.7901	46.4737	36.4808	31.2172	53.2579	46.2285	43.5678	44.8583	44.9804	31.4111	40.4166		38.9559	40.1364	25.3493	34.8138	40.1364	33.1125	54.7314	42.6601	48.9162	41.8814	42.6449	44.4808	67.5267
	All Targets	Pcdhgb7	33.6437	79.47	56.5558	56.5565	40.5223	44.0521	51.6039	45.3928	35.7973	30.1023	12.0409	25.9802	28.734	39.3173	31.3565	33.1359		43.0032	41.4251	39.2158	41.2147	44.0521	37.1852	42.2488	41.162	40.1364	35.8912	41.9282	39.3186	35.4144	35.2923	31.4111	34.0393		31.873	44.15	38.0239	38.0156	76.2591	63.2148	79.3605	72.9448	56.4418	54.9694	67.7301	59.7137	80.5439
	All Targets	Col4a2	24.7901	50.5718	25.5413	33.6344	35.8912	41.1153	39.563	38.8565	29.2887	21.8926	12.0409	21.0741	16.4194	35.6313	26.9666	26.3391		38.7029	30.9308	32.0354	33.8897	24.9629	35.4144	28.5179	29.6317	25.6427	18.5245	39.778	27.9817	34.234	41.5204	31.4111	35.7218		46.0388	44.15	63.3732	51.1873	44.15	24.0818	30.1023	32.778	33.8651	41.8814	22.5767	32.7744	34.9837
	All Targets	Gdf15	60.2045	93.9191	83.9215	79.3484	50.9423	63.1414	67.0851	60.3896	115.528	147.775	156.532	139.945	56.0997	73.7199	66.4759	65.4318		49.9913	48.0532	37.5588	45.2011	91.041	47.8095	63.3732	67.4079	51.2854	61.3623	52.679	55.1089	63.746	56.7445	40.5726	53.6877		60.2045	64.2182	114.072	79.4982	42.1432	57.1943	35.5754	44.971	52.679	60.2045	65.2216	59.3684	40.6787
	All Targets	Mcoln1	53.1217	55.3882	45.6095	51.3731	46.3112	38.1785	32.6825	39.0574	42.3059	39.6803	24.0818	35.356	58.8363	47.9179	44.5263	50.4268		44.0783	43.0822	50.8148	45.9918	41.1153	49.5802	38.0239	42.9065	59.0896	31.2601	41.9282	44.0926	33.0535	35.9843	36.6462	35.228		42.4973	40.1364	41.1926	41.2754	32.1091	33.1125	41.0486	35.4234	56.4418	41.8814	47.6619	48.6617	27.6615
	All Targets	Mknk1	54.8924	48.1636	41.9607	48.3389	46.3112	46.9889	44.7234	46.0078	27.6615	41.0486	72.2455	46.9852	42.4168	33.1739	31.3565	35.6491		45.1534	34.2448	30.3784	36.5922	49.9257	65.5167	35.9115	50.4513	44.596	27.7867	41.9282	38.1036	33.0535	38.0603	41.8814	37.6651		46.0388	72.2455	50.6986	56.3276	56.1909	57.1943	32.8388	48.7414	45.1534	60.2045	32.6108	45.9896	59.391
	All Targets	Srsf2	76.141	98.7355	69.3264	81.401	89.149	82.2306	82.5662	84.6486	96.0018	95.78	96.3273	96.0364	88.9385	79.8632	92.8153	87.2057		83.3188	95.0017	82.298	86.8728	86.6358	74.3703	73.9354	78.3138	86.9621	76.4135	89.2317	84.2024	84.9947	79.5807	69.3661	77.9805		70.8289	88.3	72.8792	77.336	56.1909	33.1125	41.0486	43.4507	52.679	47.1166	47.6619	49.1525	38.238
	All Targets	Ankrd13c	35.4144	38.5309	25.5413	33.1622	33.5756	52.8625	29.2422	38.5601	47.1873	24.6291	36.1227	35.9797	30.1023	40.5459	32.6108	34.4197		40.8531	39.2158	34.7971	38.2887	35.2417	44.268	36.9677	38.8258	32.3321	27.7867	32.2524	30.7904	42.4973	35.9843	30.1023	36.1946		38.9559	32.1091	25.3493	32.1381	26.0886	27.092	30.1023	27.761	37.6278	34.0287	32.6108	34.7558	33.3566
	All Targets	Pnrc1	58.4338	62.6127	29.1901	50.0789	55.5734	45.5205	58.4844	53.1928	50.4416	57.468	12.0409	39.9835	51.9948	38.0886	42.0178	44.0337		61.2796	54.6812	59.0999	58.3536	46.9889	44.268	39.0801	43.4457	52.4003	49.7845	52.679	51.6213	37.7754	50.5165	39.2638	42.5186		49.5802	28.0955	50.6986	42.7914	44.15	36.1227	38.312	39.5282	37.6278	34.0287	52.679	41.4452	45.5602
	All Targets	Galc	44.268	36.1227	38.312	39.5676	38.2067	26.4313	22.3617	28.9999	17.8986	19.156	12.0409	16.3652	24.6291	22.116	27.5938	24.7796		26.3395	34.2448	25.4074	28.6639	44.0521	40.7266	26.4055	37.0614	20.0682	26.6289	31.1774	25.9582	25.9706	20.7602	27.4847	24.7385		42.4973	40.1364	15.8433	32.8257	44.15	27.092	51.9948	41.079	48.9162	31.4111	35.1193	38.4822	35.7973
	All Targets	Ppox	37.1852	40.9391	41.9607	40.0283	41.6801	49.9257	48.1636	46.5898	47.1873	51.9948	24.0818	41.088	46.5217	36.8599	48.2891	43.8902		51.0664	42.5298	34.2448	42.6137	36.7101	47.8095	52.811	45.7769	36.7917	30.1023	31.1774	32.6904	41.3168	37.3683	39.2638	39.3163		60.2045	44.15	50.6986	51.6844	40.1364	57.1943	38.312	45.2142	94.0696	52.3518	77.7642	74.7285	66.7131
	All Targets	Clpx	46.0388	38.5309	45.6095	43.3931	50.9423	52.8625	53.324	52.3763	58.5774	46.5217	96.3273	67.1421	30.1023	38.0886	43.8991	37.3633		62.3547	85.0596	83.4026	76.939	57.2677	44.268	77.1041	59.5466	66.8939	48.6267	48.3787	54.6331	42.4973	42.2124	45.8078	43.5058		28.3316	32.1091	34.8553	31.7653	56.1909	24.0818	35.5754	38.616	79.0185	57.587	27.5938	54.7331	45.5602
	All Targets	Gtf2b	26.5608	19.2655	18.2438	21.3567	24.3134	41.1153	24.0818	29.8368	30.9158	25.9974	12.0409	22.9847	28.734	17.2013	26.3395	24.0916		30.1023	30.9308	35.9018	32.3116	29.3681	19.4779	31.6866	26.8442	24.5278	25.4712	29.0272	26.342	27.1511	35.9843	40.5726	34.5693		17.7072	32.1091	28.5179	26.1114	28.0955	36.1227	30.1023	31.4402	52.679	34.0287	37.6278	41.4452	35.7973
	All Targets	Habp2	74.3703	67.4291	47.4339	63.0778	68.309	82.2306	68.8052	73.1149	89.4932	106.726	72.2455	89.4883	77.9923	73.7199	73.3743	75.0288		73.6431	69.5942	81.7456	74.9943	60.2045	70.8289	66.5419	65.8584	85.8472	84.5179	74.1806	81.5152	59.0241	67.1246	70.6749	65.6079		35.4144	24.0818	47.5299	35.6754	60.2045	33.1125	76.624	56.647	41.3906	47.1166	35.1193	41.2088	51.2552
	All Targets	H2-D1	122.18	105.96	145.95	124.697	158.616	193.829	163.412	171.952	229.428	198.401	180.614	202.814	261.342	238.361	285.972	261.892		179.539	213.201	206.573	199.771	205.577	189.467	184.839	193.294	259.771	200.296	293.497	251.188	267.969	235.974	266.994	256.979		187.697	160.545	218.638	188.96	40.1364	87.2966	60.2045	62.5458	79.0185	86.3804	72.7472	79.382	38.238
	All Targets	Pias4	31.873	33.7145	25.5413	30.3763	31.2601	33.7733	36.1227	33.7187	43.933	23.2608	36.1227	34.4389	25.9974	20.8873	26.9666	24.6171		31.1774	33.6925	29.2738	31.3812	46.9889	44.268	40.1364	43.7978	24.5278	35.8912	30.1023	30.1737	34.234	33.9083	28.7935	32.3119		46.0388	40.1364	31.6866	39.2872	52.1773	42.1432	38.312	44.2108	48.9162	49.7342	40.1364	46.2622	41.4923
	All Targets	Sft2d2	56.6631	26.49	58.3802	47.1778	46.3112	36.7101	46.4435	43.1549	48.8145	31.4706	36.1227	38.8026	39.6803	31.9453	40.7635	37.463		43.5408	42.5298	48.0532	44.7079	33.7733	38.9559	39.0801	37.2698	37.9066	41.6801	44.0783	41.2217	34.234	40.8284	36.6462	37.2362		38.9559	48.1636	50.6986	45.9394	54.1841	51.1739	43.7851	49.7144	60.2045	52.3518	50.1705	54.2423	56.9502
	All Targets	Abhd5	42.4973	45.7555	60.2045	49.4858	52.1001	64.6098	55.0442	57.2513	32.543	47.89	12.0409	30.8246	57.468	55.2899	55.1875	55.9818		55.3667	51.3672	53.0242	53.2527	60.2045	51.3509	69.7105	60.422	36.7917	50.9423	31.1774	39.6371	48.3997	68.5086	68.0573	61.6552		46.0388	52.1773	69.7105	55.9755	54.1841	63.2148	54.7314	57.3768	45.1534	104.704	47.6619	65.8396	71.5946
	All Targets	Cltb	38.9559	57.7964	34.6632	43.8052	42.8379	44.0521	46.4435	44.4445	50.4416	56.0997	36.1227	47.5547	58.8363	51.6039	55.1875	55.2092		52.1414	51.9195	45.8438	49.9683	30.8365	65.5167	47.5299	47.961	39.0215	67.1512	55.9042	54.0256	50.7607	53.2845	65.4397	56.495		53.1217	32.1091	28.5179	37.9162	36.1227	42.1432	30.1023	36.1227	45.1534	62.8221	37.6278	48.5345	52.8824
	All Targets	Pgghg	47.8095	52.98	40.1364	46.9753	48.6267	60.2045	60.2045	56.3453	42.3059	39.6803	60.2045	47.3969	47.89	39.3173	49.5433	45.5835		58.5919	48.6055	62.4139	56.5371	64.6098	46.0388	53.8672	54.8386	44.596	41.6801	49.4537	45.2433	61.385	52.5925	44.499	52.8255		42.4973	56.1909	57.0359	51.908	72.2455	78.2659	54.7314	68.4143	75.2557	70.6749	65.2216	70.3841	85.4254
	All Targets	Macroh2a1	40.7266	69.8373	56.5558	55.7066	42.8379	48.4573	44.7234	45.3395	50.4416	46.5217	48.1636	48.3757	76.624	66.3479	49.5433	64.1717		52.1414	57.9952	53.0242	54.3869	57.2677	44.268	49.6423	50.3927	45.7109	42.8379	48.3787	45.6425	46.0388	43.5964	57.587	49.074		60.2045	64.2182	63.3732	62.5986	40.1364	48.1636	51.9948	46.7649	48.9162	36.6462	35.1193	40.2273	36.6109
	All Targets	Chuk	61.9753	74.6536	56.5558	64.3949	83.3601	86.6358	125.569	98.5218	94.3747	105.358	72.2455	90.6594	97.1482	89.6925	90.3068	92.3825		87.0816	85.612	108.258	93.6504	77.8254	77.9118	80.2727	78.67	100.341	121.567	108.583	110.164	105.063	86.5008	75.9101	89.1579		81.4532	88.3	98.2285	89.3272	70.2386	78.2659	60.2045	69.5697	75.2557	60.2045	60.2045	65.2216	62.6453
	All Targets	Mdh1	240.818	269.716	268.184	259.573	329.967	295.149	251.139	292.085	398.652	355.754	325.105	359.837	509.002	543.07	597.656	549.909		367.14	357.361	334.163	352.888	362.696	359.457	357.002	359.718	379.066	362.385	342.951	361.467	421.432	469.872	425.358	438.887		332.896	272.927	262.999	289.607	112.382	114.389	73.8874	100.219	116.646	123.027	142.986	127.553	81.3575
	All Targets	Sgms2	53.1217	38.5309	60.2045	50.619	61.3623	51.3941	44.7234	52.4933	65.086	49.2583	96.3273	70.2238	50.6266	55.2899	57.0689	54.3284		60.7421	59.6522	48.0532	56.1492	61.673	47.8095	54.9234	54.802	50.1705	39.3645	61.2796	50.2715	43.6778	48.4404	54.9694	49.0292		53.1217	52.1773	47.5299	50.9429	36.1227	93.317	43.7851	57.7416	37.6278	47.1166	72.7472	52.4972	63.4588
	All Targets	Ddx52	28.3316	31.3064	31.0145	30.2175	37.049	38.1785	41.2831	38.8369	27.6615	38.312	24.0818	30.0185	35.5754	30.7166	35.1193	33.8038		41.3906	38.1111	39.7681	39.7566	35.2417	37.1852	43.305	38.5773	31.2172	30.1023	30.1023	30.4739	27.1511	40.8284	31.4111	33.1302		35.4144	48.1636	44.3612	42.6464	54.1841	21.0716	35.5754	36.9437	52.679	44.499	45.1534	47.4438	36.6109
	All Targets	Cyp2a22	102.702	89.1027	113.112	101.639	125.04	118.941	103.208	115.73	92.7475	95.78	132.45	106.993	112.199	101.979	94.6967	102.958		84.9314	64.6232	74.0129	74.5225	91.041	102.702	129.915	107.886	68.0088	50.9423	69.8803	62.9438	126.311	129.405	119.1	124.939		148.741	116.395	120.409	128.515	62.2114	60.2045	71.1508	64.5222	79.0185	102.086	87.7983	89.6342	67.5267
	All Targets	Parp6	40.7266	43.3473	25.5413	36.5384	30.1023	32.3049	32.6825	31.6965	48.8145	38.312	36.1227	41.0831	27.3657	28.2593	20.6953	25.4401		38.1654	33.6925	24.3028	32.0535	39.6469	35.4144	39.0801	38.0472	31.2172	34.7334	30.1023	32.0176	21.2487	30.4483	22.2495	24.6488		42.4973	60.2045	44.3612	49.021	50.1705	57.1943	10.9463	39.437	22.5767	52.3518	32.6108	35.8464	48.0009
	All Targets	Tlcd1	21.2487	33.7145	51.0826	35.3486	21.9978	26.4313	27.5221	25.3171	29.2887	25.9974	48.1636	34.4833	50.6266	35.6313	47.6619	44.6399		29.0272	30.9308	37.0065	32.3215	20.5577	40.7266	42.2488	34.511	40.1364	31.2601	32.2524	34.5496	34.234	39.4444	34.0287	35.9023		42.4973	48.1636	25.3493	38.6701	32.1091	27.092	43.7851	34.3288	45.1534	18.3231	37.6278	33.7015	26.0344
	All Targets	Pdia5	46.0388	43.3473	32.8388	40.7416	56.7312	55.7993	51.6039	54.7115	37.4244	50.6266	36.1227	41.3912	36.9437	29.4879	23.831	30.0875		32.79	41.4251	41.4251	38.5468	41.1153	44.268	41.1926	42.192	55.745	60.2045	51.6039	55.8511	31.873	21.4522	34.0287	29.1179		31.873	40.1364	25.3493	32.4529	44.15	57.1943	57.468	52.9374	26.3395	31.4111	30.1023	29.2843	65.086
	All Targets	Btbd6	30.1023	40.9391	51.0826	40.708	40.5223	51.3941	43.0032	44.9732	30.9158	28.734	24.0818	27.9106	39.6803	25.8019	32.6108	32.6977		32.79	39.7681	33.1401	35.2327	29.3681	44.268	32.7428	35.4596	44.596	39.3645	32.2524	38.7376	36.5949	36.6763	43.1902	38.8205		35.4144	28.0955	28.5179	30.6759	52.1773	48.1636	54.7314	51.6908	63.9673	52.3518	37.6278	51.3157	65.086
	All Targets	Reep3	56.6631	62.6127	47.4339	55.5699	75.2557	33.7733	65.3649	58.1313	53.6959	61.5728	84.2864	66.5184	68.4143	77.4058	53.3061	66.3754		47.3036	58.5475	60.7569	55.536	80.7622	58.4338	46.4737	61.8899	56.8598	62.5201	59.1295	59.5031	68.4679	54.6685	65.4397	62.8587		63.746	44.15	53.8672	53.9211	56.1909	57.1943	51.9948	55.1267	45.1534	47.1166	50.1705	47.4802	41.4923
	All Targets	Herpud1	129.263	120.409	111.287	120.32	98.4113	104.257	125.569	109.412	187.122	149.143	96.3273	144.198	176.509	168.327	152.393	165.743		125.247	145.817	135.322	135.462	108.662	152.282	115.128	125.357	198.452	165.563	169.863	177.959	155.824	116.949	130.879	134.551		148.741	92.3136	129.915	123.656	34.1159	51.1739	51.9948	45.7615	60.2045	49.7342	35.1193	48.3527	45.5602
	All Targets	Wdr76	42.4973	28.8982	41.9607	37.7854	37.049	26.4313	32.6825	32.0542	21.1529	28.734	48.1636	32.6835	28.734	22.116	22.5767	24.4755		29.5647	34.2448	26.5121	30.1072	44.0521	24.7901	43.305	37.3824	22.298	23.1556	31.1774	25.5436	28.3316	35.9843	30.1023	31.4727		35.4144	24.0818	12.6746	24.057	52.1773	54.1841	49.2583	51.8732	26.3395	23.5583	32.6108	27.5029	34.1701
	All Targets	Dnajc21	42.4973	36.1227	38.312	38.9773	35.8912	51.3941	39.563	42.2828	26.0344	34.2071	24.0818	28.1078	16.4194	17.2013	27.5938	20.4048		36.5528	30.3784	25.9598	30.9637	24.9629	37.1852	33.799	31.9824	24.5278	20.84	25.8019	23.7233	27.1511	25.6042	32.7199	28.4917		14.1658	8.02727	28.5179	16.9037	22.075	33.1125	49.2583	34.8153	22.5767	36.6462	35.1193	31.4474	34.9837
	All Targets	6030458C11Rik	31.873	28.8982	49.2583	36.6765	35.8912	42.5837	41.2831	39.9193	27.6615	35.5754	12.0409	25.0926	38.312	33.1739	29.4751	33.6537		39.778	40.3205	30.3784	36.8256	60.2045	40.7266	41.1926	47.3746	33.447	26.6289	37.6278	32.5679	40.1364	42.9044	34.0287	39.0231		46.0388	68.2318	38.0239	50.7648	42.1432	69.2352	65.6777	59.0187	45.1534	52.3518	52.679	50.0614	59.391
	All Targets	Snx15	40.7266	31.3064	20.0682	30.7004	42.8379	33.7733	34.4026	37.0046	32.543	35.5754	12.0409	26.7198	30.1023	27.0306	26.9666	28.0332		34.9401	34.2448	28.7214	32.6355	36.7101	53.1217	21.1244	36.9854	36.7917	23.1556	22.5767	27.508	30.6925	25.6042	26.1759	27.4909		24.7901	28.0955	31.6866	28.1907	44.15	39.133	51.9948	45.0926	45.1534	49.7342	42.6449	45.8442	40.6787
	All Targets	Zfp691	44.268	40.9391	29.1901	38.1324	37.049	26.4313	37.8429	33.7744	30.9158	21.8926	48.1636	33.6573	17.7877	22.116	28.2209	22.7082		30.6398	28.7214	29.8261	29.7291	51.3941	35.4144	29.5742	38.7942	25.6427	26.6289	33.3275	28.533	30.6925	29.7563	19.6319	26.6936		38.9559	32.1091	19.012	30.0256	40.1364	69.2352	32.8388	47.4035	33.8651	41.8814	50.1705	41.9723	43.933
	All Targets	Ipp	47.8095	28.8982	32.8388	36.5155	34.7334	23.4945	25.8019	28.0099	24.4072	38.312	24.0818	28.9337	23.2608	23.3446	24.4581	23.6879		31.7149	23.1981	25.4074	26.7735	32.3049	17.7072	36.9677	28.9933	24.5278	26.6289	23.6518	24.9362	25.9706	26.2962	30.1023	27.4564		31.873	28.0955	22.1806	27.383	42.1432	48.1636	13.6829	34.6632	30.1023	36.6462	50.1705	38.973	31.7294
	All Targets	Wdr41	23.0194	33.7145	38.312	31.682	26.6289	33.7733	30.9623	30.4549	32.543	24.6291	24.0818	27.0846	31.4706	24.5733	17.5597	24.5345		31.1774	30.3784	32.5878	31.3812	30.8365	28.3316	32.7428	30.6369	26.7576	33.5756	25.8019	28.7117	28.3316	33.9083	23.5583	28.5994		42.4973	36.1227	38.0239	38.8813	46.1568	36.1227	35.5754	39.285	30.1023	23.5583	42.6449	32.1018	37.4244
	All Targets	Dicer1	51.3509	36.1227	47.4339	44.9692	39.3645	44.0521	44.7234	42.7133	29.2887	35.5754	12.0409	25.635	30.1023	34.4026	27.5938	30.6995		43.0032	30.3784	36.4541	36.6119	35.2417	35.4144	34.8553	35.1705	32.3321	33.5756	37.6278	34.5118	30.6925	33.2163	47.1166	37.0085		46.0388	36.1227	31.6866	37.9494	30.1023	42.1432	35.5754	35.9403	37.6278	41.8814	55.1875	44.8989	49.6281
	All Targets	Rad50	51.3509	50.5718	45.6095	49.1774	31.2601	33.7733	27.5221	30.8518	30.9158	28.734	60.2045	39.9515	27.3657	23.3446	39.5092	30.0732		27.9521	34.7971	30.9308	31.2267	54.3309	38.9559	40.1364	44.4744	35.6768	32.4178	26.877	31.6572	48.3997	36.6763	49.7342	44.9368		35.4144	64.2182	47.5299	49.0542	54.1841	39.133	62.9411	52.0861	97.8324	86.3804	45.1534	76.4554	72.4082
	All Targets	Mttp	99.1604	91.5109	122.233	104.302	100.727	98.383	98.0474	99.0524	130.172	147.775	144.491	140.813	213.452	213.788	230.784	219.341		128.472	136.427	141.95	135.616	111.599	118.638	117.24	115.826	119.294	108.831	120.409	116.178	168.809	155.701	176.687	167.066		92.0775	144.491	91.8911	109.487	50.1705	75.2557	71.1508	65.5257	105.358	86.3804	87.7983	93.1789	49.6281
	All Targets	Uty	30.1023	40.9391	31.0145	34.0186	23.1556	39.6469	32.6825	31.8283	24.4072	16.4194	24.0818	21.6362	15.0511	27.0306	27.5938	23.2252		26.3395	31.4831	23.1981	27.0069	32.3049	30.1023	32.7428	31.7167	20.0682	18.5245	37.6278	25.4068	23.6096	20.0682	36.6462	26.7747		35.4144	12.0409	44.3612	30.6055	46.1568	36.1227	46.5217	42.9337	56.4418	20.9407	45.1534	40.8453	31.7294
	All Targets	Creld2	33.6437	26.49	18.2438	26.1258	32.4178	58.7361	41.2831	44.1457	24.4072	27.3657	12.0409	21.2713	17.7877	19.6586	21.3224	19.5896		36.0152	31.4831	30.9308	32.8097	33.7733	44.268	31.6866	36.576	31.2172	45.1534	35.4777	37.2828	33.0535	35.2923	34.0287	34.1248		56.6631	32.1091	34.8553	41.2092	38.1295	33.1125	49.2583	40.1668	56.4418	60.2045	47.6619	54.7694	57.7638
	All Targets	Dolk	38.9559	36.1227	40.1364	38.405	41.6801	51.3941	46.4435	46.5059	39.0516	31.4706	12.0409	27.521	25.9974	49.1466	42.6449	39.263		38.7029	35.9018	50.2625	41.6224	29.3681	35.4144	35.9115	33.5647	35.6768	38.2067	34.4026	36.0954	36.5949	42.9044	35.3375	38.2789		46.0388	44.15	44.3612	44.85	50.1705	57.1943	71.1508	59.5052	22.5767	62.8221	52.679	46.0259	60.2045
	All Targets	Vps28	53.1217	40.9391	38.312	44.1242	46.3112	42.5837	43.0032	43.966	50.4416	42.4168	72.2455	55.0346	49.2583	49.1466	40.7635	46.3894		38.7029	46.9485	48.0532	44.5682	61.673	33.6437	42.2488	45.8552	57.9747	49.7845	60.2045	55.9879	61.385	58.8205	45.8078	55.3378		38.9559	44.15	38.0239	40.3766	44.15	21.0716	54.7314	39.9843	37.6278	31.4111	27.5938	32.2109	43.1195
	All Targets	Arhgap26	23.0194	33.7145	31.0145	29.2495	40.5223	32.3049	32.6825	35.1699	21.1529	21.8926	36.1227	26.3894	23.2608	23.3446	20.6953	22.4336		36.0152	38.1111	28.7214	34.2826	32.3049	30.1023	39.0801	33.8291	36.7917	34.7334	30.1023	33.8758	30.6925	26.2962	39.2638	32.0842		24.7901	36.1227	50.6986	37.2038	56.1909	45.1534	35.5754	45.6399	56.4418	31.4111	52.679	46.8439	35.7973
	All Targets	Gtpbp10	31.873	28.8982	31.0145	30.5952	33.5756	30.8365	43.0032	35.8051	19.5258	28.734	24.0818	24.1139	20.5243	44.2319	40.7635	35.1732		36.5528	25.4074	29.8261	30.5954	29.3681	31.873	29.5742	30.2717	33.447	23.1556	26.877	27.8265	35.4144	28.3723	27.4847	30.4238		17.7072	24.0818	41.1926	27.6605	48.1636	27.092	46.5217	40.5925	22.5767	60.2045	32.6108	38.464	41.4923
	All Targets	Slc35e3	54.8924	60.2045	76.624	63.907	49.7845	60.2045	48.1636	52.7176	60.2045	68.4143	72.2455	66.9548	38.312	39.3173	52.679	43.4361		62.3547	62.4139	62.4139	62.3942	49.9257	54.8924	45.4175	50.0785	56.8598	59.0468	67.7301	61.2122	49.5802	44.2884	47.1166	46.9951		63.746	68.2318	60.2045	64.0608	70.2386	57.1943	54.7314	60.7215	37.6278	54.9694	52.679	48.4254	49.6281
	All Targets	Atp6v1a	17.7072	28.8982	38.312	28.3058	31.2601	29.3681	32.6825	31.1035	29.2887	34.2071	12.0409	25.1789	31.4706	40.5459	35.1193	35.7119		33.8651	29.8261	30.3784	31.3565	35.2417	44.268	31.6866	37.0654	32.3321	32.4178	27.9521	30.9007	44.8583	43.5964	34.0287	40.8278		49.5802	40.1364	34.8553	41.5239	48.1636	33.1125	24.6291	35.3018	37.6278	20.9407	52.679	37.0825	41.4923
	All Targets	Arfgef1	47.8095	55.3882	60.2045	54.4674	53.2579	39.6469	44.7234	45.876	45.5602	42.4168	48.1636	45.3802	45.1534	38.0886	35.1193	39.4538		46.2285	49.7102	60.7569	52.2318	46.9889	51.3509	38.0239	45.4546	59.0896	45.1534	41.9282	48.7237	44.8583	46.3644	56.2782	49.167		49.5802	76.2591	28.5179	51.4524	34.1159	45.1534	30.1023	36.4572	41.3906	44.499	25.0852	36.9916	30.9158
	All Targets	Nsd1	47.8095	45.7555	67.5021	53.689	62.5201	51.3941	60.2045	58.0396	42.3059	49.2583	12.0409	34.535	56.0997	43.0032	47.0348	48.7126		58.0544	56.3382	53.0242	55.8056	52.8625	44.268	60.2045	52.445	49.0556	39.3645	48.3787	45.5996	50.7607	40.8284	62.8221	51.4704		53.1217	56.1909	53.8672	54.3933	42.1432	60.2045	38.312	46.8866	33.8651	68.0573	35.1193	45.6806	61.8317
	All Targets	Lactb2	116.868	115.593	129.531	120.664	113.462	118.941	123.849	118.751	143.189	147.775	60.2045	117.056	254.501	256.791	220.123	243.805		155.349	167.358	175.09	165.932	118.941	178.843	145.758	147.847	140.477	135.46	144.061	139.999	205.404	217.29	200.246	207.646		159.365	92.3136	126.746	126.142	80.2727	69.2352	71.1508	73.5529	60.2045	83.7628	70.2386	71.402	47.1873
	All Targets	Dph3	35.4144	38.5309	38.312	37.4191	34.7334	36.7101	44.7234	38.7223	32.543	30.1023	12.0409	24.8954	27.3657	31.9453	30.1023	29.8044		35.4777	35.3495	25.9598	32.2623	46.9889	42.4973	35.9115	41.7992	45.7109	68.309	47.3036	53.7745	38.9559	35.9843	39.2638	38.068		46.0388	36.1227	44.3612	42.1742	34.1159	15.0511	54.7314	34.6328	22.5767	31.4111	15.0511	23.013	36.6109
	All Targets	Emc3	42.4973	45.7555	20.0682	36.107	50.9423	49.9257	32.6825	44.5168	42.3059	45.1534	12.0409	33.1667	47.89	49.1466	45.1534	47.3967		41.9282	48.0532	41.4251	43.8022	48.4573	28.3316	46.4737	41.0875	40.1364	48.6267	58.0544	48.9392	61.385	47.0564	47.1166	51.8527		42.4973	32.1091	44.3612	39.6559	52.1773	42.1432	43.7851	46.0352	56.4418	62.8221	40.1364	53.1334	48.0009
	All Targets	Akap14	60.2045	52.98	72.9752	62.0533	37.049	44.0521	41.2831	40.7947	47.1873	53.3631	36.1227	45.5577	23.2608	30.7166	29.4751	27.8175		45.1534	43.6345	31.4831	40.0903	58.7361	37.1852	51.7548	49.2254	41.2513	34.7334	36.5528	37.5125	28.3316	40.1364	31.4111	33.293		17.7072	36.1227	31.6866	28.5055	54.1841	54.1841	84.8337	64.4006	48.9162	68.0573	60.2045	59.0594	61.0181
	All Targets	Chordc1	33.6437	26.49	31.0145	30.3827	31.2601	35.2417	44.7234	37.075	24.4072	35.5754	24.0818	28.0215	31.4706	28.2593	25.7124	28.4807		39.2405	34.7971	31.4831	35.1736	38.1785	40.7266	60.2045	46.3699	31.2172	26.6289	34.4026	30.7496	43.6778	33.2163	28.7935	35.2292		35.4144	36.1227	63.3732	44.9701	48.1636	24.0818	49.2583	40.5012	71.4929	65.4397	35.1193	57.3506	62.6453
	All Targets	Nae1	24.7901	21.6736	21.8926	22.7854	32.4178	32.3049	30.9623	31.895	22.7801	38.312	12.0409	24.3777	27.3657	25.8019	30.1023	27.7566		29.5647	32.5878	29.2738	30.4754	30.8365	28.3316	32.7428	30.6369	28.9874	19.6823	38.7029	29.1242	34.234	35.9843	31.4111	33.8765		17.7072	28.0955	34.8553	26.886	46.1568	30.1023	30.1023	35.4538	60.2045	41.8814	50.1705	50.7521	35.7973
	All Targets	Clk4	67.2874	65.0209	40.1364	57.4816	39.3645	63.1414	70.5253	57.6771	39.0516	47.89	24.0818	37.0078	47.89	45.4606	45.1534	46.168		60.7421	53.5765	51.9195	55.4127	55.7993	47.8095	52.811	52.1399	43.4811	43.9956	45.1534	44.21	54.3021	46.3644	43.1902	47.9523		49.5802	48.1636	53.8672	50.537	82.2795	72.2455	35.5754	63.3668	79.0185	54.9694	55.1875	63.0584	62.6453
	All Targets	Gsk3b	33.6437	43.3473	34.6632	37.2181	32.4178	33.7733	36.1227	34.1046	58.5774	34.2071	12.0409	34.9418	32.8388	39.3173	26.9666	33.0409		40.8531	30.3784	42.5298	37.9204	29.3681	47.8095	48.5861	41.9212	26.7576	40.5223	47.3036	38.1945	38.9559	29.0643	43.1902	37.0701		35.4144	76.2591	34.8553	48.8429	44.15	54.1841	38.312	45.5487	22.5767	41.8814	52.679	39.0457	36.6109
	All Targets	Ccnb1	47.8095	28.8982	51.0826	42.5968	30.1023	27.8997	27.5221	28.508	22.7801	34.2071	36.1227	31.0367	23.2608	27.0306	26.9666	25.7527		29.5647	33.6925	35.9018	33.053	30.8365	46.0388	50.6986	42.5246	30.1023	26.6289	21.5016	26.0776	24.7901	29.0643	32.7199	28.8581		56.6631	40.1364	25.3493	40.7162	66.225	39.133	68.4143	57.9241	56.4418	60.2045	80.2727	65.6397	65.086
	All Targets	Pom121	35.4144	38.5309	38.312	37.4191	28.9445	26.4313	27.5221	27.6326	19.5258	19.156	48.1636	28.9485	27.3657	18.43	31.3565	25.7174		30.1023	34.2448	23.7504	29.3658	24.9629	60.2045	28.5179	37.8951	31.2172	17.3667	31.1774	26.5871	22.4291	32.5243	26.1759	27.0431		21.2487	24.0818	34.8553	26.7286	30.1023	54.1841	60.2045	48.1636	18.8139	44.499	47.6619	36.9916	45.5602
	All Targets	Ddx6	90.3068	77.0618	80.2727	82.5471	70.6246	85.1674	63.6448	73.1456	94.3747	76.624	84.2864	85.095	95.78	65.1192	87.1712	82.6901		87.0816	86.7166	77.3269	83.7084	102.788	79.6825	88.7225	90.3977	79.1578	75.2557	79.556	77.9898	87.3556	95.4969	86.3804	89.7443		63.746	64.2182	91.8911	73.2851	70.2386	48.1636	76.624	65.0087	63.9673	68.0573	47.6619	59.8955	43.1195
	All Targets	Npm3	31.873	40.9391	36.4876	36.4332	40.5223	32.3049	30.9623	34.5965	32.543	20.5243	60.2045	37.7573	24.6291	23.3446	17.5597	21.8445		29.0272	23.7504	34.2448	29.0075	36.7101	44.268	43.305	41.4277	32.3321	30.1023	39.778	34.0708	27.1511	30.4483	27.4847	28.3613		35.4144	44.15	47.5299	42.3648	50.1705	30.1023	46.5217	42.2648	37.6278	34.0287	32.6108	34.7558	30.9158
	All Targets	Rabep2	38.9559	36.1227	54.7314	43.27	26.6289	33.7733	41.2831	33.8951	34.1701	25.9974	12.0409	24.0695	23.2608	25.8019	24.4581	24.507		36.5528	28.1691	37.0065	33.9094	27.8997	42.4973	27.4617	32.6196	24.5278	38.2067	38.7029	33.8125	33.0535	34.6003	30.1023	32.5854		42.4973	24.0818	25.3493	30.6428	52.1773	57.1943	62.9411	57.4376	56.4418	49.7342	62.7131	56.2963	57.7638
	All Targets	Bod1	24.7901	26.49	32.8388	28.0397	28.9445	54.3309	27.5221	36.9325	30.9158	31.4706	36.1227	32.8364	24.6291	28.2593	25.0852	25.9912		33.8651	27.0644	42.5298	34.4864	24.9629	28.3316	25.3493	26.2146	35.6768	28.9445	34.4026	33.008	23.6096	22.8362	22.2495	22.8984		21.2487	24.0818	19.012	21.4475	34.1159	30.1023	38.312	34.1767	33.8651	13.0879	32.6108	26.5213	41.4923
	All Targets	C4b	214.257	204.695	231.696	216.883	367.016	346.543	333.705	349.088	483.264	461.112	337.145	427.174	373.542	410.374	396.347	393.421		423.044	498.759	500.416	474.073	240.818	265.608	217.581	241.336	594.241	560.365	581.619	578.742	361.227	377.835	338.978	359.347		276.233	288.982	288.348	284.521	134.457	99.3375	120.409	118.068	135.46	104.704	127.935	122.699	91.1204
	All Targets	Map2k3	77.9118	110.776	83.9215	90.8699	84.5179	64.6098	55.0442	68.0573	82.9846	94.4117	48.1636	75.1867	77.9923	78.6345	72.12	76.2489		73.1055	66.8326	79.5363	73.1581	58.7361	51.3509	57.0359	55.7077	72.4684	87.9913	84.9314	81.797	77.9118	69.2006	75.9101	74.3408		49.5802	48.1636	53.8672	50.537	56.1909	42.1432	46.5217	48.2853	33.8651	41.8814	67.7301	47.8255	59.391
	All Targets	Brpf1	49.5802	43.3473	38.312	43.7465	45.1534	42.5837	36.1227	41.2866	29.2887	42.4168	24.0818	31.9291	25.9974	28.2593	31.9837	28.7468		38.7029	30.9308	27.6168	32.4168	30.8365	49.5802	32.7428	37.7198	24.5278	42.8379	31.1774	32.8477	23.6096	38.0603	32.7199	31.4633		28.3316	40.1364	76.0478	48.1719	52.1773	78.2659	62.9411	64.4614	48.9162	49.7342	55.1875	51.2793	56.1367
	All Targets	Rpn1	60.2045	55.3882	51.0826	55.5585	62.5201	51.3941	53.324	55.7461	60.2045	73.8874	36.1227	56.7382	60.2045	52.8326	57.696	56.911		79.556	66.2802	59.6522	68.4962	49.9257	70.8289	58.0921	59.6156	54.6301	52.1001	74.1806	60.3036	48.3997	58.1285	52.3518	52.96		46.0388	44.15	47.5299	45.9062	56.1909	42.1432	27.3657	41.8999	22.5767	36.6462	45.1534	34.7921	39.8652
	All Targets	Nelfb	40.7266	28.8982	25.5413	31.722	35.8912	36.7101	22.3617	31.6543	22.7801	35.5754	36.1227	31.4927	27.3657	34.4026	21.3224	27.6969		29.5647	30.9308	30.3784	30.2913	23.4945	40.7266	29.5742	31.2651	28.9874	33.5756	26.877	29.8133	30.6925	23.5282	36.6462	30.289		67.2874	28.0955	25.3493	40.2441	38.1295	39.133	32.8388	36.7004	33.8651	31.4111	42.6449	35.9737	34.1701
	All Targets	Usp19	97.3897	98.7355	85.7459	93.957	65.9934	63.1414	75.6857	68.2735	79.7303	62.9411	36.1227	59.5981	56.0997	61.4332	63.3402	60.291		84.3939	78.4316	74.0129	78.9461	85.1674	76.141	69.7105	77.0063	60.2045	68.309	59.1295	62.5477	84.9947	58.8205	81.1453	74.9868		74.3703	52.1773	53.8672	60.1383	76.2591	69.2352	46.5217	64.0053	56.4418	20.9407	82.7813	53.3879	41.4923
	All Targets	1190007I07Rik	63.746	52.98	69.3264	62.0175	42.8379	61.673	46.4435	50.3181	50.4416	32.8388	48.1636	43.8147	38.312	49.1466	32.6108	40.0231		46.766	50.2625	46.3962	47.8082	49.9257	53.1217	62.317	55.1215	46.8258	42.8379	49.4537	46.3724	43.6778	40.8284	52.3518	45.6193		77.9118	60.2045	60.2045	66.107	88.3	60.2045	65.6777	71.3941	52.679	65.4397	62.7131	60.2773	69.1539
	All Targets	Zkscan7	35.4144	33.7145	51.0826	40.0705	34.7334	33.7733	29.2422	32.583	29.2887	20.5243	36.1227	28.6452	34.2071	29.4879	32.6108	32.102		34.4026	24.3028	40.3205	33.0086	32.3049	28.3316	29.5742	30.0702	23.4129	30.1023	35.4777	29.6643	35.4144	31.8323	20.9407	29.3958		28.3316	28.0955	25.3493	27.2588	64.2182	27.092	46.5217	45.944	26.3395	34.0287	35.1193	31.8292	50.4416
	All Targets	Mid1ip1	35.4144	40.9391	25.5413	33.965	34.7334	30.8365	37.8429	34.4709	37.4244	54.7314	84.2864	58.8141	51.9948	38.0886	55.1875	48.4236		33.3275	28.7214	32.0354	31.3615	33.7733	21.2487	28.5179	27.8466	32.3321	28.9445	35.4777	32.2514	59.0241	40.8284	40.5726	46.8084		24.7901	20.0682	53.8672	32.9085	32.1091	30.1023	27.3657	29.859	37.6278	34.0287	27.5938	33.0834	35.7973
	All Targets	Fmnl2	42.4973	48.1636	52.907	47.856	49.7845	33.7733	37.8429	40.4669	27.6615	28.734	12.0409	22.8121	30.1023	13.5153	21.3224	21.6467		36.5528	32.0354	27.6168	32.0683	26.4313	28.3316	38.0239	30.9289	26.7576	27.7867	23.6518	26.0654	33.0535	29.0643	27.4847	29.8675		53.1217	36.1227	25.3493	38.1979	56.1909	21.0716	43.7851	40.3492	45.1534	41.8814	35.1193	40.7181	60.2045
	All Targets	Ces1g	108.014	81.8782	120.409	103.434	81.0446	88.1042	99.7675	89.6388	123.663	124.514	108.368	118.849	187.455	180.614	170.58	179.549		80.6311	92.24	87.8213	86.8975	104.257	150.511	130.971	128.58	68.0088	78.729	66.655	71.131	169.989	133.557	142.659	148.735		102.702	104.355	123.578	110.211	100.341	72.2455	68.4143	80.3335	116.646	88.998	72.7472	92.7972	61.8317
	All Targets	Arhgap1	24.7901	36.1227	41.9607	34.2912	41.6801	36.7101	27.5221	35.3041	22.7801	36.9437	36.1227	31.9488	20.5243	19.6586	18.8139	19.6656		36.5528	35.9018	35.9018	36.1188	33.7733	31.873	34.8553	33.5005	30.1023	28.9445	45.1534	34.7334	37.7754	28.3723	24.8671	30.3383		46.0388	12.0409	41.1926	33.0908	44.15	27.092	38.312	36.518	41.3906	28.7935	42.6449	37.6097	53.6959
	All Targets	Psd2	42.4973	50.5718	32.8388	41.9693	32.4178	30.8365	27.5221	30.2588	16.2715	25.9974	24.0818	22.1169	31.4706	31.9453	21.3224	28.2461		29.0272	30.9308	34.2448	31.4009	22.0261	44.268	35.9115	34.0685	15.6086	26.6289	33.3275	25.1883	33.0535	30.4483	23.5583	29.02		35.4144	24.0818	53.8672	37.7878	54.1841	54.1841	46.5217	51.63	63.9673	44.499	37.6278	48.6981	52.8824
	All Targets	Ankrd12	33.6437	45.7555	32.8388	37.4127	31.2601	29.3681	48.1636	36.2639	19.5258	25.9974	36.1227	27.2153	30.1023	31.9453	27.5938	29.8804		31.1774	28.7214	35.9018	31.9335	32.3049	37.1852	20.0682	29.8527	20.0682	26.6289	30.1023	25.5998	27.1511	25.6042	32.7199	28.4917		42.4973	28.0955	47.5299	39.3742	66.225	36.1227	49.2583	50.5353	48.9162	44.499	37.6278	43.681	38.238
	All Targets	Polb	33.6437	19.2655	54.7314	35.8802	37.049	52.8625	44.7234	44.8783	32.543	23.2608	24.0818	26.6286	34.2071	38.0886	29.4751	33.9236		39.2405	37.0065	32.5878	36.2782	29.3681	49.5802	32.7428	37.2304	33.447	30.1023	24.7269	29.4254	36.5949	28.3723	28.7935	31.2536		63.746	60.2045	50.6986	58.2164	38.1295	39.133	51.9948	43.0858	41.3906	36.6462	45.1534	41.0634	53.6959
	All Targets	Psme4	63.746	60.2045	40.1364	54.6956	50.9423	67.5466	79.126	65.8716	43.933	79.3605	72.2455	65.1797	75.2557	52.8326	82.1541	70.0808		77.9434	67.9372	77.3269	74.4025	61.673	58.4338	62.317	60.8079	75.8131	77.5712	59.1295	70.8379	92.0775	70.5846	77.2189	79.9604		63.746	48.1636	44.3612	52.0903	74.2523	45.1534	41.0486	53.4847	63.9673	62.8221	87.7983	71.5293	55.3231
	All Targets	Prr9	33.6437	50.5718	41.9607	42.0588	39.3645	41.1153	44.7234	41.7344	22.7801	46.5217	12.0409	27.1142	20.5243	24.5733	25.0852	23.3943		29.5647	24.3028	33.6925	29.1866	35.2417	30.1023	41.1926	35.5122	22.298	27.7867	27.9521	26.0123	35.4144	29.0643	27.4847	30.6545		31.873	48.1636	50.6986	43.5784	60.2045	51.1739	49.2583	53.5456	52.679	31.4111	40.1364	41.4088	39.0516
	All Targets	Gm7137	44.268	43.3473	49.2583	45.6245	39.3645	26.4313	44.7234	36.8397	53.6959	28.734	72.2455	51.5585	21.8926	31.9453	16.9325	23.5901		23.6518	24.3028	30.9308	26.2951	24.9629	30.1023	46.4737	33.8463	28.9874	37.049	29.0272	31.6878	27.1511	23.5282	31.4111	27.3635		24.7901	20.0682	31.6866	25.515	50.1705	42.1432	82.0971	58.1369	30.1023	39.2638	25.0852	31.4838	52.0688
	All Targets	Phactr3	37.1852	31.3064	21.8926	30.128	26.6289	33.7733	30.9623	30.4549	19.5258	16.4194	12.0409	15.9954	17.7877	19.6586	21.9496	19.7986		32.79	34.2448	32.0354	33.0234	30.8365	23.0194	27.4617	27.1059	31.2172	27.7867	26.877	28.627	34.234	30.4483	26.1759	30.286		24.7901	32.1091	60.2045	39.0346	54.1841	36.1227	43.7851	44.6973	48.9162	52.3518	47.6619	49.6433	57.7638
	All Targets	Rpusd3	49.5802	48.1636	27.3657	41.7032	41.6801	33.7733	30.9623	35.4719	40.6787	42.4168	12.0409	31.7122	23.2608	25.8019	27.5938	25.5522		41.3906	37.0065	41.9775	40.1249	44.0521	30.1023	51.7548	41.9697	25.6427	41.6801	30.1023	32.475	34.234	43.5964	40.5726	39.4677		49.5802	32.1091	19.012	33.5671	48.1636	48.1636	30.1023	42.1432	48.9162	62.8221	45.1534	52.2972	50.4416
	All Targets	Rpn2	77.9118	79.47	72.9752	76.7857	97.2535	110.13	86.0065	97.7968	117.155	127.251	108.368	117.591	105.358	119.18	119.155	114.564		114.496	113.781	116.543	114.94	61.673	97.3897	102.453	87.172	111.49	105.358	86.0065	100.951	94.4385	109.337	120.409	108.062		99.1604	92.3136	95.0598	95.5113	56.1909	30.1023	65.6777	50.657	60.2045	47.1166	72.7472	60.0228	46.3738
	All Targets	Sar1a	86.7654	50.5718	62.0289	66.4554	69.4668	80.7622	68.8052	73.0114	68.3403	97.1482	72.2455	79.2447	62.9411	68.8052	78.3913	70.0459		76.8683	72.3559	82.298	77.1741	60.2045	76.141	67.5981	67.9812	70.2386	67.1512	79.556	72.3153	74.3703	74.7367	68.0573	72.3881		106.243	68.2318	72.8792	82.4514	76.2591	90.3068	62.9411	76.5023	94.0696	41.8814	57.696	64.549	75.6625
	All Targets	Otud4	40.7266	16.8573	34.6632	30.749	31.2601	35.2417	49.8838	38.7952	34.1701	25.9974	24.0818	28.0831	25.9974	20.8873	22.5767	23.1538		38.7029	36.4541	36.4541	37.2037	32.3049	23.0194	20.0682	25.1308	35.6768	31.2601	30.1023	32.3464	29.512	26.9882	24.8671	27.1225		17.7072	24.0818	44.3612	28.7168	32.1091	63.2148	51.9948	49.1062	15.0511	36.6462	17.5597	23.0857	29.2887
	All Targets	Polr3e	38.9559	40.9391	27.3657	35.7536	33.5756	44.0521	27.5221	35.0499	42.3059	34.2071	12.0409	29.518	32.8388	46.6892	29.4751	36.3344		39.2405	37.0065	26.5121	34.253	42.5837	51.3509	43.305	45.7466	33.447	31.2601	26.877	30.528	21.2487	33.9083	31.4111	28.856		56.6631	36.1227	34.8553	42.547	50.1705	42.1432	49.2583	47.1906	52.679	62.8221	42.6449	52.7153	60.2045
	All Targets	Coq4	33.6437	50.5718	32.8388	39.0181	41.6801	30.8365	25.8019	32.7728	37.4244	24.6291	36.1227	32.7254	23.2608	27.0306	26.3395	25.5436		38.1654	24.3028	34.2448	32.2376	29.3681	46.0388	42.2488	39.2185	28.9874	35.8912	22.5767	29.1518	30.6925	46.3644	39.2638	38.7736		42.4973	32.1091	25.3493	33.3186	32.1091	66.225	35.5754	44.6365	37.6278	41.8814	27.5938	35.701	54.5095
	All Targets	Slamf7	51.3509	31.3064	41.9607	41.5393	33.5756	30.8365	29.2422	31.2181	22.7801	20.5243	12.0409	18.4484	24.6291	13.5153	30.7294	22.9579		34.4026	32.5878	29.8261	32.2722	36.7101	35.4144	36.9677	36.3641	26.7576	20.84	23.6518	23.7498	24.7901	25.6042	28.7935	26.3959		21.2487	20.0682	34.8553	25.3907	64.2182	63.2148	57.468	61.6336	63.9673	36.6462	52.679	51.0975	56.9502
	All Targets	Ahr	49.5802	60.2045	62.0289	57.2712	54.4156	69.015	73.9656	65.7987	65.086	67.046	36.1227	56.0849	42.4168	35.6313	58.9503	45.6661		55.9042	56.3382	49.7102	53.9842	33.7733	51.3509	74.9916	53.3719	47.9407	69.4668	44.0783	53.8286	41.3168	53.9765	43.1902	46.1612		60.2045	68.2318	25.3493	51.2619	48.1636	24.0818	43.7851	38.6769	37.6278	47.1166	47.6619	44.1355	53.6959
	All Targets	Nudt8	33.6437	38.5309	41.9607	38.0451	41.6801	38.1785	53.324	44.3942	42.3059	38.312	72.2455	50.9544	35.5754	38.0886	35.7464	36.4702		38.1654	35.3495	36.4541	36.6563	27.8997	28.3316	32.7428	29.658	32.3321	40.5223	44.0783	38.9776	35.4144	33.2163	31.4111	33.3473		53.1217	44.15	31.6866	42.9861	40.1364	45.1534	32.8388	39.3762	30.1023	26.1759	55.1875	37.1552	35.7973
	All Targets	Chic1	35.4144	50.5718	29.1901	38.3921	26.6289	38.1785	22.3617	29.0564	24.4072	24.6291	12.0409	20.3591	27.3657	35.6313	28.2209	30.4059		43.5408	37.5588	22.0934	34.3977	23.4945	26.5608	33.799	27.9514	30.1023	23.1556	31.1774	28.1451	22.4291	31.8323	34.0287	29.43		14.1658	24.0818	25.3493	21.199	60.2045	54.1841	68.4143	60.9343	45.1534	57.587	35.1193	45.9532	64.2724
	All Targets	Gstp1	571.943	645.393	616.641	611.325	1230.72	1027.88	1100.88	1119.83	1957.46	1786.98	1794.1	1846.18	1361.44	1532.14	1345.2	1412.93		2274.33	2967.7	3065.46	2769.16	800.28	910.151	823.852	844.761	4447.33	3778.99	3948.77	4058.37	807.449	756.363	848.099	803.97		577.255	397.35	608.383	527.663	204.695	180.614	153.248	179.519	237.055	240.818	298.514	258.796	296.141
	All Targets	Git2	40.7266	45.7555	38.312	41.598	20.84	26.4313	30.9623	26.0779	29.2887	27.3657	24.0818	26.9121	32.8388	22.116	30.1023	28.3524		27.4146	30.9308	28.7214	29.0223	36.7101	23.0194	29.5742	29.7679	25.6427	31.2601	22.5767	26.4931	31.873	26.9882	28.7935	29.2182		31.873	36.1227	34.8553	34.2837	36.1227	30.1023	54.7314	40.3188	41.3906	36.6462	32.6108	36.8826	38.238
	All Targets	Ddhd2	56.6631	55.3882	47.4339	53.1617	34.7334	35.2417	39.563	36.5127	40.6787	31.4706	12.0409	28.0634	24.6291	36.8599	28.2209	29.9033		33.3275	28.1691	29.2738	30.2568	38.1785	42.4973	49.6423	43.4394	17.8384	27.7867	23.6518	23.0923	31.873	32.5243	39.2638	34.5537		31.873	36.1227	38.0239	35.3399	60.2045	60.2045	84.8337	68.4143	60.2045	54.9694	60.2045	58.4595	64.2724
	All Targets	Ywhah	72.5996	52.98	58.3802	61.3199	43.9956	36.7101	30.9623	37.2227	21.1529	32.8388	48.1636	34.0518	38.312	57.7472	31.9837	42.681		42.4657	39.7681	38.6635	40.2991	27.8997	44.268	42.2488	38.1388	28.9874	35.8912	34.4026	33.0937	43.6778	40.1364	35.3375	39.7172		49.5802	60.2045	38.0239	49.2696	74.2523	48.1636	60.2045	60.8735	37.6278	39.2638	52.679	43.1902	46.3738
	All Targets	Phf7	38.9559	40.9391	34.6632	38.1861	31.2601	42.5837	22.3617	32.0685	32.543	36.9437	36.1227	35.2031	17.7877	28.2593	26.9666	24.3379		31.1774	25.9598	25.4074	27.5148	35.2417	37.1852	44.3612	38.9294	32.3321	21.9978	24.7269	26.3523	29.512	27.6803	28.7935	28.6619		21.2487	44.15	28.5179	31.3055	34.1159	39.133	60.2045	44.4845	60.2045	41.8814	45.1534	49.0798	53.6959
	All Targets	Rab6a	70.8289	77.0618	78.4483	75.4463	77.5712	88.1042	61.9247	75.8667	76.476	77.9923	24.0818	59.5167	71.1508	55.2899	70.8658	65.7688		78.4809	76.7746	84.5073	79.9209	79.2938	67.2874	73.9354	73.5055	61.3194	56.7312	73.1055	63.7187	69.6484	80.2727	78.5277	76.1496		63.746	56.1909	47.5299	55.8223	74.2523	93.317	68.4143	78.6612	109.121	78.5277	87.7983	91.8156	93.5611
	All Targets	Cxxc5	28.3316	28.8982	25.5413	27.5904	27.7867	35.2417	39.563	34.1971	56.9502	53.3631	12.0409	40.7848	28.734	34.4026	27.5938	30.2434		38.7029	32.5878	34.2448	35.1785	38.1785	42.4973	38.0239	39.5666	33.447	47.469	35.4777	38.7979	35.4144	38.7524	37.955	37.3739		53.1217	20.0682	15.8433	29.6777	24.0818	39.133	27.3657	30.1935	11.2884	31.4111	35.1193	25.9396	30.9158
	All Targets	Mfn1	44.268	38.5309	38.312	40.3703	52.1001	39.6469	36.1227	42.6232	42.3059	32.8388	12.0409	29.0619	27.3657	33.1739	42.0178	34.1858		42.4657	35.9018	44.7392	41.0356	38.1785	28.3316	45.4175	37.3092	39.0215	35.8912	45.1534	40.022	42.4973	40.1364	35.3375	39.3237		46.0388	36.1227	25.3493	35.8369	48.1636	39.133	199.77	95.6887	52.679	49.7342	30.1023	44.1718	39.8652
	All Targets	Prkag2	42.4973	48.1636	47.4339	46.0316	55.5734	32.3049	46.4435	44.7739	34.1701	31.4706	24.0818	29.9075	43.7851	49.1466	43.8991	45.6103		47.3036	51.3672	40.3205	46.3304	36.7101	46.0388	42.2488	41.6659	34.5619	46.3112	49.4537	43.4423	43.6778	43.5964	52.3518	46.542		42.4973	36.1227	47.5299	42.05	48.1636	66.225	35.5754	49.988	48.9162	26.1759	57.696	44.2627	46.3738
	All Targets	Commd7	28.3316	38.5309	32.8388	33.2338	35.8912	36.7101	41.2831	37.9615	39.0516	38.312	36.1227	37.8288	36.9437	31.9453	31.9837	33.6242		38.7029	40.3205	39.7681	39.5972	51.3941	31.873	41.1926	41.4866	36.7917	39.3645	35.4777	37.2113	35.4144	33.2163	35.3375	34.6561		31.873	44.15	41.1926	39.0719	46.1568	27.092	57.468	43.5723	52.679	62.8221	35.1193	50.2068	52.8824
	All Targets	Ftcd	201.862	236.002	204.331	214.065	221.136	190.892	190.934	200.988	201.767	169.667	144.491	171.975	303.759	337.883	319.21	320.284		181.151	233.638	231.981	215.59	218.792	214.257	215.469	216.173	230.784	169.036	249.419	216.413	236.096	243.586	212.025	230.569		191.238	200.682	202.794	198.238	86.2932	51.1739	76.624	71.3637	97.8324	109.939	70.2386	92.6699	57.7638
	All Targets	D830030K20Rik	28.2762	29.7876	42.7855	33.6164	25.7069	39.6197	42.1344	35.8203	54.3575	29.9776	12.0409	32.1254	18.711	24.2953	18.8035	20.6032		31.6008	35.8465	28.5884	32.0119	37.2639	31.873	38.7217	35.9529	28.6423	42.2233	37.0552	35.9736	25.2082	26.64	23.5583	25.1355		20.9515	26.0113	40.0807	29.0145	65.9508	75.1955	29.9776	57.0413	62.0574	57.3485	38.2087	52.5382	42.0233
	All Targets	Gys2	61.9753	74.6536	82.0971	72.9087	68.309	58.7361	44.7234	57.2562	89.4932	72.5191	48.1636	70.0587	132.724	131.467	120.409	128.2		56.9793	61.3092	57.9952	58.7612	85.1674	90.3068	76.0478	83.8407	74.6982	53.2579	73.1055	67.0205	101.521	89.9608	91.6156	94.3659		67.2874	60.2045	41.1926	56.2282	56.1909	21.0716	32.8388	36.7004	63.9673	39.2638	35.1193	46.1168	40.6787
	All Targets	Rnf13	83.2239	62.6127	91.219	79.0186	100.727	107.193	87.7266	98.549	100.883	82.0971	12.0409	65.0071	95.78	93.3785	102.849	97.336		102.67	92.7923	85.612	93.6915	79.2938	88.5361	114.072	93.9672	79.1578	89.149	98.9075	89.0714	106.243	87.8848	88.998	94.3754		102.702	68.2318	98.2285	89.7207	50.1705	75.2557	57.468	60.9647	52.679	73.2925	52.679	59.5501	72.4082
	All Targets	Arhgef10l	54.8924	52.98	43.7851	50.5525	41.6801	39.6469	37.8429	39.7233	27.6615	46.5217	48.1636	40.7823	25.9974	30.7166	25.0852	27.2664		46.2285	38.6635	28.7214	37.8711	36.7101	44.268	33.799	38.2591	43.4811	45.1534	33.3275	40.654	17.7072	26.2962	31.4111	25.1382		24.7901	44.15	12.6746	27.2049	50.1705	36.1227	43.7851	43.3594	45.1534	34.0287	32.6108	37.2643	31.7294
	All Targets	Polr2l	42.4973	24.0818	38.312	34.9637	46.3112	29.3681	65.3649	47.0147	39.0516	45.1534	48.1636	44.1229	23.2608	35.6313	32.6108	30.501		37.6278	48.0532	58.5475	48.0762	48.4573	44.268	43.305	45.3435	45.7109	41.6801	54.8291	47.4067	50.7607	38.7524	41.8814	43.7982		53.1217	40.1364	34.8553	42.7044	32.1091	48.1636	38.312	39.5282	60.2045	36.6462	37.6278	44.8262	43.933
	All Targets	Pnn	42.4973	50.5718	36.4876	43.1856	45.1534	35.2417	30.9623	37.1191	30.9158	25.9974	12.0409	22.9847	30.1023	24.5733	26.9666	27.2141		35.4777	34.2448	35.3495	35.024	24.9629	42.4973	29.5742	32.3448	31.2172	40.5223	39.778	37.1725	22.4291	36.6763	20.9407	26.6821		28.3316	32.1091	15.8433	25.428	42.1432	75.2557	65.6777	61.0255	11.2884	34.0287	25.0852	23.4674	45.5602
	All Targets	Cr1l	46.0388	38.5309	40.1364	41.5687	33.5756	45.5205	30.9623	36.6862	30.9158	43.7851	48.1636	40.9549	50.6266	38.0886	42.0178	43.5776		31.7149	50.8148	48.0532	43.5276	51.3941	49.5802	41.1926	47.389	39.0215	43.9956	53.7541	45.5904	48.3997	42.2124	43.1902	44.6008		28.3316	32.1091	47.5299	35.9902	36.1227	39.133	57.468	44.2412	56.4418	44.499	42.6449	47.8619	66.7131
	All Targets	Atf2	38.9559	16.8573	27.3657	27.7263	39.3645	27.8997	41.2831	36.1824	29.2887	36.9437	36.1227	34.1184	23.2608	29.4879	27.5938	26.7808		36.0152	31.4831	33.6925	33.7303	38.1785	40.7266	35.9115	38.2722	40.1364	37.049	25.8019	34.3291	28.3316	24.9122	30.1023	27.782		42.4973	20.0682	34.8553	32.4736	36.1227	39.133	38.312	37.8559	37.6278	34.0287	37.6278	36.4281	31.7294
	All Targets	Rassf7	38.9559	26.49	34.6632	33.3697	41.6801	27.8997	37.8429	35.8075	17.8986	28.734	60.2045	35.6124	21.8926	25.8019	25.7124	24.469		23.1142	22.6457	28.1691	24.643	39.6469	51.3509	42.2488	44.4155	34.5619	33.5756	20.4265	29.5213	25.9706	29.7563	30.1023	28.6097		28.3316	44.15	44.3612	38.9476	30.1023	39.133	38.312	35.8491	37.6278	47.1166	27.5938	37.4461	34.9837
	All Targets	Cacng7	44.268	19.2655	34.6632	32.7322	23.1556	38.1785	30.9623	30.7655	16.2715	21.8926	48.1636	28.7759	13.6829	22.116	23.2038	19.6675		39.778	25.4074	33.6925	32.9593	30.8365	35.4144	31.6866	32.6458	21.1831	27.7867	25.8019	24.9239	31.873	32.5243	31.4111	31.9361		21.2487	40.1364	25.3493	28.9114	40.1364	33.1125	35.5754	36.2748	52.679	44.499	70.2386	55.8055	58.5774
	All Targets	Fxr1	53.1217	60.2045	67.5021	60.2761	48.6267	35.2417	49.8838	44.5841	35.7973	36.9437	60.2045	44.3152	50.6266	47.9179	52.679	50.4078		46.766	47.5008	63.5186	52.5951	41.1153	30.1023	38.0239	36.4138	43.4811	54.4156	52.679	50.1919	38.9559	47.7484	32.7199	39.8081		24.7901	36.1227	41.1926	34.0351	42.1432	36.1227	30.1023	36.1227	45.1534	36.6462	47.6619	43.1539	41.4923
	All Targets	Lamp1	198.321	221.553	217.101	212.325	328.809	315.707	318.224	320.913	343.329	301.023	204.695	283.016	384.488	465.664	384.431	411.528		282.746	305.441	315.936	301.375	293.681	370.081	298.91	320.891	371.261	371.647	385.954	376.288	388.378	395.136	374.315	385.943		364.769	256.873	301.023	307.555	146.498	123.419	109.463	126.46	127.935	183.231	77.7642	129.643	80.5439
	All Targets	Agpat2	102.702	91.5109	109.463	101.225	174.825	196.766	209.856	193.816	144.816	164.194	48.1636	119.058	177.877	208.873	196.919	194.556		165.025	188.346	198.841	184.071	151.246	150.511	167.939	156.565	165.005	175.983	155.887	165.625	236.096	217.29	212.025	221.804		159.365	144.491	161.602	155.153	98.3341	99.3375	112.199	103.29	120.409	94.2332	82.7813	99.1412	71.5946
	All Targets	Cpox	102.702	101.144	122.233	108.693	137.776	154.182	151.371	147.777	218.038	176.509	216.736	203.761	177.877	156.04	162.427	165.448		145.136	128.694	135.322	136.384	101.32	97.3897	117.24	105.317	170.58	177.14	113.959	153.893	155.824	141.169	168.834	155.276		102.702	76.2591	91.8911	90.284	58.1977	87.2966	65.6777	70.3907	82.7813	107.321	65.2216	85.108	56.9502
	All Targets	Map3k10	31.873	24.0818	47.4339	34.4629	53.2579	42.5837	49.8838	48.5751	53.6959	30.1023	36.1227	39.9736	41.0486	33.1739	37.0007	37.0744		45.691	41.4251	39.7681	42.2947	36.7101	46.0388	40.1364	40.9617	45.7109	34.7334	30.1023	36.8488	43.6778	37.3683	34.0287	38.3583		35.4144	32.1091	34.8553	34.1263	58.1977	51.1739	19.156	42.8425	37.6278	54.9694	62.7131	51.7701	48.0009
	All Targets	B4galt5	33.6437	36.1227	40.1364	36.6343	35.8912	29.3681	37.8429	34.3674	27.6615	23.2608	24.0818	25.0014	21.8926	19.6586	20.0682	20.5398		26.877	25.4074	30.9308	27.7384	23.4945	35.4144	36.9677	31.9589	20.0682	21.9978	25.8019	22.6226	34.234	29.0643	24.8671	29.3884		35.4144	36.1227	15.8433	29.1268	36.1227	33.1125	19.156	29.4637	18.8139	10.4704	37.6278	22.304	33.3566
	All Targets	Daam1	53.1217	65.0209	45.6095	54.584	47.469	41.1153	48.1636	45.5826	65.086	51.9948	48.1636	55.0815	57.468	51.6039	58.9503	56.0074		42.4657	44.1868	37.5588	41.4038	32.3049	44.268	41.1926	39.2552	53.5152	40.5223	43.0032	45.6802	56.6631	54.6685	56.2782	55.8699		42.4973	28.0955	38.0239	36.2056	60.2045	54.1841	32.8388	49.0758	41.3906	18.3231	55.1875	38.3004	58.5774
	All Targets	Cd151	30.1023	50.5718	36.4876	39.0539	35.8912	38.1785	36.1227	36.7308	27.6615	28.734	24.0818	26.8258	32.8388	33.1739	30.1023	32.0384		39.2405	40.8728	32.0354	37.3829	26.4313	30.1023	46.4737	34.3357	39.0215	38.2067	34.4026	37.2103	31.873	43.5964	31.4111	35.6268		56.6631	24.0818	31.6866	37.4772	38.1295	60.2045	46.5217	48.2853	41.3906	26.1759	52.679	40.0818	46.3738
	All Targets	Bag3	37.1852	24.0818	31.0145	30.7605	30.1023	23.4945	34.4026	29.3331	26.0344	38.312	12.0409	25.4624	34.2071	20.8873	28.2209	27.7718		38.1654	32.0354	31.4831	33.8946	29.3681	40.7266	36.9677	35.6875	37.9066	27.7867	38.7029	34.7987	30.6925	24.9122	20.9407	25.5152		42.4973	36.1227	19.012	32.544	50.1705	42.1432	41.0486	44.4541	26.3395	41.8814	50.1705	39.4638	30.1023
	All Targets	Dusp22	37.1852	43.3473	41.9607	40.8311	30.1023	39.6469	37.8429	35.864	40.6787	32.8388	12.0409	28.5195	47.89	40.5459	43.272	43.9026		41.3906	35.9018	32.0354	36.4426	44.0521	46.0388	31.6866	40.5925	26.7576	37.049	31.1774	31.6613	41.3168	26.2962	31.4111	33.0081		60.2045	24.0818	25.3493	36.5452	52.1773	45.1534	24.6291	40.6533	33.8651	49.7342	55.1875	46.2622	41.4923
	All Targets	Hdac3	42.4973	57.7964	36.4876	45.5938	48.6267	42.5837	60.2045	50.4717	42.3059	34.2071	12.0409	29.518	50.6266	30.7166	31.3565	37.5666		39.778	36.4541	35.9018	37.378	41.1153	53.1217	42.2488	45.4953	45.7109	35.8912	30.1023	37.2348	49.5802	45.6724	43.1902	46.1476		21.2487	40.1364	47.5299	36.305	32.1091	45.1534	49.2583	42.1736	41.3906	44.499	25.0852	36.9916	40.6787
	All Targets	Dmgdh	113.326	91.5109	105.814	103.55	138.934	130.688	135.89	135.171	154.579	142.302	132.45	143.11	209.348	165.87	181.868	185.695		162.875	173.986	152.445	163.102	154.182	177.072	173.22	168.158	133.788	128.514	126.86	129.72	161.726	171.618	153.129	162.157		116.868	72.2455	79.2165	89.4432	60.2045	78.2659	38.312	58.9275	48.9162	88.998	57.696	65.2034	52.0688
	All Targets	Clta	76.141	96.3273	76.624	83.0308	83.3601	95.4462	86.0065	88.271	100.883	99.8848	72.2455	91.0045	86.202	117.952	104.104	102.752		92.9945	106.601	106.048	101.881	76.357	88.5361	94.0036	86.2989	109.26	89.149	96.7573	98.3888	101.521	92.0368	116.483	103.347		95.619	92.3136	117.24	101.724	48.1636	60.2045	54.7314	54.3665	79.0185	81.1453	52.679	70.9476	74.8489
	All Targets	Pdilt	77.9118	45.7555	63.8533	62.5068	56.7312	52.8625	55.0442	54.8793	34.1701	69.7825	60.2045	54.7191	27.3657	36.8599	31.3565	31.8607		58.5919	48.0532	56.8905	54.5119	55.7993	31.873	60.2045	49.2923	30.1023	48.6267	46.2285	41.6525	31.873	34.6003	36.6462	34.3732		56.6631	52.1773	41.1926	50.011	44.15	63.2148	49.2583	52.2077	71.4929	81.1453	55.1875	69.2752	74.0353
	All Targets	Pla2g12a	49.5802	26.49	40.1364	38.7355	31.2601	36.7101	60.2045	42.7249	45.5602	31.4706	12.0409	29.6906	27.3657	38.0886	23.2038	29.5527		42.4657	47.5008	39.2158	43.0608	48.4573	33.6437	48.5861	43.5624	42.3662	26.6289	39.778	36.2577	31.873	31.8323	37.955	33.8868		46.0388	36.1227	63.3732	48.5116	36.1227	30.1023	32.8388	33.0213	22.5767	65.4397	40.1364	42.7176	51.2552
	All Targets	Stk32c	26.5608	21.6736	31.0145	26.4163	28.9445	26.4313	22.3617	25.9125	26.0344	25.9974	24.0818	25.3712	16.4194	20.8873	21.9496	19.7521		22.5767	24.8551	27.0644	24.8321	36.7101	31.873	32.7428	33.7753	21.1831	33.5756	25.8019	26.8535	18.8877	23.5282	26.1759	22.8639		24.7901	44.15	31.6866	33.5422	42.1432	24.0818	35.5754	33.9335	33.8651	28.7935	30.1023	30.9203	42.3059
	All Targets	Sap30	40.7266	26.49	31.0145	32.7437	46.3112	63.1414	49.8838	53.1121	30.9158	43.7851	12.0409	28.914	30.1023	31.9453	26.9666	29.6714		45.691	33.1401	31.4831	36.7714	52.8625	38.9559	61.2608	51.0264	26.7576	43.9956	36.5528	35.7687	59.0241	38.7524	44.499	47.4251		63.746	40.1364	47.5299	50.4708	88.3	81.2761	87.5702	85.7155	52.679	75.9101	55.1875	61.2589	83.7982
	All Targets	Zfp385a	33.6437	26.49	32.8388	30.9909	35.8912	39.6469	15.4812	30.3397	24.4072	25.9974	24.0818	24.8288	32.8388	29.4879	31.9837	31.4368		25.8019	30.9308	27.6168	28.1165	36.7101	33.6437	39.0801	36.478	28.9874	23.1556	29.0272	27.0567	25.9706	38.7524	17.0143	27.2458		24.7901	28.0955	34.8553	29.2469	32.1091	24.0818	38.312	31.501	52.679	54.9694	40.1364	49.2616	44.7466
	All Targets	Kansl3	23.0194	45.7555	58.3802	42.385	35.8912	27.8997	37.8429	33.8779	35.7973	25.9974	36.1227	32.6391	41.0486	18.43	37.0007	32.1597		26.877	34.7971	33.1401	31.6048	27.8997	23.0194	32.7428	27.8873	28.9874	45.1534	43.0032	39.048	35.4144	27.6803	28.7935	30.6294		42.4973	24.0818	34.8553	33.8115	26.0886	33.1125	35.5754	31.5922	37.6278	26.1759	25.0852	29.6297	22.7801
	All Targets	Fggy	92.0775	91.5109	60.2045	81.2643	83.3601	104.257	87.7266	91.7811	97.629	109.463	72.2455	93.1124	94.4117	115.494	102.849	104.252		88.1567	96.1063	88.3736	90.8789	73.4202	79.6825	103.51	85.5374	86.9621	81.0446	95.6822	87.8963	87.3556	92.7288	86.3804	88.8216		46.0388	60.2045	50.6986	52.314	54.1841	63.2148	43.7851	53.728	41.3906	44.499	47.6619	44.5172	33.3566
	All Targets	Serpinb6a	54.8924	60.2045	40.1364	51.7444	33.5756	39.6469	39.563	37.5952	30.9158	27.3657	36.1227	31.4681	28.734	31.9453	29.4751	30.0515		32.2524	34.7971	42.5298	36.5265	32.3049	35.4144	40.1364	35.9519	27.8725	25.4712	37.6278	30.3238	27.1511	41.5204	34.0287	34.2334		46.0388	52.1773	44.3612	47.5258	44.15	42.1432	21.8926	36.0619	30.1023	23.5583	35.1193	29.5933	45.5602
	All Targets	Cryba4	33.6437	48.1636	36.4876	39.4317	41.6801	30.8365	39.563	37.3598	27.6615	20.5243	24.0818	24.0892	17.7877	27.0306	26.9666	23.9283		28.4897	27.6168	30.9308	29.0124	33.7733	26.5608	41.1926	33.8422	18.9533	34.7334	29.0272	27.5713	27.1511	28.3723	41.8814	32.4683		38.9559	48.1636	38.0239	41.7145	54.1841	42.1432	54.7314	50.3529	75.2557	57.587	40.1364	57.6597	62.6453
	All Targets	Cox7c	143.428	115.593	96.6922	118.571	143.565	148.309	166.853	152.909	152.952	114.936	144.491	137.46	157.353	160.955	169.952	162.753		125.784	143.607	151.892	140.428	196.766	118.638	130.971	148.792	179.499	173.667	181.689	178.285	210.126	195.838	180.614	195.526		123.951	112.382	174.276	136.87	110.375	99.3375	98.5165	102.743	105.358	94.2332	95.3239	98.305	65.086
	All Targets	Stat2	19.4779	43.3473	38.312	33.7124	56.7312	44.0521	36.1227	45.6353	43.933	43.7851	24.0818	37.2667	39.6803	29.4879	44.5263	37.8982		47.8411	40.8728	41.4251	43.3797	41.1153	31.873	42.2488	38.4124	41.2513	60.2045	43.0032	48.153	31.873	32.5243	43.1902	35.8625		53.1217	60.2045	31.6866	48.3376	36.1227	45.1534	43.7851	41.6871	30.1023	20.9407	42.6449	31.2293	35.7973
	All Targets	Gm6958	263.838	291.39	308.32	287.849	181.771	167.398	151.371	166.847	169.224	169.667	120.409	153.1	224.399	197.815	282.836	235.017		176.851	143.055	137.531	152.479	264.313	223.111	210.188	232.537	131.558	129.671	161.262	140.831	83.8142	85.8088	96.8508	88.8246		219.57	228.777	253.493	233.947	315.07	255.869	251.764	274.235	252.107	212.025	218.241	227.458	83.7982
	All Targets	Slc38a10	76.141	65.0209	40.1364	60.4328	63.6779	71.9518	86.0065	73.8787	56.9502	64.3094	72.2455	64.5017	65.6777	52.8326	57.0689	58.5264		57.5168	53.5765	56.3382	55.8105	55.7993	53.1217	48.5861	52.5024	44.596	85.6757	72.0304	67.434	48.3997	48.4404	35.3375	44.0592		77.9118	64.2182	72.8792	71.6697	52.1773	48.1636	30.1023	43.4811	60.2045	36.6462	70.2386	55.6965	41.4923
	All Targets	Crebrf	35.4144	33.7145	36.4876	35.2055	42.8379	58.7361	39.563	47.0457	24.4072	23.2608	24.0818	23.9166	32.8388	28.2593	34.4922	31.8634		39.2405	41.4251	38.6635	39.7764	48.4573	26.5608	42.2488	39.089	33.447	39.3645	35.4777	36.0964	41.3168	33.9083	30.1023	35.1091		28.3316	36.1227	28.5179	30.9907	60.2045	51.1739	46.5217	52.6334	33.8651	36.6462	50.1705	40.2273	57.7638
	All Targets	Ptrh2	42.4973	40.9391	25.5413	36.3259	31.2601	32.3049	36.1227	33.2292	30.9158	24.6291	24.0818	26.5423	25.9974	30.7166	28.848	28.5207		43.5408	24.8551	27.6168	32.0042	51.3941	33.6437	25.3493	36.7957	24.5278	31.2601	34.4026	30.0635	38.9559	52.5925	49.7342	47.0942		56.6631	28.0955	53.8672	46.2086	68.2318	36.1227	30.1023	44.8189	22.5767	57.587	37.6278	39.2638	39.0516
	All Targets	Hnrnpl	33.6437	38.5309	41.9607	38.0451	55.5734	32.3049	43.0032	43.6272	50.4416	38.312	24.0818	37.6118	53.3631	38.0886	48.9162	46.7893		47.8411	39.2158	51.9195	46.3255	39.6469	51.3509	54.9234	48.6404	35.6768	28.9445	39.778	34.7998	47.2193	50.5165	44.499	47.4116		38.9559	56.1909	41.1926	45.4465	42.1432	36.1227	38.312	38.8593	37.6278	31.4111	22.5767	30.5385	26.0344
	All Targets	Cdc26	47.8095	48.1636	49.2583	48.4105	53.2579	36.7101	323.384	137.784	35.7973	42.4168	24.0818	34.0987	32.8388	33.1739	42.6449	36.2192		40.3155	32.0354	37.0065	36.4525	45.5205	30.1023	32.7428	36.1219	35.6768	34.7334	46.2285	38.8796	41.3168	29.0643	40.5726	36.9846		49.5802	20.0682	47.5299	39.0594	44.15	144.491	35.5754	74.7388	33.8651	23.5583	40.1364	32.5199	48.0009
	All Targets	Rars	42.4973	36.1227	45.6095	41.4099	41.6801	26.4313	34.4026	34.1713	39.0516	27.3657	12.0409	26.1527	28.734	29.4879	27.5938	28.6052		32.2524	32.0354	24.3028	29.5302	22.0261	12.3951	30.6304	21.6838	39.0215	21.9978	29.0272	30.0155	29.512	30.4483	30.1023	30.0209		17.7072	36.1227	38.0239	30.618	32.1091	21.0716	24.6291	25.9366	30.1023	31.4111	27.5938	29.7024	28.4751
	All Targets	Tmbim6	293.94	257.675	326.564	292.726	354.281	314.238	323.384	330.634	569.502	536.368	433.473	513.114	644.462	635.219	651.589	643.757		395.092	402.1	450.153	415.782	380.317	449.763	353.834	394.638	457.109	389.014	366.603	404.242	547.743	574.365	552.311	558.14		350.603	325.105	358.059	344.589	134.457	153.522	131.355	139.778	210.716	204.172	215.733	210.207	104.951
	All Targets	C1galt1c1	33.6437	48.1636	38.312	40.0398	25.4712	38.1785	25.8019	29.8172	26.0344	35.5754	12.0409	24.5502	31.4706	29.4879	26.3395	29.0993		33.8651	35.3495	20.9887	30.0678	39.6469	38.9559	29.5742	36.059	32.3321	31.2601	27.9521	30.5147	27.1511	33.9083	35.3375	32.1323		53.1217	20.0682	34.8553	36.015	40.1364	42.1432	30.1023	37.4606	11.2884	20.9407	30.1023	20.7771	33.3566
	All Targets	Vmn1r87	40.7266	52.98	43.7851	45.8306	28.9445	30.8365	22.3617	27.3809	26.0344	28.734	12.0409	22.2698	16.4194	15.9726	26.9666	19.7862		31.1774	29.8261	29.8261	30.2765	36.7101	28.3316	38.0239	34.3552	25.6427	20.84	26.877	24.4532	21.2487	26.9882	27.4847	25.2405		28.3316	28.0955	15.8433	24.0901	54.1841	42.1432	38.312	44.8798	41.3906	34.0287	37.6278	37.6824	39.0516
	All Targets	Golga7	38.9559	48.1636	54.7314	47.2836	42.8379	57.2677	46.4435	48.8497	52.0688	38.312	24.0818	38.1542	53.3631	65.1192	43.272	53.9181		55.3667	49.7102	50.8148	51.9639	46.9889	38.9559	57.0359	47.6602	54.6301	49.7845	49.4537	51.2894	50.7607	68.5086	58.8958	59.3884		70.8289	44.15	60.2045	58.3945	48.1636	24.0818	38.312	36.8525	48.9162	28.7935	42.6449	40.1182	38.238
	All Targets	Pkn2	47.8095	45.7555	45.6095	46.3915	52.1001	44.0521	37.8429	44.665	27.6615	39.6803	12.0409	26.4609	25.9974	40.5459	43.272	36.6051		39.2405	44.1868	38.6635	40.6969	32.3049	35.4144	43.305	37.0081	22.298	46.3112	43.0032	37.2041	44.8583	33.2163	45.8078	41.2941		38.9559	48.1636	41.1926	42.7707	52.1773	36.1227	60.2045	49.5015	33.8651	31.4111	57.696	40.9907	53.6959
	All Targets	Stx7	44.268	38.5309	34.6632	39.1541	48.6267	44.0521	48.1636	46.9475	39.0516	32.8388	36.1227	36.0044	25.9974	35.6313	34.4922	32.0403		46.2285	39.2158	39.2158	41.5534	60.2045	38.9559	36.9677	45.376	46.8258	37.049	38.7029	40.8592	28.3316	47.0564	35.3375	36.9085		56.6631	32.1091	47.5299	45.434	42.1432	48.1636	41.0486	43.7851	48.9162	34.0287	40.1364	41.0271	43.1195
	All Targets	Dip2b	30.1023	33.7145	29.1901	31.0023	46.3112	36.7101	32.6825	38.5679	35.7973	27.3657	48.1636	37.1089	23.2608	24.5733	19.4411	22.4251		28.4897	23.7504	27.0644	26.4348	36.7101	42.4973	23.2368	34.1481	25.6427	30.1023	32.2524	29.3325	34.234	22.8362	17.0143	24.6948		17.7072	40.1364	22.1806	26.6747	36.1227	36.1227	35.5754	35.9403	52.679	28.7935	55.1875	45.5533	60.2045
	All Targets	Mpc2	180.614	168.573	151.424	166.87	175.983	183.55	163.412	174.315	242.445	268.184	132.45	214.36	335.23	339.111	301.023	325.121		199.428	222.039	214.306	211.924	229.071	231.965	235.537	232.191	255.312	254.712	259.095	256.373	289.218	296.179	291.861	292.419		201.862	164.559	171.108	179.176	120.409	111.378	109.463	113.75	127.935	83.7628	127.935	113.211	76.476
	All Targets	Snx6	58.4338	52.98	52.907	54.7736	32.4178	41.1153	53.324	42.2857	32.543	31.4706	12.0409	25.3515	31.4706	31.9453	47.6619	37.0259		45.691	44.7392	31.4831	40.6377	44.0521	54.8924	45.4175	48.1207	47.9407	35.8912	40.8531	41.5616	50.7607	53.9765	43.1902	49.3091		31.873	24.0818	76.0478	44.0009	56.1909	24.0818	51.9948	44.0892	41.3906	54.9694	40.1364	45.4988	48.8145
	All Targets	Cdkl3	47.8095	40.9391	58.3802	49.0429	26.6289	30.8365	41.2831	32.9162	16.2715	28.734	36.1227	27.0427	16.4194	25.8019	30.1023	24.1079		29.0272	31.4831	20.4364	26.9822	45.5205	40.7266	34.8553	40.3675	18.9533	30.1023	13.9761	21.0105	36.5949	29.0643	32.7199	32.793		42.4973	36.1227	22.1806	33.6002	50.1705	78.2659	43.7851	57.4072	56.4418	57.587	72.7472	62.2586	62.6453
	All Targets	Nutf2	51.3509	65.0209	62.0289	59.4669	61.3623	70.4834	68.8052	66.8836	45.5602	46.5217	48.1636	46.7485	42.4168	55.2899	45.7805	47.8291		51.0664	64.6232	54.6812	56.7903	66.0782	84.9947	54.9234	68.6654	57.9747	60.2045	75.2557	64.4783	44.8583	52.5925	43.1902	46.8803		60.2045	40.1364	79.2165	59.8525	76.2591	69.2352	41.0486	62.181	37.6278	54.9694	65.2216	52.6063	55.3231
	All Targets	Chrnb3	58.4338	67.4291	34.6632	53.5087	41.6801	44.0521	29.2422	38.3248	26.0344	32.8388	36.1227	31.6653	19.156	31.9453	26.3395	25.8136		32.2524	30.9308	34.7971	32.6601	42.5837	31.873	39.0801	37.8456	27.8725	30.1023	18.2764	25.417	29.512	35.9843	35.3375	33.6113		31.873	16.0545	44.3612	30.7629	86.2932	66.225	24.6291	59.0491	56.4418	54.9694	65.2216	58.8776	53.6959
	All Targets	Fam161a	58.4338	38.5309	63.8533	53.606	37.049	44.0521	30.9623	37.3545	27.6615	23.2608	36.1227	29.015	16.4194	17.2013	20.0682	17.8963		40.3155	22.0934	34.2448	32.2179	41.1153	38.9559	42.2488	40.7733	26.7576	27.7867	31.1774	28.5739	34.234	28.3723	37.955	33.5204		28.3316	32.1091	47.5299	35.9902	52.1773	30.1023	60.2045	47.4947	37.6278	52.3518	40.1364	43.372	60.2045
	All Targets	Fam168a	40.7266	43.3473	32.8388	38.9709	37.049	32.3049	48.1636	39.1725	32.543	38.312	24.0818	31.6456	35.5754	30.7166	33.8651	33.3857		34.4026	31.4831	30.3784	32.0881	36.7101	49.5802	31.6866	39.3256	25.6427	24.3134	25.8019	25.2527	30.6925	37.3683	28.7935	32.2848		35.4144	48.1636	28.5179	37.3653	22.075	21.0716	27.3657	23.5041	56.4418	28.7935	20.0682	35.1011	29.2887
	All Targets	Cdk19	24.7901	21.6736	38.312	28.2586	35.8912	23.4945	39.563	32.9829	43.933	23.2608	24.0818	30.4252	30.1023	34.4026	31.3565	31.9538		39.2405	29.8261	33.6925	34.253	44.0521	30.1023	35.9115	36.6886	30.1023	39.3645	33.3275	34.2648	43.6778	33.2163	31.4111	36.1017		53.1217	20.0682	41.1926	38.1275	38.1295	57.1943	38.312	44.5453	56.4418	28.7935	55.1875	46.8076	55.3231
	All Targets	Lig1	61.9753	69.8373	47.4339	59.7488	34.7334	38.1785	39.563	37.4916	32.543	32.8388	60.2045	41.8621	32.8388	38.0886	32.6108	34.5127		42.4657	34.2448	30.9308	35.8804	35.2417	33.6437	29.5742	32.8199	27.8725	32.4178	27.9521	29.4141	38.9559	30.4483	37.955	35.7864		17.7072	28.0955	44.3612	30.0546	74.2523	63.2148	30.1023	55.8564	45.1534	52.3518	72.7472	56.7508	57.7638
	All Targets	Pdcl	37.1852	36.1227	27.3657	33.5579	39.3645	24.9629	25.8019	30.0431	37.4244	30.1023	12.0409	26.5225	25.9974	38.0886	25.0852	29.7237		36.0152	29.2738	32.5878	32.6256	33.7733	26.5608	32.7428	31.0256	35.6768	21.9978	22.5767	26.7504	23.6096	33.2163	24.8671	27.231		28.3316	40.1364	28.5179	32.3286	48.1636	30.1023	24.6291	34.2983	48.9162	26.1759	37.6278	37.5733	44.7466
	All Targets	Pacs2	33.6437	28.8982	32.8388	31.7936	30.1023	36.7101	29.2422	32.0182	39.0516	32.8388	36.1227	36.0044	27.3657	35.6313	33.8651	32.2873		29.5647	34.7971	24.8551	29.739	39.6469	28.3316	32.7428	33.5738	23.4129	30.1023	33.3275	28.9476	24.7901	31.1403	37.955	31.2951		42.4973	68.2318	31.6866	47.4719	46.1568	27.092	30.1023	34.4504	33.8651	49.7342	32.6108	38.7367	39.8652
	All Targets	Trpm1	35.4144	21.6736	32.8388	29.9756	42.8379	52.8625	32.6825	42.7943	19.5258	31.4706	12.0409	21.0124	24.6291	18.43	20.0682	21.0424		32.2524	19.3317	30.3784	27.3209	27.8997	23.0194	41.1926	30.7039	22.298	31.2601	29.0272	27.5284	20.0682	27.6803	26.1759	24.6414		17.7072	20.0682	31.6866	23.154	48.1636	54.1841	46.5217	49.6231	45.1534	49.7342	45.1534	46.6803	41.4923
	All Targets	Psmd3	42.4973	36.1227	65.6777	48.0992	38.2067	51.3941	39.563	43.0546	63.4588	61.5728	48.1636	57.7318	58.8363	70.0339	65.2216	64.6972		58.0544	42.5298	52.4719	51.0187	51.3941	44.268	51.7548	49.139	53.5152	55.5734	38.7029	49.2638	68.4679	76.8127	43.1902	62.8236		53.1217	64.2182	34.8553	50.7317	42.1432	39.133	41.0486	40.7749	63.9673	52.3518	37.6278	51.3157	34.9837
	All Targets	H1f4	74.3703	67.4291	83.9215	75.2403	55.5734	73.4202	63.6448	64.2128	66.7131	88.9385	48.1636	67.9384	117.673	120.409	118.528	118.87		77.4058	83.955	93.3447	84.9018	73.4202	58.4338	60.2045	64.0195	75.8131	77.5712	66.655	73.3465	84.9947	96.8809	75.9101	85.9285		63.746	56.1909	76.0478	65.3282	54.1841	39.133	21.8926	38.4032	37.6278	62.8221	55.1875	51.8792	34.1701
	All Targets	Stk33	54.8924	57.7964	54.7314	55.8067	37.049	45.5205	41.2831	41.2842	30.9158	39.6803	84.2864	51.6275	30.1023	27.0306	37.0007	31.3779		49.9913	30.9308	37.5588	39.4936	70.4834	56.6631	49.6423	58.9296	35.6768	30.1023	34.4026	33.3939	31.873	30.4483	37.955	33.4254		63.746	40.1364	60.2045	54.6956	66.225	54.1841	57.468	59.2924	67.7301	70.6749	45.1534	61.1861	68.3403
	All Targets	Vps16	30.1023	31.3064	47.4339	36.2808	34.7334	33.7733	25.8019	31.4362	21.1529	36.9437	36.1227	31.4065	34.2071	34.4026	29.4751	32.695		29.0272	28.7214	27.6168	28.4551	36.7101	35.4144	28.5179	33.5475	22.298	34.7334	48.3787	35.1367	20.0682	27.6803	24.8671	24.2052		31.873	20.0682	28.5179	26.8197	28.0955	48.1636	35.5754	37.2782	11.2884	20.9407	7.52557	13.2515	38.238
	All Targets	Dgkz	35.4144	40.9391	32.8388	36.3975	37.049	45.5205	29.2422	37.2706	34.1701	38.312	12.0409	28.1743	45.1534	31.9453	33.2379	36.7789		39.2405	44.7392	38.6635	40.881	41.1153	47.8095	32.7428	40.5559	35.6768	35.8912	43.0032	38.1904	35.4144	38.7524	30.1023	34.7564		70.8289	44.15	25.3493	46.7761	50.1705	57.1943	41.0486	49.4711	67.7301	39.2638	40.1364	49.0434	54.5095
	All Targets	Rab18	56.6631	60.2045	69.3264	62.0647	65.9934	67.5466	60.2045	64.5815	71.5946	67.046	48.1636	62.2681	76.624	82.3205	76.5099	78.4848		65.58	74.5653	62.9662	67.7038	73.4202	72.5996	84.4976	76.8391	100.341	72.9401	64.5049	79.262	62.5655	71.2766	64.1309	65.991		56.6631	64.2182	53.8672	58.2495	62.2114	60.2045	49.2583	57.2247	41.3906	68.0573	70.2386	59.8955	71.5946
	All Targets	Rubcn	51.3509	60.2045	31.0145	47.5233	31.2601	36.7101	36.1227	34.6976	26.0344	27.3657	48.1636	33.8546	28.734	34.4026	24.4581	29.1982		34.9401	30.3784	32.5878	32.6355	32.3049	38.9559	26.4055	32.5554	35.6768	34.7334	29.0272	33.1458	34.234	32.5243	26.1759	30.978		38.9559	48.1636	31.6866	39.602	28.0955	33.1125	43.7851	34.9977	22.5767	26.1759	60.2045	36.319	39.8652
	All Targets	Ccz1	63.746	55.3882	32.8388	50.6577	57.889	55.7993	51.6039	55.0974	58.5774	47.89	60.2045	55.5573	32.8388	45.4606	52.679	43.6595		43.0032	46.3962	49.1578	46.1858	45.5205	56.6631	55.9797	52.7211	40.1364	52.1001	41.9282	44.7215	37.7754	44.9804	41.8814	41.5457		60.2045	60.2045	44.3612	54.9234	56.1909	57.1943	60.2045	57.8633	71.4929	65.4397	60.2045	65.7124	48.8145
	All Targets	Riiad1	28.3316	36.1227	52.907	39.1204	28.9445	20.5577	32.6825	27.3949	21.1529	16.4194	48.1636	28.5787	25.9974	29.4879	25.0852	26.8569		24.7269	25.4074	20.4364	23.5236	36.7101	49.5802	39.0801	41.7901	22.298	21.9978	22.5767	22.2908	31.873	24.9122	44.499	33.7614		42.4973	28.0955	44.3612	38.318	46.1568	27.092	68.4143	47.221	37.6278	47.1166	47.6619	44.1355	65.8996
	All Targets	Cox6c	106.243	89.1027	125.882	107.076	128.514	135.093	129.01	130.872	122.036	127.251	156.532	135.273	169.667	137.61	174.342	160.54		132.235	145.264	148.578	142.026	118.941	138.116	117.24	124.766	144.937	159.774	156.962	153.891	158.184	146.013	180.614	161.604		148.741	108.368	120.409	125.839	64.2182	51.1739	46.5217	53.9712	60.2045	54.9694	65.2216	60.1318	25.2208
	All Targets	Aptx	54.8924	28.8982	41.9607	41.9171	45.1534	41.1153	32.6825	39.6504	30.9158	46.5217	24.0818	33.8398	28.734	22.116	34.4922	28.4474		32.79	35.9018	25.4074	31.3664	35.2417	38.9559	33.799	35.9989	27.8725	25.4712	25.8019	26.3819	35.4144	44.9804	30.1023	36.8324		21.2487	40.1364	41.1926	34.1925	30.1023	42.1432	27.3657	33.2037	60.2045	68.0573	32.6108	53.6242	57.7638
	All Targets	Gprc5c	47.8095	48.1636	56.5558	50.843	63.6779	55.7993	49.8838	56.4537	63.4588	53.3631	108.368	75.0634	45.1534	54.0612	63.3402	54.1849		69.3427	61.8616	51.3672	60.8572	51.3941	56.6631	51.7548	53.2707	66.8939	50.9423	63.4298	60.422	63.746	44.2884	52.3518	53.4621		35.4144	64.2182	69.7105	56.4477	58.1977	51.1739	46.5217	51.9644	45.1534	31.4111	42.6449	39.7365	44.7466
	All Targets	Nr2f6	44.268	48.1636	40.1364	44.1894	45.1534	52.8625	53.324	50.4467	47.1873	56.0997	60.2045	54.4972	53.3631	44.2319	32.6108	43.4019		60.7421	55.7859	55.2335	57.2538	61.673	51.3509	53.8672	55.6304	65.779	64.8357	75.2557	68.6235	36.5949	41.5204	53.6606	43.9253		60.2045	44.15	47.5299	50.6282	44.15	33.1125	57.468	44.9102	60.2045	52.3518	47.6619	53.4061	48.8145
	All Targets	Fmo5	355.915	397.35	381.295	378.187	429.536	478.7	442.073	450.103	366.109	428.273	288.982	361.121	656.777	587.301	663.504	635.861		405.843	394.367	417.013	405.741	337.733	269.15	358.059	321.647	447.075	405.223	358.002	403.433	636.279	667.786	659.632	654.566		301.023	377.282	307.36	328.555	156.532	171.583	166.931	165.015	142.986	191.084	203.19	179.087	76.476
	All Targets	Cfi	81.4532	120.409	109.463	103.775	140.091	129.22	92.887	120.733	177.359	143.67	84.2864	135.105	136.829	142.525	155.528	144.961		144.598	171.224	183.928	166.583	85.1674	118.638	118.297	107.367	185.073	163.247	179.539	175.953	149.921	150.857	124.335	141.705		120.409	92.3136	104.566	105.763	78.2659	69.2352	51.9948	66.4987	71.4929	86.3804	105.358	87.7438	67.5267
	All Targets	Tslp	17.7072	48.1636	40.1364	35.3357	26.6289	27.8997	30.9623	28.497	24.4072	20.5243	12.0409	18.9908	20.5243	22.116	22.5767	21.739		28.4897	27.0644	29.8261	28.4601	33.7733	30.1023	35.9115	33.2623	14.4937	18.5245	23.6518	18.89	20.0682	21.4522	20.9407	20.8204		21.2487	32.1091	19.012	24.1232	42.1432	48.1636	30.1023	40.1364	45.1534	36.6462	40.1364	40.6453	29.2887
	All Targets	Ifitm2	86.7654	79.47	83.9215	83.3856	75.2557	91.041	73.9656	80.0874	151.325	128.619	96.3273	125.424	98.5165	124.095	113.511	112.041		114.496	124.828	117.095	118.806	64.6098	84.9947	73.9354	74.5133	218.52	155.142	202.115	191.926	110.965	105.185	112.556	109.569		70.8289	80.2727	88.7225	79.9414	68.2318	60.2045	62.9411	63.7925	56.4418	34.0287	37.6278	42.6994	28.4751
	All Targets	Plekhm3	40.7266	33.7145	31.0145	35.1519	47.469	33.7733	32.6825	37.9749	30.9158	16.4194	36.1227	27.8193	27.3657	13.5153	23.2038	21.3616		27.4146	33.6925	30.9308	30.6793	39.6469	24.7901	32.7428	32.3933	32.3321	32.4178	27.9521	30.9007	31.873	35.9843	35.3375	34.3983		31.873	40.1364	28.5179	33.5091	50.1705	57.1943	57.468	54.9443	67.7301	70.6749	50.1705	62.8585	54.5095
	All Targets	Wwtr1	38.9559	45.7555	36.4876	40.3996	28.9445	38.1785	32.6825	33.2685	22.7801	31.4706	60.2045	38.1517	25.9974	30.7166	29.4751	28.7297		30.1023	37.0065	32.5878	33.2322	51.3941	51.3509	31.6866	44.8106	14.4937	33.5756	25.8019	24.6237	35.4144	31.8323	28.7935	32.0134		42.4973	36.1227	31.6866	36.7689	76.2591	54.1841	46.5217	58.9883	26.3395	49.7342	45.1534	40.409	52.0688
	All Targets	Cpb2	72.5996	67.4291	96.6922	78.9069	103.042	93.9778	101.488	99.5026	110.646	124.514	96.3273	110.496	128.619	142.525	136.714	135.953		111.271	125.38	122.066	119.572	91.041	81.4532	91.8911	88.1285	193.992	142.407	166.638	167.679	110.965	112.105	104.704	109.258		92.0775	72.2455	114.072	92.7983	60.2045	72.2455	68.4143	66.9548	71.4929	65.4397	72.7472	69.8933	72.4082
	All Targets	5730455P16Rik	47.8095	60.2045	32.8388	46.951	37.049	29.3681	39.563	35.3267	32.543	17.7877	12.0409	20.7905	36.9437	27.0306	31.3565	31.7769		36.0152	28.1691	30.9308	31.705	22.0261	31.873	32.7428	28.8806	27.8725	25.4712	31.1774	28.1737	29.512	26.2962	32.7199	29.5094		7.08289	44.15	38.0239	29.7523	62.2114	39.133	41.0486	47.4643	60.2045	68.0573	37.6278	55.2966	60.2045
	All Targets	Sema4g	131.033	146.899	162.37	146.767	189.876	145.372	196.095	177.114	154.579	183.35	132.45	156.793	202.506	192.9	191.275	195.56		178.463	178.957	182.271	179.897	145.372	146.97	159.489	150.61	187.303	174.825	193.515	185.214	145.199	141.861	132.188	139.75		102.702	120.409	158.433	127.181	80.2727	102.348	90.3068	90.9758	127.935	138.732	115.392	127.353	82.9846
	All Targets	Slc39a9	28.3316	26.49	34.6632	29.8283	37.049	27.8997	32.6825	32.5437	22.7801	43.7851	24.0818	30.2157	39.6803	45.4606	34.4922	39.8777		45.1534	39.2158	41.9775	42.1156	38.1785	42.4973	42.2488	40.9749	37.9066	34.7334	37.6278	36.7559	30.6925	39.4444	31.4111	33.8493		24.7901	28.0955	47.5299	33.4718	48.1636	60.2045	51.9948	53.4543	30.1023	39.2638	35.1193	34.8285	40.6787
	All Targets	Srpx	31.873	57.7964	31.0145	40.2279	23.1556	29.3681	24.0818	25.5352	17.8986	19.156	12.0409	16.3652	21.8926	18.43	26.3395	22.2207		30.1023	27.0644	35.9018	31.0228	35.2417	40.7266	43.305	39.7578	24.5278	30.1023	19.3515	24.6605	22.4291	29.7563	31.4111	27.8655		21.2487	16.0545	15.8433	17.7155	38.1295	42.1432	57.468	45.9136	22.5767	36.6462	37.6278	32.2836	36.6109
	All Targets	Dpp4	56.6631	40.9391	69.3264	55.6429	57.889	54.3309	67.0851	59.7683	68.3403	58.8363	24.0818	50.4195	84.8337	79.8632	71.4929	78.7299		59.1295	60.2045	70.6989	63.3443	39.6469	65.5167	68.6543	57.9393	62.4343	60.2045	49.4537	57.3642	68.4679	76.1207	74.6013	73.0633		56.6631	40.1364	50.6986	49.166	54.1841	39.133	38.312	43.8763	45.1534	44.499	60.2045	49.9523	37.4244
	All Targets	Rpl13a	278.003	248.043	255.413	260.486	304.496	277.528	321.664	301.23	356.346	313.337	240.818	303.5	296.918	298.565	300.396	298.626		321.449	354.599	354.047	343.365	229.071	276.233	259.83	255.045	366.802	405.223	446.159	406.061	216.028	220.75	208.098	214.959		297.481	244.832	221.806	254.706	174.593	159.542	153.248	162.461	158.037	130.879	148.003	145.64	116.341
	All Targets	Ppp3cb	44.268	62.6127	43.7851	50.222	39.3645	44.0521	46.4435	43.2867	48.8145	32.8388	24.0818	35.2451	43.7851	43.0032	42.6449	43.1444		37.0903	45.2915	39.2158	40.5325	42.5837	46.0388	44.3612	44.3279	35.6768	33.5756	58.0544	42.4356	40.1364	37.3683	44.499	40.6679		53.1217	44.15	47.5299	48.2672	44.15	54.1841	32.8388	43.7243	33.8651	49.7342	47.6619	43.7537	43.933
	All Targets	Adra1a	40.7266	33.7145	27.3657	33.9356	28.9445	38.1785	22.3617	29.8282	35.7973	28.734	36.1227	33.5513	17.7877	25.8019	15.6783	19.756		35.4777	30.3784	26.5121	30.7894	42.5837	31.873	34.8553	36.4373	20.0682	35.8912	37.6278	31.1957	34.234	27.6803	23.5583	28.4908		35.4144	16.0545	25.3493	25.6061	28.0955	36.1227	49.2583	37.8255	45.1534	36.6462	27.5938	36.4645	46.3738
	All Targets	Cdh2	56.6631	72.2455	54.7314	61.2133	76.4135	61.673	60.2045	66.097	81.3575	73.8874	144.491	99.9119	65.6777	60.2045	62.7131	62.8651		60.7421	57.9952	60.7569	59.8314	58.7361	56.6631	48.5861	54.6618	65.779	71.7823	66.655	68.0721	47.2193	54.6685	61.5133	54.467		38.9559	52.1773	28.5179	39.8837	36.1227	81.2761	49.2583	55.5524	60.2045	57.587	45.1534	54.315	48.0009
	All Targets	Acyp1	37.1852	45.7555	27.3657	36.7688	30.1023	24.9629	30.9623	28.6758	39.0516	32.8388	12.0409	27.9771	31.4706	31.9453	25.7124	29.7094		34.9401	27.0644	30.9308	30.9784	45.5205	42.4973	40.1364	42.7181	40.1364	26.6289	34.4026	33.7226	47.2193	37.3683	43.1902	42.5926		28.3316	64.2182	28.5179	40.3559	40.1364	48.1636	73.8874	54.0625	37.6278	34.0287	50.1705	40.609	52.0688
	All Targets	Tspan4	35.4144	21.6736	23.7169	26.935	32.4178	27.8997	49.8838	36.7338	39.0516	38.312	24.0818	33.8151	21.8926	17.2013	30.1023	23.0654		33.3275	32.0354	30.3784	31.9138	26.4313	17.7072	24.2931	22.8105	35.6768	43.9956	35.4777	38.3834	27.1511	31.1403	26.1759	28.1557		31.873	36.1227	22.1806	30.0588	24.0818	30.1023	16.4194	23.5345	33.8651	41.8814	27.5938	34.4467	30.1023
	All Targets	Bpnt1	53.1217	50.5718	65.6777	56.4571	72.9401	73.4202	82.5662	76.3088	55.3231	75.2557	48.1636	59.5808	72.5191	84.7778	75.8828	77.7266		73.6431	59.0999	68.4896	67.0775	66.0782	65.5167	66.5419	66.0456	63.5492	68.309	63.4298	65.096	83.8142	79.5807	83.7628	82.3859		60.2045	48.1636	79.2165	62.5282	64.2182	60.2045	54.7314	59.718	75.2557	65.4397	57.696	66.1305	52.0688
	All Targets	Endog	54.8924	55.3882	63.8533	58.0446	60.2045	55.7993	61.9247	59.3095	76.476	65.6777	12.0409	51.3982	93.0434	93.3785	85.9169	90.7796		63.9673	61.3092	64.0709	63.1158	54.3309	72.5996	52.811	59.9138	75.8131	52.1001	65.58	64.4977	63.746	53.9765	56.2782	58.0002		92.0775	52.1773	69.7105	71.3218	46.1568	36.1227	35.5754	39.285	30.1023	52.3518	42.6449	41.6996	48.0009
	All Targets	Atp6ap1	38.9559	40.9391	60.2045	46.6998	54.4156	52.8625	55.0442	54.1074	78.1032	68.4143	84.2864	76.9346	41.0486	65.1192	53.9332	53.367		60.2045	54.1289	54.6812	56.3382	51.3941	54.8924	31.6866	45.991	50.1705	49.7845	46.2285	48.7278	68.4679	51.9005	52.3518	57.5734		49.5802	20.0682	31.6866	33.7783	60.2045	36.1227	38.312	44.8798	33.8651	54.9694	32.6108	40.4817	34.1701
	All Targets	Npepl1	30.1023	33.7145	34.6632	32.8267	30.1023	54.3309	37.8429	40.7587	42.3059	38.312	12.0409	30.8863	39.6803	50.3752	37.0007	42.3521		32.79	32.0354	44.1868	36.3374	46.9889	44.268	45.4175	45.5581	30.1023	35.8912	48.3787	38.124	44.8583	41.5204	39.2638	41.8808		42.4973	40.1364	44.3612	42.3316	34.1159	42.1432	38.312	38.1904	26.3395	36.6462	45.1534	36.0464	41.4923
	All Targets	Immp2l	49.5802	40.9391	29.1901	39.9031	30.1023	38.1785	39.563	35.9479	39.0516	32.8388	60.2045	44.0317	45.1534	50.3752	54.5604	50.0297		44.6159	44.1868	47.5008	45.4345	44.0521	51.3509	44.3612	46.5881	40.1364	35.8912	43.0032	39.6769	55.4826	51.2085	41.8814	49.5242		35.4144	48.1636	38.0239	40.534	42.1432	36.1227	32.8388	37.0349	18.8139	47.1166	30.1023	32.0109	31.7294
	All Targets	Tbcel	35.4144	28.8982	27.3657	30.5594	32.4178	38.1785	32.6825	34.4263	24.4072	35.5754	24.0818	28.0215	43.7851	22.116	40.7635	35.5549		36.5528	28.7214	31.4831	32.2524	35.2417	28.3316	34.8553	32.8095	25.6427	21.9978	29.0272	25.5559	23.6096	33.2163	35.3375	30.7211		21.2487	20.0682	19.012	20.1096	42.1432	24.0818	38.312	34.8457	30.1023	26.1759	32.6108	29.6297	40.6787
	All Targets	Gpx1	1189.93	1331.72	1275.24	1265.63	1950.86	1960.32	2029.75	1980.31	1679.22	1635.1	1493.07	1602.46	1353.23	1510.03	1552.15	1471.8		1624.99	1749.8	1832.65	1735.81	1427.29	1480.32	1581.16	1496.26	1889.75	1958.96	1896.44	1915.05	1619.62	1621.37	1536.52	1592.51		1816.76	1364.64	1549.47	1576.96	521.773	556.892	459.744	512.803	778.896	808.835	830.321	806.017	266.039
	All Targets	Ndufa9	53.1217	77.0618	63.8533	64.6789	55.5734	91.041	68.8052	71.8065	99.2561	93.0434	120.409	104.236	109.463	114.266	94.6967	106.142		80.6311	77.8793	84.5073	81.0059	82.2306	70.8289	78.1603	77.0733	90.3068	71.7823	52.679	71.5894	97.9799	99.6489	109.939	102.523		49.5802	52.1773	53.8672	51.8749	52.1773	36.1227	57.468	48.5893	56.4418	60.2045	57.696	58.1141	54.5095
	All Targets	Tat	463.929	534.616	439.676	479.407	459.639	358.29	431.753	416.561	645.979	600.677	541.841	596.166	385.856	401.773	385.058	390.896		593.982	713.617	674.401	660.667	406.748	501.114	454.175	454.012	1413.69	1270.08	1283.65	1322.47	216.028	209.678	218.569	214.758		339.979	148.505	183.782	224.088	206.702	135.46	172.404	171.522	94.0696	78.5277	87.7983	86.7985	117.155
	All Targets	Septin11	31.873	33.7145	32.8388	32.8088	33.5756	36.7101	43.0032	37.763	43.933	36.9437	24.0818	34.9862	41.0486	34.4026	24.4581	33.3031		34.9401	29.8261	35.3495	33.3719	38.1785	31.873	39.0801	36.3772	26.7576	23.1556	39.778	29.8971	25.9706	28.3723	37.955	30.766		35.4144	40.1364	38.0239	37.8582	34.1159	54.1841	49.2583	45.8528	45.1534	49.7342	35.1193	43.3356	46.3738
	All Targets	Cdk17	58.4338	57.7964	62.0289	59.4197	45.1534	36.7101	39.563	40.4755	42.3059	47.89	36.1227	42.1062	35.5754	24.5733	42.0178	34.0555		37.6278	43.6345	49.7102	43.6575	42.5837	49.5802	51.7548	47.9729	47.9407	33.5756	53.7541	45.0901	30.6925	46.3644	41.8814	39.6461		56.6631	56.1909	63.3732	58.7424	60.2045	72.2455	49.2583	60.5694	45.1534	34.0287	62.7131	47.2984	69.9674
	All Targets	Cdkn1b	54.8924	48.1636	54.7314	52.5958	65.9934	73.4202	49.8838	63.0991	43.933	56.0997	24.0818	41.3715	45.1534	66.3479	53.9332	55.1448		62.3547	51.9195	61.8616	58.7119	58.7361	65.5167	59.1483	61.1337	40.1364	65.9934	53.7541	53.2946	55.4826	65.7406	66.7485	62.6572		63.746	32.1091	82.3852	59.4134	82.2795	51.1739	76.624	70.0258	97.8324	68.0573	87.7983	84.5627	81.3575
	All Targets	Spag7	37.1852	52.98	43.7851	44.6501	38.2067	48.4573	37.8429	41.5023	45.5602	31.4706	12.0409	29.6906	36.9437	52.8326	40.1364	43.3042		35.4777	27.0644	44.1868	35.5763	48.4573	31.873	41.1926	40.5076	28.9874	39.3645	20.4265	29.5928	27.1511	43.5964	41.8814	37.543		35.4144	40.1364	22.1806	32.5771	52.1773	24.0818	49.2583	41.8391	22.5767	31.4111	27.5938	27.1938	57.7638
	All Targets	Olfr196	51.3509	43.3473	80.2727	58.3236	48.6267	44.0521	46.4435	46.3741	24.4072	31.4706	24.0818	26.6532	28.734	27.0306	19.4411	25.0686		39.778	46.9485	37.0065	41.2443	39.6469	67.2874	42.2488	49.7277	33.447	50.9423	34.4026	39.5973	41.3168	44.2884	48.4254	44.6769		31.873	44.15	47.5299	41.1843	94.3205	60.2045	65.6777	73.4009	86.544	78.5277	77.7642	80.9453	100.883
	All Targets	Eif6	49.5802	48.1636	54.7314	50.8251	63.6779	54.3309	58.4844	58.8311	50.4416	50.6266	48.1636	49.7439	67.046	61.4332	61.4588	63.3127		59.667	56.8905	52.4719	56.3431	58.7361	49.5802	52.811	53.7091	55.745	55.5734	43.0032	51.4405	74.3703	77.5047	60.2045	70.6932		42.4973	64.2182	63.3732	56.6962	58.1977	42.1432	54.7314	51.6908	60.2045	44.499	55.1875	53.297	52.0688
	All Targets	Nol3	46.0388	28.8982	32.8388	35.9253	33.5756	39.6469	32.6825	35.3017	34.1701	21.8926	12.0409	22.7012	23.2608	30.7166	24.4581	26.1452		27.9521	34.7971	32.0354	31.5949	26.4313	28.3316	43.305	32.6893	27.8725	37.049	37.6278	34.1831	49.5802	37.3683	32.7199	39.8895		42.4973	40.1364	38.0239	40.2192	56.1909	57.1943	57.468	56.9511	97.8324	70.6749	70.2386	79.582	77.2896
	All Targets	Efnb1	37.1852	50.5718	25.5413	37.7661	38.2067	48.4573	32.6825	39.7822	45.5602	35.5754	60.2045	47.1134	31.4706	27.0306	26.3395	28.2802		38.1654	33.6925	37.0065	36.2881	30.8365	42.4973	33.799	35.7109	31.2172	24.3134	25.8019	27.1108	34.234	25.6042	28.7935	29.5439		17.7072	24.0818	57.0359	32.9416	34.1159	42.1432	35.5754	37.2782	37.6278	49.7342	37.6278	41.6633	48.0009
	All Targets	Spopfm2	49.5802	40.9391	47.4339	45.9844	32.4178	27.8997	44.7234	35.0136	39.0516	20.5243	24.0818	27.8859	23.2608	22.116	17.5597	20.9788		39.2405	24.3028	30.3784	31.3072	33.7733	35.4144	43.305	37.4976	16.7235	26.6289	36.5528	26.6351	25.9706	31.1403	30.1023	29.071		31.873	20.0682	31.6866	27.8759	64.2182	66.225	38.312	56.2517	67.7301	34.0287	52.679	51.4792	52.8824
	All Targets	Gzf1	24.7901	48.1636	40.1364	37.6967	39.3645	42.5837	37.8429	39.9304	26.0344	35.5754	72.2455	44.6184	38.312	31.9453	45.1534	38.4702		33.8651	37.5588	28.1691	33.1977	51.3941	23.0194	34.8553	36.4229	37.9066	34.7334	27.9521	33.5307	35.4144	29.0643	31.4111	31.9633		38.9559	44.15	22.1806	35.0955	32.1091	27.092	32.8388	30.68	30.1023	28.7935	25.0852	27.9937	31.7294
	All Targets	Pgls	74.3703	50.5718	74.7996	66.5806	65.9934	64.6098	51.6039	60.7357	74.8489	79.3605	48.1636	67.4577	57.468	56.5186	70.2386	61.4084		69.3427	70.6989	80.641	73.5609	85.1674	63.746	57.0359	68.6498	59.0896	74.0979	88.1567	73.7814	66.107	67.1246	47.1166	60.1161		42.4973	52.1773	57.0359	50.5702	50.1705	51.1739	49.2583	50.2009	41.3906	62.8221	57.696	53.9696	54.5095
	All Targets	Lrrc58	46.0388	38.5309	45.6095	43.3931	49.7845	39.6469	41.2831	43.5715	56.9502	56.0997	60.2045	57.7515	43.7851	47.9179	38.8821	43.5284		38.1654	48.0532	44.7392	43.6526	44.0521	49.5802	42.2488	45.2937	30.1023	40.5223	56.9793	42.5346	40.1364	47.7484	40.5726	42.8191		31.873	24.0818	34.8553	30.27	54.1841	30.1023	30.1023	38.1295	30.1023	23.5583	45.1534	32.938	17.8986
	All Targets	Rack1	210.716	161.348	173.316	181.793	237.345	187.956	206.416	210.572	209.902	191.56	168.573	190.012	198.401	222.388	237.683	219.491		263.395	257.388	254.074	258.286	168.866	164.677	172.164	168.569	279.84	279.025	245.119	267.994	159.365	191.686	171.452	174.168		216.028	172.586	174.276	187.63	106.361	102.348	84.8337	97.8476	150.511	109.939	140.477	133.642	72.4082
	All Targets	Sap30bp	44.268	33.7145	67.5021	48.4949	35.8912	52.8625	58.4844	49.0794	34.1701	27.3657	24.0818	28.5392	25.9974	22.116	49.5433	32.5522		50.5288	45.8438	40.8728	45.7485	52.8625	38.9559	36.9677	42.9287	37.9066	37.049	46.2285	40.3947	47.2193	36.6763	49.7342	44.5433		35.4144	28.0955	41.1926	34.9008	58.1977	36.1227	62.9411	52.4205	67.7301	68.0573	72.7472	69.5115	61.8317
	All Targets	Dbr1	38.9559	36.1227	54.7314	43.27	35.8912	10.2788	18.9214	21.6971	21.1529	35.5754	36.1227	30.9504	36.9437	25.8019	31.3565	31.3674		22.5767	29.8261	27.0644	26.4891	32.3049	38.9559	39.0801	36.7803	17.8384	16.2089	22.5767	18.8747	14.1658	31.8323	23.5583	23.1855		31.873	60.2045	25.3493	39.1423	58.1977	54.1841	35.5754	49.3191	52.679	47.1166	65.2216	55.0057	64.2724
	All Targets	Uba3	49.5802	33.7145	21.8926	35.0624	35.8912	36.7101	25.8019	32.8011	22.7801	23.2608	12.0409	19.3606	38.312	30.7166	30.7294	33.2527		29.5647	29.2738	34.7971	31.2119	51.3941	31.873	24.2931	35.8534	27.8725	28.9445	23.6518	26.8229	20.0682	28.3723	27.4847	25.3084		38.9559	24.0818	25.3493	29.4623	24.0818	24.0818	41.0486	29.7374	41.3906	15.7055	20.0682	25.7214	21.9665
	All Targets	AF067061	26.5608	36.1227	40.1364	34.2733	33.5756	33.7733	17.2013	28.1834	35.7973	16.4194	48.1636	33.4601	21.8926	22.116	26.9666	23.6584		42.4657	25.9598	35.3495	34.5916	38.1785	38.9559	34.8553	37.3299	22.298	27.7867	24.7269	24.9372	16.5267	30.4483	23.5583	23.5111		42.4973	32.1091	34.8553	36.4872	38.1295	78.2659	49.2583	55.2179	33.8651	49.7342	47.6619	43.7537	48.8145
	All Targets	Pdyn	40.7266	45.7555	43.7851	43.4224	24.3134	46.9889	37.8429	36.3817	19.5258	19.156	48.1636	28.9485	20.5243	22.116	27.5938	23.4113		32.2524	37.0065	31.4831	33.5807	27.8997	38.9559	39.0801	35.3119	17.8384	23.1556	19.3515	20.1151	25.9706	28.3723	28.7935	27.7121		14.1658	56.1909	31.6866	34.0144	52.1773	69.2352	54.7314	58.7146	67.7301	52.3518	47.6619	55.9146	59.391
	All Targets	Ccnk	54.8924	43.3473	36.4876	44.9091	35.8912	27.8997	36.1227	33.3045	32.543	16.4194	24.0818	24.3481	34.2071	24.5733	21.9496	26.91		34.4026	29.2738	25.9598	29.8787	29.3681	31.873	42.2488	34.4966	27.8725	33.5756	31.1774	30.8751	34.234	28.3723	26.1759	29.594		28.3316	36.1227	28.5179	30.9907	36.1227	39.133	38.312	37.8559	30.1023	36.6462	37.6278	34.7921	30.9158
	All Targets	Higd1a	72.5996	43.3473	49.2583	55.0684	43.9956	93.9778	75.6857	71.2197	60.2045	67.046	60.2045	62.485	57.468	71.2625	72.7472	67.1592		78.4809	74.5653	71.8036	74.9499	64.6098	63.746	60.2045	62.8534	60.2045	65.9934	77.4058	67.8679	72.0094	76.1207	62.8221	70.3174		63.746	56.1909	38.0239	52.6536	56.1909	48.1636	54.7314	53.0287	15.0511	62.8221	67.7301	48.5345	40.6787
	All Targets	Gars	38.9559	40.9391	51.0826	43.6592	43.9956	49.9257	51.6039	48.5084	37.4244	35.5754	12.0409	28.3469	47.89	39.3173	47.6619	44.9564		46.2285	43.0822	44.7392	44.6833	49.9257	42.4973	57.0359	49.8196	31.2172	47.469	40.8531	39.8464	48.3997	39.4444	39.2638	42.3693		31.873	24.0818	57.0359	37.6636	46.1568	48.1636	49.2583	47.8596	48.9162	39.2638	52.679	46.953	43.1195
	All Targets	Pfkfb1	42.4973	48.1636	34.6632	41.7747	45.1534	44.0521	39.563	42.9228	34.1701	24.6291	12.0409	23.6134	38.312	34.4026	40.7635	37.826		47.3036	42.5298	45.2915	45.0416	41.1153	37.1852	39.0801	39.1269	44.596	33.5756	45.1534	41.1083	35.4144	38.0603	43.1902	38.8883		35.4144	32.1091	34.8553	34.1263	36.1227	45.1534	46.5217	42.5993	37.6278	65.4397	37.6278	46.8985	44.7466
	All Targets	Stard3nl	37.1852	12.0409	29.1901	26.1387	24.3134	36.7101	34.4026	31.8087	35.7973	30.1023	36.1227	34.0074	23.2608	24.5733	25.7124	24.5155		34.9401	38.1111	32.0354	35.0289	44.0521	30.1023	26.4055	33.52	41.2513	30.1023	39.778	37.0438	28.3316	23.5282	26.1759	26.0119		28.3316	32.1091	19.012	26.4842	34.1159	36.1227	46.5217	38.9201	33.8651	26.1759	32.6108	30.8839	44.7466
	All Targets	Golim4	31.873	69.8373	62.0289	54.5797	52.1001	57.2677	46.4435	51.9371	39.0516	53.3631	12.0409	34.8185	56.0997	61.4332	61.4588	59.6639		58.5919	58.5475	54.6812	57.2736	39.6469	44.268	54.9234	46.2795	51.2854	50.9423	53.7541	51.9939	53.1217	63.6646	52.3518	56.3793		63.746	56.1909	76.0478	65.3282	32.1091	48.1636	51.9948	44.0892	18.8139	49.7342	42.6449	37.0643	36.6109
	All Targets	Paqr7	67.2874	55.3882	51.0826	57.9194	64.8357	57.2677	75.6857	65.9297	65.086	65.6777	48.1636	59.6424	77.9923	67.5765	77.7642	74.4443		48.3787	43.0822	44.1868	45.2159	52.8625	46.0388	48.5861	49.1625	52.4003	52.1001	44.0783	49.5262	80.2727	95.4969	87.6892	87.8196		49.5802	48.1636	50.6986	49.4808	52.1773	54.1841	54.7314	53.6976	67.7301	57.587	52.679	59.332	46.3738
	All Targets	Igf1	125.721	113.185	102.165	113.69	159.774	130.688	166.853	152.438	170.851	147.775	84.2864	134.304	171.036	208.873	205.699	195.202		216.629	240.266	235.295	230.73	133.625	141.658	124.634	133.305	278.725	233.872	244.043	252.213	155.824	160.545	150.511	155.627		116.868	92.3136	82.3852	97.1888	90.3068	75.2557	76.624	80.7288	48.9162	49.7342	67.7301	55.4602	66.7131
	All Targets	Ccdc181	44.268	26.49	38.312	36.3567	35.8912	32.3049	46.4435	38.2132	21.1529	31.4706	36.1227	29.5821	20.5243	18.43	15.6783	18.2108		33.3275	32.5878	23.7504	29.8886	36.7101	21.2487	28.5179	28.8256	20.0682	13.8934	26.877	20.2795	25.9706	29.7563	36.6462	30.791		24.7901	24.0818	25.3493	24.7404	44.15	45.1534	46.5217	45.275	52.679	28.7935	40.1364	40.5363	48.8145
	All Targets	Aco2	61.9753	67.4291	52.907	60.7705	69.4668	51.3941	51.6039	57.4883	58.5774	47.89	48.1636	51.5437	57.468	74.9485	74.6286	69.015		49.4537	51.3672	62.9662	54.5957	52.8625	53.1217	61.2608	55.7483	50.1705	64.8357	67.7301	60.9121	76.7313	75.4287	81.1453	77.7684		70.8289	52.1773	79.2165	67.4076	40.1364	39.133	54.7314	44.6669	33.8651	57.587	45.1534	45.5351	52.0688
	All Targets	Oit3	65.5167	57.7964	34.6632	52.6588	31.2601	36.7101	25.8019	31.2574	39.0516	27.3657	12.0409	26.1527	21.8926	47.9179	40.1364	36.6489		41.3906	32.5878	34.2448	36.0744	39.6469	40.7266	44.3612	41.5782	40.1364	31.2601	33.3275	34.908	49.5802	43.5964	52.3518	48.5095		120.409	28.0955	50.6986	66.401	26.0886	48.1636	41.0486	38.4336	30.1023	31.4111	37.6278	33.0471	48.8145
	All Targets	Dcun1d2	33.6437	40.9391	34.6632	36.4153	33.5756	29.3681	32.6825	31.8754	30.9158	32.8388	12.0409	25.2652	27.3657	34.4026	30.1023	30.6235		41.3906	29.8261	30.3784	33.8651	39.6469	30.1023	43.305	37.6847	39.0215	27.7867	19.3515	28.7199	34.234	36.6763	31.4111	34.1071		63.746	40.1364	47.5299	50.4708	40.1364	57.1943	51.9948	49.7752	30.1023	44.499	50.1705	41.5906	46.3738
	All Targets	Cab39	37.1852	45.7555	23.7169	35.5525	45.1534	41.1153	46.4435	44.2374	39.0516	47.89	36.1227	41.0214	50.6266	43.0032	45.7805	46.4701		40.8531	49.7102	46.3962	45.6531	41.1153	42.4973	46.4737	43.3621	41.2513	43.9956	49.4537	44.9002	44.8583	51.9005	56.2782	51.0123		49.5802	16.0545	41.1926	35.6091	44.15	48.1636	32.8388	41.7175	45.1534	44.499	55.1875	48.28	33.3566
	All Targets	Aagab	60.2045	48.1636	40.1364	49.5015	50.9423	49.9257	55.0442	51.9707	35.7973	35.5754	24.0818	31.8182	49.2583	36.8599	38.8821	41.6668		51.6039	44.1868	42.5298	46.1068	30.8365	35.4144	42.2488	36.1666	37.9066	40.5223	39.778	39.4023	25.9706	35.2923	41.8814	34.3814		56.6631	28.0955	57.0359	47.2648	60.2045	57.1943	60.2045	59.2011	52.679	60.2045	50.1705	54.3513	57.7638
	All Targets	Epm2aip1	44.268	48.1636	43.7851	45.4056	35.8912	44.0521	46.4435	42.1289	29.2887	49.2583	36.1227	38.2232	23.2608	34.4026	30.1023	29.2552		39.2405	51.3672	46.9485	45.852	49.9257	31.873	60.2045	47.3344	34.5619	34.7334	36.5528	35.2827	41.3168	47.0564	44.499	44.2908		56.6631	16.0545	41.1926	37.9701	64.2182	27.092	51.9948	47.7684	67.7301	52.3518	75.2557	65.1125	43.1195
	All Targets	Micos10	67.2874	79.47	62.0289	69.5955	103.042	118.941	72.2455	98.0762	69.9674	61.5728	120.409	83.9831	91.6751	122.866	125.426	113.323		92.457	92.24	111.019	98.5721	85.1674	84.9947	85.5538	85.2386	100.341	112.305	82.7813	98.4756	81.4532	119.717	111.248	104.139		77.9118	76.2591	95.0598	83.0769	70.2386	66.225	71.1508	69.2048	86.544	65.4397	65.2216	72.4018	40.6787
	All Targets	Siglec1	35.4144	21.6736	41.9607	33.0163	37.049	22.0261	27.5221	28.8657	24.4072	25.9974	36.1227	28.8425	23.2608	20.8873	29.4751	24.5411		33.3275	30.9308	27.6168	30.625	29.3681	40.7266	26.4055	32.1667	22.298	21.9978	17.2013	20.499	29.512	22.8362	34.0287	28.7923		35.4144	40.1364	53.8672	43.1393	44.15	24.0818	32.8388	33.6902	45.1534	41.8814	32.6108	39.8819	39.0516
	All Targets	Cpn2	97.3897	67.4291	85.7459	83.5216	121.567	108.662	113.529	114.586	198.512	162.826	84.2864	148.542	83.4654	97.0645	83.4084	87.9794		118.796	124.828	141.95	128.525	88.1042	84.9947	90.8349	87.9779	178.384	151.669	169.863	166.639	73.1898	70.5846	81.1453	74.9732		74.3703	96.3273	47.5299	72.7425	58.1977	75.2557	54.7314	62.7283	56.4418	65.4397	92.8153	71.5656	55.3231
	All Targets	Ctbs	38.9559	65.0209	41.9607	48.6458	37.049	35.2417	34.4026	35.5644	27.6615	42.4168	24.0818	31.3867	38.312	38.0886	43.272	39.8909		43.0032	39.7681	41.4251	41.3988	46.9889	40.7266	40.1364	42.6173	26.7576	32.4178	43.0032	34.0596	44.8583	44.9804	36.6462	42.1616		42.4973	44.15	57.0359	47.8944	64.2182	63.2148	65.6777	64.3702	63.9673	47.1166	67.7301	59.6047	62.6453
	All Targets	Ces1f	152.282	170.981	166.019	163.094	109.989	120.409	106.648	112.349	165.969	146.407	120.409	144.262	246.291	276.449	245.208	255.983		95.1447	110.467	117.647	107.753	161.524	136.346	146.815	148.228	94.7664	75.2557	81.7062	83.9094	217.209	242.894	206.79	222.297		162.906	188.641	148.927	166.825	90.3068	75.2557	65.6777	77.0801	127.935	94.2332	107.866	110.011	80.5439
	All Targets	Snf8	56.6631	36.1227	32.8388	41.8749	40.5223	49.9257	43.0032	44.4838	32.543	45.1534	12.0409	29.9124	28.734	44.2319	55.1875	42.7178		43.0032	52.4719	56.3382	50.6044	39.6469	49.5802	22.1806	37.1359	46.8258	49.7845	29.0272	41.8792	54.3021	60.8966	44.499	53.2326		42.4973	72.2455	50.6986	55.1471	58.1977	33.1125	51.9948	47.7684	41.3906	20.9407	35.1193	32.4836	44.7466
	All Targets	Jak2	47.8095	43.3473	36.4876	42.5481	33.5756	42.5837	43.0032	39.7209	22.7801	27.3657	12.0409	20.7289	36.9437	31.9453	29.4751	32.788		33.8651	34.2448	32.0354	33.3818	41.1153	37.1852	39.0801	39.1269	41.2513	31.2601	46.2285	39.5799	27.1511	44.9804	15.7055	29.279		35.4144	20.0682	38.0239	31.1688	46.1568	33.1125	43.7851	41.0181	41.3906	36.6462	32.6108	36.8826	40.6787
	All Targets	Uqcrfs1	61.9753	86.6945	71.1508	73.2735	77.5712	58.7361	65.3649	67.2241	50.4416	53.3631	48.1636	50.6561	88.9385	114.266	88.4254	97.2099		69.8803	73.4606	71.2513	71.5307	61.673	88.5361	83.4414	77.8835	72.4684	70.6246	58.0544	67.0491	74.3703	102.417	86.3804	87.7226		63.746	56.1909	76.0478	65.3282	52.1773	39.133	46.5217	45.944	30.1023	47.1166	32.6108	36.6099	30.9158
	All Targets	Denr	30.1023	52.98	51.0826	44.7216	27.7867	44.0521	39.563	37.1339	48.8145	28.734	12.0409	29.8631	39.6803	50.3752	50.1705	46.742		55.9042	39.2158	39.7681	44.9627	42.5837	42.4973	35.9115	40.3308	45.7109	61.3623	32.2524	46.4419	49.5802	52.5925	39.2638	47.1455		56.6631	52.1773	47.5299	52.1234	42.1432	42.1432	27.3657	37.2174	48.9162	52.3518	45.1534	48.8071	39.8652
	All Targets	Med13	42.4973	40.9391	52.907	45.4478	46.3112	35.2417	63.6448	48.3992	45.5602	51.9948	12.0409	36.532	51.9948	34.4026	44.5263	43.6412		43.5408	48.0532	43.6345	45.0761	38.1785	40.7266	51.7548	43.5533	35.6768	45.1534	45.1534	41.9945	44.8583	42.9044	41.8814	43.2147		46.0388	20.0682	31.6866	32.5979	48.1636	36.1227	46.5217	43.6027	26.3395	39.2638	47.6619	37.7551	44.7466
	All Targets	Cdkn1a	51.3509	43.3473	41.9607	45.553	24.3134	48.4573	41.2831	38.0179	21.1529	41.0486	24.0818	28.7611	30.1023	28.2593	31.3565	29.906		22.5767	25.4074	36.4541	28.1461	32.3049	17.7072	39.0801	29.6974	32.3321	18.5245	39.778	30.2115	35.4144	34.6003	24.8671	31.6273		81.4532	32.1091	53.8672	55.8098	60.2045	63.2148	41.0486	54.8226	41.3906	47.1166	62.7131	50.4068	47.1873
	All Targets	Pdzph1	54.8924	36.1227	29.1901	40.0684	27.7867	22.0261	24.0818	24.6315	29.2887	24.6291	24.0818	25.9999	16.4194	19.6586	19.4411	18.5064		33.3275	31.4831	28.7214	31.1774	33.7733	30.1023	36.9677	33.6144	24.5278	33.5756	30.1023	29.4019	36.5949	31.1403	27.4847	31.74		28.3316	28.0955	44.3612	33.5961	68.2318	42.1432	54.7314	55.0355	56.4418	52.3518	50.1705	52.988	56.1367
	All Targets	Paxbp1	30.1023	43.3473	38.312	37.2538	32.4178	38.1785	25.8019	32.1328	30.9158	27.3657	24.0818	27.4545	24.6291	19.6586	26.3395	23.5424		25.8019	30.3784	29.2738	28.4847	35.2417	35.4144	30.6304	33.7622	22.298	23.1556	26.877	24.1102	29.512	24.9122	34.0287	29.4843		35.4144	32.1091	34.8553	34.1263	36.1227	30.1023	27.3657	31.1969	22.5767	26.1759	25.0852	24.6126	34.1701
	All Targets	Gckr	131.033	149.307	127.707	136.016	129.671	130.688	103.208	121.189	107.392	97.1482	96.3273	100.289	162.826	175.699	176.224	171.583		130.622	164.596	148.026	147.748	146.84	145.199	138.365	143.468	133.788	111.147	133.31	126.082	153.463	138.401	125.644	139.169		106.243	140.477	129.915	125.545	80.2727	42.1432	62.9411	61.7857	82.7813	78.5277	80.2727	80.5272	56.9502
	All Targets	Scart2	26.5608	38.5309	31.0145	32.0354	25.4712	35.2417	30.9623	30.5584	29.2887	23.2608	36.1227	29.5574	30.1023	28.2593	21.9496	26.7704		30.1023	38.6635	28.7214	32.4957	38.1785	46.0388	32.7428	38.9867	14.4937	11.5778	21.5016	15.8577	36.5949	28.3723	36.6462	33.8711		42.4973	36.1227	34.8553	37.8251	50.1705	54.1841	62.9411	55.7652	41.3906	52.3518	65.2216	52.988	86.2389
	All Targets	Paip2	51.3509	62.6127	69.3264	61.0967	65.9934	83.699	65.3649	71.6858	68.3403	67.046	60.2045	65.1969	60.2045	65.1192	72.12	65.8146		67.1926	74.5653	63.5186	68.4255	51.3941	81.4532	60.2045	64.3506	57.9747	62.5201	72.0304	64.1751	67.2874	67.8166	71.9837	69.0292		60.2045	56.1909	53.8672	56.7542	40.1364	45.1534	49.2583	44.8493	33.8651	57.587	47.6619	46.3713	43.933
	All Targets	Ctu1	61.9753	33.7145	45.6095	47.0998	40.5223	41.1153	20.6416	34.093	34.1701	31.4706	36.1227	33.9211	25.9974	20.8873	26.3395	24.4081		32.79	24.8551	38.1111	31.9187	48.4573	58.4338	30.6304	45.8405	23.4129	23.1556	31.1774	25.9153	31.873	36.6763	32.7199	33.7564		56.6631	60.2045	38.0239	51.6305	48.1636	54.1841	60.2045	54.1841	63.9673	60.2045	57.696	60.6226	84.6118
	All Targets	Sppl2b	26.5608	45.7555	31.0145	34.4436	39.3645	49.9257	37.8429	42.3777	30.9158	31.4706	36.1227	32.8364	30.1023	34.4026	26.9666	30.4905		41.9282	37.5588	41.9775	40.4881	24.9629	37.1852	32.7428	31.6303	33.447	37.049	35.4777	35.3245	31.873	40.8284	32.7199	35.1404		38.9559	28.0955	38.0239	35.0251	42.1432	66.225	43.7851	50.7178	18.8139	41.8814	25.0852	28.5935	58.5774
	All Targets	Scpep1	31.873	36.1227	43.7851	37.2603	35.8912	42.5837	34.4026	37.6258	40.6787	51.9948	12.0409	34.9048	57.468	52.8326	42.0178	50.7728		34.9401	35.9018	34.2448	35.0289	39.6469	58.4338	52.811	50.2972	39.0215	31.2601	37.6278	35.9698	42.4973	47.0564	53.6606	47.7381		42.4973	44.15	47.5299	44.7257	30.1023	21.0716	60.2045	37.1261	71.4929	41.8814	50.1705	54.5149	39.8652
	All Targets	Hlf	42.4973	26.49	32.8388	33.9421	30.1023	36.7101	34.4026	33.7383	48.8145	30.1023	12.0409	30.3192	27.3657	30.7166	26.9666	28.3496		29.5647	22.6457	16.5701	22.9268	30.8365	28.3316	25.3493	28.1724	31.2172	32.4178	30.1023	31.2458	37.7754	30.4483	19.6319	29.2852		28.3316	28.0955	47.5299	34.6523	36.1227	27.092	49.2583	37.491	37.6278	36.6462	25.0852	33.1198	34.9837
	All Targets	Cnot6	49.5802	52.98	27.3657	43.3086	31.2601	33.7733	43.0032	36.0122	40.6787	35.5754	48.1636	41.4726	27.3657	29.4879	27.5938	28.1491		34.4026	27.0644	25.4074	28.9582	46.9889	26.5608	36.9677	36.8391	36.7917	39.3645	19.3515	31.8359	33.0535	25.6042	43.1902	33.9493		28.3316	32.1091	53.8672	38.1026	54.1841	129.44	43.7851	75.803	26.3395	41.8814	57.696	41.9723	39.0516
	All Targets	Tinagl1	60.2045	81.8782	60.2045	67.4291	54.4156	80.7622	55.0442	63.4073	56.9502	58.8363	60.2045	58.6637	57.468	60.2045	67.103	61.5918		49.9913	59.0999	44.1868	51.0927	63.1414	83.2239	62.317	69.5608	33.447	54.4156	55.9042	47.9223	62.5655	59.5125	69.3661	63.8147		70.8289	28.0955	72.8792	57.2678	44.15	18.0614	62.9411	41.7175	45.1534	70.6749	72.7472	62.8585	63.4588
	All Targets	Txnrd1	28.3316	40.9391	40.1364	36.469	33.5756	45.5205	25.8019	34.966	39.0516	41.0486	36.1227	38.741	46.5217	35.6313	36.3736	39.5088		39.2405	40.8728	41.4251	40.5128	44.0521	37.1852	43.305	41.5141	50.1705	48.6267	40.8531	46.5501	43.6778	45.6724	49.7342	46.3615		38.9559	40.1364	28.5179	35.8701	32.1091	27.092	27.3657	28.8556	22.5767	31.4111	27.5938	27.1938	31.7294
	All Targets	Slc41a2	37.1852	48.1636	32.8388	39.3959	45.1534	35.2417	48.1636	42.8529	58.5774	54.7314	48.1636	53.8241	30.1023	20.8873	25.0852	25.3583		45.1534	45.8438	47.5008	46.166	36.7101	37.1852	25.3493	33.0815	71.3535	69.4668	78.4809	73.1004	44.8583	44.9804	40.5726	43.4704		42.4973	56.1909	41.1926	46.6269	30.1023	30.1023	62.9411	41.0486	45.1534	44.499	50.1705	46.6076	40.6787
	All Targets	Cox11	56.6631	36.1227	49.2583	47.348	40.5223	30.8365	39.563	36.9739	40.6787	28.734	24.0818	31.1649	31.4706	33.1739	26.9666	30.537		36.0152	29.8261	44.1868	36.676	39.6469	33.6437	46.4737	39.9214	36.7917	32.4178	36.5528	35.2541	25.9706	39.4444	32.7199	32.7116		49.5802	56.1909	31.6866	45.8192	54.1841	48.1636	49.2583	50.5353	41.3906	44.499	27.5938	37.8278	46.3738
	All Targets	Atg101	33.6437	36.1227	43.7851	37.8505	27.7867	32.3049	43.0032	34.3649	56.9502	25.9974	12.0409	31.6629	34.2071	34.4026	35.1193	34.5763		41.3906	41.9775	37.0065	40.1249	54.3309	46.0388	45.4175	48.5957	50.1705	47.469	29.0272	42.2222	38.9559	40.8284	32.7199	37.5014		38.9559	28.0955	34.8553	33.9689	52.1773	39.133	38.312	43.2074	41.3906	39.2638	37.6278	39.4274	46.3738
	All Targets	Ramp2	56.6631	77.0618	51.0826	61.6025	41.6801	39.6469	48.1636	43.1635	40.6787	42.4168	12.0409	31.7122	41.0486	45.4606	38.8821	41.7971		61.8172	49.1578	57.4429	56.1393	54.3309	65.5167	52.811	57.5529	40.1364	41.6801	50.5288	44.1151	37.7754	55.3605	47.1166	46.7508		70.8289	72.2455	72.8792	71.9845	78.2659	48.1636	123.146	83.1917	37.6278	88.998	75.2557	67.2938	96.0018
	All Targets	Scarf1	37.1852	40.9391	40.1364	39.4202	41.6801	42.5837	36.1227	40.1288	26.0344	31.4706	12.0409	23.182	24.6291	33.1739	18.1868	25.33		41.3906	31.4831	32.0354	34.9697	32.3049	31.873	41.1926	35.1235	30.1023	30.1023	26.877	29.0272	18.8877	31.8323	27.4847	26.0682		42.4973	40.1364	22.1806	34.9381	48.1636	27.092	49.2583	41.5046	37.6278	39.2638	35.1193	37.337	48.0009
	All Targets	Gm10662	56.6631	62.6127	49.2583	56.178	39.3645	51.3941	68.8052	53.1879	63.4588	54.7314	48.1636	55.4513	25.9974	28.2593	20.6953	24.984		49.4537	56.8905	53.5765	53.3069	48.4573	49.5802	48.5861	48.8746	33.447	50.9423	49.4537	44.6143	33.0535	31.8323	28.7935	31.2264		42.4973	44.15	41.1926	42.6133	76.2591	120.409	62.9411	86.5364	56.4418	73.2925	52.679	60.8044	52.0688
	All Targets	Smc3	173.531	146.899	153.248	157.893	196.823	192.361	204.695	197.96	131.799	131.355	144.491	135.882	124.514	140.068	136.087	133.556		164.487	166.253	162.939	164.56	136.562	118.638	138.365	131.188	127.098	148.196	168.788	148.027	105.063	121.793	115.174	114.01		123.951	120.409	148.927	131.096	174.593	168.573	134.092	159.086	195.665	143.967	158.037	165.89	105.765
	All Targets	Enthd1	42.4973	57.7964	58.3802	52.8913	33.5756	39.6469	36.1227	36.4484	34.1701	23.2608	36.1227	31.1846	23.2608	36.8599	30.1023	30.0743		38.7029	32.0354	41.4251	37.3878	48.4573	49.5802	48.5861	48.8746	31.2172	37.049	24.7269	30.9977	33.0535	35.9843	34.0287	34.3555		28.3316	40.1364	41.1926	36.5535	56.1909	57.1943	65.6777	59.6876	67.7301	57.587	65.2216	63.5129	71.5946
	All Targets	Litaf	47.8095	36.1227	29.1901	37.7074	43.9956	41.1153	49.8838	44.9982	56.9502	43.7851	84.2864	61.6739	41.0486	47.9179	48.9162	45.9609		43.0032	44.1868	51.9195	46.3699	42.5837	28.3316	34.8553	35.2568	55.745	45.1534	53.7541	51.5508	48.3997	54.6685	47.1166	50.0616		46.0388	36.1227	60.2045	47.4553	42.1432	27.092	16.4194	28.5516	30.1023	34.0287	17.5597	27.2302	30.1023
	All Targets	Fem1c	28.3316	48.1636	58.3802	44.9585	43.9956	38.1785	30.9623	37.7122	34.1701	21.8926	24.0818	26.7148	27.3657	31.9453	20.6953	26.6688		44.6159	30.9308	33.6925	36.413	30.8365	38.9559	34.8553	34.8825	36.7917	45.1534	36.5528	39.4993	35.4144	38.7524	40.5726	38.2465		28.3316	40.1364	47.5299	38.6659	28.0955	45.1534	21.8926	31.7138	37.6278	60.2045	47.6619	48.4981	41.4923
	All Targets	Lipg	58.4338	40.9391	54.7314	51.3681	27.7867	54.3309	34.4026	38.8401	34.1701	34.2071	60.2045	42.8606	43.7851	38.0886	25.7124	35.862		37.0903	26.5121	25.9598	29.8541	39.6469	40.7266	39.0801	39.8179	32.3321	24.3134	24.7269	27.1241	42.4973	29.7563	31.4111	34.5549		38.9559	12.0409	41.1926	30.7298	50.1705	36.1227	38.312	41.5351	41.3906	41.8814	55.1875	46.1532	22.7801
	All Targets	Onecut1	30.1023	81.8782	58.3802	56.7869	71.7823	58.7361	53.324	61.2808	34.1701	35.5754	24.0818	31.2758	24.6291	30.7166	28.2209	27.8555		91.3819	94.4493	86.7166	90.8493	85.1674	97.3897	71.823	84.7934	52.4003	54.4156	51.6039	52.8066	118.048	134.941	99.4684	117.486		35.4144	32.1091	31.6866	33.07	56.1909	54.1841	54.7314	55.0355	37.6278	44.499	45.1534	42.4268	48.8145
	All Targets	Llgl2	31.873	12.0409	29.1901	24.368	28.9445	35.2417	30.9623	31.7162	34.1701	36.9437	12.0409	27.7183	20.5243	34.4026	22.5767	25.8345		32.2524	40.8728	25.4074	32.8442	33.7733	28.3316	35.9115	32.6721	23.4129	26.6289	31.1774	27.0731	24.7901	27.6803	27.4847	26.6517		17.7072	28.0955	47.5299	31.1109	28.0955	27.092	43.7851	32.9909	26.3395	36.6462	32.6108	31.8655	38.238
	All Targets	Dusp3	54.8924	48.1636	38.312	47.1227	41.6801	42.5837	39.563	41.2756	48.8145	51.9948	48.1636	49.6577	38.312	38.0886	38.255	38.2185		35.4777	40.8728	50.2625	42.2043	32.3049	31.873	52.811	38.9963	36.7917	43.9956	36.5528	39.1134	46.0388	41.5204	49.7342	45.7644		56.6631	40.1364	34.8553	43.8849	40.1364	33.1125	24.6291	32.626	45.1534	28.7935	32.6108	35.5192	36.6109
	All Targets	Tmem106b	72.5996	67.4291	62.0289	67.3525	74.0979	71.9518	58.4844	68.178	52.0688	68.4143	24.0818	48.1883	83.4654	90.9212	80.2727	84.8864		67.7301	60.2045	62.9662	63.6336	82.2306	93.8483	79.2165	85.0985	64.6641	42.8379	54.8291	54.1104	64.9265	77.5047	79.8365	74.0892		77.9118	60.2045	98.2285	78.7816	44.15	30.1023	54.7314	42.9946	33.8651	57.587	62.7131	51.3884	54.5095
	All Targets	Socs6	51.3509	50.5718	60.2045	54.0424	25.4712	52.8625	55.0442	44.4593	39.0516	38.312	24.0818	33.8151	36.9437	30.7166	31.3565	33.0056		43.0032	43.0822	47.5008	44.5287	48.4573	37.1852	52.811	46.1512	36.7917	32.4178	38.7029	35.9708	27.1511	44.9804	19.6319	30.5878		24.7901	28.0955	60.2045	37.6967	62.2114	54.1841	71.1508	62.5154	56.4418	28.7935	72.7472	52.6608	55.3231
	All Targets	Kat7	33.6437	52.98	31.0145	39.2127	41.6801	45.5205	29.2422	38.8143	26.0344	25.9974	12.0409	21.3576	23.2608	30.7166	24.4581	26.1452		29.5647	33.6925	31.4831	31.5801	36.7101	28.3316	38.0239	34.3552	31.2172	25.4712	30.1023	28.9302	28.3316	33.2163	34.0287	31.8588		24.7901	28.0955	34.8553	29.2469	38.1295	42.1432	41.0486	40.4404	33.8651	34.0287	47.6619	38.5185	45.5602
	All Targets	Bgn	54.8924	50.5718	56.5558	54.0067	64.8357	61.673	51.6039	59.3708	45.5602	41.0486	48.1636	44.9241	65.6777	71.2625	55.1875	64.0426		69.3427	56.8905	56.3382	60.8572	45.5205	35.4144	48.5861	43.1737	52.4003	60.2045	54.8291	55.8113	61.385	87.1928	69.3661	72.648		49.5802	52.1773	47.5299	49.7625	46.1568	33.1125	43.7851	41.0181	45.1534	54.9694	32.6108	44.2445	38.238
	All Targets	Chit1	35.4144	36.1227	32.8388	34.792	23.1556	39.6469	22.3617	28.3881	26.0344	23.2608	24.0818	24.459	30.1023	24.5733	17.5597	24.0784		22.0392	22.0934	30.3784	24.837	22.0261	30.1023	29.5742	27.2342	20.0682	24.3134	29.0272	24.4696	25.9706	24.2202	19.6319	23.2742		42.4973	24.0818	25.3493	30.6428	58.1977	42.1432	60.2045	53.5152	30.1023	49.7342	55.1875	45.008	49.6281
	All Targets	Tmem223	26.5608	36.1227	52.907	38.5302	43.9956	48.4573	34.4026	42.2852	39.0516	32.8388	12.0409	27.9771	35.5754	41.7746	31.3565	36.2355		32.79	32.0354	35.9018	33.5757	41.1153	19.4779	29.5742	30.0558	32.3321	28.9445	36.5528	32.6098	29.512	33.2163	27.4847	30.071		67.2874	28.0955	28.5179	41.3003	34.1159	45.1534	38.312	39.1938	60.2045	47.1166	42.6449	49.9887	35.7973
	All Targets	Kcnk5	51.3509	45.7555	32.8388	43.3151	41.6801	33.7733	34.4026	36.6187	48.8145	35.5754	12.0409	32.1436	57.468	33.1739	31.9837	40.8752		30.6398	32.5878	28.7214	30.6497	29.3681	26.5608	45.4175	33.7821	40.1364	37.049	30.1023	35.7625	23.6096	29.7563	35.3375	29.5678		56.6631	40.1364	25.3493	40.7162	26.0886	33.1125	16.4194	25.2069	33.8651	34.0287	35.1193	34.3377	39.8652
	All Targets	Mrpl21	40.7266	21.6736	47.4339	36.6114	34.7334	35.2417	34.4026	34.7926	30.9158	27.3657	36.1227	31.4681	35.5754	34.4026	28.848	32.942		36.0152	34.7971	38.1111	36.3078	44.0521	51.3509	38.0239	44.4757	31.2172	26.6289	22.5767	26.8076	36.5949	40.8284	32.7199	36.7144		42.4973	40.1364	31.6866	38.1068	34.1159	45.1534	38.312	39.1938	48.9162	34.0287	60.2045	47.7165	36.6109
	All Targets	Pex14	56.6631	67.4291	36.4876	53.5266	57.889	55.7993	68.8052	60.8312	61.8317	61.5728	36.1227	53.1758	86.202	84.7778	68.3572	79.779		56.9793	59.0999	52.4719	56.1837	66.0782	69.0582	70.7667	68.6344	54.6301	52.1001	54.8291	53.8531	61.385	72.6607	73.2925	69.1127		53.1217	68.2318	53.8672	58.4069	50.1705	51.1739	57.468	52.9374	37.6278	60.2045	60.2045	52.679	61.8317
	All Targets	Scrn2	70.8289	72.2455	69.3264	70.8003	61.3623	63.1414	73.9656	66.1564	61.8317	77.9923	36.1227	58.6489	83.4654	68.8052	63.3402	71.8703		65.0424	61.3092	74.0129	66.7882	69.015	61.9753	67.5981	66.1961	70.2386	180.614	61.2796	104.044	56.6631	79.5807	69.3661	68.5366		63.746	60.2045	79.2165	67.7223	64.2182	48.1636	76.624	63.0019	82.7813	75.9101	80.2727	79.6547	66.7131
	All Targets	Capzb	40.7266	43.3473	31.0145	38.3628	57.889	57.2677	44.7234	53.2934	39.0516	47.89	12.0409	32.9942	65.6777	58.9759	49.5433	58.0656		51.0664	50.2625	56.3382	52.5557	52.8625	61.9753	61.2608	58.6995	43.4811	50.9423	55.9042	50.1092	76.7313	53.2845	60.2045	63.4068		49.5802	52.1773	38.0239	46.5938	44.15	51.1739	46.5217	47.2819	45.1534	26.1759	40.1364	37.1552	42.3059
	All Targets	Abhd17c	28.3316	36.1227	31.0145	31.8229	48.6267	54.3309	55.0442	52.6673	40.6787	56.0997	24.0818	40.2868	39.6803	39.3173	47.6619	42.2198		48.9162	49.7102	48.6055	49.0773	55.7993	53.1217	49.6423	52.8544	45.7109	43.9956	35.4777	41.7281	50.7607	42.2124	47.1166	46.6966		35.4144	44.15	44.3612	41.3086	64.2182	42.1432	79.3605	61.9073	56.4418	41.8814	60.2045	52.8426	67.5267
	All Targets	C8g	134.575	110.776	113.112	119.488	149.354	142.435	141.051	144.28	161.088	168.299	228.777	186.055	205.243	194.129	194.411	197.927		154.274	203.812	201.05	186.379	127.751	178.843	136.252	147.615	208.486	187.56	195.665	197.237	151.102	157.777	146.585	151.821		134.575	112.382	123.578	123.511	44.15	51.1739	114.936	70.0866	105.358	62.8221	87.7983	85.3261	80.5439
	All Targets	Tefm	42.4973	38.5309	41.9607	40.9963	30.1023	42.5837	36.1227	36.2696	22.7801	25.9974	12.0409	20.2728	31.4706	15.9726	28.848	25.4304		35.4777	27.6168	37.0065	33.367	44.0521	33.6437	36.9677	38.2212	26.7576	32.4178	25.8019	28.3258	21.2487	31.8323	34.0287	29.0365		17.7072	52.1773	38.0239	35.9695	38.1295	57.1943	19.156	38.16	26.3395	28.7935	55.1875	36.7735	36.6109
	All Targets	Snx3	24.7901	60.2045	38.312	41.1022	27.7867	33.7733	56.7643	39.4414	26.0344	30.1023	12.0409	22.7259	36.9437	39.3173	40.7635	39.0081		39.778	38.1111	43.6345	40.5079	35.2417	33.6437	36.9677	35.2844	45.7109	46.3112	40.8531	44.2917	35.4144	38.7524	40.5726	38.2465		60.2045	48.1636	31.6866	46.6849	12.0409	21.0716	30.1023	21.0716	22.5767	26.1759	27.5938	25.4488	29.2887
	All Targets	Samm50	30.1023	33.7145	62.0289	41.9486	34.7334	24.9629	49.8838	36.5267	45.5602	32.8388	84.2864	54.2285	53.3631	70.0339	59.5774	60.9915		31.7149	37.0065	44.7392	37.8202	41.1153	35.4144	41.1926	39.2408	45.7109	39.3645	38.7029	41.2594	48.3997	60.8966	57.587	55.6277		74.3703	40.1364	57.0359	57.1809	56.1909	63.2148	35.5754	51.6604	33.8651	47.1166	42.6449	41.2088	43.1195
	All Targets	Cnot2	37.1852	45.7555	29.1901	37.3769	33.5756	30.8365	27.5221	30.6447	17.8986	35.5754	48.1636	33.8792	32.8388	25.8019	30.7294	29.7901		29.5647	49.7102	35.3495	38.2081	30.8365	26.5608	34.8553	30.7509	27.8725	33.5756	30.1023	30.5168	27.1511	30.4483	30.1023	29.2339		42.4973	36.1227	44.3612	40.9938	28.0955	24.0818	38.312	30.1631	22.5767	28.7935	62.7131	38.0278	41.4923
	All Targets	Bmp1	46.0388	45.7555	69.3264	53.7069	53.2579	48.4573	63.6448	55.12	34.1701	56.0997	12.0409	34.1036	41.0486	39.3173	43.272	41.2126		60.7421	61.3092	55.7859	59.2791	58.7361	46.0388	55.9797	53.5849	50.1705	59.0468	56.9793	55.3988	43.6778	40.8284	35.3375	39.9479		53.1217	28.0955	28.5179	36.5784	44.15	36.1227	57.468	45.9136	52.679	39.2638	35.1193	42.354	38.238
	All Targets	Snrpd3	53.1217	60.2045	38.312	50.5461	43.9956	49.9257	49.8838	47.935	52.0688	54.7314	24.0818	43.6273	47.89	57.7472	61.4588	55.6987		51.0664	49.1578	55.2335	51.8192	45.5205	77.9118	49.6423	57.6915	56.8598	46.3112	49.4537	50.8749	47.2193	51.2085	40.5726	46.3334		53.1217	40.1364	47.5299	46.9293	58.1977	45.1534	60.2045	54.5186	37.6278	39.2638	37.6278	38.1732	43.1195
	All Targets	Nipal1	30.1023	21.6736	31.0145	27.5968	34.7334	26.4313	30.9623	30.709	21.1529	34.2071	12.0409	22.467	20.5243	19.6586	16.3054	18.8294		29.0272	28.1691	24.3028	27.1663	23.4945	44.268	30.6304	32.7976	15.6086	20.84	22.5767	19.6751	24.7901	18.6842	22.2495	21.9079		60.2045	48.1636	28.5179	45.6287	50.1705	33.1125	41.0486	41.4438	48.9162	34.0287	35.1193	39.3547	58.5774
	All Targets	Arpc5	56.6631	31.3064	56.5558	48.1751	69.4668	77.8254	65.3649	70.8857	69.9674	71.1508	60.2045	67.1076	83.4654	71.2625	89.6797	81.4692		73.6431	66.2802	78.9839	72.9691	95.4462	58.4338	73.9354	75.9385	63.5492	82.2024	81.7062	75.8193	94.4385	67.1246	58.8958	73.4863		28.3316	56.1909	101.397	61.9732	56.1909	63.2148	19.156	46.1872	26.3395	39.2638	52.679	39.4274	53.6959
	All Targets	4930563M21Rik	35.4144	28.8982	38.312	34.2082	25.4712	35.2417	32.6825	31.1318	34.1701	25.9974	12.0409	24.0695	23.2608	20.8873	18.8139	20.9874		37.6278	30.3784	30.9308	32.979	27.8997	31.873	40.1364	33.303	17.8384	20.84	29.0272	22.5685	24.7901	28.3723	34.0287	29.0637		28.3316	40.1364	31.6866	33.3848	66.225	30.1023	60.2045	52.1773	48.9162	49.7342	52.679	50.4431	56.9502
	All Targets	Mtfmt	28.3316	28.8982	40.1364	32.4554	39.3645	36.7101	34.4026	36.8257	22.7801	34.2071	12.0409	23.0094	25.9974	18.43	18.8139	21.0804		31.1774	18.7794	32.0354	27.3307	41.1153	42.4973	34.8553	39.4893	15.6086	25.4712	33.3275	24.8024	24.7901	29.0643	30.1023	27.9855		21.2487	20.0682	44.3612	28.5594	38.1295	27.092	57.468	40.8965	48.9162	47.1166	45.1534	47.0621	49.6281
	All Targets	Trappc3	49.5802	40.9391	38.312	42.9438	23.1556	26.4313	34.4026	27.9965	42.3059	31.4706	24.0818	32.6194	35.5754	25.8019	32.6108	31.3294		33.3275	35.3495	29.2738	32.6502	24.9629	31.873	51.7548	36.1969	24.5278	25.4712	29.0272	26.342	24.7901	35.9843	35.3375	32.0373		38.9559	28.0955	25.3493	30.8002	18.0614	33.1125	57.468	36.2139	37.6278	36.6462	30.1023	34.7921	32.543
	All Targets	Nrbf2	69.0582	43.3473	60.2045	57.5367	31.2601	49.9257	46.4435	42.5431	45.5602	49.2583	24.0818	39.6334	31.4706	30.7166	45.1534	35.7802		55.3667	39.7681	51.9195	49.0181	45.5205	37.1852	47.5299	43.4119	43.4811	33.5756	49.4537	42.1701	47.2193	38.7524	51.043	45.6715		70.8289	36.1227	25.3493	44.1003	56.1909	78.2659	60.2045	64.8871	37.6278	49.7342	45.1534	44.1718	46.3738
	All Targets	Ilrun	44.268	43.3473	52.907	46.8408	71.7823	57.2677	48.1636	59.0712	86.2389	62.9411	12.0409	53.7403	53.3631	68.8052	49.5433	57.2372		64.5049	74.5653	73.4606	70.8436	61.673	42.4973	67.5981	57.2561	55.745	64.8357	72.0304	64.2037	50.7607	68.5086	51.043	56.7708		77.9118	48.1636	53.8672	59.9809	42.1432	60.2045	43.7851	48.711	30.1023	52.3518	35.1193	39.1911	40.6787
	All Targets	Wdr74	38.9559	45.7555	27.3657	37.359	38.2067	36.7101	34.4026	36.4398	29.2887	25.9974	72.2455	42.5105	24.6291	41.7746	28.848	31.7506		26.877	28.1691	22.0934	25.7132	39.6469	30.1023	36.9677	35.5723	22.298	24.3134	39.778	28.7965	31.873	29.0643	31.4111	30.7828		24.7901	32.1091	34.8553	30.5848	36.1227	66.225	46.5217	49.6231	33.8651	34.0287	35.1193	34.3377	38.238
	All Targets	Rida	141.658	146.899	145.95	144.836	163.247	177.677	156.532	165.819	206.648	181.982	168.573	185.734	264.079	271.535	277.819	271.144		184.914	198.841	193.87	192.541	215.855	201.862	217.581	211.766	186.188	165.563	163.412	171.721	301.023	296.871	243.436	280.443		240.818	156.532	231.312	209.554	110.375	90.3068	93.0434	97.9084	101.595	115.174	115.392	110.72	78.9168
	All Targets	B2m	741.932	717.638	704.211	721.26	1036.21	1157.1	1025.2	1072.84	1248.02	1147.99	951.232	1115.75	1416.18	1462.11	1378.43	1418.91		993.913	1158.25	1162.67	1104.94	1041.1	1189.93	1076.29	1102.44	1299.97	1022.32	1128.84	1150.38	1388.25	1439.37	1386.01	1404.54		1016.39	866.945	998.128	960.489	423.439	406.381	369.437	399.752	432.72	471.166	536.824	480.237	240.005
	All Targets	Dcaf7	19.4779	38.5309	36.4876	31.4988	40.5223	41.1153	36.1227	39.2534	39.0516	35.5754	36.1227	36.9166	35.5754	38.0886	24.4581	32.7074		32.2524	33.6925	35.9018	33.9489	45.5205	33.6437	26.4055	35.1899	37.9066	24.3134	35.4777	32.5659	30.6925	34.6003	31.4111	32.2346		24.7901	32.1091	50.6986	35.8659	44.15	48.1636	43.7851	45.3663	56.4418	34.0287	52.679	47.7165	46.3738
	All Targets	Crlf2	65.5167	55.3882	63.8533	61.5861	27.7867	44.0521	43.0032	38.2807	47.1873	27.3657	36.1227	36.8919	39.6803	35.6313	37.0007	37.4374		44.6159	40.8728	44.1868	43.2252	61.673	49.5802	33.799	48.3507	34.5619	37.049	27.9521	33.1876	37.7754	42.2124	62.8221	47.6033		63.746	60.2045	69.7105	64.5537	50.1705	39.133	57.468	48.9238	48.9162	75.9101	50.1705	58.3322	43.933
	All Targets	Gm40460	69.0582	86.6945	62.0289	72.5939	53.2579	61.673	61.9247	58.9518	69.9674	58.8363	48.1636	58.9891	35.5754	35.6313	38.255	36.4872		57.5168	53.5765	44.1868	51.7601	63.1414	65.5167	52.811	60.4897	47.9407	53.2579	56.9793	52.7259	29.512	40.1364	31.4111	33.6865		31.873	72.2455	66.5419	56.8868	80.2727	81.2761	79.3605	80.3031	60.2045	73.2925	70.2386	67.9119	51.2552
	All Targets	Rreb1	74.3703	52.98	62.0289	63.1264	78.729	57.2677	89.4468	75.1478	63.4588	53.3631	60.2045	59.0088	62.9411	51.6039	53.9332	56.1594		61.8172	66.8326	65.7279	64.7925	61.673	60.2045	57.0359	59.6378	53.5152	59.0468	75.2557	62.6059	63.746	53.9765	58.8958	58.8727		56.6631	72.2455	57.0359	61.9815	60.2045	42.1432	54.7314	52.3597	48.9162	47.1166	37.6278	44.5535	56.1367
	All Targets	Dio1	74.3703	77.0618	72.9752	74.8024	131.987	130.688	141.051	134.575	96.0018	114.936	96.3273	102.422	114.936	126.552	135.46	125.65		145.136	128.694	133.113	135.648	63.1414	102.702	71.823	79.2221	162.775	137.776	148.361	149.637	97.9799	124.561	124.335	115.626		109.785	92.3136	88.7225	96.9403	44.15	60.2045	68.4143	57.5896	101.595	65.4397	47.6619	71.5656	48.0009
	All Targets	Hibadh	122.18	110.776	109.463	114.14	153.985	158.588	146.211	152.928	172.478	207.979	84.2864	154.915	269.552	248.19	243.327	253.69		167.713	162.387	166.253	165.451	154.182	194.779	182.726	177.229	173.924	164.405	158.037	165.455	180.614	202.066	150.511	177.73		148.741	140.477	142.59	143.936	76.2591	81.2761	43.7851	67.1068	71.4929	81.1453	80.2727	77.637	53.6959
	All Targets	Rrp1	86.7654	57.7964	72.9752	72.5123	55.5734	67.5466	53.324	58.8147	79.7303	75.2557	60.2045	71.7302	50.6266	67.5765	77.7642	65.3224		68.2677	59.0999	59.0999	62.1558	63.1414	81.4532	54.9234	66.506	64.6641	64.8357	56.9793	62.1597	73.1898	66.4326	60.2045	66.609		35.4144	40.1364	57.0359	44.1956	72.2455	39.133	71.1508	60.8431	48.9162	54.9694	45.1534	49.6797	64.2724
	All Targets	Pygm	47.8095	31.3064	43.7851	40.967	41.6801	39.6469	39.563	40.2967	19.5258	24.6291	24.0818	22.7456	36.9437	36.8599	25.7124	33.172		36.5528	30.3784	35.3495	34.0936	35.2417	40.7266	32.7428	36.237	17.8384	27.7867	23.6518	23.0923	29.512	29.7563	37.955	32.4078		14.1658	44.15	28.5179	28.9446	48.1636	60.2045	54.7314	54.3665	45.1534	73.2925	45.1534	54.5331	61.8317
	All Targets	Apoo	46.0388	33.7145	41.9607	40.5714	41.6801	41.1153	30.9623	37.9192	27.6615	34.2071	12.0409	24.6365	20.5243	34.4026	30.7294	28.5521		34.4026	32.0354	34.2448	33.5609	36.7101	33.6437	41.1926	37.1821	36.7917	23.1556	25.8019	28.5831	28.3316	50.5165	36.6462	38.4981		21.2487	20.0682	50.6986	30.6718	42.1432	48.1636	46.5217	45.6095	33.8651	39.2638	27.5938	33.5742	36.6109
	All Targets	Nrd1	58.4338	45.7555	34.6632	46.2842	68.309	61.673	68.8052	66.2624	48.8145	46.5217	48.1636	47.8333	46.5217	49.1466	58.9503	51.5395		58.5919	55.7859	57.4429	57.2736	60.2045	49.5802	52.811	54.1986	56.8598	57.889	65.58	60.1096	64.9265	47.7484	62.8221	58.499		38.9559	40.1364	47.5299	42.2074	54.1841	30.1023	43.7851	42.6905	30.1023	28.7935	40.1364	33.0107	35.7973
	All Targets	Rag2	49.5802	60.2045	52.907	54.2306	56.7312	55.7993	41.2831	51.2712	27.6615	46.5217	36.1227	36.7687	31.4706	35.6313	47.0348	38.0455		53.2165	53.5765	51.3672	52.7201	54.3309	60.2045	60.2045	58.2467	36.7917	34.7334	47.3036	39.6095	60.2045	48.4404	47.1166	51.9205		67.2874	76.2591	66.5419	70.0295	90.3068	75.2557	82.0971	82.5532	75.2557	62.8221	72.7472	70.275	117.155
	All Targets	Nucb1	72.5996	67.4291	41.9607	60.6631	87.9913	89.5726	65.3649	80.9763	104.138	116.304	48.1636	89.5352	90.3068	103.208	96.5781	96.6976		76.3308	67.9372	81.1933	75.1538	74.8886	60.2045	74.9916	70.0283	85.8472	70.6246	76.3308	77.6009	106.243	96.1889	94.2332	98.8885		95.619	48.1636	66.5419	70.1082	78.2659	60.2045	30.1023	56.1909	60.2045	57.587	60.2045	59.332	50.4416
	All Targets	Mettl21a	28.3316	43.3473	41.9607	37.8799	30.1023	38.1785	37.8429	35.3745	37.4244	35.5754	12.0409	28.3469	25.9974	18.43	22.5767	22.3347		35.4777	29.8261	32.0354	32.4464	36.7101	28.3316	38.0239	34.3552	24.5278	37.049	37.6278	33.0682	24.7901	33.2163	27.4847	28.497		42.4973	32.1091	34.8553	36.4872	46.1568	30.1023	35.5754	37.2782	26.3395	34.0287	42.6449	34.3377	54.5095
	All Targets	Med1	37.1852	45.7555	38.312	40.4175	40.5223	27.8997	29.2422	32.5547	34.1701	21.8926	36.1227	30.7285	21.8926	18.43	26.3395	22.2207		34.4026	39.2158	34.7971	36.1385	38.1785	37.1852	40.1364	38.5	28.9874	26.6289	26.877	27.4978	36.5949	30.4483	31.4111	32.8181		21.2487	24.0818	34.8553	26.7286	38.1295	36.1227	35.5754	36.6092	22.5767	26.1759	47.6619	32.1382	39.0516
	All Targets	Retnlg	46.0388	50.5718	71.1508	55.9205	32.4178	52.8625	37.8429	41.0411	29.2887	39.6803	60.2045	43.0578	21.8926	20.8873	22.5767	21.7855		35.4777	34.7971	29.8261	33.367	41.1153	42.4973	39.0801	40.8976	15.6086	42.8379	26.877	28.4412	35.4144	35.9843	48.4254	39.9414		53.1217	20.0682	28.5179	33.9026	76.2591	60.2045	73.8874	70.117	63.9673	39.2638	60.2045	54.4786	91.934
	All Targets	0610012G03Rik	28.3316	36.1227	40.1364	34.8635	50.9423	58.7361	49.8838	53.1874	42.3059	49.2583	12.0409	34.535	43.7851	57.7472	46.4077	49.3133		56.9793	51.9195	43.0822	50.6603	51.3941	46.0388	41.1926	46.2085	43.4811	54.4156	60.2045	52.7004	50.7607	52.5925	47.1166	50.1566		60.2045	44.15	50.6986	51.6844	40.1364	36.1227	57.468	44.5757	26.3395	73.2925	52.679	50.7703	53.6959
	All Targets	Ccdc93	46.0388	24.0818	23.7169	31.2792	28.9445	45.5205	37.8429	37.436	29.2887	24.6291	48.1636	34.0272	21.8926	20.8873	27.5938	23.4579		31.7149	34.2448	39.7681	35.2426	35.2417	33.6437	31.6866	33.524	24.5278	35.8912	33.3275	31.2488	33.0535	25.6042	34.0287	30.8955		31.873	32.1091	34.8553	32.9458	46.1568	60.2045	76.624	60.9951	52.679	52.3518	45.1534	50.0614	55.3231
	All Targets	Cd53	53.1217	12.0409	38.312	34.4915	32.4178	36.7101	37.8429	35.6569	22.7801	16.4194	24.0818	21.0938	28.734	15.9726	31.9837	25.5634		42.4657	33.1401	33.1401	36.2486	42.5837	30.1023	35.9115	36.1992	22.298	34.7334	30.1023	29.0445	35.4144	24.9122	24.8671	28.3979		46.0388	32.1091	41.1926	39.7801	48.1636	42.1432	46.5217	45.6095	37.6278	36.6462	25.0852	33.1198	49.6281
	All Targets	C2cd4b	31.873	38.5309	23.7169	31.3736	37.049	35.2417	43.0032	38.4313	22.7801	34.2071	24.0818	27.023	16.4194	20.8873	19.4411	18.9159		34.9401	27.0644	36.4541	32.8196	32.3049	26.5608	29.5742	29.48	18.9533	32.4178	19.3515	23.5742	31.873	20.0682	19.6319	23.8577		35.4144	20.0682	41.1926	32.2251	64.2182	36.1227	35.5754	45.3054	75.2557	47.1166	27.5938	49.9887	36.6109
	All Targets	Prss50	60.2045	43.3473	49.2583	50.9367	64.8357	51.3941	36.1227	50.7842	43.933	39.6803	48.1636	43.9257	21.8926	31.9453	26.9666	26.9348		38.1654	37.0065	35.9018	37.0245	49.9257	44.268	60.2045	51.4661	49.0556	32.4178	36.5528	39.342	34.234	38.7524	45.8078	39.598		60.2045	52.1773	41.1926	51.1915	56.1909	84.2864	68.4143	69.6305	86.544	62.8221	97.8324	82.3995	75.6625
	All Targets	Olfr520	37.1852	60.2045	36.4876	44.6258	33.5756	38.1785	30.9623	34.2388	26.0344	28.734	12.0409	22.2698	17.7877	28.2593	23.831	23.2927		36.0152	30.3784	33.1401	33.1779	32.3049	31.873	31.6866	31.9548	23.4129	25.4712	20.4265	23.1035	29.512	23.5282	30.1023	27.7142		35.4144	36.1227	15.8433	29.1268	38.1295	60.2045	82.0971	60.1437	56.4418	44.499	40.1364	47.0257	54.5095
	All Targets	Klc4	51.3509	50.5718	67.5021	56.4749	64.8357	54.3309	55.0442	58.0703	68.3403	75.2557	96.3273	79.9744	53.3631	46.6892	58.3232	52.7918		56.9793	61.8616	51.9195	56.9201	58.7361	60.2045	51.7548	56.8985	59.0896	70.6246	45.1534	58.2892	57.8436	48.4404	64.1309	56.805		60.2045	68.2318	38.0239	55.4868	50.1705	54.1841	57.468	53.9408	26.3395	41.8814	42.6449	36.9553	31.7294
	All Targets	Ptprq	28.3316	48.1636	31.0145	35.8366	25.4712	32.3049	30.9623	29.5795	30.9158	17.7877	24.0818	24.2618	16.4194	11.058	19.4411	15.6395		22.5767	29.8261	24.8551	25.7526	38.1785	38.9559	32.7428	36.6257	22.298	21.9978	23.6518	22.6492	12.9853	26.2962	30.1023	23.1279		28.3316	40.1364	31.6866	33.3848	46.1568	45.1534	76.624	55.9781	37.6278	60.2045	60.2045	52.679	64.2724
	All Targets	Cdk8	40.7266	48.1636	49.2583	46.0495	48.6267	42.5837	49.8838	47.0314	43.933	39.6803	24.0818	35.8984	38.312	35.6313	41.3906	38.4446		67.7301	50.2625	60.2045	59.3991	46.9889	72.5996	62.317	60.6352	42.3662	37.049	50.5288	43.3146	57.8436	46.3644	51.043	51.7503		63.746	60.2045	41.1926	55.0477	52.1773	84.2864	68.4143	68.2926	52.679	60.2045	62.7131	58.5322	69.1539
	All Targets	Dcaf8	95.619	89.1027	96.6922	93.8046	91.4646	101.32	115.249	102.678	109.019	138.197	156.532	134.583	123.146	105.665	125.426	118.079		127.935	122.618	118.752	123.102	113.067	131.033	108.791	117.63	107.03	135.46	108.583	117.025	112.146	116.257	133.497	120.633		63.746	116.395	88.7225	89.6213	78.2659	72.2455	79.3605	76.624	52.679	86.3804	97.8324	78.9639	105.765
	All Targets	Morn1	35.4144	33.7145	36.4876	35.2055	42.8379	38.1785	32.6825	37.8996	27.6615	21.8926	12.0409	20.5317	27.3657	28.2593	26.3395	27.3215		37.6278	32.5878	30.3784	33.5314	35.2417	30.1023	34.8553	33.3997	25.6427	24.3134	30.1023	26.6861	28.3316	40.8284	24.8671	31.3423		60.2045	24.0818	50.6986	44.995	44.15	42.1432	62.9411	49.7448	41.3906	54.9694	65.2216	53.8605	56.9502
	All Targets	Rictor	40.7266	28.8982	45.6095	38.4114	37.049	44.0521	51.6039	44.235	30.9158	27.3657	12.0409	23.4408	34.2071	34.4026	31.9837	33.5311		48.9162	33.1401	41.9775	41.3446	45.5205	40.7266	42.2488	42.832	33.447	38.2067	36.5528	36.0688	35.4144	39.4444	31.4111	35.4233		38.9559	40.1364	57.0359	45.376	76.2591	36.1227	71.1508	61.1775	48.9162	36.6462	45.1534	43.5719	49.6281
	All Targets	Tarm1	61.9753	45.7555	21.8926	43.2078	27.7867	32.3049	29.2422	29.7779	21.1529	28.734	36.1227	28.6699	17.7877	18.43	29.4751	21.8976		26.3395	24.3028	32.5878	27.7433	26.4313	37.1852	35.9115	33.176	20.0682	26.6289	30.1023	25.5998	20.0682	29.7563	31.4111	27.0785		38.9559	48.1636	28.5179	38.5458	60.2045	30.1023	32.8388	41.0486	33.8651	49.7342	35.1193	39.5729	54.5095
	All Targets	Nosip	28.3316	28.8982	38.312	31.8472	26.6289	35.2417	34.4026	32.0911	27.6615	27.3657	84.2864	46.4379	25.9974	33.1739	33.2379	30.8031		33.3275	38.6635	35.9018	35.9643	29.3681	28.3316	38.0239	31.9078	28.9874	30.1023	36.5528	31.8808	27.1511	28.3723	30.1023	28.5419		42.4973	60.2045	31.6866	44.7962	36.1227	12.0409	35.5754	27.913	52.679	41.8814	32.6108	42.3904	38.238
	All Targets	H2aj	56.6631	50.5718	40.1364	49.1238	52.1001	55.7993	49.8838	52.5944	65.086	60.2045	84.2864	69.859	68.4143	82.3205	60.8317	70.5221		60.7421	56.8905	59.6522	59.0949	60.2045	38.9559	49.6423	49.6009	59.0896	64.8357	58.0544	60.6599	47.2193	69.8926	57.587	58.2329		60.2045	64.2182	41.1926	55.2051	50.1705	30.1023	57.468	45.9136	22.5767	49.7342	50.1705	40.8271	34.1701
	All Targets	Etnppl	35.4144	33.7145	34.6632	34.5974	33.5756	23.4945	30.9623	29.3441	32.543	17.7877	24.0818	24.8042	23.2608	22.116	25.7124	23.6964		34.9401	23.1981	22.6457	26.928	46.9889	23.0194	31.6866	33.8983	30.1023	31.2601	22.5767	27.9797	28.3316	24.2202	20.9407	24.4975		28.3316	20.0682	22.1806	23.5268	24.0818	30.1023	32.8388	29.0076	45.1534	31.4111	47.6619	41.4088	42.3059
	All Targets	Ptprm	38.9559	48.1636	41.9607	43.0268	35.8912	38.1785	37.8429	37.3042	32.543	30.1023	12.0409	24.8954	19.156	28.2593	29.4751	25.6301		37.0903	37.0065	26.5121	33.5363	29.3681	19.4779	34.8553	27.9004	26.7576	28.9445	25.8019	27.168	35.4144	32.5243	28.7935	32.2441		46.0388	36.1227	53.8672	45.3429	60.2045	54.1841	46.5217	53.6368	79.0185	41.8814	47.6619	56.1873	75.6625
	All Targets	Sppl2a	53.1217	57.7964	54.7314	55.2165	56.7312	60.2045	63.6448	60.1935	65.086	94.4117	96.3273	85.275	82.0971	67.5765	93.4425	81.0387		71.4929	84.5073	78.9839	78.328	67.5466	61.9753	66.5419	65.3546	79.1578	85.6757	90.3068	85.0468	89.7166	67.8166	73.2925	76.9419		77.9118	68.2318	85.5538	77.2325	52.1773	39.133	38.312	43.2074	90.3068	68.0573	40.1364	66.1668	43.933
	All Targets	Prxl2b	37.1852	48.1636	38.312	41.2203	37.049	45.5205	39.563	40.7108	24.4072	41.0486	24.0818	29.8459	24.6291	33.1739	42.0178	33.2736		39.778	36.4541	30.3784	35.5369	49.9257	47.8095	44.3612	47.3655	30.1023	42.8379	41.9282	38.2894	34.234	37.3683	35.3375	35.6466		74.3703	40.1364	63.3732	59.2933	66.225	33.1125	49.2583	49.5319	41.3906	65.4397	50.1705	52.3336	61.0181
	All Targets	P3h1	38.9559	33.7145	27.3657	33.3454	35.8912	29.3681	29.2422	31.5005	30.9158	21.8926	60.2045	37.671	10.9463	22.116	24.4581	19.1734		28.4897	25.9598	29.8261	28.0918	29.3681	37.1852	35.9115	34.1549	16.7235	30.1023	27.9521	24.926	25.9706	22.1442	20.9407	23.0185		31.873	28.0955	15.8433	25.2706	32.1091	36.1227	32.8388	33.6902	26.3395	49.7342	55.1875	43.7537	30.1023
	All Targets	R3hcc1	53.1217	40.9391	56.5558	50.2055	52.1001	52.8625	48.1636	51.0421	29.2887	61.5728	12.0409	34.3008	24.6291	39.3173	42.6449	35.5304		44.6159	46.9485	38.6635	43.4093	42.5837	65.5167	52.811	53.6371	31.2172	33.5756	31.1774	31.99	47.2193	42.9044	37.955	42.6929		49.5802	40.1364	31.6866	40.4677	62.2114	84.2864	90.3068	78.9348	75.2557	52.3518	72.7472	66.7849	74.8489
	All Targets	Gabarapl1	141.658	134.858	155.072	143.863	164.405	168.866	194.375	175.882	221.292	257.238	228.777	235.769	235.345	248.19	255.242	246.259		235.98	230.876	261.807	242.888	229.071	263.838	253.493	248.8	225.21	194.507	211.791	210.503	282.135	276.111	244.745	267.663		194.779	160.545	196.457	183.927	74.2523	75.2557	68.4143	72.6407	75.2557	70.6749	85.2898	77.0735	39.8652
	All Targets	Lpin1	67.2874	91.5109	82.0971	80.2985	54.4156	66.0782	58.4844	59.6594	30.9158	28.734	36.1227	31.9242	56.0997	81.0918	59.5774	65.5896		92.9945	116.543	120.409	109.982	64.6098	77.9118	70.7667	71.0961	102.571	107.674	109.658	106.634	63.746	57.4365	66.7485	62.6437		42.4973	44.15	41.1926	42.6133	62.2114	60.2045	43.7851	55.4003	48.9162	54.9694	37.6278	47.1711	52.0688
	All Targets	Nipsnap2	24.7901	26.49	45.6095	32.2965	30.1023	38.1785	25.8019	31.3609	16.2715	31.4706	12.0409	19.9277	21.8926	29.4879	33.8651	28.4152		36.0152	26.5121	31.4831	31.3368	29.3681	28.3316	35.9115	31.2037	28.9874	23.1556	22.5767	24.9066	21.2487	37.3683	36.6462	31.7544		56.6631	28.0955	25.3493	36.7026	52.1773	27.092	19.156	32.8084	30.1023	18.3231	47.6619	32.0291	54.5095
	All Targets	Pbld2	81.4532	105.96	94.8678	94.0937	113.462	91.041	127.29	110.598	139.935	105.358	144.491	129.928	117.673	111.808	127.308	118.929		99.9826	123.723	109.362	111.023	117.472	111.555	118.297	115.775	137.133	107.674	106.433	117.08	128.672	107.953	124.335	120.32		116.868	80.2727	117.24	104.794	70.2386	105.358	27.3657	67.6541	63.9673	62.8221	47.6619	58.1505	63.4588
	All Targets	H2bc11	129.263	142.083	142.302	137.882	118.094	108.662	113.529	113.428	141.562	134.092	60.2045	111.953	123.146	129.01	105.358	119.171		129.547	124.275	128.142	127.322	146.84	139.887	129.915	138.881	108.145	97.2535	109.658	105.019	149.921	148.781	106.012	134.905		99.1604	96.3273	167.939	121.142	170.58	189.644	147.775	169.333	135.46	143.967	188.139	155.856	213.157
	All Targets	Map2k4	40.7266	48.1636	76.624	55.1714	56.7312	57.2677	43.0032	52.3341	53.6959	51.9948	12.0409	39.2439	35.5754	50.3752	38.8821	41.6109		41.3906	44.1868	44.7392	43.4389	42.5837	40.7266	48.5861	43.9655	41.2513	38.2067	37.6278	39.0286	50.7607	56.0525	64.1309	56.9814		49.5802	52.1773	25.3493	42.3689	64.2182	36.1227	54.7314	51.6908	60.2045	49.7342	55.1875	55.0421	57.7638
	All Targets	Ppm1k	51.3509	57.7964	40.1364	49.7612	69.4668	74.8886	87.7266	77.3607	86.2389	98.5165	132.45	105.735	68.4143	55.2899	72.12	65.2747		87.0816	76.2223	65.7279	76.3439	48.4573	86.7654	49.6423	61.6217	90.3068	81.0446	82.7813	84.7109	54.3021	63.6646	45.8078	54.5915		56.6631	80.2727	44.3612	60.4324	68.2318	60.2045	60.2045	62.8803	75.2557	41.8814	67.7301	61.6224	52.8824
	All Targets	Vwa5a	37.1852	50.5718	25.5413	37.7661	19.6823	35.2417	30.9623	28.6288	29.2887	24.6291	12.0409	21.9862	23.2608	23.3446	33.2379	26.6145		36.5528	21.5411	27.0644	28.3861	51.3941	38.9559	28.5179	39.6227	31.2172	23.1556	27.9521	27.4416	35.4144	39.4444	34.0287	36.2958		24.7901	40.1364	31.6866	32.2044	34.1159	39.133	43.7851	39.0113	45.1534	47.1166	27.5938	39.9546	49.6281
	All Targets	Mettl7a1	104.473	130.042	122.233	118.916	158.616	143.904	134.17	145.563	167.596	175.14	168.573	170.437	224.399	227.303	194.411	215.371		145.136	161.834	166.253	157.741	129.22	134.575	134.14	132.645	199.567	182.929	176.313	186.27	180.614	186.842	175.378	180.945		109.785	100.341	123.578	111.234	104.355	93.317	49.2583	82.31	71.4929	68.0573	52.679	64.0764	63.4588
	All Targets	Dnmbp	49.5802	52.98	31.0145	44.5249	65.9934	38.1785	39.563	47.9116	53.6959	67.046	60.2045	60.3155	51.9948	39.3173	42.0178	44.4433		39.778	45.8438	45.2915	43.6378	51.3941	60.2045	46.4737	52.6908	36.7917	53.2579	54.8291	48.2929	47.2193	43.5964	35.3375	42.051		35.4144	48.1636	41.1926	41.5902	46.1568	39.133	49.2583	44.8493	18.8139	34.0287	35.1193	29.3206	40.6787
	All Targets	Tex49	31.873	48.1636	36.4876	38.8414	25.4712	29.3681	37.8429	30.894	14.6443	28.734	24.0818	22.4867	21.8926	25.8019	26.3395	24.678		25.2644	19.8841	26.5121	23.8869	32.3049	40.7266	31.6866	34.906	17.8384	20.84	20.4265	19.7017	25.9706	42.9044	36.6462	35.1737		46.0388	40.1364	50.6986	45.6246	70.2386	39.133	60.2045	56.5254	79.0185	62.8221	57.696	66.5122	83.7982
[truncated: 6,348 more rows]
[truncated: 19 more columns]
