# Supplementary material for: Heterozygous GAA knockout is nonconsequential on metabolism and the spatial liver transcriptome in high‐fat diet‐induced obese and prediabetic mice
Source: Physiol Rep. 2025 Mar 19;13(6):e70276. doi: 10.14814/phy2.70276 (PMC11922812; doi:10.14814/phy2.70276)
Supplement: Supplementary file 1 — Table S1. [file PHY2-13-e70276-s001.zip › PHYSREP-2024-11-768-T-file004.xlsx]

## Sheet: LFD Periportal HetKO Vs Wt
Supplemental Table 3.
	baseMean	log2FoldChange	lfcSE	stat	pvalue	padj
Bcl6	60.9519	-0.945629	0.211764	-4.46549	7.98858e-06	0.0590596
Paxx	49.4314	0.622339	0.196521	3.16677	0.0015414	0.999858
Gm3893	79.9695	-0.633309	0.205303	-3.08476	0.00203717	0.999858
Rarres1	83.7264	0.548733	0.186925	2.93558	0.00332921	0.999858
Arhgef26	70.5577	0.538675	0.186278	2.89179	0.00383056	0.999858
Arid5b	65.5413	0.548127	0.190018	2.8846	0.00391911	0.999858
Cdr2	42.1312	0.635931	0.222395	2.85947	0.00424349	0.999858
Hars2	51.3505	-0.546501	0.191515	-2.85357	0.00432316	0.999858
Slc10a4	48.4802	-0.568104	0.207038	-2.74396	0.00607027	0.999858
Klrg2	98.8625	-0.499918	0.182868	-2.73376	0.00626163	0.999858
Gm52720	104.039	-0.531775	0.199125	-2.67056	0.00757253	0.999858
Rilp	67.0184	-0.463671	0.17437	-2.65912	0.00783455	0.999858
Laptm5	57.6579	0.481121	0.186075	2.58564	0.00971996	0.999858
Chac1	45.3912	0.583564	0.225992	2.58224	0.00981623	0.999858
Ltbp4	88.4322	-0.431406	0.167833	-2.57045	0.0101566	0.999858
Gm3383	162.651	-0.517538	0.202617	-2.55428	0.0106409	0.999858
Anpep	104.89	-0.41982	0.165839	-2.53148	0.0113581	0.999858
Abra	47.347	0.523077	0.208941	2.50347	0.0122984	0.999858
Angptl8	100.275	-0.9917	0.396592	-2.50056	0.0123999	0.999858
Zfp808	100.917	-0.443757	0.177561	-2.49918	0.0124481	0.999858
Stip1	56.2076	-0.460811	0.1859	-2.47881	0.0131823	0.999858
Xdh	123.837	-0.431626	0.174531	-2.47307	0.013396	0.999858
Igfbp1	146.042	0.557329	0.226534	2.46024	0.0138843	0.999858
Hhex	128.84	0.554455	0.22599	2.45345	0.0141492	0.999858
Nmrk1	84.443	-0.437337	0.178284	-2.45304	0.0141655	0.999858
Cd52	54.7623	0.500215	0.204717	2.44344	0.0145478	0.999858
Cyp2c67	98.8992	-0.508255	0.208032	-2.44315	0.0145596	0.999858
Miip	65.7716	-0.426877	0.175374	-2.4341	0.0149288	0.999858
Hba-a1	239.279	-1.43434	0.590019	-2.43101	0.0150568	0.999858
Mroh2a	59.4233	-0.473914	0.196098	-2.41672	0.0156611	0.999858
Cish	60.724	0.51393	0.213137	2.41127	0.0158971	0.999858
Kansl2	64.3096	-0.417325	0.173105	-2.41082	0.0159166	0.999858
Map2k2	62.0426	0.449169	0.18691	2.40313	0.0162556	0.999858
Marchf7	64.0864	-0.414198	0.172674	-2.39873	0.016452	0.999858
Polr3d	57.6682	0.469327	0.196659	2.3865	0.0170095	0.999858
Gm21783	404.259	-0.598682	0.251277	-2.38256	0.0171929	0.999858
Plbd1	43.4302	0.503988	0.212493	2.37178	0.0177024	0.999858
Satb2	54.7902	0.449289	0.189762	2.36764	0.0179018	0.999858
Slc25a30	67.6129	0.460652	0.195676	2.35416	0.0185648	0.999858
Rgs19	179.559	0.567899	0.241283	2.35366	0.0185895	0.999858
Gulo	58.2853	0.477024	0.203216	2.34737	0.0189063	0.999858
Saa2	619.945	3.00904	1.28856	2.33519	0.0195332	0.999858
Pigl	45.6692	0.490425	0.210139	2.33381	0.0196057	0.999858
Gaa	94.1705	-0.380942	0.163938	-2.3237	0.0201417	0.999858
Vmn1r100	209.972	-0.521156	0.22446	-2.32182	0.0202428	0.999858
Enkur	46.0426	0.48685	0.209913	2.31929	0.0203793	0.999858
Orm2	101.564	1.29397	0.560136	2.3101	0.0208829	0.999858
Spi1	53.2911	-0.469706	0.204014	-2.30232	0.0213171	0.999858
Ccl19	57.0384	-0.467294	0.203084	-2.30098	0.0213927	0.999858
Moxd1	90.7784	1.84695	0.804417	2.29601	0.0216752	0.999858
S100a10	210.672	0.506675	0.221225	2.29031	0.0220033	0.999858
Txnip	206.638	-0.521106	0.229272	-2.27287	0.0230342	0.999858
Copb1	101.209	0.373749	0.164675	2.26961	0.0232314	0.999858
Ube2g1	46.379	-0.474852	0.209778	-2.26359	0.0235992	0.999858
Mkks	45.661	0.47701	0.211503	2.25534	0.024112	0.999858
Clec2j	62.3906	-0.42927	0.190508	-2.2533	0.0242405	0.999858
Parn	58.8535	-0.407384	0.181453	-2.24512	0.0247607	0.999858
Armc10	50.7624	-0.453464	0.202313	-2.24139	0.0250006	0.999858
Hbb-b1	118.077	-1.02433	0.457805	-2.23747	0.0252554	0.999858
Ostc	61.6997	0.430833	0.192783	2.23481	0.0254299	0.999858
Hmox1	49.8654	0.430973	0.1947	2.21352	0.0268618	0.999858
Homer2	79.1112	-0.355412	0.160715	-2.21144	0.0270056	0.999858
Sbk1	48.5169	-0.450634	0.204011	-2.20887	0.0271835	0.999858
Klhdc2	51.4265	-0.425017	0.192868	-2.20367	0.0275475	0.999858
Sparc	57.4253	-0.412949	0.187966	-2.19693	0.0280253	0.999858
Slc6a6	101.705	-0.347985	0.158659	-2.19329	0.0282867	0.999858
Ppargc1b	53.1129	-0.417258	0.191183	-2.18251	0.0290719	0.999858
2900026A02Rik	85.5345	-0.362401	0.168948	-2.14505	0.0319488	0.999858
C030006K11Rik	58.8347	0.392597	0.18322	2.14277	0.0321319	0.999858
Gm8094	214.093	-0.520556	0.242954	-2.14261	0.0321442	0.999858
Ddit4	59.8147	0.416971	0.195734	2.1303	0.033147	0.999858
Gm51592	110.679	-0.451833	0.213619	-2.11514	0.0344181	0.999858
Cldn17	48.6045	0.425497	0.201499	2.11166	0.0347152	0.999858
Rbp1	58.031	0.401542	0.190296	2.11009	0.0348507	0.999858
Cux1	61.2233	0.383611	0.181998	2.10777	0.0350506	0.999858
Dbf4	46.0529	0.445877	0.211597	2.1072	0.0351003	0.999858
Fam47e	71.6443	-0.370203	0.176041	-2.10294	0.0354714	0.999858
Brinp3	51.8455	0.428627	0.203901	2.10213	0.0355415	0.999858
Scnn1a	56.0078	-0.399646	0.1904	-2.09898	0.0358187	0.999858
Lipg	48.8336	-0.482054	0.230876	-2.08794	0.0368032	0.999858
Mtfr1	102.63	0.386503	0.185241	2.08649	0.0369341	0.999858
Sp110	66.3079	-0.371901	0.179648	-2.07017	0.0384365	0.999858
Ostf1	73.3042	-0.377622	0.182621	-2.06779	0.0386597	0.999858
Casp9	59.1895	0.379579	0.183775	2.06545	0.0388804	0.999858
Slc4a4	69.226	0.346468	0.168039	2.06183	0.0392243	0.999858
Timm50	54.7974	-0.398599	0.193549	-2.05942	0.0394541	0.999858
Gadd45g	64.3069	0.81165	0.394676	2.0565	0.0397348	0.999858
Ctbs	63.2073	0.368844	0.180426	2.04429	0.040925	0.999858
Dcaf13	76.0886	0.334228	0.16386	2.03971	0.0413788	0.999858
Klf10	74.8685	-0.385774	0.190278	-2.02742	0.0426192	0.999858
Hnrnpll	55.205	-0.379662	0.187327	-2.02673	0.0426899	0.999858
Rab11fip3	55.3018	0.378349	0.186692	2.02659	0.0427042	0.999858
Zfpm1	104.467	-0.396013	0.195495	-2.02569	0.0427963	0.999858
Pdzd9	48.0523	-0.408991	0.201938	-2.02533	0.0428334	0.999858
Ccr4	39.3724	0.505879	0.249926	2.02412	0.0429581	0.999858
Onecut1	126.358	0.827808	0.409417	2.02192	0.0431848	0.999858
Sidt1	50.4948	-0.399184	0.198318	-2.01284	0.044131	0.999858
Gm7137	50.793	-0.397423	0.197847	-2.00873	0.0445654	0.999858
Palb2	39.5529	0.448237	0.223412	2.00633	0.0448215	0.999858
Mn1	68.4609	-0.346059	0.172713	-2.00367	0.0451054	0.999858
4930503L19Rik	55.236	0.382667	0.191036	2.00311	0.0451649	0.999858
Mapre1	51.7292	-0.404268	0.201868	-2.00264	0.0452161	0.999858
Stat5a	51.2761	0.396541	0.198859	1.99408	0.0461432	0.999858
Epg5	56.6319	-0.376567	0.189054	-1.99184	0.0463881	0.999858
Idh3g	94.1204	-0.32029	0.160999	-1.98939	0.0466581	0.999858
Rhox3g	48.9191	-0.401795	0.202259	-1.98653	0.0469744	0.999858
Trim42	37.9717	0.448495	0.225966	1.98478	0.0471685	0.999858
Rpl22l1	99.4045	-0.330966	0.166774	-1.98452	0.0471977	0.999858
4921536K21Rik	42.6348	0.462436	0.233239	1.98268	0.0474036	0.999858
Tab2	70.0875	0.361286	0.182329	1.98151	0.0475346	0.999858
Heatr5a	42.8844	0.422663	0.213535	1.97937	0.0477746	0.999858
Rexo2	100.738	0.313229	0.158476	1.97651	0.0480969	0.999858
Tent2	61.201	-0.35067	0.177461	-1.97604	0.0481504	0.999858
Srcap	102.329	-0.325112	0.164849	-1.97218	0.0485895	0.999858
Efna1	125.109	-0.449793	0.228075	-1.97213	0.0485946	0.999858
Mfsd2a	215.725	-0.485118	0.246226	-1.97021	0.0488139	0.999858
Dnajc21	45.5261	0.413503	0.209885	1.97014	0.0488221	0.999858
Slc66a2	71.0965	-0.410984	0.208609	-1.97011	0.0488255	0.999858
Rorc	67.7826	-0.385284	0.195625	-1.9695	0.0488953	0.999858
G0s2	286.218	-0.659769	0.335131	-1.96869	0.0489884	0.999858
Saa3	64.6374	1.43686	0.731181	1.96512	0.0494	0.999858
Cbwd1	44.7823	0.406814	0.207037	1.96493	0.0494222	0.999858
Alas1	326.204	0.582003	0.296491	1.96297	0.0496495	0.999858
Luc7l	55.0599	-0.379761	0.193552	-1.96206	0.0497551	0.999858
Gm21466	67.3202	-0.361293	0.184492	-1.95831	0.0501933	0.999858
Pkp4	60.6797	0.362614	0.185363	1.95624	0.050437	0.999858
Slamf7	40.2613	0.454361	0.232363	1.95539	0.0505373	0.999858
Vps50	47.6948	0.406815	0.208137	1.95456	0.0506354	0.999858
Ggcx	80.6522	0.344428	0.176595	1.95038	0.0511306	0.999858
Sfi1	179.382	-0.484901	0.248784	-1.94909	0.0512849	0.999858
4930555G01Rik	47.9532	-0.439084	0.22541	-1.94793	0.051423	0.999858
Klhl21	52.0974	-0.38702	0.199158	-1.94327	0.0519831	0.999858
Map3k13	48.4707	0.404734	0.208475	1.9414	0.0522095	0.999858
Rab9	83.2587	-0.320326	0.165089	-1.94033	0.0523396	0.999858
Rasgrp4	46.131	0.43862	0.226446	1.93698	0.0527481	0.999858
Hdac11	52.3757	-0.376568	0.194504	-1.93604	0.0528628	0.999858
Pvr	53.189	0.417017	0.215408	1.93594	0.0528753	0.999858
Cbr1	94.6496	-0.345392	0.178606	-1.93382	0.0531351	0.999858
Nrp2	48.5689	0.393277	0.203376	1.93374	0.0531447	0.999858
Taok3	57.9189	-0.355493	0.183843	-1.93368	0.0531531	0.999858
Vmn1r113	176.231	-0.471451	0.243843	-1.93342	0.0531841	0.999858
Vmn2r46	113.627	-0.391491	0.202592	-1.93241	0.0533088	0.999858
N4bp2l1	122.988	-0.316317	0.163749	-1.93172	0.0533939	0.999858
Ccdc43	49.1269	0.398402	0.206307	1.93112	0.0534687	0.999858
Vmn2r2	44.0591	0.402831	0.208754	1.92969	0.0536447	0.999858
Tut7	48.3678	-0.385585	0.199976	-1.92815	0.0538364	0.999858
Cep350	53.2262	0.376478	0.195488	1.92584	0.054124	0.999858
Slc10a2	67.2461	0.371305	0.193057	1.92329	0.0544431	0.999858
Pole3	52.9752	0.384237	0.199943	1.92173	0.0546398	0.999858
Saa1	1894.58	2.56347	1.33435	1.92115	0.0547132	0.999858
Vmp1	76.5478	0.318408	0.165788	1.92058	0.0547852	0.999858
Fam169b	64.2041	-0.337132	0.175699	-1.9188	0.0550095	0.999858
Plcxd2	89.3219	0.330114	0.172717	1.91129	0.0559671	0.999858
Coq8b	47.349	0.401864	0.210322	1.91071	0.0560416	0.999858
Sel1l	93.6603	0.318775	0.167234	1.90616	0.0566296	0.999858
Ngef	49.6503	-0.388398	0.203907	-1.90478	0.0568092	0.999858
Znrf1	92.5872	0.34711	0.182474	1.90224	0.0571397	0.999858
Csnk1g2	86.4951	0.350773	0.184646	1.8997	0.0574722	0.999858
Duoxa2	41.7966	0.462226	0.243385	1.89916	0.0575438	0.999858
Gm52520	137.081	-0.399063	0.211363	-1.88804	0.05902	0.999858
Jade1	59.4188	-0.354546	0.188153	-1.88435	0.0595182	0.999858
Mllt3	49.9465	0.374391	0.198771	1.88353	0.0596286	0.999858
Galt	81.5819	-0.309489	0.164626	-1.87996	0.0601141	0.999858
Cyp2c37	40.7432	-0.416476	0.22172	-1.87839	0.0603285	0.999858
Cyp2c23	193.811	-0.408179	0.217338	-1.87808	0.0603704	0.999858
Rel	58.7019	0.360141	0.192229	1.8735	0.060999	0.999858
Gm1110	53.1011	-0.367897	0.196402	-1.87319	0.0610428	0.999858
4921524J17Rik	60.173	0.342062	0.183019	1.869	0.0616224	0.999858
Lpin1	162.387	0.454043	0.242989	1.86857	0.061682	0.999858
Rexo4	57.5114	-0.369262	0.198426	-1.86095	0.0627506	0.999858
Fam53b	38.4071	0.435661	0.234256	1.85976	0.062919	0.999858
C2cd4b	45.6188	-0.381505	0.205346	-1.85787	0.063188	0.999858
Ppil4	56.99	0.343978	0.185233	1.857	0.0633109	0.999858
Stbd1	107.863	-0.348467	0.187705	-1.85646	0.0633882	0.999858
Phkg2	49.4674	0.375956	0.202542	1.85618	0.0634274	0.999858
Sik1	88.9531	-0.357923	0.193411	-1.85058	0.0642298	0.999858
Col19a1	43.1389	0.425769	0.230397	1.84798	0.0646053	0.999858
Cdc5l	83.9809	-0.323182	0.175101	-1.84569	0.064937	0.999858
Csrnp2	49.1845	0.361785	0.196255	1.84344	0.0652641	0.999858
Gm21828	69.0156	-0.385756	0.20936	-1.84255	0.0653949	0.999858
Mast3	52.0799	-0.36392	0.19758	-1.84189	0.0654916	0.999858
Vdac1	111.52	-0.310038	0.168621	-1.83867	0.0659643	0.999858
Trmt12	36.3956	0.436956	0.237761	1.8378	0.0660922	0.999858
Ring1	55.5314	0.334592	0.182335	1.83504	0.0664995	0.999858
Tmem94	46.6622	0.373077	0.203372	1.83446	0.0665856	0.999858
Vegfc	39.2794	0.407034	0.222059	1.833	0.0668024	0.999858
Chchd7	60.736	0.356183	0.194381	1.83239	0.0668931	0.999858
Zfp385b	80.4011	-0.304026	0.165981	-1.83169	0.0669973	0.999858
Purg	50.9907	-0.35855	0.195841	-1.83083	0.0671264	0.999858
Atf6	104.331	0.622257	0.341411	1.82261	0.0683632	0.999858
Akr1c19	96.7067	-0.371904	0.204054	-1.82257	0.0683682	0.999858
Nt5dc2	49.7815	0.385431	0.212194	1.81641	0.0693075	0.999858
Pid1	69.9686	0.346713	0.191149	1.81384	0.0697021	0.999858
Atxn7l3b	105.783	0.316052	0.174343	1.81282	0.0698595	0.999858
Gm10662	78.0319	-0.354471	0.195932	-1.80915	0.0704272	0.999858
Tprgl	55.7806	0.33277	0.184071	1.80784	0.0706312	0.999858
Zcchc2	46.9843	-0.363444	0.201089	-1.80738	0.0707026	0.999858
Slc15a3	50.401	-0.382841	0.211844	-1.80718	0.0707342	0.999858
Surf2	52.7698	-0.347516	0.192397	-1.80624	0.0708804	0.999858
Ei24	160.458	0.348017	0.192721	1.80581	0.070948	0.999858
Ybx1	213.187	-0.352257	0.195197	-1.80463	0.0711329	0.999858
Zfp395	67.8083	-0.337637	0.187124	-1.80435	0.0711767	0.999858
Gpcpd1	91.6372	0.364026	0.20182	1.80372	0.0712758	0.999858
Map3k2	53.4457	0.356211	0.197609	1.80261	0.0714503	0.999858
Sucnr1	62.3185	-0.353242	0.19635	-1.79905	0.0720113	0.999858
Manf	95.0601	0.325618	0.181874	1.79035	0.0733974	0.999858
Lbp	105.003	0.374098	0.209185	1.78836	0.0737172	0.999858
Trp53	51.0352	-0.36255	0.202736	-1.78828	0.07373	0.999858
Zhx2	53.3087	-0.335999	0.187914	-1.78805	0.0737675	0.999858
Ehd3	97.0057	-0.330257	0.184834	-1.78677	0.0739741	0.999858
Cbfb	61.1148	0.323365	0.181359	1.78301	0.0745849	0.999858
Colec11	57.4758	-0.325684	0.182661	-1.78299	0.0745878	0.999858
9130401M01Rik	74.5841	0.298177	0.167243	1.78289	0.0746034	0.999858
Ak4	74.2072	-0.322274	0.180759	-1.78289	0.0746039	0.999858
Rhox6	40.5288	0.409717	0.229927	1.78194	0.0747587	0.999858
Rnf11	137.942	0.356536	0.200252	1.78044	0.0750047	0.999858
LOC118567992	178.724	-0.333474	0.187533	-1.77822	0.0753679	0.999858
Prelp	77.5313	-0.325344	0.183445	-1.77352	0.0761419	0.999858
Tmem25	58.1157	-0.369307	0.208246	-1.77341	0.0761603	0.999858
Pigb	46.0834	0.369583	0.208494	1.77263	0.0762902	0.999858
Fbxo44	42.1094	0.385298	0.217362	1.77261	0.0762936	0.999858
Cobll1	57.1785	0.334883	0.188978	1.77207	0.0763823	0.999858
Agap3	48.9338	-0.353408	0.199739	-1.76935	0.0768347	0.999858
Ap1g1	89.6111	-0.299633	0.169431	-1.76846	0.0769842	0.999858
Hsd3b7	126.58	0.328468	0.18606	1.76539	0.0774988	0.999858
Pole4	80.5745	0.296884	0.168457	1.76237	0.078006	0.999858
Alcam	73.9675	0.29212	0.165932	1.76048	0.0783263	0.999858
Npm3	55.0687	-0.330613	0.187841	-1.76007	0.078396	0.999858
Asxl2	47.4364	-0.363513	0.206756	-1.75817	0.0787178	0.999858
Rasa3	73.5345	0.310825	0.17692	1.75686	0.078941	0.999858
Pycr2	51.9664	0.336919	0.191856	1.75611	0.0790698	0.999858
Rsf1	62.0688	-0.323799	0.184696	-1.75314	0.0795773	0.999858
Zbtb20	71.6996	-0.317206	0.181132	-1.75124	0.0799037	0.999858
Cbll1	45.8655	0.375683	0.214523	1.75124	0.0799038	0.999858
Cyp39a1	76.7994	-0.290459	0.165866	-1.75117	0.0799172	0.999858
1700001C19Rik	57.692	0.333768	0.190771	1.74957	0.0801924	0.999858
Plaat3	40.7789	-0.384886	0.220028	-1.74926	0.0802465	0.999858
Lcn2	86.3169	1.34627	0.769687	1.74912	0.080271	0.999858
4933405O20Rik	49.2004	0.355802	0.203476	1.74862	0.0803571	0.999858
Rab22a	60.5183	0.311368	0.178294	1.74637	0.0807459	0.999858
Ces2a	98.5472	-0.312866	0.179187	-1.74603	0.0808065	0.999858
Smarcc2	101.854	-0.286208	0.163942	-1.74579	0.0808477	0.999858
Ifngr2	51.3943	0.335847	0.193044	1.73974	0.0819043	0.999858
H4c17	156.675	0.326509	0.188087	1.73595	0.0825729	0.999858
Cct2	110.955	0.279841	0.161234	1.73562	0.0826317	0.999858
Slc16a5	39.7951	0.381923	0.220354	1.73322	0.0830561	0.999858
Cdca8	44.1105	0.363449	0.209842	1.73201	0.0832714	0.999858
Elk4	80.4963	0.283333	0.164078	1.72682	0.0841994	0.999858
Mbd1	52.3532	-0.376336	0.21818	-1.72488	0.0845483	0.999858
Lgals3bp	74.9104	0.291689	0.169154	1.7244	0.0846351	0.999858
Dusp11	71.1932	-0.308948	0.179186	-1.72417	0.0846768	0.999858
Ttpa	102.238	0.307596	0.178529	1.72295	0.0848972	0.999858
Vdac2	69.6535	-0.30972	0.18005	-1.72018	0.0853991	0.999858
Acss3	57.9586	-0.342397	0.199064	-1.72004	0.0854258	0.999858
LOC118568783	278.703	-0.422563	0.246431	-1.71473	0.0863943	0.999858
Snrk	84.6378	-0.268604	0.156649	-1.71468	0.0864034	0.999858
Igfbp3	70.4375	-0.341691	0.199486	-1.71286	0.0867381	0.999858
2010003K11Rik	74.423	0.300032	0.175222	1.71229	0.0868424	0.999858
4933434E20Rik	82.3357	-0.27913	0.163114	-1.71126	0.0870338	0.999858
Pcdh7	42.114	0.364767	0.213159	1.71125	0.0870358	0.999858
Ppwd1	47.5855	0.348062	0.203672	1.70893	0.0874634	0.999858
Nrbp1	55.9223	-0.332957	0.195022	-1.70728	0.0877709	0.999858
Adssl1	48.069	-0.336802	0.197319	-1.70689	0.0878419	0.999858
Sugt1	58.8619	-0.309609	0.181571	-1.70517	0.0881628	0.999858
Atxn2	78.8058	-0.287249	0.168785	-1.70186	0.0887808	0.999858
Oit3	60.5094	-0.328213	0.192991	-1.70067	0.0890054	0.999858
Gne	124.345	-0.299018	0.175902	-1.69991	0.0891476	0.999858
Rev3l	60.8476	-0.31696	0.186585	-1.69875	0.0893667	0.999858
Mcat	58.9484	-0.325149	0.191414	-1.69867	0.0893817	0.999858
Phf1	69.1737	0.284775	0.168242	1.69265	0.0905214	0.999858
Bpi	50.0805	-0.336657	0.199031	-1.69148	0.0907448	0.999858
Chtf8	66.7252	0.301402	0.178451	1.689	0.0912204	0.999858
Gpd1	96.9957	0.315021	0.186632	1.68793	0.0914244	0.999858
Plaa	72.9541	0.28465	0.16893	1.68502	0.091985	0.999858
Dnajc4	50.5782	0.337453	0.200553	1.68262	0.0924495	0.999858
Amz2	51.7336	0.318303	0.189235	1.68205	0.0925594	0.999858
Cxcl1	75.8529	1.1269	0.670287	1.68122	0.0927205	0.999858
Col4a2	45.2759	0.356671	0.212285	1.68015	0.0929273	0.999858
Col27a1	66.9222	-0.30224	0.179907	-1.67998	0.0929613	0.999858
Ptprm	53.1158	0.346167	0.206099	1.67961	0.093033	0.999858
Scaf8	57.44	-0.310732	0.185027	-1.67939	0.0930761	0.999858
Gm10058	88.1648	-0.344784	0.205647	-1.67658	0.0936239	0.999858
M6pr	59.9365	0.318896	0.190282	1.67591	0.0937551	0.999858
Zfp978	61.9763	-0.331011	0.197582	-1.67531	0.093874	0.999858
Cd300ld3	96.2944	-1.3007	0.777006	-1.67398	0.0941337	0.999858
Smap2	63.8043	-0.289693	0.173576	-1.66897	0.095124	0.999858
Ptk2	75.4158	-0.282693	0.169468	-1.66812	0.0952919	0.999858
Gtf2a2	47.9699	-0.337263	0.202227	-1.66774	0.0953668	0.999858
Mrpl22	66.2609	-0.298186	0.178928	-1.66651	0.0956112	0.999858
Parl	62.322	0.298576	0.179461	1.66374	0.0961644	0.999858
Zfp503	150.916	-0.380034	0.228555	-1.66276	0.0963595	0.999858
Plekhj1	66.0829	-0.284842	0.171361	-1.66223	0.0964668	0.999858
Timmdc1	67.663	-0.303597	0.182732	-1.66144	0.0966259	0.999858
Defa2	52.2672	-0.344724	0.207805	-1.65888	0.0971396	0.999858
Mios	49.956	-0.329027	0.198447	-1.65801	0.0973159	0.999858
Etfbkmt	61.5062	0.354172	0.213886	1.65589	0.0977436	0.999858
P3h1	46.6114	-0.353044	0.213412	-1.65428	0.0980697	0.999858
Pstpip2	50.5961	0.32974	0.199533	1.65256	0.098421	0.999858
Odc1	121.147	-0.317987	0.192446	-1.65235	0.0984636	0.999858
Glyat	220.156	-0.385984	0.233616	-1.65222	0.0984905	0.999858
Zdhhc3	48.2783	0.351418	0.213102	1.64906	0.0991353	0.999858
Tprkb	80.9682	-0.280525	0.170594	-1.6444	0.100094	0.999858
Setd7	53.2236	0.317242	0.19306	1.64323	0.100335	0.999858
Lrrc58	64.2569	-0.283489	0.172715	-1.64137	0.100721	0.999858
Fbxo6	64.6364	0.294136	0.179208	1.64131	0.100733	0.999858
Gm10406	182.199	-0.423635	0.258256	-1.64037	0.100929	0.999858
Pawr	51.8761	0.330765	0.201677	1.64007	0.10099	0.999858
Scara5	73.3781	1.01242	0.617476	1.63961	0.101086	0.999858
Gm51591	357.481	-0.466486	0.284799	-1.63795	0.101433	0.999858
St7l	47.4896	0.327829	0.200251	1.63709	0.101611	0.999858
Rtl8a	53.6035	0.31289	0.191186	1.63657	0.101719	0.999858
Cyth2	64.0071	0.29213	0.178598	1.63569	0.101905	0.999858
Olfr10	47.9608	-0.348718	0.213339	-1.63457	0.102138	0.999858
Tmem183a	86.5366	-0.266834	0.163255	-1.63447	0.102161	0.999858
Sirt7	56.7281	0.300994	0.184197	1.63408	0.102241	0.999858
Tmem50a	83.1731	-0.266713	0.163278	-1.63349	0.102366	0.999858
Borcs8	50.0744	-0.329236	0.201635	-1.63283	0.102505	0.999858
St6galnac6	64.4412	-0.300631	0.184133	-1.63269	0.102535	0.999858
4932411N23Rik	49.1418	0.339202	0.207763	1.63264	0.102545	0.999858
Gemin7	49.5699	0.333091	0.20406	1.63232	0.102612	0.999858
4930578G10Rik	47.3178	0.340696	0.208864	1.63118	0.102852	0.999858
Slc37a4	141.298	-0.3003	0.184134	-1.63087	0.102917	0.999858
Brd4	80.7103	-0.266397	0.163356	-1.63078	0.102937	0.999858
Ywhaq	54.6093	-0.326779	0.200458	-1.63016	0.103067	0.999858
Tfpi2	52.9998	0.306501	0.188036	1.63001	0.103098	0.999858
Zfp975	77.2077	-0.320811	0.196836	-1.62984	0.103135	0.999858
Rab21	65.0417	0.287527	0.176449	1.62952	0.103204	0.999858
Ccl9	47.9537	-0.320433	0.196867	-1.62767	0.103596	0.999858
Rad54l	60.7822	0.318561	0.195892	1.6262	0.103906	0.999858
Parp4	45.793	0.328604	0.202232	1.62489	0.104186	0.999858
Usp8	62.2191	-0.301253	0.185548	-1.62359	0.104463	0.999858
Ptprj	70.4167	-0.283156	0.174471	-1.62294	0.104601	0.999858
Ptprr	44.0961	0.342366	0.21108	1.62197	0.104809	0.999858
Vwce	58.5358	-0.303493	0.187265	-1.62067	0.105089	0.999858
Gm45915	52.1779	-0.327513	0.202181	-1.6199	0.105254	0.999858
Ido2	60.6683	-0.293159	0.181083	-1.61892	0.105464	0.999858
Zfp282	43.5149	-0.349616	0.216292	-1.61641	0.106006	0.999858
Insig2	211.414	0.344095	0.21301	1.6154	0.106225	0.999858
Mbtd1	51.9088	-0.310873	0.192607	-1.61403	0.106521	0.999858
Derl3	42.4808	-0.382444	0.237025	-1.61352	0.106632	0.999858
Pkd2l1	45.1086	0.342943	0.212904	1.61078	0.107227	0.999858
Timm17b	71.4092	0.300998	0.187012	1.60951	0.107505	0.999858
Palmd	48.294	0.324285	0.201554	1.60892	0.107634	0.999858
Slc33a1	63.1544	0.2869	0.178447	1.60776	0.107887	0.999858
Smc1a	55.72	-0.312752	0.195023	-1.60367	0.108788	0.999858
Pigs	51.2628	-0.309918	0.193277	-1.60349	0.108826	0.999858
Gm52436	508.388	-0.455958	0.285201	-1.59872	0.109882	0.999858
Ssh2	76.2829	-0.279488	0.174891	-1.59807	0.110026	0.999858
Sbno2	49.6604	-0.321565	0.201531	-1.59561	0.110575	0.999858
Gsta4	53.8651	-0.346193	0.217019	-1.59522	0.110663	0.999858
Elf2	62.6181	-0.277291	0.173868	-1.59484	0.110749	0.999858
Snap47	73.5412	-0.290263	0.182009	-1.59477	0.110763	0.999858
Hopx	85.3489	0.326047	0.20455	1.59398	0.110941	0.999858
Cpt2	134.164	-0.266904	0.167462	-1.59382	0.110976	0.999858
Ctnnd1	72.0176	-0.277184	0.174075	-1.59232	0.111313	0.999858
Chtop	68.8502	0.27828	0.174862	1.59142	0.111515	0.999858
C1rl	121.4	-0.271843	0.170856	-1.59106	0.111595	0.999858
Cenpa	57.0743	-0.302288	0.190126	-1.58993	0.11185	0.999858
Cptp	42.7653	0.353061	0.222072	1.58985	0.111868	0.999858
Nhp2	47.0545	0.319791	0.201273	1.58884	0.112096	0.999858
Tmem86b	56.3717	0.308985	0.194562	1.58811	0.112262	0.999858
Otud4	44.0146	-0.329032	0.207271	-1.58745	0.112411	0.999858
Abhd14a	47.2844	-0.32077	0.202564	-1.58355	0.113295	0.999858
Rab39b	56.0578	0.293244	0.18524	1.58305	0.113411	0.999858
Cdip1	87.3545	0.273942	0.173125	1.58234	0.113572	0.999858
Tmem243	83.2342	0.259802	0.164197	1.58226	0.113591	0.999858
Coa7	56.344	0.294119	0.186013	1.58118	0.113838	0.999858
Urm1	45.2701	0.321283	0.203557	1.57834	0.114487	0.999858
Osbpl9	125.298	-0.286996	0.181912	-1.57766	0.114643	0.999858
Cd207	49.7611	0.32076	0.203415	1.57688	0.114824	0.999858
Zfp707	69.0288	-0.288058	0.182686	-1.57679	0.114843	0.999858
Rgs16	250.072	-0.920411	0.583739	-1.57675	0.114853	0.999858
Gatad2b	53.4913	-0.294698	0.18696	-1.57626	0.114965	0.999858
Clcc1	59.4766	0.282895	0.179808	1.57332	0.115645	0.999858
Gm7995	64.6056	-0.32399	0.206079	-1.57217	0.115912	0.999858
Rad51d	74.7804	-0.276564	0.17597	-1.57165	0.116031	0.999858
Bace1	44.6966	0.340241	0.216929	1.56844	0.116778	0.999858
Ctsa	113.789	0.268573	0.171289	1.56795	0.116893	0.999858
Kcnk5	63.1205	-0.28293	0.180649	-1.56619	0.117304	0.999858
1700019D03Rik	42.0143	0.361884	0.23136	1.56416	0.117781	0.999858
Por	151.385	-0.369522	0.236295	-1.56382	0.11786	0.999858
Rassf3	127.869	-0.254104	0.162771	-1.56111	0.118497	0.999858
Dnajb6	112.109	-0.253876	0.162653	-1.56084	0.118561	0.999858
Phaf1	69.7604	0.280544	0.179757	1.56068	0.118599	0.999858
Dhx16	54.808	0.30093	0.192892	1.5601	0.118737	0.999858
Cort	83.636	0.273749	0.175595	1.55898	0.119001	0.999858
Dhx40	59.5545	0.294784	0.18927	1.55747	0.119358	0.999858
Irf1	71.1767	-0.263664	0.16937	-1.55673	0.119535	0.999858
Fam91a1	71.1403	-0.263119	0.169087	-1.55611	0.119681	0.999858
Elovl3	79.303	0.916595	0.589704	1.55433	0.120106	0.999858
Rab3b	49.2052	0.325663	0.209626	1.55354	0.120295	0.999858
Ccnb3	41.2529	0.343756	0.221277	1.55351	0.120302	0.999858
Slc17a2	197.108	-0.323163	0.208054	-1.55327	0.12036	0.999858
Grb7	169.383	-0.368861	0.23753	-1.5529	0.120447	0.999858
Kcnn2	76.0966	0.264742	0.170589	1.55193	0.120679	0.999858
Wdr83os	51.6681	0.30696	0.197935	1.55081	0.120947	0.999858
Bnip3	162.307	-0.345961	0.223092	-1.55075	0.120961	0.999858
Tfg	66.6622	-0.280963	0.181466	-1.54829	0.121552	0.999858
Tpm3	59.4722	0.278633	0.180085	1.54723	0.121808	0.999858
Dnm2	65.0279	0.273704	0.177113	1.54537	0.122257	0.999858
Per3	69.8864	-0.308032	0.199499	-1.54403	0.122582	0.999858
Caprin2	41.876	0.34577	0.223947	1.54398	0.122593	0.999858
Rbfa	53.6906	-0.289697	0.187681	-1.54356	0.122695	0.999858
Tmem267	56.0492	-0.302456	0.196406	-1.53995	0.123571	0.999858
Fkbp1a	62.944	0.268728	0.17471	1.53813	0.124016	0.999858
Med16	49.9386	0.300765	0.195632	1.5374	0.124194	0.999858
Ciao1	52.3939	-0.290024	0.188695	-1.537	0.124293	0.999858
Rlbp1	52.5096	-0.307165	0.199853	-1.53695	0.124305	0.999858
Cmc2	60.9048	-0.29473	0.191826	-1.53644	0.12443	0.999858
Zxdc	56.5586	0.290733	0.189381	1.53517	0.124741	0.999858
Scrib	61.5457	-0.28984	0.189131	-1.53248	0.125404	0.999858
Nfkbia	53.3175	0.28776	0.187951	1.53104	0.125761	0.999858
Ltn1	47.9256	0.313208	0.204678	1.53025	0.125956	0.999858
Tars	91.8537	0.284592	0.186274	1.52781	0.126559	0.999858
Taf4	71.3022	-0.254514	0.166713	-1.52666	0.126845	0.999858
Gpd2	55.3725	-0.304984	0.199898	-1.5257	0.127085	0.999858
1700049E17Rik1	68.9584	-0.298586	0.195726	-1.52553	0.127127	0.999858
Zfp36l2	145.361	-0.297379	0.194955	-1.52537	0.127166	0.999858
Ndel1	57.7183	-0.280369	0.183907	-1.52451	0.127381	0.999858
Ggt6	64.2195	-0.327959	0.215657	-1.52074	0.128325	0.999858
Cldn5	60.5153	0.282096	0.185614	1.5198	0.128562	0.999858
Fbl	79.9862	-0.260895	0.171704	-1.51945	0.12865	0.999858
Foxq1	60.0747	0.338187	0.222943	1.51692	0.129286	0.999858
Apip	50.4451	0.302643	0.19953	1.51678	0.129323	0.999858
Phospho1	45.5312	0.310287	0.204668	1.51605	0.129508	0.999858
Shtn1	51.882	0.287742	0.189911	1.51514	0.129737	0.999858
Gm3248	296.934	-0.413799	0.273194	-1.51467	0.129856	0.999858
Serpinb6b	43.7996	0.318059	0.210148	1.5135	0.130153	0.999858
Cd36	62.1847	0.311647	0.205917	1.51346	0.130163	0.999858
Nfib	121.095	-0.264647	0.1749	-1.51313	0.130247	0.999858
Pigk	64.3201	0.267729	0.176947	1.51304	0.130268	0.999858
Ehmt1	67.6087	-0.258624	0.170988	-1.51252	0.130401	0.999858
Tm9sf2	58.0308	-0.274359	0.181444	-1.51208	0.130512	0.999858
Them4	63.5637	-0.264682	0.175058	-1.51197	0.130541	0.999858
Gm20792	136.04	-0.291677	0.192974	-1.51148	0.130667	0.999858
Clasp2	51.1799	0.303728	0.201325	1.50865	0.131389	0.999858
Srprb	57.0383	0.280084	0.1857	1.50826	0.131487	0.999858
Mdfic	40.213	0.334883	0.22211	1.50773	0.131623	0.999858
Peli3	51.6217	0.301256	0.199863	1.50731	0.131731	0.999858
Adgrl1	43.6839	0.325532	0.216147	1.50607	0.13205	0.999858
Pelo	59.6754	-0.267784	0.177832	-1.50582	0.132113	0.999858
Smarca5	56.5942	-0.299135	0.198659	-1.50577	0.132127	0.999858
Apcs	133.419	0.309266	0.205524	1.50477	0.132384	0.999858
Eif2b5	72.2045	-0.259682	0.172575	-1.50475	0.132389	0.999858
Lrrc3	62.8874	-0.286619	0.190483	-1.50469	0.132403	0.999858
Sirt2	87.9753	-0.243458	0.161943	-1.50335	0.132748	0.999858
Smarcad1	50.2196	0.299432	0.19967	1.49964	0.133708	0.999858
Smim27	66.9858	0.261223	0.174196	1.49959	0.13372	0.999858
Mtor	50.0517	0.302574	0.201851	1.499	0.133875	0.999858
Ppm1d	47.9567	-0.294583	0.196593	-1.49844	0.134018	0.999858
Mbl1	92.1874	0.272893	0.18243	1.49588	0.134686	0.999858
Mob1a	64.7445	-0.260465	0.17418	-1.49538	0.134815	0.999858
4930524B15Rik	41.2567	0.351093	0.23479	1.49535	0.134823	0.999858
Pax7	46.1186	0.307061	0.205421	1.49479	0.134969	0.999858
Tk1	62.117	-0.265308	0.177563	-1.49416	0.135133	0.999858
Alg11	58.2116	-0.273233	0.18287	-1.49414	0.13514	0.999858
Twf1	42.7433	0.319164	0.213652	1.49385	0.135214	0.999858
Trafd1	68.474	-0.25808	0.172841	-1.49317	0.135393	0.999858
Dcn	133.412	-0.254099	0.170183	-1.4931	0.135412	0.999858
Srebf1	369.524	-0.841663	0.564192	-1.4918	0.135751	0.999858
Ptrhd1	47.5513	0.3134	0.21036	1.48983	0.13627	0.999858
Vwa1	41.4408	0.338527	0.227334	1.48912	0.136456	0.999858
Gm36718	51.4287	-0.314195	0.211002	-1.48906	0.136471	0.999858
Miga2	97.1156	-0.258534	0.173653	-1.4888	0.13654	0.999858
Cox18	50.7404	-0.299934	0.201528	-1.4883	0.136672	0.999858
Cops3	59.9786	0.272588	0.183366	1.48658	0.137126	0.999858
Ccdc181	44.4802	0.328503	0.221528	1.4829	0.138101	0.999858
Sgk1	49.2092	0.295618	0.199374	1.48273	0.138145	0.999858
Nopchap1	49.8142	0.285857	0.192853	1.48226	0.138272	0.999858
Ddx50	68.1286	-0.272739	0.184099	-1.48148	0.13848	0.999858
Mkrn1	68.9998	-0.290082	0.196009	-1.47994	0.138889	0.999858
Cdc42ep4	71.3441	-0.244475	0.165217	-1.47972	0.138948	0.999858
Rbbp7	59.2711	0.273578	0.184969	1.47905	0.139128	0.999858
Parp14	68.4255	-0.248153	0.167804	-1.47882	0.139187	0.999858
Wasf2	81.7507	0.238757	0.161624	1.47724	0.139612	0.999858
Slc16a12	61.4639	-0.267572	0.181301	-1.47585	0.139985	0.999858
Ccnk	50.9549	-0.293782	0.199177	-1.47498	0.140218	0.999858
Dbp	229.677	-0.737188	0.500268	-1.47359	0.140593	0.999858
Gm13272	53.505	-0.283257	0.192339	-1.47269	0.140834	0.999858
Tbc1d13	50.8642	-0.282079	0.191606	-1.47218	0.140972	0.999858
Clpx	83.4565	0.296096	0.20132	1.47077	0.141353	0.999858
Plcb1	46.3031	-0.312869	0.212838	-1.46999	0.141565	0.999858
Kat2b	92.1876	-0.236182	0.160756	-1.46919	0.141781	0.999858
Adnp2	50.3243	0.304582	0.20744	1.46829	0.142025	0.999858
Commd7	51.7386	-0.302336	0.206154	-1.46655	0.142498	0.999858
Abcg2	81.2588	0.273651	0.18672	1.46557	0.142767	0.999858
Sec16b	107.012	-0.241535	0.164835	-1.46531	0.142837	0.999858
Bok	68.0269	0.264801	0.180771	1.46484	0.142964	0.999858
Creb3l1	42.3155	0.327441	0.223661	1.46401	0.143192	0.999858
Cd200r1	46.0112	0.328068	0.224132	1.46372	0.143269	0.999858
Cyba	61.3321	0.26026	0.177916	1.46282	0.143516	0.999858
Clic1	65.9712	0.271771	0.185979	1.4613	0.143933	0.999858
Dus1l	70.7079	-0.243951	0.166954	-1.46119	0.143962	0.999858
Cdh6	45.0349	0.320422	0.219302	1.4611	0.143988	0.999858
Dedd	74.2258	-0.242733	0.166524	-1.45765	0.144938	0.999858
Plekho2	55.151	0.278983	0.191545	1.45649	0.145258	0.999858
Prpf3	45.8995	0.29137	0.200133	1.45588	0.145425	0.999858
Cfap97	50.2089	0.297972	0.204692	1.45571	0.145474	0.999858
Mrpl39	68.8968	-0.245563	0.168692	-1.45568	0.14548	0.999858
Trnau1ap	45.9357	0.300131	0.206297	1.45485	0.145712	0.999858
Hars	51.6451	-0.274667	0.188809	-1.45474	0.145743	0.999858
Rnf103	74.6555	-0.247006	0.169845	-1.4543	0.145863	0.999858
Gldc	138.397	0.253666	0.174479	1.45385	0.145988	0.999858
Cog8	43.5556	0.307944	0.211846	1.45362	0.146051	0.999858
Prdx4	78.7255	-0.26012	0.179135	-1.45209	0.146476	0.999858
Dusp1	121.321	-0.258252	0.177932	-1.45141	0.146666	0.999858
Prl2c3	50.256	-0.293851	0.202489	-1.4512	0.146725	0.999858
Slc25a38	52.8911	-0.280406	0.193317	-1.4505	0.14692	0.999858
4932438A13Rik	58.806	0.268025	0.184823	1.45017	0.147011	0.999858
Cfap73	48.6844	0.311198	0.214603	1.45011	0.147029	0.999858
Fam25c	56.5546	0.302102	0.208489	1.44901	0.147336	0.999858
Man2a2	48.7626	0.306212	0.211753	1.44608	0.148154	0.999858
Mrpl41	61.5267	0.255748	0.176968	1.44517	0.14841	0.999858
Prorsd1	70.2566	0.248775	0.172184	1.44482	0.148507	0.999858
Slc16a7	45.4993	0.326946	0.226307	1.4447	0.148543	0.999858
Reg4	59.3318	0.264354	0.183133	1.44351	0.148878	0.999858
Gm10413	74.6913	-0.287548	0.199229	-1.4433	0.148935	0.999858
Dab2	51.4271	0.290844	0.201604	1.44265	0.14912	0.999858
Mtfp1	72.7528	-0.247589	0.171648	-1.44242	0.149183	0.999858
Ddn	43.3118	0.321403	0.222928	1.44173	0.149377	0.999858
Gm5798	80.5739	-0.286614	0.198804	-1.44169	0.149389	0.999858
Hjurp	82.4267	-0.244976	0.170104	-1.44016	0.149822	0.999858
Adgra3	50.5545	-0.276743	0.192291	-1.43918	0.150099	0.999858
Rfc4	52.4249	-0.281363	0.19557	-1.43868	0.150242	0.999858
Gm46041	51.076	-0.298789	0.207839	-1.4376	0.150548	0.999858
Jph1	43.6725	0.303834	0.211445	1.43694	0.150735	0.999858
Ppm1f	50.1655	0.284583	0.198092	1.43662	0.150827	0.999858
Srd5a1	111.298	-0.245678	0.171076	-1.43607	0.150981	0.999858
Pitrm1	56.045	-0.265217	0.18487	-1.43462	0.151396	0.999858
Rgs7bp	47.7704	0.313262	0.218524	1.43353	0.151705	0.999858
Wdfy1	63.2773	0.259503	0.18105	1.43332	0.151766	0.999858
Gm40460	100.177	-0.294031	0.205202	-1.43288	0.151892	0.999858
Clcn3	51.3151	-0.276962	0.19345	-1.4317	0.15223	0.999858
Cacna1c	49.6512	-0.317569	0.221813	-1.4317	0.15223	0.999858
Tmem177	47.2311	0.290744	0.203198	1.43084	0.152475	0.999858
Rgs2	70.75	0.264974	0.185231	1.43051	0.152572	0.999858
Cutal	67.8939	-0.249506	0.174431	-1.4304	0.152602	0.999858
Ctnnbip1	58.2736	0.275099	0.192384	1.42995	0.152731	0.999858
Emc1	62.6674	-0.253919	0.177614	-1.42962	0.152827	0.999858
Eif5b	71.3591	-0.241859	0.169221	-1.42925	0.152932	0.999858
Ccl21a	50.2511	-0.328492	0.22984	-1.42922	0.15294	0.999858
Elof1	227.091	0.310447	0.217283	1.42877	0.153071	0.999858
Col4a1	55.3721	0.27696	0.194398	1.42471	0.154242	0.999858
Nppa	53.967	-0.283576	0.19921	-1.4235	0.154591	0.999858
Arel1	59.6078	0.259135	0.182101	1.42303	0.154727	0.999858
Mrpl1	66.1498	0.249443	0.175295	1.42299	0.154738	0.999858
Emc6	133.593	-0.257987	0.181327	-1.42277	0.154803	0.999858
LOC118568634	848.383	-0.412709	0.290279	-1.42177	0.155094	0.999858
Ncbp1	51.2421	-0.282103	0.198462	-1.42144	0.155187	0.999858
Dazap1	128.805	-0.231934	0.163224	-1.42095	0.155331	0.999858
Kmt5a	79.0493	-0.255987	0.180164	-1.42085	0.15536	0.999858
Ik	69.8586	-0.236898	0.166765	-1.42055	0.155447	0.999858
Slc16a2	80.2134	0.249995	0.175985	1.42055	0.155449	0.999858
Prr11	57.6778	0.257184	0.181093	1.42018	0.155556	0.999858
Bhlhe40	257.365	-0.399992	0.281663	-1.42011	0.155575	0.999858
Zyg11b	60.4976	0.253328	0.178433	1.41974	0.155684	0.999858
Fbxo45	45.9672	0.309684	0.218179	1.4194	0.155782	0.999858
Eps8l2	77.6227	0.249006	0.175755	1.41678	0.156546	0.999858
Btbd35f1	118.052	-0.259535	0.183396	-1.41517	0.15702	0.999858
Crebl2	60.2184	-0.254042	0.179676	-1.41389	0.157395	0.999858
Krt2	50.9776	0.290868	0.205754	1.41366	0.15746	0.999858
Tufm	72.5258	0.245911	0.173992	1.41335	0.157554	0.999858
Sgms2	77.2973	0.240622	0.170362	1.41241	0.157829	0.999858
Poglut3	55.2524	0.272355	0.192836	1.41237	0.157842	0.999858
Gm52298	103.904	-0.233375	0.165421	-1.41079	0.158306	0.999858
Polr2e	59.6089	0.256395	0.181998	1.40878	0.158901	0.999858
1110065P20Rik	90.311	0.224216	0.159208	1.40832	0.159037	0.999858
Gm3696	91.4634	-0.28729	0.204014	-1.40819	0.159076	0.999858
Cstl1	47.2016	0.310582	0.220625	1.40774	0.159209	0.999858
Pon3	96.0441	-0.222937	0.158587	-1.40578	0.159791	0.999858
Ak2	342.25	-0.409413	0.291292	-1.40551	0.159871	0.999858
Kif21a	61.8648	-0.269778	0.192087	-1.40445	0.160184	0.999858
Tkt	113.025	0.310087	0.220951	1.40342	0.160491	0.999858
Cops7a	64.7181	0.24716	0.17613	1.40328	0.160533	0.999858
Nlrp6	103.046	0.287881	0.205235	1.40269	0.160711	0.999858
Prox1	176.176	-0.262314	0.187105	-1.40196	0.160926	0.999858
Peg3	58.8208	0.26543	0.189434	1.40117	0.161162	0.999858
2210016F16Rik	72.2108	0.241167	0.17215	1.40091	0.161241	0.999858
Defa34	51.8602	0.278254	0.198704	1.40034	0.161411	0.999858
Irf2	187.849	-0.258189	0.184389	-1.40024	0.161442	0.999858
Sp1	46.601	0.291274	0.208112	1.3996	0.161634	0.999858
Itga5	49.2041	-0.275026	0.196602	-1.3989	0.161843	0.999858
2300002M23Rik	41.8678	0.308311	0.220559	1.39786	0.162155	0.999858
Rbm5	68.2172	-0.243282	0.174092	-1.39743	0.162283	0.999858
Ddx6	144.658	-0.233309	0.167236	-1.39509	0.162988	0.999858
Enho	67.6814	0.579089	0.415712	1.39301	0.163618	0.999858
Steep1	46.6275	-0.289081	0.207526	-1.39299	0.163624	0.999858
Svbp	45.8079	0.280681	0.201588	1.39235	0.163817	0.999858
Slc31a1	57.4706	0.271011	0.194766	1.39147	0.164083	0.999858
Cyp4b1	67.6416	-0.250981	0.18039	-1.39132	0.164127	0.999858
Cers3	44.2102	0.294971	0.212013	1.39129	0.164139	0.999858
Prr14l	76.7324	0.22892	0.164582	1.39092	0.164249	0.999858
Oasl1	53.3017	-0.293427	0.211033	-1.39043	0.164397	0.999858
A530032D15Rik	166.176	-0.304155	0.21875	-1.39043	0.164399	0.999858
Hes1	55.747	-0.272013	0.19568	-1.39009	0.164502	0.999858
Adam34	43.1892	0.548923	0.395007	1.38965	0.164634	0.999858
Slc6a13	220.636	-0.259892	0.187048	-1.38944	0.164699	0.999858
Mrpl57	69.9834	0.244455	0.176112	1.38807	0.165117	0.999858
Pym1	98.2396	0.217984	0.157239	1.38632	0.16565	0.999858
Gm52800	3202.09	-0.432735	0.312293	-1.38567	0.165847	0.999858
Btbd18	35.3824	0.358544	0.258831	1.38524	0.165979	0.999858
Apol7a	86.5351	-0.267965	0.193492	-1.38489	0.166086	0.999858
Hmox2	53.6778	-0.270579	0.195547	-1.3837	0.166449	0.999858
Colq	47.0166	-0.289397	0.209504	-1.38134	0.167175	0.999858
Dhcr7	119.498	0.291861	0.211337	1.38102	0.167272	0.999858
Capzb	78.9803	0.245639	0.177987	1.3801	0.167557	0.999858
Gtpbp1	46.1122	-0.285392	0.206898	-1.37939	0.167776	0.999858
Atg9a	53.4758	-0.270023	0.195777	-1.37924	0.167822	0.999858
Zfp638	57.6767	-0.270321	0.196237	-1.37752	0.168352	0.999858
Abhd10	51.1953	-0.2902	0.210817	-1.37655	0.168652	0.999858
Pfas	46.8714	0.276175	0.200925	1.37452	0.169281	0.999858
Ppip5k2	50.5736	-0.266862	0.19415	-1.37452	0.169282	0.999858
Hlf	46.3073	-0.283872	0.206562	-1.37427	0.169358	0.999858
Arrdc3	156.372	-0.578667	0.421141	-1.37405	0.169428	0.999858
G6pc	817.209	-0.360768	0.26282	-1.37268	0.169851	0.999858
Ep300	71.2152	0.2412	0.175772	1.37223	0.169992	0.999858
Ostm1	47.0005	0.289887	0.21139	1.37134	0.17027	0.999858
Sh3glb2	58.7314	0.244942	0.178643	1.37113	0.170336	0.999858
Lgals3	48.7274	0.287746	0.210159	1.36919	0.170941	0.999858
Rgs13	82.5372	0.237889	0.173805	1.36871	0.171089	0.999858
Lin54	61.8457	-0.249427	0.182429	-1.36726	0.171545	0.999858
Sertad2	69.6114	-0.240839	0.17623	-1.36662	0.171745	0.999858
Ptbp1	101.48	-0.221706	0.162308	-1.36595	0.171954	0.999858
Usp5	68.0746	0.232236	0.170166	1.36476	0.172329	0.999858
Grb14	62.6908	-0.241583	0.177074	-1.36431	0.172471	0.999858
Pparg	45.7223	0.309925	0.227179	1.36423	0.172496	0.999858
Rfx1	52.2277	0.276881	0.203037	1.3637	0.172662	0.999858
Alg2	49.0285	0.276742	0.202949	1.36361	0.172691	0.999858
Abcf1	81.6066	-0.222735	0.1634	-1.36312	0.172844	0.999858
Dennd10	57.7306	0.250057	0.183571	1.36218	0.173141	0.999858
Map2k3	121.571	-0.250075	0.18365	-1.36169	0.173295	0.999858
Mt1	630.587	1.24117	0.911793	1.36124	0.173439	0.999858
Egr1	52.8173	0.300218	0.220611	1.36085	0.173562	0.999858
Surf1	63.7477	-0.236034	0.17347	-1.36066	0.17362	0.999858
Usp47	73.3315	0.232273	0.170905	1.35908	0.174122	0.999858
Csrp3	57.1226	0.251284	0.185047	1.35795	0.174481	0.999858
Fam107b	58.529	0.248846	0.183318	1.35745	0.174637	0.999858
Sfrp1	48.3246	0.28099	0.207347	1.35517	0.175363	0.999858
Enpp5	72.8437	0.226293	0.167098	1.35425	0.175656	0.999858
Purb	87.631	-0.227455	0.168049	-1.3535	0.175896	0.999858
Plcxd1	52.1039	-0.276145	0.20409	-1.35305	0.176039	0.999858
Mrpl48	69.7822	-0.243499	0.180151	-1.35164	0.176492	0.999858
Idh2	60.8547	0.249652	0.184835	1.35067	0.1768	0.999858
Fbxw4	59.0112	-0.252239	0.186789	-1.3504	0.176888	0.999858
Siae	55.1982	0.262938	0.19483	1.34957	0.177153	0.999858
Nptn	84.6315	-0.215351	0.159574	-1.34953	0.177166	0.999858
Pdhb	145.193	-0.246248	0.182608	-1.3485	0.177497	0.999858
Actr1a	81.5825	-0.22378	0.165992	-1.34814	0.177614	0.999858
Rnf213	104.198	-0.241616	0.179344	-1.34722	0.177909	0.999858
Rsrc2	59.4597	0.245972	0.182581	1.3472	0.177917	0.999858
Timm10	53.1839	0.270407	0.200778	1.3468	0.178045	0.999858
Pam16	74.6582	0.223647	0.166103	1.34644	0.178162	0.999858
Fam120b	67.9111	-0.241649	0.179615	-1.34537	0.178504	0.999858
Lims2	54.9927	0.249447	0.185603	1.34398	0.178954	0.999858
Lrch3	48.3814	0.268727	0.200007	1.34359	0.179082	0.999858
Zfp809	87.3618	0.217357	0.161789	1.34346	0.179122	0.999858
Dhtkd1	77.8466	-0.24858	0.185144	-1.34263	0.179392	0.999858
LOC118568632	1009.44	-0.440862	0.328476	-1.34215	0.179549	0.999858
Stim2	48.4176	-0.280424	0.209068	-1.34131	0.179821	0.999858
Aatk	47.0415	0.265891	0.198291	1.34091	0.17995	0.999858
Ulk2	46.2696	0.27868	0.207852	1.34076	0.179997	0.999858
Cenpq	40.0957	0.32142	0.239916	1.33972	0.180336	0.999858
Rai1	60.3464	0.245735	0.183425	1.3397	0.180341	0.999858
Ecm1	140.432	-0.263216	0.196502	-1.33951	0.180406	0.999858
Gm34826	58.2466	-0.282015	0.210549	-1.33942	0.180433	0.999858
Sgk2	67.7416	0.229769	0.171572	1.3392	0.180506	0.999858
Ces3b	570.517	0.38456	0.287164	1.33917	0.180516	0.999858
Jak1	97.6598	-0.211272	0.157854	-1.3384	0.180765	0.999858
Rbm4	89.2094	-0.226782	0.169455	-1.3383	0.180798	0.999858
Col15a1	47.4947	0.273567	0.204496	1.33776	0.180974	0.999858
Ppt1	57.4638	0.269758	0.201715	1.33732	0.181117	0.999858
Coq10b	77.7087	-0.270032	0.201953	-1.3371	0.18119	0.999858
Gm16367	75.1791	-0.256025	0.19165	-1.3359	0.181581	0.999858
Coro1b	100.108	0.219559	0.164378	1.3357	0.181649	0.999858
Gm4724	344.108	-0.250774	0.187762	-1.33559	0.181682	0.999858
2810004N23Rik	47.5762	0.264386	0.198172	1.33412	0.182165	0.999858
Dpp9	83.8503	0.232343	0.174171	1.334	0.182205	0.999858
Cxxc5	56.1783	-0.260663	0.195496	-1.33334	0.182419	0.999858
Pip4p2	41.7716	0.295742	0.221853	1.33306	0.182513	0.999858
Aen	56.1279	-0.247595	0.185807	-1.33254	0.182684	0.999858
Creb5	39.0887	0.300183	0.225272	1.33253	0.182685	0.999858
Flii	58.9798	-0.247618	0.185919	-1.33186	0.182906	0.999858
Plscr2	53.9075	-0.246448	0.185086	-1.33154	0.183012	0.999858
Rab3gap1	55.7865	-0.251304	0.188823	-1.33089	0.183224	0.999858
Dcun1d4	62.1424	0.236029	0.177369	1.33072	0.18328	0.999858
Fam102a	52.6742	0.274216	0.206085	1.3306	0.183322	0.999858
Chac2	56.1628	0.248979	0.18715	1.33037	0.183397	0.999858
Gtf2h1	51.4472	-0.263169	0.19787	-1.33001	0.183516	0.999858
Gm10100	55.6463	0.270867	0.203674	1.32991	0.18355	0.999858
Dph1	53.0704	0.249624	0.187916	1.32838	0.184053	0.999858
Timm17a	68.2053	-0.226893	0.170873	-1.32784	0.18423	0.999858
LOC118567641	167.097	-0.279822	0.2108	-1.32743	0.184367	0.999858
Cyp2c29	53.6779	-0.281442	0.212096	-1.32696	0.184522	0.999858
Ralgps2	85.2249	0.239609	0.180617	1.32661	0.184637	0.999858
Mid1ip1	79.4213	-0.448995	0.338652	-1.32583	0.184896	0.999858
Gns	102.703	-0.25845	0.19507	-1.32491	0.1852	0.999858
Cry2	49.5444	-0.263804	0.199159	-1.32459	0.185306	0.999858
Phc1	40.6802	0.286315	0.216248	1.32401	0.185498	0.999858
Ptprq	44.367	0.281324	0.212619	1.32314	0.18579	0.999858
Pdlim5	91.0614	-0.211001	0.159494	-1.32294	0.185855	0.999858
Rfwd3	69.1191	-0.226326	0.171292	-1.32129	0.186406	0.999858
Ddx47	50.0337	0.268915	0.20356	1.32106	0.186481	0.999858
Gigyf1	55.0818	0.250299	0.189541	1.32055	0.186651	0.999858
Mief2	55.3446	0.247992	0.187832	1.32029	0.186739	0.999858
Pbld2	200.326	-0.267394	0.202575	-1.31998	0.186842	0.999858
Atp1b3	68.2818	-0.229533	0.17392	-1.31976	0.186916	0.999858
Nfic	88.9472	-0.248532	0.188532	-1.31825	0.187421	0.999858
Qtrt2	48.1739	0.282483	0.214307	1.31812	0.187463	0.999858
Gin1	43.3557	0.283451	0.215171	1.31733	0.187729	0.999858
Vps54	49.836	0.26067	0.19788	1.31732	0.187733	0.999858
Ces1f	237.26	-0.347627	0.264168	-1.31593	0.188196	0.999858
Rad54b	40.2521	0.299022	0.227267	1.31573	0.188264	0.999858
4930430F08Rik	52.6578	0.268854	0.204403	1.31531	0.188405	0.999858
Olfr197	55.6661	0.264339	0.200995	1.31515	0.188459	0.999858
Rgs5	68.8421	-0.239372	0.182014	-1.31513	0.188467	0.999858
Serpinb1b	46.1543	-0.311246	0.236815	-1.3143	0.188745	0.999858
Dcdc2a	41.3932	-0.292728	0.222864	-1.31348	0.189022	0.999858
Ern1	64.7189	-0.234634	0.178704	-1.31298	0.18919	0.999858
Dop1b	52.255	-0.260686	0.198566	-1.31284	0.189237	0.999858
Ndufaf6	53.5853	-0.255373	0.194534	-1.31274	0.189271	0.999858
Zfp950	54.2481	-0.256367	0.195353	-1.31233	0.189409	0.999858
Pnpla1	43.8554	0.313866	0.239419	1.31095	0.189875	0.999858
Zfp706	77.2088	-0.216049	0.164969	-1.30964	0.190318	0.999858
Jpt2	45.297	0.270708	0.206834	1.30882	0.190597	0.999858
Cd53	51.8163	0.250544	0.191447	1.30869	0.19064	0.999858
Dbr1	43.8667	0.27198	0.207981	1.30771	0.190971	0.999858
Fnip2	66.7074	-0.276106	0.211193	-1.30736	0.19109	0.999858
Smarca4	57.121	0.236549	0.181104	1.30615	0.191501	0.999858
Atg12	80.026	0.212378	0.162847	1.30416	0.192179	0.999858
Dsc2	68.9609	-0.223724	0.171552	-1.30412	0.192193	0.999858
Psmc1	143.024	-0.254669	0.195416	-1.30322	0.1925	0.999858
Exoc8	48.1564	-0.25916	0.198925	-1.3028	0.192642	0.999858
Rubcn	49.4993	-0.253126	0.194321	-1.30262	0.192705	0.999858
Kmt2d	65.309	0.241556	0.185476	1.30236	0.192794	0.999858
Tbc1d10a	51.1746	-0.253749	0.194883	-1.30206	0.192897	0.999858
Chd2	70.3199	-0.216705	0.166611	-1.30066	0.193373	0.999858
Mtpap	55.9722	-0.245456	0.18885	-1.29974	0.193691	0.999858
Tsga13	41.3034	0.291038	0.224076	1.29884	0.194	0.999858
Tmbim1	53.4621	0.246203	0.189579	1.29868	0.194053	0.999858
Vwa5a	45.5262	-0.267412	0.206023	-1.29797	0.194297	0.999858
Ccl27b	54.9147	-0.24757	0.190815	-1.29744	0.194481	0.999858
Zdhhc5	56.8727	-0.249658	0.192635	-1.29602	0.194969	0.999858
Cdh1	92.489	0.245586	0.189597	1.2953	0.195216	0.999858
Hook1	46.5565	0.261336	0.201789	1.29509	0.195288	0.999858
Zkscan5	47.2755	0.255143	0.197033	1.29493	0.195345	0.999858
Orai1	52.3604	-0.258754	0.199863	-1.29466	0.195439	0.999858
Cnppd1	85.4005	-0.219826	0.169918	-1.29372	0.195764	0.999858
Sult5a1	64.6262	0.426023	0.329699	1.29216	0.196302	0.999858
Ptpn1	50.5994	-0.25849	0.200101	-1.2918	0.196427	0.999858
Dcaf7	49.7346	0.261762	0.203	1.28947	0.197235	0.999858
Hectd4	55.844	-0.246253	0.191069	-1.28882	0.197461	0.999858
Rps7	310.056	-0.231091	0.179408	-1.28807	0.197721	0.999858
Cers6	61.3741	-0.226681	0.176022	-1.28779	0.197818	0.999858
Prmt1	53.0163	-0.243627	0.189295	-1.28702	0.198087	0.999858
Slc35a3	75.0002	0.214377	0.166722	1.28584	0.1985	0.999858
Map3k8	45.3738	0.273096	0.212406	1.28572	0.198539	0.999858
Dpys	253.812	-0.302849	0.235624	-1.28531	0.198685	0.999858
Dido1	92.1509	-0.204504	0.159187	-1.28468	0.198905	0.999858
Hoatz	44.8068	0.268951	0.209566	1.28337	0.199362	0.999858
Ipcef1	51.5328	-0.265537	0.207025	-1.28263	0.199622	0.999858
Reg3d	66.09	0.230464	0.179972	1.28055	0.200351	0.999858
Psme4	93.0037	0.214289	0.167401	1.28009	0.200513	0.999858
Smim20	58.7686	0.232857	0.181963	1.2797	0.200652	0.999858
Nsfl1c	76.7304	-0.23207	0.181551	-1.27827	0.201155	0.999858
Prss36	52.9259	0.263386	0.20612	1.27783	0.20131	0.999858
Mmaa	50.1578	0.247365	0.193683	1.27717	0.201543	0.999858
Klhdc3	104.212	-0.207022	0.162194	-1.27638	0.201821	0.999858
Gm14295	224.882	-0.225267	0.176666	-1.2751	0.202274	0.999858
Pqbp1	50.959	0.2455	0.192578	1.27481	0.202376	0.999858
Smg5	58.0545	0.240768	0.188878	1.27473	0.202406	0.999858
Nr2f2	94.0744	-0.2107	0.165297	-1.27468	0.202424	0.999858
Dnajb14	52.8796	0.238782	0.187433	1.27396	0.202678	0.999858
Apol7c	45.6304	0.279508	0.219415	1.27388	0.202706	0.999858
Slc25a47	862.712	-0.395161	0.31045	-1.27287	0.203065	0.999858
Pisd	53.3735	0.252813	0.198761	1.27194	0.203393	0.999858
Lbr	50.1789	0.252349	0.198447	1.27162	0.203508	0.999858
Ccdc141	49.2469	-0.252885	0.198916	-1.27132	0.203616	0.999858
Prrc2a	98.177	0.217945	0.171548	1.27046	0.20392	0.999858
Fam214a	146.348	-0.254885	0.200646	-1.27033	0.203968	0.999858
Bcl7a	46.6312	-0.260118	0.204793	-1.27015	0.204032	0.999858
Abl1	57.8973	-0.227797	0.179531	-1.26884	0.204497	0.999858
Cox11	57.5791	-0.229628	0.181042	-1.26837	0.204667	0.999858
Fis1	82.9945	-0.207359	0.163513	-1.26815	0.204743	0.999858
Mmut	249.268	-0.256276	0.202109	-1.26801	0.204794	0.999858
Pafah2	60.9714	0.235501	0.185835	1.26726	0.205063	0.999858
Ccdc12	50.7443	0.258052	0.203657	1.26709	0.205123	0.999858
Crkl	59.4234	-0.233415	0.184254	-1.26681	0.205225	0.999858
Mark3	76.8317	0.215867	0.170498	1.2661	0.205478	0.999858
Cyb5rl	46.6607	0.260391	0.205669	1.26607	0.205487	0.999858
3110040M04Rik	57.8422	-0.234416	0.185153	-1.26607	0.205488	0.999858
Dvl1	80.4281	0.230624	0.182178	1.26593	0.20554	0.999858
Cyp17a1	89.7488	-0.241684	0.191015	-1.26527	0.205776	0.999858
Cavin1	46.5086	0.291422	0.230448	1.26459	0.206018	0.999858
4930564C03Rik	42.7408	0.300868	0.237974	1.26429	0.206126	0.999858
Rpl7l1	76.393	-0.208941	0.165266	-1.26427	0.206133	0.999858
Adipor1	120.96	-0.215378	0.17043	-1.26373	0.206327	0.999858
Reln	66.1638	-0.238517	0.188744	-1.2637	0.206337	0.999858
Snap29	46.1311	0.254121	0.201129	1.26347	0.20642	0.999858
Akap8	55.2396	-0.234502	0.185609	-1.26342	0.206438	0.999858
Psme1	147.602	-0.218293	0.172862	-1.26282	0.206656	0.999858
Cyp7a1	35.6145	0.308627	0.244484	1.26236	0.20682	0.999858
Zkscan14	50.0463	-0.269547	0.213552	-1.26221	0.206874	0.999858
Zfp703	55.9371	-0.244417	0.193687	-1.26192	0.206978	0.999858
Kif13a	41.6462	0.305542	0.242176	1.26166	0.207073	0.999858
Qser1	62.8161	-0.223926	0.177536	-1.2613	0.207201	0.999858
Gm36327	286.907	-0.292869	0.2323	-1.26074	0.207404	0.999858
Kctd2	58.5153	0.232443	0.184425	1.26037	0.207537	0.999858
Rhoq	43.9443	0.260542	0.206729	1.26031	0.207558	0.999858
Cox15	56.3513	0.246264	0.195615	1.25892	0.208059	0.999858
Stat6	80.4182	-0.206632	0.164257	-1.25798	0.208399	0.999858
Egln1	76.0035	0.204879	0.162881	1.25784	0.208449	0.999858
Zbtb16	87.9163	0.489721	0.38937	1.25773	0.20849	0.999858
Atg2b	53.058	0.235157	0.187107	1.2568	0.208825	0.999858
Mier1	64.5124	-0.229657	0.182777	-1.25649	0.208939	0.999858
Stk40	69.9158	-0.223952	0.17825	-1.2564	0.208972	0.999858
Becn1	46.7012	0.255729	0.203626	1.25587	0.209163	0.999858
Adam10	57.6915	0.229289	0.182579	1.25584	0.209175	0.999858
Wdtc1	59.2435	-0.228111	0.181798	-1.25475	0.20957	0.999858
Prr13	124.548	0.208407	0.166483	1.25182	0.210635	0.999858
Sptssa	68.8668	0.221392	0.176932	1.25128	0.210832	0.999858
Rtp3	96.3	0.212272	0.169761	1.25041	0.211148	0.999858
Cebpb	100.905	0.231842	0.185457	1.25011	0.211258	0.999858
Aldh3a2	48.7502	0.272616	0.218094	1.24999	0.211303	0.999858
Steap2	61.4624	-0.225824	0.180669	-1.24993	0.211325	0.999858
Cnot7	45.7024	0.255067	0.204068	1.24991	0.211332	0.999858
Ugt1a9	46.8605	0.281507	0.225245	1.24978	0.211379	0.999858
Rps12	503.398	-0.249305	0.199501	-1.24964	0.211432	0.999858
Sdcbp	73.3339	-0.210921	0.168958	-1.24836	0.211898	0.999858
Gm32611	42.7114	0.298526	0.2393	1.24749	0.212217	0.999858
Pak1ip1	43.9968	0.273527	0.219381	1.24681	0.212467	0.999858
Bst1	44.0262	0.278808	0.22366	1.24657	0.212555	0.999858
Naa60	96.3153	-0.210873	0.169277	-1.24573	0.212863	0.999858
Rnf215	50.2821	0.243205	0.195285	1.24538	0.212991	0.999858
Slc38a7	63.8188	-0.220764	0.177436	-1.24419	0.213429	0.999858
Pomgnt1	47.399	-0.24504	0.19714	-1.24297	0.213878	0.999858
Itch	69.2752	-0.208834	0.168056	-1.24264	0.213999	0.999858
Rbfox2	45.4442	0.250965	0.201986	1.24249	0.214056	0.999858
Erlec1	68.4322	-0.217817	0.175332	-1.24232	0.21412	0.999858
Ctcf	46.186	0.255711	0.206015	1.24122	0.214523	0.999858
Arpc5	121.128	0.225763	0.181899	1.24114	0.214554	0.999858
Renbp	45.3875	0.268216	0.216108	1.24112	0.214563	0.999858
Rad50	49.673	0.241892	0.194952	1.24078	0.214687	0.999858
Ngdn	52.5838	-0.251268	0.202515	-1.24074	0.214703	0.999858
Clptm1l	94.8871	0.192395	0.155109	1.24039	0.214833	0.999858
Tmem147	112.072	-0.197431	0.159216	-1.24002	0.214967	0.999858
Arih1	88.7678	-0.195854	0.157956	-1.23992	0.215004	0.999858
Map2k4	70.4658	0.208981	0.168696	1.23881	0.215417	0.999858
Nudt13	50.6544	-0.238897	0.19289	-1.23852	0.215525	0.999858
Pcbp3	54.7356	-0.256499	0.207126	-1.23837	0.215579	0.999858
Ikbkb	53.6233	0.238682	0.192754	1.23827	0.215616	0.999858
Emc2	85.3497	-0.20458	0.165268	-1.23787	0.215765	0.999858
Scoc	56.2493	-0.227338	0.18377	-1.23708	0.216057	0.999858
Pum1	52.2479	-0.254723	0.205908	-1.23707	0.216061	0.999858
Csnk1d	71.3323	-0.209554	0.169428	-1.23683	0.216149	0.999858
Mgll	147.005	-0.247894	0.200471	-1.23655	0.216252	0.999858
Fgfr1op2	64.511	0.214344	0.173438	1.23585	0.216513	0.999858
Ryr2	43.9775	-0.308854	0.249922	-1.2358	0.216532	0.999858
Serpinb6a	65.3856	-0.239209	0.19368	-1.23508	0.216802	0.999858
Tef	70.7357	-0.245966	0.199228	-1.2346	0.21698	0.999858
Cmas	57.361	-0.226589	0.183634	-1.23391	0.217236	0.999858
H3f3b	341.75	-0.274128	0.222184	-1.23379	0.21728	0.999858
Ephb4	74.4514	-0.213726	0.173291	-1.23333	0.217452	0.999858
Cerk	46.4947	0.253354	0.205458	1.23312	0.217531	0.999858
Nostrin	74.7983	-0.208912	0.169419	-1.23311	0.217536	0.999858
Fzr1	60.1054	-0.227866	0.184796	-1.23307	0.217551	0.999858
Col4a4	39.2469	0.28853	0.234007	1.233	0.217577	0.999858
D2hgdh	55.5394	-0.234679	0.190359	-1.23282	0.217641	0.999858
Nr2c2ap	48.9664	0.240202	0.194903	1.23242	0.217791	0.999858
Ppox	60.3756	-0.218593	0.177392	-1.23226	0.217852	0.999858
Glul	120.22	-0.281806	0.228724	-1.23208	0.217919	0.999858
Mindy1	111.378	-0.221433	0.179742	-1.23195	0.217968	0.999858
Rit1	46.7067	-0.254978	0.206996	-1.2318	0.218023	0.999858
Cnot1	69.0659	-0.227031	0.184426	-1.23102	0.218317	0.999858
Tpt1	1066.24	-0.300813	0.244385	-1.23089	0.218362	0.999858
Atp9a	43.969	0.278237	0.226125	1.23046	0.218526	0.999858
Qrsl1	52.248	0.234699	0.190852	1.22974	0.218794	0.999858
Sbf1	73.2681	-0.229772	0.187026	-1.22855	0.219239	0.999858
Abcc6	145.551	-0.216989	0.176679	-1.22815	0.21939	0.999858
Tnks1bp1	53.3282	-0.236098	0.192274	-1.22792	0.219477	0.999858
Pkd1	49.4574	0.241241	0.196545	1.22741	0.219669	0.999858
Cdk18	73.1425	-0.20835	0.169772	-1.22723	0.219734	0.999858
Nfix	136.302	-0.222611	0.181435	-1.22695	0.219843	0.999858
Vmn1r14	42.8303	0.265631	0.216546	1.22667	0.219946	0.999858
Rnf121	64.7024	-0.222287	0.181221	-1.22661	0.21997	0.999858
Thtpa	55.635	-0.235526	0.192027	-1.22653	0.22	0.999858
Fam167b	42.2478	0.272257	0.222058	1.22606	0.220174	0.999858
Acad12	51.0839	0.234289	0.191124	1.22584	0.220257	0.999858
Tbl3	44.4416	0.254361	0.207604	1.22522	0.220492	0.999858
Phactr4	78.6013	-0.199429	0.162828	-1.22479	0.220656	0.999858
Fasn	569.279	-0.878467	0.717247	-1.22478	0.220659	0.999858
Kpna2	61.8302	-0.221545	0.18098	-1.22414	0.2209	0.999858
4933411K16Rik	70.4302	-0.207285	0.169359	-1.22394	0.220975	0.999858
Anks4b	78.997	-0.226067	0.18489	-1.22271	0.221439	0.999858
Nlrc5	50.2767	-0.235828	0.192882	-1.22266	0.221459	0.999858
Blvrb	86.5974	0.21022	0.172	1.22221	0.221626	0.999858
Ppp1r13b	52.6108	-0.242656	0.198621	-1.22171	0.221819	0.999858
6330403K07Rik	43.3901	0.26332	0.215567	1.22152	0.221889	0.999858
Ogdh	140.194	-0.23608	0.193323	-1.22117	0.222021	0.999858
Cep152	43.3827	0.26305	0.215534	1.22046	0.222292	0.999858
Polr3k	52.3425	-0.239439	0.196248	-1.22008	0.222434	0.999858
Hnrnpr	44.6524	0.254272	0.208485	1.21962	0.22261	0.999858
Per2	104.136	-0.207216	0.169946	-1.2193	0.222731	0.999858
Ndufb8	152.719	-0.240979	0.197803	-1.21828	0.223117	0.999858
Brap	110.094	-0.214663	0.176216	-1.21818	0.223155	0.999858
Pwwp3a	56.6133	0.237365	0.194894	1.21792	0.223254	0.999858
R3hdm2	121.774	-0.192836	0.158438	-1.21711	0.223562	0.999858
Nploc4	95.6385	0.209611	0.172224	1.21708	0.223573	0.999858
Hpx	3682.18	0.511621	0.42042	1.21693	0.223631	0.999858
Ccdc124	70.8656	0.205422	0.16894	1.21595	0.224006	0.999858
Agpat4	39.8791	0.269687	0.221897	1.21537	0.224226	0.999858
Aprt	68.4863	0.219235	0.180413	1.21518	0.224297	0.999858
Pecr	350.286	-0.286493	0.235813	-1.21492	0.224397	0.999858
Rfpl4	50.4468	0.255151	0.210194	1.21388	0.224794	0.999858
Lamtor5	75.6349	-0.213223	0.175657	-1.21386	0.224802	0.999858
Pafah1b1	56.5195	-0.23388	0.192836	-1.21284	0.225189	0.999858
Timm10b	64.3634	0.213795	0.176394	1.21203	0.225501	0.999858
Rala	73.4834	0.206029	0.170153	1.21085	0.225954	0.999858
Psd2	48.5227	0.23829	0.196834	1.21061	0.226043	0.999858
Tmem143	41.3588	0.26066	0.215541	1.20933	0.226538	0.999858
Septin4	61.6767	-0.242549	0.200627	-1.20895	0.226681	0.999858
Slc30a10	64.9666	-0.209813	0.17363	-1.20839	0.226898	0.999858
Stam	59.3216	-0.225494	0.186729	-1.2076	0.2272	0.999858
Akr1e1	83.314	-0.19758	0.163626	-1.20751	0.227237	0.999858
Ppp6c	53.9016	-0.232161	0.192389	-1.20673	0.227536	0.999858
Dyrk1a	61.8474	-0.214682	0.177987	-1.20616	0.227754	0.999858
Slc46a3	78.7529	0.211838	0.175652	1.20601	0.227812	0.999858
Fcsk	46.2816	0.260892	0.216367	1.20579	0.2279	0.999858
Frmd4b	107.139	-0.20356	0.168823	-1.20576	0.22791	0.999858
Cdk7	56.1607	0.224873	0.186499	1.20576	0.227912	0.999858
Enthd1	62.4875	0.231658	0.192141	1.20567	0.227945	0.999858
Lpcat3	107.179	-0.23101	0.191623	-1.20555	0.227992	0.999858
Crem	55.3556	0.220773	0.183149	1.20543	0.228038	0.999858
H2bc11	177.518	0.206483	0.171558	1.20357	0.228755	0.999858
Kpnb1	65.2154	0.223797	0.185955	1.2035	0.228782	0.999858
Slc22a21	54.5331	0.230191	0.191479	1.20217	0.229296	0.999858
Pcnx	47.228	0.243854	0.202901	1.20184	0.229426	0.999858
Cebpa	422.49	-0.32958	0.274292	-1.20157	0.229532	0.999858
S100pbp	44.9777	0.249478	0.207647	1.20145	0.229576	0.999858
Rbm3	92.6566	-0.205723	0.171313	-1.20086	0.229806	0.999858
Pxdc1	117.02	-0.204909	0.170701	-1.2004	0.229986	0.999858
Wdr48	51.7748	0.238011	0.198304	1.20023	0.230048	0.999858
Ube2r2	51.5676	0.228629	0.190523	1.20001	0.230136	0.999858
Ewsr1	63.2379	-0.211394	0.176208	-1.19968	0.230262	0.999858
Zfp995	50.7362	-0.233941	0.195011	-1.19963	0.230283	0.999858
Nfe2l2	116.059	-0.203585	0.169731	-1.19946	0.230351	0.999858
Snapin	44.6446	-0.249018	0.20767	-1.19911	0.230486	0.999858
Prr14	92.1876	-0.203032	0.16944	-1.19825	0.230819	0.999858
Prpsap2	53.3216	0.227998	0.190325	1.19794	0.230942	0.999858
Phykpl	60.5287	0.215471	0.179877	1.19788	0.230964	0.999858
Rsbn1	54.8943	0.227986	0.190373	1.19758	0.231081	0.999858
Itsn1	54.3305	-0.236625	0.197586	-1.19758	0.231081	0.999858
Slc20a1	69.1556	-0.238753	0.199385	-1.19745	0.231132	0.999858
Pclo	46.9076	-0.25023	0.209048	-1.197	0.231306	0.999858
Rdx	116.98	-0.245347	0.205065	-1.19643	0.231527	0.999858
Rab17	49.4768	0.24149	0.201939	1.19585	0.231753	0.999858
Polr2d	46.2899	0.244211	0.204219	1.19583	0.231764	0.999858
Fzd4	55.0963	-0.235158	0.19665	-1.19582	0.231766	0.999858
Sult1a1	541.232	-0.292863	0.244971	-1.1955	0.231891	0.999858
Mmd2	57.9601	-0.241959	0.202442	-1.1952	0.232009	0.999858
Dnlz	70.2304	0.206473	0.172769	1.19508	0.232055	0.999858
Psmc3	97.243	-0.19103	0.159911	-1.1946	0.232243	0.999858
C130074G19Rik	75.173	0.213726	0.178947	1.19436	0.232338	0.999858
Chd1	47.5465	0.237212	0.198788	1.19329	0.232756	0.999858
Setdb1	52.8213	0.224661	0.188289	1.19318	0.232801	0.999858
Serpinb3d	45.1306	-0.265531	0.222554	-1.19311	0.232827	0.999858
Bmp6	49.8895	0.247139	0.207186	1.19284	0.232933	0.999858
Srsf5	389.953	-0.246988	0.207171	-1.19219	0.233186	0.999858
Mpv17l2	62.0223	-0.219193	0.183862	-1.19216	0.233197	0.999858
Slc3a1	192.831	0.312614	0.262258	1.19201	0.233258	0.999858
Efnb1	56.9006	-0.241716	0.202787	-1.19197	0.233274	0.999858
Myo18a	62.9068	0.220126	0.184687	1.19188	0.233306	0.999858
Chkb	97.4656	-0.196228	0.164659	-1.19173	0.233369	0.999858
Gss	72.7389	0.229106	0.192481	1.19028	0.233938	0.999858
Dnajc7	75.595	0.197134	0.165622	1.19027	0.233942	0.999858
Rbbp6	57.866	-0.215528	0.181143	-1.18983	0.234115	0.999858
Wwtr1	42.5362	0.262668	0.220766	1.1898	0.234126	0.999858
Orm1	960.918	0.449063	0.377595	1.18927	0.234332	0.999858
Psmd1	74.0573	0.199797	0.168124	1.18839	0.234679	0.999858
Prl3a1	38.7717	0.272504	0.229377	1.18802	0.234826	0.999858
Mt2	326.335	1.13402	0.954739	1.18778	0.23492	0.999858
Abhd17c	79.1644	0.195026	0.164294	1.18705	0.235207	0.999858
Prkd3	113.616	-0.187021	0.157648	-1.18632	0.235496	0.999858
Trappc2l	50.7963	0.237809	0.200565	1.1857	0.235742	0.999858
Depdc7	76.9199	-0.205123	0.173032	-1.18546	0.235835	0.999858
Numa1	73.5694	-0.197292	0.166469	-1.18516	0.235954	0.999858
H2az2	66.9787	-0.210663	0.177762	-1.18508	0.235985	0.999858
Ppp3cb	69.1018	-0.201894	0.170482	-1.18425	0.236313	0.999858
Ccdc60	41.1589	0.260572	0.220088	1.18394	0.236435	0.999858
Mau2	59.041	-0.213852	0.180652	-1.18378	0.2365	0.999858
Rapgef3	50.9697	0.243658	0.205865	1.18358	0.236578	0.999858
Ddx56	59.3933	0.219045	0.1852	1.18275	0.23691	0.999858
Fdxr	59.2526	-0.225898	0.191041	-1.18246	0.237024	0.999858
Zkscan1	81.0494	-0.207091	0.175251	-1.18169	0.23733	0.999858
Atp11a	50.1577	0.263501	0.2231	1.18109	0.237568	0.999858
Ccnh	67.2318	-0.213715	0.180984	-1.18085	0.237662	0.999858
Rabl2	49.6173	-0.245098	0.207749	-1.17978	0.238087	0.999858
Selenoi	58.4894	-0.215636	0.182796	-1.17965	0.238138	0.999858
Oplah	99.2601	-0.203683	0.172702	-1.17939	0.238242	0.999858
Calu	98.4411	0.204949	0.173847	1.17891	0.238436	0.999858
Taf1d	51.409	-0.23254	0.197261	-1.17884	0.238461	0.999858
Letm1	71.2591	-0.211694	0.179599	-1.17871	0.238516	0.999858
Slc2a2	281.058	-0.338853	0.287508	-1.17859	0.238562	0.999858
Stra6l	148.753	0.227471	0.19302	1.17849	0.238603	0.999858
Myo6	57.7887	-0.210907	0.178973	-1.17843	0.238627	0.999858
Pmpca	56.5953	-0.219849	0.186613	-1.17811	0.238755	0.999858
Mrpl42	83.6508	-0.188423	0.160089	-1.17699	0.2392	0.999858
Cables2	55.7974	-0.22412	0.190805	-1.1746	0.240153	0.999858
Strn	51.2632	-0.227673	0.193833	-1.17458	0.240161	0.999858
Cers4	49.9673	0.234573	0.19974	1.17439	0.240238	0.999858
Crls1	80.7897	-0.210598	0.179392	-1.17395	0.240413	0.999858
Cyp4f13	78.0902	-0.197441	0.168189	-1.17392	0.240426	0.999858
Dlst	136.875	0.220608	0.187954	1.17374	0.240501	0.999858
1700013F07Rik	43.111	0.255687	0.217846	1.1737	0.240514	0.999858
Casd1	69.4389	0.200887	0.171536	1.1711	0.241558	0.999858
Slco2a1	79.232	-0.190625	0.162874	-1.17038	0.241847	0.999858
Necap1	66.0459	-0.203902	0.174329	-1.16964	0.242146	0.999858
Gramd3	84.6802	-0.187619	0.160425	-1.16952	0.242196	0.999858
Hmbs	73.228	-0.195971	0.16759	-1.16935	0.242262	0.999858
Gm31714	59.3005	-0.236443	0.202257	-1.16902	0.242394	0.999858
Zfp955a	52.5125	-0.2369	0.202667	-1.16891	0.242438	0.999858
Zpr1	119.94	-0.24186	0.206998	-1.16842	0.242638	0.999858
Cnot8	68.9659	0.198266	0.169718	1.16821	0.242722	0.999858
Shb	105.916	-0.215156	0.184305	-1.16739	0.243054	0.999858
Mrpl13	75.5864	0.190017	0.162941	1.16617	0.243545	0.999858
Cys1	61.622	-0.204577	0.175492	-1.16574	0.243721	0.999858
Eml2	53.0231	-0.224712	0.19281	-1.16546	0.243834	0.999858
Ifi30	53.3732	0.253485	0.21751	1.16539	0.24386	0.999858
Snx7	46.4598	0.243288	0.208935	1.16442	0.244255	0.999858
Gnb1	98.6887	0.183639	0.157731	1.16425	0.244321	0.999858
Tpm4	57.0223	-0.22056	0.189486	-1.16399	0.244427	0.999858
Ago1	53.7819	0.218135	0.187416	1.16391	0.244462	0.999858
Cers5	48.3431	-0.253527	0.217862	-1.1637	0.244545	0.999858
Irak2	45.2604	0.239325	0.205705	1.16344	0.244653	0.999858
Map4k3	71.3182	-0.193191	0.166213	-1.16231	0.245109	0.999858
9930111J21Rik1	57.8145	-0.221395	0.190521	-1.16205	0.245216	0.999858
Nrp1	52.3053	0.222662	0.191613	1.16204	0.245219	0.999858
Wipi1	47.2877	0.23103	0.198955	1.16122	0.245553	0.999858
Pdcd2l	51.771	0.239741	0.206543	1.16073	0.245751	0.999858
Faim	54.3359	-0.230095	0.198256	-1.1606	0.245806	0.999858
Rnf144a	51.2167	0.256327	0.220928	1.16023	0.245956	0.999858
Inmt	242.971	-0.656914	0.566355	-1.1599	0.246091	0.999858
Cdk6	50.9493	0.221118	0.190658	1.15976	0.246147	0.999858
Tmem200c	57.957	0.219019	0.188887	1.15952	0.246244	0.999858
Rasl10b	44.1913	0.248196	0.214124	1.15912	0.246406	0.999858
Lats2	54.9895	-0.22901	0.198185	-1.15554	0.247871	0.999858
Sympk	56.7214	0.221876	0.192021	1.15548	0.247896	0.999858
Daglb	59.3723	0.216299	0.1872	1.15544	0.247911	0.999858
Percc1	44.9501	0.248579	0.215338	1.15436	0.248351	0.999858
Il15ra	59.2393	-0.214303	0.186116	-1.15144	0.24955	0.999858
Phkb	54.1855	0.223641	0.194318	1.1509	0.249774	0.999858
Ppp1r3b	172.663	-0.268807	0.233657	-1.15043	0.249965	0.999858
Gm52523	1142.16	-0.280994	0.244303	-1.15019	0.250067	0.999858
Chrnb4	48.0615	0.233825	0.203619	1.14835	0.250825	0.999858
4930578L24Rik	45.0738	0.243213	0.212012	1.14717	0.251313	0.999858
Pcnt	44.2796	0.23663	0.206481	1.14601	0.251789	0.999858
Cap1	84.7093	0.189579	0.165449	1.14585	0.251859	0.999858
Dcaf17	51.6131	-0.221291	0.193254	-1.14508	0.252176	0.999858
Timd2	98.1635	-0.231592	0.202278	-1.14492	0.252241	0.999858
Rnf168	71.0041	0.192272	0.168099	1.14381	0.252704	0.999858
Eif3f	163.254	-0.223342	0.195398	-1.14301	0.253034	0.999858
Akt1s1	83.0819	-0.208577	0.182568	-1.14246	0.253263	0.999858
Spata2l	70.1056	-0.193815	0.169653	-1.14242	0.253279	0.999858
Cpsf1	54.409	-0.214219	0.187595	-1.14193	0.253485	0.999858
Vac14	55.1197	-0.223031	0.195486	-1.14091	0.253908	0.999858
Elovl6	161.712	-0.656279	0.575386	-1.14059	0.254042	0.999858
Cpsf2	52.8808	0.218659	0.19176	1.14027	0.254172	0.999858
Dnaaf9	54.743	0.220634	0.193516	1.14013	0.254232	0.999858
Ephb1	46.5444	-0.241311	0.211706	-1.13984	0.254351	0.999858
Apbb2	43.8704	0.237093	0.208029	1.13971	0.254406	0.999858
Mob1b	71.3669	-0.19677	0.172653	-1.13969	0.254417	0.999858
Cpne3	60.1485	0.202678	0.177856	1.13957	0.254467	0.999858
Mrps18b	68.583	0.19484	0.170985	1.13952	0.254487	0.999858
Srrd	55.2982	-0.209585	0.18393	-1.13948	0.254502	0.999858
Mthfs	114.476	-0.191427	0.167998	-1.13945	0.254514	0.999858
Tor4a	42.7454	0.252376	0.221492	1.13944	0.25452	0.999858
Pglyrp2	151.617	0.25512	0.224064	1.1386	0.254869	0.999858
Rps6kb2	41.5496	0.252941	0.222177	1.13847	0.254926	0.999858
Neurog2	46.5	-0.237137	0.208416	-1.13781	0.255201	0.999858
Zfp804b	42.3791	0.245667	0.216007	1.13731	0.255408	0.999858
Taf5l	42.7322	0.24709	0.217473	1.13619	0.255878	0.999858
Antxr2	51.6945	0.225302	0.198338	1.13595	0.255976	0.999858
Gid4	50.37	-0.227495	0.200286	-1.13585	0.256019	0.999858
Ndufb10	143.454	-0.205057	0.180559	-1.13568	0.256091	0.999858
Piwil4	42.0441	0.242821	0.21385	1.13547	0.256177	0.999858
Mrps7	89.8586	-0.187626	0.165255	-1.13537	0.256219	0.999858
Ginm1	66.5623	0.201891	0.177835	1.13528	0.25626	0.999858
Cdhr4	42.1304	0.246073	0.216783	1.13511	0.256328	0.999858
Gemin5	43.0239	-0.246071	0.216831	-1.13485	0.256439	0.999858
Fbxl3	60.2802	-0.20285	0.178768	-1.13472	0.256494	0.999858
Rpl7a	513.243	-0.238023	0.209785	-1.1346	0.256541	0.999858
Arhgef2	47.6493	0.246974	0.21768	1.13457	0.256554	0.999858
Aspscr1	85.8353	-0.191406	0.168768	-1.13414	0.256737	0.999858
Lats1	73.1874	-0.192127	0.169478	-1.13364	0.256945	0.999858
Erbb3	85.0777	-0.195877	0.172905	-1.13286	0.257273	0.999858
Gm6958	294.438	-0.283194	0.250032	-1.13263	0.25737	0.999858
Gadd45b	36.9193	0.26598	0.234928	1.13218	0.25756	0.999858
Mrpl49	69.7519	-0.199556	0.176267	-1.13212	0.257582	0.999858
Foxa1	43.0945	0.24133	0.213414	1.13081	0.258135	0.999858
Hs3st3b1	72.1677	0.198265	0.175488	1.12979	0.258564	0.999858
Eif3b	123.127	-0.192022	0.170093	-1.12892	0.25893	0.999858
Cdk5	58.915	-0.204634	0.181286	-1.12879	0.258988	0.999858
Cyp7b1	147.759	0.809284	0.717289	1.12825	0.259213	0.999858
Atp11b	71.3831	0.185181	0.164245	1.12746	0.259547	0.999858
Ints12	48.6457	-0.236426	0.209745	-1.12721	0.259655	0.999858
Aig1	47.5179	0.222474	0.197381	1.12713	0.259688	0.999858
Ddx24	51.6552	-0.216485	0.192144	-1.12668	0.259877	0.999858
Sqle	89.1471	0.449983	0.399514	1.12633	0.260028	0.999858
Slc25a20	115.763	-0.202141	0.179471	-1.12632	0.260031	0.999858
Hikeshi	203.934	0.260271	0.231192	1.12578	0.260259	0.999858
Gbe1	164.749	-0.268357	0.238431	-1.12551	0.260371	0.999858
Vkorc1l1	70.3968	-0.189613	0.168539	-1.12504	0.260572	0.999858
Capn7	40.8547	0.248681	0.221042	1.12504	0.260572	0.999858
Ren1	61.5715	0.373927	0.332411	1.12489	0.260634	0.999858
Sidt2	110.343	-0.178498	0.158797	-1.12407	0.260985	0.999858
Mrpl3	47.8751	-0.231515	0.206044	-1.12362	0.261174	0.999858
Thoc1	50.181	-0.223571	0.199034	-1.12328	0.261317	0.999858
Rpp30	48.1721	0.246782	0.219714	1.1232	0.261354	0.999858
Adora1	63.0087	0.20131	0.179237	1.12315	0.261373	0.999858
Fbxo3	109.775	-0.19544	0.174014	-1.12313	0.261383	0.999858
Smurf2	69.9232	0.196201	0.174736	1.12284	0.261504	0.999858
Npc1	106.972	-0.221275	0.197106	-1.12262	0.261598	0.999858
Cplx4	40.8144	0.244369	0.21768	1.12261	0.261605	0.999858
Ugt1a5	48.1108	-0.223441	0.19942	-1.12046	0.262519	0.999858
Eea1	57.7939	0.219678	0.196137	1.12002	0.262704	0.999858
Tex49	40.8564	0.243891	0.217787	1.11986	0.262774	0.999858
Cdc123	72.7761	-0.191568	0.171291	-1.11838	0.263404	0.999858
Hprt	53.1903	0.221826	0.198373	1.11822	0.263472	0.999858
Anapc16	70.695	0.188085	0.168203	1.1182	0.263483	0.999858
Mif	286.006	-0.232287	0.207824	-1.11771	0.263691	0.999858
Coa8	58.8372	-0.204843	0.183431	-1.11673	0.26411	0.999858
Anapc5	56.679	0.207105	0.185627	1.11571	0.264548	0.999858
Aip	49.8573	0.220585	0.197775	1.11533	0.264707	0.999858
Stx18	45.7858	-0.225966	0.202644	-1.11509	0.264811	0.999858
Acaa1b	71.4177	0.209976	0.188434	1.11432	0.265141	0.999858
Mtmr1	55.9942	-0.206116	0.185116	-1.11344	0.265518	0.999858
Idh3a	45.9151	-0.231466	0.207943	-1.11312	0.265657	0.999858
Foxo3	56.1485	-0.208797	0.187626	-1.11284	0.265779	0.999858
Ankrd33b	53.3152	0.227602	0.204542	1.11274	0.265821	0.999858
Slc27a1	42.5044	0.245383	0.22053	1.1127	0.265839	0.999858
Stk16	95.5159	-0.178988	0.160935	-1.11218	0.26606	0.999858
Sytl4	52.1366	-0.252487	0.227138	-1.1116	0.266308	0.999858
Cxcl12	245.655	-0.24607	0.221661	-1.11012	0.266948	0.999858
Ndufb6	141.719	-0.208247	0.187595	-1.11009	0.26696	0.999858
Ggnbp1	47.4891	-0.229266	0.206577	-1.10983	0.267071	0.999858
Smyd2	50.2041	0.216044	0.194665	1.10982	0.267075	0.999858
Ddr1	48.6284	0.220162	0.198504	1.10911	0.267385	0.999858
Mis12	45.6711	-0.230033	0.207421	-1.10902	0.267423	0.999858
Cdk12	61.8915	0.202854	0.182942	1.10885	0.267497	0.999858
Sec22b	86.6268	-0.193697	0.174704	-1.10872	0.267553	0.999858
Ubp1	41.9539	0.233644	0.210924	1.10771	0.267986	0.999858
Elmod3	70.5983	-0.192687	0.174017	-1.10728	0.268171	0.999858
Gas2l1	49.1088	-0.222987	0.201402	-1.10717	0.268219	0.999858
Mroh1	55.3506	0.208789	0.188615	1.10696	0.268312	0.999858
Ric8a	52.2727	-0.225985	0.204174	-1.10683	0.268368	0.999858
Rbm15	50.6533	0.220829	0.19956	1.10658	0.268476	0.999858
Slc10a5	69.7394	-0.194496	0.175856	-1.10599	0.268729	0.999858
Dtd1	48.3438	0.218962	0.197985	1.10595	0.268746	0.999858
Mrs2	46.9083	0.235777	0.213223	1.10577	0.268825	0.999858
Fpgs	112.597	0.210165	0.190261	1.10462	0.269326	0.999858
Pate10	55.7513	0.211394	0.191453	1.10416	0.269525	0.999858
Eef1d	116.67	-0.183391	0.16614	-1.10384	0.269664	0.999858
Fubp1	59.8491	-0.200191	0.181422	-1.10345	0.269831	0.999858
Rab4a	75.5602	-0.180261	0.163391	-1.10325	0.269918	0.999858
Abca8b	53.461	0.240862	0.218359	1.10306	0.270003	0.999858
Tsn	51.3275	0.216166	0.195973	1.10304	0.27001	0.999858
Tifa	47.726	0.233009	0.211332	1.10258	0.270211	0.999858
Phf20l1	57.3524	0.20247	0.183669	1.10237	0.270303	0.999858
Cds2	91.3586	-0.17889	0.162293	-1.10227	0.270345	0.999858
Polr2l	67.456	0.201204	0.182603	1.10187	0.270519	0.999858
Parpbp	48.1108	0.226329	0.205525	1.10122	0.270799	0.999858
Btg2	58.3053	0.215546	0.195779	1.10097	0.270912	0.999858
Mtmr9	52.5666	-0.212248	0.192846	-1.10061	0.271068	0.999858
Macf1	60.6784	-0.193072	0.175466	-1.10034	0.271184	0.999858
Lgr4	64.8223	-0.190742	0.173417	-1.09991	0.271373	0.999858
Ilrun	101.516	0.236358	0.215163	1.09851	0.271983	0.999858
Exoc3l2	45.3845	-0.241611	0.219986	-1.0983	0.272072	0.999858
Ccpg1	90.8667	0.179886	0.163805	1.09817	0.272128	0.999858
Vegfa	107.16	-0.204182	0.186053	-1.09743	0.272451	0.999858
Kdm7a	62.6612	0.190068	0.173219	1.09727	0.272522	0.999858
Epha4	42.6627	0.242508	0.221023	1.09721	0.27255	0.999858
Dnajc12	57.7644	0.244165	0.222606	1.09685	0.272707	0.999858
Zfp341	51.4194	0.216658	0.197572	1.0966	0.272815	0.999858
F5	105.221	0.191323	0.174471	1.09659	0.272821	0.999858
Pwwp2a	48.2764	0.237485	0.216832	1.09525	0.273407	0.999858
Eprs	107.374	0.195463	0.178685	1.0939	0.274	0.999858
Phlda1	77.003	0.362834	0.33182	1.09346	0.27419	0.999858
Pltp	78.5147	-0.183382	0.167758	-1.09313	0.274336	0.999858
Ciz1	59.9976	-0.201249	0.184162	-1.09278	0.274489	0.999858
Syne2	51.8323	0.244212	0.223527	1.09254	0.274597	0.999858
Coa3	54.7901	0.216991	0.198826	1.09136	0.275115	0.999858
Slc25a33	48.041	0.218806	0.200497	1.09132	0.275131	0.999858
Ces1d	198.795	-0.334021	0.306194	-1.09088	0.275325	0.999858
Pop5	62.3591	0.201477	0.184865	1.08986	0.275776	0.999858
Chmp1b	76.1952	-0.183421	0.168324	-1.08969	0.275848	0.999858
Rnf19a	62.4728	0.208765	0.19175	1.08874	0.276268	0.999858
Mapk9	49.1613	-0.223142	0.204971	-1.08865	0.276308	0.999858
Slc27a4	46.909	0.217069	0.19946	1.08828	0.27647	0.999858
Fam3c	65.3971	0.194304	0.178646	1.08765	0.27675	0.999858
Smagp	47.3285	0.220134	0.202541	1.08686	0.277099	0.999858
Svip	42.6504	0.232564	0.214004	1.08673	0.277157	0.999858
Insig1	241.288	-0.355141	0.326851	-1.08655	0.277236	0.999858
Yipf2	61.6704	0.194261	0.17881	1.08641	0.277297	0.999858
Ppp4r3a	92.7926	0.177871	0.163793	1.08595	0.277501	0.999858
Dnase2b	66.118	0.191207	0.176186	1.08526	0.277808	0.999858
Dnpep	68.7077	0.197497	0.18204	1.08491	0.277962	0.999858
Hnrnpa3	214.128	-0.196265	0.18097	-1.08452	0.278136	0.999858
Rhoj	44.8558	0.221147	0.203962	1.08426	0.27825	0.999858
Ppp3r1	77.4563	-0.178411	0.164581	-1.08403	0.278352	0.999858
Gkap1	42.716	-0.237354	0.219015	-1.08374	0.278482	0.999858
Ruvbl2	52.1821	0.203494	0.187898	1.08301	0.278806	0.999858
Lars	43.4057	0.225811	0.20854	1.08281	0.278891	0.999858
Cyp8b1	171.308	0.258872	0.239408	1.0813	0.279564	0.999858
Osbpl2	67.006	-0.190333	0.176077	-1.08097	0.279711	0.999858
6030458C11Rik	53.8592	0.202995	0.1878	1.08091	0.279738	0.999858
Prpf4b	65.5161	0.184922	0.171086	1.08088	0.279753	0.999858
Prkaa1	54.3426	-0.212994	0.197298	-1.07956	0.28034	0.999858
Ide	68.796	-0.197462	0.182955	-1.07929	0.280459	0.999858
Klf9	129.083	0.187697	0.173936	1.07912	0.280535	0.999858
Pank3	66.8146	-0.189295	0.175469	-1.07879	0.28068	0.999858
Stag1	75.8525	0.185668	0.17212	1.07871	0.280716	0.999858
Mgat3	42.5303	0.229354	0.212792	1.07783	0.28111	0.999858
Dcp2	52.1008	0.205117	0.190368	1.07748	0.281266	0.999858
Rpgr	40.6084	0.240319	0.223071	1.07732	0.281337	0.999858
Tasor	51.0796	-0.217996	0.202462	-1.07673	0.281603	0.999858
Slc17a3	82.4041	-0.178745	0.166065	-1.07636	0.281767	0.999858
Actn1	59.6964	0.19283	0.179171	1.07624	0.281822	0.999858
Crb3	56.259	0.205049	0.190558	1.07604	0.281909	0.999858
Pdlim4	46.6779	-0.249879	0.232256	-1.07588	0.281981	0.999858
Tbrg4	49.671	-0.214577	0.199493	-1.07561	0.2821	0.999858
Rabep1	81.7752	-0.176254	0.163874	-1.07555	0.282131	0.999858
Klhl2	53.0516	0.205127	0.190826	1.07494	0.282401	0.999858
Ceacam11	44.7839	0.22606	0.210317	1.07485	0.282441	0.999858
B3gat3	69.2793	0.187919	0.174878	1.07457	0.282566	0.999858
Nipbl	59.4232	-0.203211	0.189127	-1.07447	0.282612	0.999858
Zfand5	56.2041	0.199835	0.186038	1.07416	0.282752	0.999858
Fchsd2	79.2888	-0.17383	0.16186	-1.07395	0.282843	0.999858
Prr5l	51.0479	0.229219	0.213442	1.07392	0.282859	0.999858
Wdr59	45.6894	0.244856	0.228105	1.07344	0.283075	0.999858
Arap1	72.5257	0.18251	0.170135	1.07274	0.283389	0.999858
Atox1	165.259	0.229864	0.214447	1.07189	0.28377	0.999858
Hint3	64.4274	-0.185287	0.172907	-1.0716	0.283898	0.999858
Cars	73.4663	-0.180252	0.168226	-1.07149	0.283948	0.999858
Abcc12	45.1222	-0.23173	0.216281	-1.07143	0.283977	0.999858
Cog6	45.8639	0.218767	0.204203	1.07132	0.284024	0.999858
Plekhg6	57.9023	-0.19746	0.18447	-1.07042	0.28443	0.999858
Rbbp5	63.023	0.188256	0.175891	1.0703	0.284485	0.999858
Snx15	49.7471	-0.256211	0.239513	-1.06971	0.284748	0.999858
Fam98c	42.629	-0.240515	0.224876	-1.06955	0.284824	0.999858
Kmt5b	46.7419	0.213363	0.199548	1.06923	0.284965	0.999858
Tcf19	45.9712	0.234081	0.219056	1.06859	0.285255	0.999858
Vmn1r216	39.8492	0.25098	0.234993	1.06803	0.285505	0.999858
Mfsd12	50.303	-0.218142	0.20426	-1.06796	0.285537	0.999858
Angptl6	57.4798	-0.203682	0.190747	-1.06782	0.285604	0.999858
Gstm4	38.6348	-0.243852	0.228498	-1.06719	0.285884	0.999858
Ldhd	89.557	0.203662	0.190863	1.06706	0.285947	0.999858
Ip6k2	109.692	0.192683	0.180648	1.06662	0.286142	0.999858
Actr8	47.5917	0.213335	0.200053	1.06639	0.286246	0.999858
Rras2	55.3616	-0.199435	0.187032	-1.06631	0.286282	0.999858
Tmem106a	57.3837	-0.216449	0.203071	-1.06588	0.286477	0.999858
Sf3b3	58.3212	0.197286	0.18514	1.0656	0.286603	0.999858
Limk2	41.921	0.242001	0.227121	1.06552	0.286641	0.999858
Jmjd1c	85.2023	-0.183823	0.17253	-1.06546	0.286669	0.999858
Cstb	86.2249	0.170003	0.159663	1.06477	0.286982	0.999858
Pa2g4	66.5669	-0.18353	0.172499	-1.06395	0.287351	0.999858
Tpmt	59.074	0.197186	0.185344	1.0639	0.287376	0.999858
Sem1	175.283	0.192701	0.181279	1.06301	0.287779	0.999858
Tmem139	39.0005	0.252459	0.237519	1.0629	0.287828	0.999858
Tnrc18	52.4613	0.210641	0.198234	1.06259	0.28797	0.999858
Trappc6a	47.1153	0.217047	0.204288	1.06245	0.28803	0.999858
Pcnx4	48.1661	0.209705	0.197384	1.06242	0.288044	0.999858
Cpne1	63.5731	-0.196003	0.184561	-1.06199	0.288239	0.999858
Acly	458.119	-0.39137	0.369318	-1.05971	0.289276	0.999858
Fam50a	56.8336	-0.192228	0.181413	-1.05962	0.289319	0.999858
Col5a2	48.5636	0.232725	0.219746	1.05906	0.28957	0.999858
Bbln	54.3558	0.202687	0.191398	1.05898	0.289609	0.999858
Lrrc59	54.622	-0.211107	0.199366	-1.05889	0.28965	0.999858
Mfhas1	60.2484	0.188917	0.178436	1.05874	0.289718	0.999858
Gdap2	48.7454	-0.20496	0.19362	-1.05857	0.289796	0.999858
4930544G11Rik	57.587	-0.205945	0.194559	-1.05852	0.289818	0.999858
Ephx2	752.224	-0.306087	0.289385	-1.05772	0.290185	0.999858
Bicral	51.299	-0.203649	0.192588	-1.05743	0.290313	0.999858
Spr	156.043	-0.223619	0.211579	-1.05691	0.290553	0.999858
Socs6	65.0338	-0.19408	0.183631	-1.05691	0.290555	0.999858
Dppa3	46.8339	-0.234162	0.221598	-1.0567	0.290648	0.999858
Asl	712.249	-0.292329	0.276701	-1.05648	0.29075	0.999858
Coq3	48.4175	0.212471	0.20125	1.05575	0.291081	0.999858
Rpl14	163.14	-0.194462	0.184269	-1.05532	0.291281	0.999858
Naa38	90.957	-0.18498	0.175464	-1.05423	0.291776	0.999858
Atxn2l	76.7887	-0.173337	0.164435	-1.05413	0.291821	0.999858
Caprin1	129.615	0.18866	0.178973	1.05412	0.291826	0.999858
Pdf	54.0189	0.202419	0.192049	1.054	0.291883	0.999858
Clk1	104.164	-0.164668	0.156238	-1.05396	0.291903	0.999858
Tent5a	50.314	0.214481	0.203534	1.05378	0.291983	0.999858
Wdhd1	56.4263	-0.202691	0.192416	-1.0534	0.292159	0.999858
Olfr360	48.8515	-0.238336	0.226365	-1.05288	0.292394	0.999858
Jmy	55.6779	-0.191662	0.182067	-1.0527	0.29248	0.999858
Nlrp4e	53.955	-0.21808	0.20718	-1.05261	0.292518	0.999858
Ahdc1	46.6312	0.217284	0.206565	1.05189	0.29285	0.999858
Thrsp	438.293	-0.627086	0.596197	-1.05181	0.292887	0.999858
Atg2a	58.8823	0.194819	0.185284	1.05146	0.293047	0.999858
Dock1	61.3293	-0.186897	0.177849	-1.05088	0.293316	0.999858
Pdcl	42.6605	0.219213	0.208637	1.05069	0.2934	0.999858
Eaf1	51.3932	-0.214455	0.204144	-1.05051	0.293486	0.999858
Mtss1	237.848	-0.208826	0.198787	-1.0505	0.293487	0.999858
Parp3	51.2168	0.212037	0.201851	1.05046	0.293506	0.999858
Cd81	150.246	0.223125	0.212428	1.05035	0.293555	0.999858
Echdc1	91.3162	0.208962	0.198961	1.05026	0.293597	0.999858
Ppp1r21	62.2898	-0.184157	0.175356	-1.05019	0.293632	0.999858
Ptprk	100.564	0.183741	0.174992	1.05	0.293718	0.999858
Fam160b1	60.7915	-0.185375	0.176625	-1.04954	0.293928	0.999858
Nrn1	203.093	0.210378	0.20047	1.04943	0.293982	0.999858
Trim24	47.2853	0.212631	0.202677	1.04911	0.294128	0.999858
Fgd6	82.1144	-0.178814	0.170498	-1.04877	0.294282	0.999858
Lcp1	83.2625	-0.167423	0.159656	-1.04865	0.294341	0.999858
Rhbdl1	44.5717	0.215723	0.205716	1.04864	0.294343	0.999858
C4a	136.108	0.549834	0.524559	1.04818	0.294554	0.999858
Stt3b	124.22	-0.190976	0.182226	-1.04802	0.294632	0.999858
Rock2	49.6668	-0.234989	0.224229	-1.04799	0.294645	0.999858
Scyl1	65.5148	-0.186194	0.177717	-1.0477	0.294777	0.999858
Rpl35a	688.589	-0.222009	0.211978	-1.04732	0.294952	0.999858
Ucn	63.3885	-0.189043	0.180502	-1.04731	0.294955	0.999858
Poldip3	57.9263	0.191371	0.182731	1.04728	0.294969	0.999858
Scamp5	50.5392	0.209748	0.200376	1.04677	0.295205	0.999858
Rprd1b	56.4261	0.192933	0.184334	1.04665	0.295261	0.999858
Rnf6	54.3744	0.20042	0.191536	1.04639	0.295382	0.999858
Tpbgl	55.8642	0.211699	0.202347	1.04622	0.29546	0.999858
Ccnd1	67.2571	0.216716	0.207152	1.04617	0.295484	0.999858
Cdsn	43.3802	0.231873	0.221856	1.04515	0.295954	0.999858
Ptk2b	55.3894	-0.194654	0.186251	-1.04512	0.295968	0.999858
Phldb2	62.0974	-0.183478	0.175633	-1.04467	0.296177	0.999858
Lsm6	63.3825	0.189663	0.181653	1.04409	0.296442	0.999858
Mup13	16425	0.907941	0.869603	1.04409	0.296445	0.999858
Rap1b	82.831	0.17241	0.165225	1.04349	0.296724	0.999858
Slc39a4	54.0269	0.197993	0.18979	1.04322	0.296846	0.999858
Kti12	44.1337	-0.215673	0.206973	-1.04204	0.297395	0.999858
Pmvk	61.3077	0.20104	0.192957	1.04189	0.297464	0.999858
Serpina3g	72.8523	-0.181737	0.174441	-1.04183	0.297493	0.999858
Slc2a9	67.012	-0.181732	0.174451	-1.04173	0.297535	0.999858
Lmo4	62.9058	-0.184842	0.177811	-1.03954	0.298553	0.999858
Ints3	62.9136	-0.183989	0.177	-1.03948	0.298579	0.999858
Scarf1	52.1792	-0.199464	0.191915	-1.03934	0.298649	0.999858
Tmem123	62.4627	-0.185457	0.178458	-1.03922	0.298704	0.999858
Pdzrn3	46.8912	-0.212213	0.204493	-1.03775	0.299387	0.999858
Slc35f6	52.6969	0.194432	0.187426	1.03738	0.299558	0.999858
Csprs	170.434	-0.25295	0.243986	-1.03674	0.299858	0.999858
Tbc1d16	46.622	-0.218044	0.21038	-1.03643	0.300003	0.999858
Retreg2	88.5796	0.163302	0.157577	1.03633	0.300048	0.999858
Prelid3b	61.7401	0.183067	0.176695	1.03606	0.300174	0.999858
Pramel46	102.696	-0.210578	0.203261	-1.036	0.300203	0.999858
Gpr89	49.7918	0.211007	0.203801	1.03536	0.300502	0.999858
Phf23	47.4672	0.202738	0.196046	1.03414	0.301073	0.999858
Cmah	108.518	0.194294	0.188002	1.03347	0.301385	0.999858
Gabpb2	51.7574	-0.203529	0.196945	-1.03343	0.301402	0.999858
Bcl2l1	52.0572	0.197079	0.190729	1.03329	0.301467	0.999858
Ankrd13a	44.1277	0.229857	0.222483	1.03314	0.301536	0.999858
Trabd	77.8682	0.176474	0.170851	1.03291	0.301646	0.999858
Rogdi	42.2498	0.21652	0.20964	1.03282	0.301689	0.999858
2200002D01Rik	64.4347	0.194068	0.18793	1.03266	0.301762	0.999858
Setd6	53.8006	-0.193082	0.187061	-1.03219	0.301984	0.999858
Pcsk7	45.297	-0.217864	0.211133	-1.03188	0.302127	0.999858
Dio1	110.583	0.418012	0.405383	1.03115	0.302469	0.999858
Slc8b1	65.0057	0.180258	0.174891	1.03069	0.302689	0.999858
Gm31035	75.8627	-0.205468	0.199409	-1.03038	0.302829	0.999858
Erf	110.567	-0.175949	0.170862	-1.02977	0.303116	0.999858
Sh3pxd2b	75.6261	0.172435	0.167557	1.02911	0.303427	0.999858
Vnn3	36.7249	0.236165	0.229555	1.0288	0.303576	0.999858
Cdh5	77.9865	0.167005	0.162348	1.02869	0.303625	0.999858
Pnpo	79.0351	0.175683	0.17088	1.02811	0.303899	0.999858
Rbm25	57.973	-0.199895	0.194446	-1.02802	0.303939	0.999858
Abca16	36.97	0.242364	0.235866	1.02755	0.304162	0.999858
Leng8	58.4116	-0.184104	0.17924	-1.02714	0.304355	0.999858
Rps17	367.154	-0.181046	0.1763	-1.02692	0.304457	0.999858
Ddo	59.9447	-0.191779	0.186778	-1.02678	0.304526	0.999858
Ago2	56.6667	0.189028	0.184262	1.02587	0.304955	0.999858
Dnaaf8	43.5587	0.222314	0.21692	1.02487	0.305426	0.999858
Gcat	71.9552	-0.184191	0.179761	-1.02464	0.305531	0.999858
Cpd	67.2376	0.174453	0.170302	1.02437	0.305659	0.999858
Ppp6r2	63.385	-0.180688	0.176392	-1.02435	0.305669	0.999858
Ppih	75.7838	-0.177205	0.173007	-1.02426	0.305711	0.999858
Gnpat	62.1532	-0.180414	0.176149	-1.02421	0.305735	0.999858
Hmgn2	61.9438	-0.181421	0.17715	-1.02411	0.305784	0.999858
Penk	54.5898	0.210636	0.205761	1.02369	0.30598	0.999858
Olfr299	53.7446	0.202333	0.19766	1.02364	0.306005	0.999858
Mib2	50.305	-0.223723	0.218681	-1.02305	0.306283	0.999858
Tomm40	48.6114	-0.213234	0.208461	-1.0229	0.306357	0.999858
Cuta	81.4966	0.166028	0.162391	1.0224	0.306593	0.999858
Opa3	53.462	-0.198054	0.19372	-1.02237	0.306606	0.999858
Mad2l1bp	54.0809	0.19507	0.190951	1.02157	0.306985	0.999858
Zbtb44	51.578	0.195767	0.192038	1.01942	0.308004	0.999858
Ranbp1	86.3038	-0.164513	0.161386	-1.01937	0.308026	0.999858
Atp6ap2	51.3121	0.198492	0.194748	1.01923	0.308095	0.999858
Sirt5	43.2327	0.211193	0.207212	1.01921	0.308102	0.999858
Ubr5	83.9126	-0.179956	0.176574	-1.01915	0.308131	0.999858
Mfap3	63.9044	0.183	0.179575	1.01907	0.30817	0.999858
Ccnyl1	59.2168	-0.207173	0.203319	-1.01896	0.308224	0.999858
Tank	47.5033	-0.209527	0.205682	-1.0187	0.308347	0.999858
Megf8	54.3234	-0.197689	0.194068	-1.01866	0.308365	0.999858
Gm46840	70.7914	-0.187865	0.184657	-1.01737	0.308976	0.999858
Wls	40.9182	0.218562	0.214901	1.01704	0.309136	0.999858
Ramp1	62.7457	0.210173	0.206772	1.01645	0.309415	0.999858
Mfn1	68.0201	-0.181659	0.178736	-1.01635	0.309462	0.999858
Fam8a1	44.3698	0.22358	0.220076	1.01592	0.309666	0.999858
Rrp15	66.7866	0.178987	0.176195	1.01585	0.309703	0.999858
Ciao2a	49.8406	0.216967	0.213746	1.01507	0.310072	0.999858
Enpp3	76.7567	-0.19321	0.190496	-1.01425	0.310465	0.999858
Nelfb	47.0791	0.207386	0.204481	1.01421	0.310484	0.999858
Pias4	46.3082	-0.204739	0.202139	-1.01286	0.311125	0.999858
Clip1	61.5542	0.195018	0.192585	1.01263	0.311236	0.999858
Anapc15	45.4111	0.211791	0.209189	1.01244	0.311328	0.999858
Cdca7	49.0273	0.200541	0.198117	1.01223	0.311427	0.999858
Pdcd2	44.5643	-0.213827	0.211396	-1.0115	0.311776	0.999858
Cyp2d22	175.606	-0.199586	0.197355	-1.0113	0.311872	0.999858
Atp5md	207.193	-0.196646	0.194639	-1.01031	0.312346	0.999858
Col3a1	45.7993	0.213498	0.211482	1.00953	0.31272	0.999858
Atl3	83.023	-0.162989	0.161546	-1.00893	0.313006	0.999858
Thra	47.9172	-0.201233	0.199596	-1.0082	0.313358	0.999858
Llph	57.3195	0.184818	0.183361	1.00795	0.313481	0.999858
D830030K20Rik	60.8928	-0.203004	0.201496	-1.00748	0.313703	0.999858
Ythdf3	74.4227	-0.174842	0.173545	-1.00747	0.313709	0.999858
Dnajc14	73.5292	0.169109	0.167857	1.00746	0.313715	0.999858
Polg2	45.4498	0.203204	0.201795	1.00698	0.313942	0.999858
Ogt	80.044	-0.161402	0.160384	-1.00634	0.31425	0.999858
Gorasp1	50.3299	0.194247	0.193054	1.00618	0.314329	0.999858
Cbx4	61.9497	-0.184223	0.183179	-1.0057	0.314558	0.999858
Vmn2r76	39.4265	0.239268	0.238107	1.00488	0.314957	0.999858
Mplkip	130.56	-0.401735	0.399973	-1.00441	0.315183	0.999858
Prep	60.9462	-0.184087	0.183367	-1.00392	0.315415	0.999858
Zfp146	54.0394	-0.195238	0.194484	-1.00388	0.315438	0.999858
Cd151	56.0671	0.195767	0.195024	1.00381	0.315469	0.999858
Zc3h14	72.0664	-0.170531	0.169913	-1.00364	0.315553	0.999858
Chmp2b	72.4996	0.167571	0.167013	1.00334	0.315696	0.999858
Pigm	58.0318	-0.187765	0.18739	-1.002	0.316345	0.999858
Khdrbs1	68.7137	-0.174467	0.174153	-1.0018	0.316441	0.999858
Cenpx	71.4654	-0.173103	0.172806	-1.00172	0.316479	0.999858
Plk3	105.2	0.36049	0.359969	1.00145	0.316611	0.999858
Col4a6	41.1627	0.243304	0.242962	1.00141	0.316631	0.999858
Cope	144.568	0.221102	0.220869	1.00105	0.316801	0.999858
Cstf3	64.208	0.177423	0.17724	1.00104	0.31681	0.999858
Spg7	56.2361	0.18562	0.185573	1.00025	0.317189	0.999858
Ccdc85b	58.4681	-0.208016	0.208031	-0.999925	0.317347	0.999858
Uqcc1	50.3789	-0.205205	0.205298	-0.999547	0.31753	0.999858
Pja1	76.9322	-0.161466	0.16155	-0.999477	0.317563	0.999858
Rpl4	597.176	-0.200665	0.201083	-0.997923	0.318317	0.999858
Pramel48	56.1545	-0.195731	0.196245	-0.99738	0.31858	0.999858
Bcat2	44.8733	-0.204252	0.204839	-0.997133	0.3187	0.999858
Plin4	28.099	0.306717	0.307601	0.997128	0.318703	0.999858
Arhgef10l	55.6155	-0.197551	0.198133	-0.997062	0.318735	0.999858
Ints8	51.3877	-0.19024	0.19082	-0.996964	0.318782	0.999858
Car14	62.3222	-0.182274	0.182854	-0.996829	0.318848	0.999858
H3c1	87.7285	0.180464	0.181079	0.996603	0.318957	0.999858
Pdxk	80.4966	-0.164222	0.164857	-0.996146	0.319179	0.999858
Mreg	61.4202	0.189168	0.189902	0.996136	0.319184	0.999858
Churc1	65.8671	0.186771	0.187763	0.994714	0.319875	0.999858
Pold4	57.708	-0.182969	0.184028	-0.994249	0.320102	0.999858
Prss35	54.3418	0.211539	0.212771	0.994206	0.320123	0.999858
Serpina3n	591.204	0.343612	0.345668	0.994052	0.320197	0.999858
Dpy30	64.4655	0.187246	0.188415	0.993799	0.320321	0.999858
Atf7ip2	45.6721	-0.222254	0.223672	-0.993662	0.320387	0.999858
Epb41l4a	45.1473	0.205392	0.206703	0.993658	0.32039	0.999858
Mzt2	44.5001	-0.203015	0.204375	-0.993349	0.32054	0.999858
Tcf7l2	59.6442	-0.183268	0.184508	-0.993282	0.320573	0.999858
Galnt1	85.5196	0.156958	0.158028	0.993223	0.320601	0.999858
Ralbp1	73.9036	0.185994	0.187476	0.992091	0.321153	0.999858
Gmfb	55.2443	-0.200185	0.201834	-0.99183	0.321281	0.999858
Pink1	148.578	0.1797	0.181218	0.991623	0.321381	0.999858
Ctsl	634.75	0.25827	0.260521	0.991357	0.321512	0.999858
Vma21	51.0948	-0.203253	0.205138	-0.990815	0.321776	0.999858
Rex1bd	83.612	-0.163284	0.16487	-0.990377	0.32199	0.999858
Ctu1	47.5763	0.199387	0.201325	0.99037	0.321993	0.999858
Exoc6	59.0745	-0.180184	0.181965	-0.990208	0.322072	0.999858
Erp44	129.941	-0.18063	0.182457	-0.989988	0.32218	0.999858
Sun1	44.9309	0.212077	0.214271	0.989764	0.32229	0.999858
Psip1	59.2133	-0.177611	0.179475	-0.989609	0.322365	0.999858
Acaca	146.931	-0.246855	0.249499	-0.989401	0.322467	0.999858
Son	76.4853	-0.161124	0.162858	-0.989351	0.322491	0.999858
Mrpl11	61.2358	0.17424	0.176177	0.989006	0.32266	0.999858
Zgpat	61.3106	0.178434	0.18064	0.98779	0.323256	0.999858
2310009B15Rik	54.3168	0.182893	0.185207	0.987501	0.323397	0.999858
Pcyt2	445.326	-0.223338	0.226177	-0.987447	0.323423	0.999858
Nenf	55.2275	-0.184955	0.18743	-0.986792	0.323745	0.999858
Chrnb3	44.4829	0.206418	0.209487	0.985351	0.324452	0.999858
Cep19	45.9974	-0.204508	0.207779	-0.984256	0.32499	0.999858
Apom	338.513	0.28877	0.293533	0.983774	0.325227	0.999858
Prkci	57.4999	0.199444	0.20298	0.982582	0.325813	0.999858
Spag1	48.0809	-0.201233	0.204863	-0.982279	0.325962	0.999858
Epb41l4b	115.796	-0.164005	0.16704	-0.981827	0.326185	0.999858
Trpm8	37.8947	-0.22002	0.224125	-0.981685	0.326255	0.999858
Vmn1r22	41.1183	-0.227948	0.232261	-0.981431	0.32638	0.999858
Kcmf1	93.3665	-0.155566	0.158535	-0.981278	0.326456	0.999858
Abhd13	47.7346	0.202641	0.206563	0.981011	0.326588	0.999858
Cyp4a14	58.6478	0.417948	0.426156	0.980738	0.326722	0.999858
Morf4l2	125.441	0.167011	0.1703	0.980684	0.326749	0.999858
Slc10a1	545.674	-0.309312	0.315408	-0.980672	0.326755	0.999858
Rrbp1	241.051	0.245364	0.250223	0.980581	0.3268	0.999858
Trappc10	42.7861	-0.220921	0.225355	-0.980322	0.326927	0.999858
Zfp709	43.8091	0.212478	0.216828	0.979938	0.327117	0.999858
Ahctf1	55.8399	0.186904	0.19073	0.979938	0.327117	0.999858
Rufy4	50.7934	0.204672	0.209219	0.978269	0.327941	0.999858
Washc4	55.0243	0.187688	0.191896	0.97807	0.32804	0.999858
Arl1	121.419	-0.177036	0.181039	-0.977891	0.328128	0.999858
Cnih1	64.1352	0.167933	0.171754	0.977755	0.328195	0.999858
2310022B05Rik	60.1626	-0.177164	0.181302	-0.977175	0.328483	0.999858
2310022A10Rik	58.7565	0.195233	0.199797	0.977157	0.328491	0.999858
Gatad1	92.0067	-0.155963	0.159637	-0.976984	0.328577	0.999858
Pex5l	77.9515	0.179689	0.183956	0.976808	0.328664	0.999858
Nudt3	52.9486	0.184417	0.18882	0.976681	0.328727	0.999858
Ppp1cc	125.243	-0.155187	0.158965	-0.976235	0.328948	0.999858
Pycr1	44.9733	-0.205234	0.210232	-0.976225	0.328953	0.999858
Mgmt	63.8397	-0.177905	0.182307	-0.975856	0.329136	0.999858
Polb	53.8172	-0.18887	0.193561	-0.975764	0.329182	0.999858
Vmn1r77	56.1305	-0.193603	0.198462	-0.975517	0.329304	0.999858
Alg1	53.0315	-0.187324	0.1921	-0.975142	0.32949	0.999858
Arhgef1	79.4289	-0.159778	0.163903	-0.974831	0.329644	0.999858
Pef1	95.2767	-0.153071	0.157032	-0.974774	0.329672	0.999858
Rpl28	394.659	-0.20063	0.205938	-0.974225	0.329945	0.999858
Stat2	69.979	-0.174107	0.178749	-0.974032	0.33004	0.999858
Rab31	51.1043	0.187819	0.192873	0.973798	0.330157	0.999858
Ifi27l2a	54.4172	-0.186813	0.191879	-0.973598	0.330256	0.999858
Ugdh	67.3142	0.202704	0.208208	0.973563	0.330274	0.999858
Cacng7	41.859	0.214958	0.220821	0.973448	0.330331	0.999858
Stk33	63.1198	0.188569	0.193721	0.973403	0.330353	0.999858
Trappc9	47.0088	-0.198754	0.204242	-0.973132	0.330488	0.999858
1190007I07Rik	70.8551	-0.161357	0.165878	-0.972743	0.330681	0.999858
Coro1a	51.4646	0.205731	0.211605	0.972243	0.33093	0.999858
Creld2	47.6823	0.195357	0.201041	0.971726	0.331187	0.999858
Ube2b	72.982	-0.162271	0.167006	-0.971646	0.331227	0.999858
Catip	54.9699	0.186618	0.192095	0.971484	0.331307	0.999858
Plpbp	93.6087	-0.155213	0.15979	-0.971355	0.331371	0.999858
Raly	102.055	-0.158382	0.163119	-0.970956	0.33157	0.999858
Zfp260	49.356	-0.207866	0.214429	-0.969394	0.332348	0.999858
Klrb1	48.6423	-0.201087	0.207501	-0.96909	0.3325	0.999858
Wdr61	61.0362	0.175683	0.181342	0.968791	0.332649	0.999858
Tsc22d3	78.7968	0.17214	0.177699	0.968719	0.332685	0.999858
Smpd2	51.9668	0.183612	0.189543	0.96871	0.33269	0.999858
Mapk6	52.9282	0.182845	0.188762	0.968653	0.332718	0.999858
Pde3b	61.9356	-0.190984	0.197196	-0.968502	0.332794	0.999858
Ankrd40	80.3835	-0.162911	0.168331	-0.967801	0.333144	0.999858
Pik3cb	55.7152	0.194602	0.201098	0.967699	0.333195	0.999858
Akirin2	54.0584	0.182411	0.188514	0.967623	0.333233	0.999858
Bccip	95.244	-0.155719	0.160949	-0.967511	0.333289	0.999858
Immp2l	67.1574	-0.174804	0.180733	-0.967195	0.333447	0.999858
Nqo1	45.2223	-0.20217	0.209094	-0.96689	0.333599	0.999858
Rnf146	65.563	0.165964	0.171672	0.966747	0.333671	0.999858
Psen2	67.8461	-0.166588	0.172337	-0.96664	0.333724	0.999858
Commd1	80.6312	0.160049	0.165635	0.966276	0.333906	0.999858
Rab42	52.4118	0.195481	0.202726	0.964263	0.334914	0.999858
Vdac3	124.59	-0.169764	0.176085	-0.964107	0.334992	0.999858
Lztfl1	55.1175	-0.197583	0.204952	-0.964048	0.335022	0.999858
Atp6v0e	64.3277	0.176267	0.182917	0.963647	0.335223	0.999858
Aadac	277.535	-0.259669	0.269581	-0.963231	0.335432	0.999858
Itih3	681.527	0.355254	0.368846	0.963152	0.335471	0.999858
Arsa	62.7329	-0.185026	0.192148	-0.962935	0.33558	0.999858
Gtpbp10	53.3759	-0.190299	0.197676	-0.962681	0.335708	0.999858
Zfp36l1	266.791	-0.228349	0.237253	-0.96247	0.335814	0.999858
Usp22	49.5315	-0.193536	0.201449	-0.960722	0.336692	0.999858
Nol12	46.1868	0.198953	0.207188	0.960253	0.336928	0.999858
Syvn1	114.431	0.17938	0.186884	0.959842	0.337135	0.999858
Ext2	66.2511	-0.166186	0.173152	-0.959773	0.337169	0.999858
Trp53bp2	44.4099	0.206578	0.215347	0.95928	0.337418	0.999858
Chchd3	155.584	-0.169763	0.177077	-0.958697	0.337711	0.999858
Yeats4	48.6557	0.18923	0.197436	0.958439	0.337841	0.999858
Dsp	45.8751	0.200599	0.20931	0.958383	0.33787	0.999858
Sharpin	63.1588	0.175086	0.182719	0.958221	0.337951	0.999858
Xiap	48.842	0.190186	0.198565	0.957801	0.338163	0.999858
Foxo1	51.1225	-0.183684	0.191911	-0.957131	0.338501	0.999858
Emc4	68.1376	0.173517	0.181367	0.95672	0.338708	0.999858
Golga5	48.9516	0.195966	0.204863	0.956568	0.338785	0.999858
Abracl	58.6912	-0.17487	0.182885	-0.956172	0.338985	0.999858
Cep112	42.4234	0.201238	0.210569	0.955688	0.33923	0.999858
Fgl1	378.217	0.725353	0.759334	0.95525	0.339451	0.999858
Entpd8	102.292	-0.155336	0.162635	-0.955118	0.339518	0.999858
Srebf2	72.2787	0.15958	0.167087	0.955068	0.339543	0.999858
Pla2r1	45.7965	0.209111	0.218978	0.954942	0.339607	0.999858
Ssna1	51.3	0.18275	0.191454	0.954538	0.339811	0.999858
Arpc4	90.1179	0.153106	0.16041	0.954466	0.339848	0.999858
Psmb9	86.7529	0.160047	0.167912	0.953159	0.340509	0.999858
Ppcs	54.6534	-0.176881	0.185646	-0.952786	0.340698	0.999858
Rab26	43.2458	0.198462	0.20838	0.952402	0.340893	0.999858
Rap1a	125.135	0.148061	0.155526	0.952005	0.341094	0.999858
Eif3d	65.6113	0.163761	0.17206	0.951767	0.341215	0.999858
Nudt12	70.8729	-0.178409	0.187453	-0.951755	0.341221	0.999858
Med8	86.8794	0.163872	0.172185	0.951723	0.341238	0.999858
Hipk1	64.8812	0.165532	0.173957	0.951571	0.341315	0.999858
Cbfa2t2	71.9349	-0.165444	0.173877	-0.951498	0.341352	0.999858
Cdh4	46.7756	-0.20503	0.21555	-0.951192	0.341507	0.999858
Siglec1	51.8488	-0.199765	0.210019	-0.951175	0.341516	0.999858
Gm11236	64.7239	-0.172879	0.181903	-0.950393	0.341913	0.999858
Pck1	2838.36	-0.313794	0.330326	-0.949955	0.342135	0.999858
Paqr7	70.0582	0.176323	0.185634	0.949843	0.342192	0.999858
Uqcc3	55.845	0.174353	0.18363	0.94948	0.342377	0.999858
Atoh8	44.7971	0.196831	0.20733	0.949359	0.342438	0.999858
Phc2	44.8919	-0.1971	0.207637	-0.949254	0.342491	0.999858
Nr1d1	168.16	-0.204929	0.215991	-0.948783	0.342731	0.999858
Riox2	63.6632	0.169554	0.178708	0.94878	0.342733	0.999858
Scrn2	108.839	-0.153364	0.161653	-0.948723	0.342761	0.999858
Slc30a7	49.6628	-0.190329	0.200773	-0.947985	0.343137	0.999858
Strn3	58.1115	-0.174053	0.183664	-0.947674	0.343295	0.999858
Gatad2a	66.4409	-0.164429	0.173525	-0.947581	0.343343	0.999858
Mrps35	57.8413	-0.170445	0.179886	-0.947518	0.343375	0.999858
Nsa2	114.581	-0.148382	0.156635	-0.947314	0.343479	0.999858
Prss43	48.0048	0.203144	0.214653	0.946385	0.343952	0.999858
Cab39l	77.7795	0.164323	0.173698	0.946024	0.344136	0.999858
Gimap6	61.6573	-0.192408	0.203449	-0.94573	0.344286	0.999858
Rbm12	66.1127	-0.169715	0.179473	-0.945625	0.34434	0.999858
9030025P20Rik	62.9864	-0.166111	0.175927	-0.944208	0.345064	0.999858
Add1	49.4695	0.192454	0.203876	0.943974	0.345183	0.999858
Sil1	57.9528	0.170805	0.180974	0.943811	0.345266	0.999858
Wipi2	51.214	0.179252	0.189963	0.943619	0.345364	0.999858
Slc11a2	50.8745	0.197924	0.210004	0.942477	0.345948	0.999858
Zfp35	54.8063	-0.181004	0.192092	-0.942274	0.346053	0.999858
Elk3	58.128	-0.184546	0.195862	-0.942224	0.346078	0.999858
Pank2	59.5003	-0.173372	0.184024	-0.942116	0.346133	0.999858
Hnrnpd	92.0492	-0.161051	0.171057	-0.941506	0.346446	0.999858
Nit1	162.589	-0.17659	0.1876	-0.941308	0.346547	0.999858
1700094D03Rik	55.8396	-0.181708	0.19309	-0.941052	0.346678	0.999858
Mrpl2	83.8637	-0.168331	0.178876	-0.941049	0.34668	0.999858
Ergic2	65.6074	-0.171118	0.181847	-0.940999	0.346706	0.999858
Arnt	68.0126	-0.158821	0.168799	-0.940892	0.34676	0.999858
Cdca3	50.2287	0.181692	0.19312	0.940823	0.346796	0.999858
Acot8	51.468	0.178628	0.189996	0.940166	0.347133	0.999858
Trim26	48.0002	0.184278	0.196044	0.939982	0.347227	0.999858
Ctif	53.076	-0.187267	0.199262	-0.939803	0.347319	0.999858
Isca2	61.3692	0.171008	0.181969	0.939761	0.34734	0.999858
Rhbdl2	49.1961	0.18773	0.199837	0.939419	0.347515	0.999858
Tsen34	48.9192	-0.182222	0.194205	-0.938301	0.34809	0.999858
Hes6	130.218	-0.226331	0.241219	-0.938279	0.348101	0.999858
Gadd45gip1	84.2526	-0.152715	0.162811	-0.937988	0.348251	0.999858
Ypel3	66.083	-0.1648	0.175719	-0.93786	0.348316	0.999858
Fuom	59.1363	0.170061	0.181369	0.93765	0.348424	0.999858
Cldn16	45.4444	0.191697	0.204475	0.937509	0.348497	0.999858
Mettl9	72.1233	-0.158066	0.168653	-0.937229	0.348641	0.999858
Ythdf2	50.4871	0.180339	0.192447	0.937087	0.348714	0.999858
Mageh1	42.09	0.209168	0.223215	0.93707	0.348723	0.999858
Atf4	101.035	0.166975	0.178336	0.936291	0.349123	0.999858
Igfbp7	163.702	-0.155575	0.166172	-0.936231	0.349154	0.999858
Pithd1	55.8862	0.173088	0.1849	0.936114	0.349214	0.999858
Mcee	68.8482	0.16235	0.173497	0.935752	0.349401	0.999858
Psg25	49.1307	0.192828	0.206119	0.93552	0.34952	0.999858
Plcd4	39.9901	0.220116	0.235523	0.934583	0.350003	0.999858
Cox20	95.1874	-0.147106	0.157413	-0.934521	0.350035	0.999858
Prr33	43.9442	0.209958	0.224673	0.934504	0.350044	0.999858
Glrx5	94.4234	0.175902	0.188281	0.934249	0.350175	0.999858
Atp5g2	312.066	-0.171655	0.183858	-0.933629	0.350495	0.999858
Carnmt1	54.5949	-0.199647	0.213848	-0.933592	0.350514	0.999858
Cdc34	104.172	0.14764	0.158148	0.93356	0.350531	0.999858
Odf3b	48.1395	-0.18301	0.196041	-0.933531	0.350546	0.999858
Cdh23	47.1011	-0.202281	0.216795	-0.933054	0.350792	0.999858
Cr1l	65.2181	0.172318	0.18469	0.933011	0.350814	0.999858
C2cd2l	53.1822	-0.18158	0.194617	-0.933011	0.350814	0.999858
Ric3	46.9088	-0.216245	0.231815	-0.932835	0.350905	0.999858
C1galt1	60.0667	-0.173091	0.185559	-0.93281	0.350918	0.999858
Selp	63.7754	0.176804	0.189569	0.932665	0.350993	0.999858
Sh3bp5l	44.7025	0.191215	0.205043	0.932559	0.351048	0.999858
Enpep	106.064	-0.168508	0.180733	-0.932357	0.351152	0.999858
H1f2	76.6463	0.166979	0.179181	0.931902	0.351387	0.999858
Cldn1	58.8597	0.167239	0.179473	0.93183	0.351424	0.999858
Crot	322.68	0.26218	0.281366	0.931812	0.351434	0.999858
Senp6	63.8952	-0.171799	0.184532	-0.930995	0.351856	0.999858
Ctdsp2	89.0983	-0.144791	0.155548	-0.930845	0.351934	0.999858
Hibch	86.0224	-0.158893	0.170724	-0.930703	0.352007	0.999858
Vps53	44.3504	-0.194722	0.209232	-0.930651	0.352034	0.999858
Psmg1	60.6851	0.169661	0.182337	0.930478	0.352124	0.999858
Ube2v1	83.7038	-0.166983	0.17954	-0.930058	0.352341	0.999858
Dtx3l	76.4458	-0.157149	0.169029	-0.929715	0.352518	0.999858
Rasa2	44.9984	-0.188896	0.203252	-0.929364	0.3527	0.999858
Ppp5c	60.0907	-0.174318	0.18759	-0.929248	0.352761	0.999858
Arl6ip1	120.775	0.163784	0.176348	0.928758	0.353015	0.999858
Rpusd3	54.1959	0.17522	0.188796	0.928092	0.35336	0.999858
Mov10	52.1941	0.178972	0.192846	0.928053	0.35338	0.999858
Dpf2	62.2471	0.160986	0.173515	0.92779	0.353517	0.999858
Tor1a	60.3061	0.170198	0.183456	0.927735	0.353545	0.999858
Septin7	77.2996	-0.157127	0.169403	-0.927532	0.35365	0.999858
Stk38l	54.7215	0.173742	0.187329	0.927468	0.353684	0.999858
Serpina3j	57.2227	-0.203355	0.219292	-0.927328	0.353756	0.999858
Cenpl	51.6579	-0.185016	0.199554	-0.927148	0.353849	0.999858
Ccdc85c	63.5959	-0.160453	0.173116	-0.926853	0.354003	0.999858
Gstm6	41.4243	0.201549	0.21765	0.926021	0.354435	0.999858
Fam32a	103.368	-0.150465	0.162511	-0.925874	0.354511	0.999858
Ddx54	65.7668	-0.159575	0.172362	-0.925813	0.354543	0.999858
Gk	96.7392	-0.171122	0.184885	-0.925561	0.354674	0.999858
Masp1	139.311	-0.163536	0.176728	-0.925359	0.354779	0.999858
Crcp	67.9714	-0.173484	0.187523	-0.925134	0.354896	0.999858
Eny2	145.456	-0.167405	0.18107	-0.924535	0.355208	0.999858
Vps28	87.3016	0.147979	0.160122	0.924163	0.355401	0.999858
Prss54	43.5395	0.20946	0.226699	0.923955	0.35551	0.999858
Srrm1	102.032	0.145493	0.157553	0.923451	0.355772	0.999858
Oser1	78.9087	-0.154415	0.167323	-0.922851	0.356085	0.999858
Mcts1	71.7157	-0.155057	0.16804	-0.922741	0.356142	0.999858
Psca	44.4159	0.208252	0.225735	0.922554	0.35624	0.999858
Gramd1c	66.7769	-0.168314	0.182551	-0.922009	0.356524	0.999858
Rbks	50.992	-0.183134	0.198627	-0.922001	0.356528	0.999858
Pgm1	177.372	-0.199148	0.216166	-0.92127	0.35691	0.999858
Mterf3	48.132	-0.191215	0.20771	-0.920587	0.357266	0.999858
Slc44a1	55.3507	-0.17371	0.188704	-0.920544	0.357289	0.999858
Rem2	44.4839	0.193434	0.210167	0.92038	0.357374	0.999858
Psmd2	134	0.154107	0.167481	0.920143	0.357498	0.999858
Pik3c2g	46.7933	0.185709	0.201925	0.919696	0.357732	0.999858
Uqcrfs1	134.986	-0.186935	0.203263	-0.919672	0.357744	0.999858
Fam124a	62.37	0.167213	0.181847	0.919526	0.357821	0.999858
Tmem97	67.1166	0.162687	0.176927	0.919511	0.357828	0.999858
Dennd5b	103.279	-0.150732	0.164072	-0.918695	0.358255	0.999858
Chmp4c	61.727	0.16235	0.176829	0.91812	0.358556	0.999858
Gstt2	94.7963	-0.394071	0.429239	-0.91807	0.358582	0.999858
Prrt3	42.3678	0.20203	0.220174	0.917591	0.358833	0.999858
Vmn1r189	64.0532	0.167058	0.182127	0.917259	0.359007	0.999858
Gpr137b	55.4206	-0.172752	0.18839	-0.91699	0.359148	0.999858
Cyp21a1	83.992	0.336515	0.36698	0.916984	0.359151	0.999858
Ranbp10	122.116	-0.158159	0.172561	-0.916542	0.359383	0.999858
Polr2i	68.8039	-0.159741	0.174376	-0.916075	0.359628	0.999858
Pnpla7	47.6276	-0.192758	0.210505	-0.915695	0.359827	0.999858
Paxip1	50.5404	-0.179408	0.195972	-0.915479	0.35994	0.999858
Slco2b1	140.666	-0.163904	0.179066	-0.915328	0.360019	0.999858
Pnrc1	73.3627	0.168041	0.183688	0.914816	0.360288	0.999858
Engase	47.6137	0.183508	0.200755	0.914087	0.360671	0.999858
Lgals1	49.9359	0.205112	0.224436	0.913898	0.36077	0.999858
Plin5	52.8329	0.180285	0.197308	0.913724	0.360862	0.999858
Pitpna	80.1822	0.148508	0.162608	0.913292	0.361089	0.999858
Vps9d1	43.9857	0.201852	0.221064	0.913092	0.361194	0.999858
Taok2	66.5974	-0.167019	0.182954	-0.912905	0.361293	0.999858
Ank	67.8217	0.156316	0.171314	0.912452	0.361531	0.999858
Utp6	50.5936	0.178684	0.195891	0.912157	0.361686	0.999858
Zbtb12	44.8916	-0.215134	0.235888	-0.912017	0.36176	0.999858
Acnat2	85.5899	0.287672	0.315663	0.911325	0.362124	0.999858
Timm13	105.994	0.163026	0.178903	0.911257	0.36216	0.999858
Crtc2	65.7985	0.165105	0.181263	0.910859	0.362369	0.999858
Lcor	48.9403	0.17792	0.195352	0.910768	0.362417	0.999858
Tom1l1	45.7095	0.197678	0.217113	0.910485	0.362567	0.999858
Ubl3	55.5016	-0.167213	0.183729	-0.910106	0.362767	0.999858
Elovl5	474.084	0.330002	0.362786	0.909632	0.363017	0.999858
Med13	70.9001	0.155574	0.171067	0.909432	0.363122	0.999858
Prmt7	48.4417	0.185956	0.204476	0.90943	0.363123	0.999858
Psmc5	99.5006	0.148832	0.163846	0.908365	0.363685	0.999858
9130213A22Rik	50.3658	0.180016	0.198177	0.908361	0.363688	0.999858
Irf2bp2	162.503	0.158181	0.174177	0.908161	0.363793	0.999858
Garre1	51.2699	0.178232	0.196458	0.907225	0.364288	0.999858
Cst3	172.52	0.169333	0.186681	0.907074	0.364368	0.999858
Tmem176a	118.59	0.175384	0.193485	0.906446	0.3647	0.999858
Vps13d	52.3542	-0.175515	0.193652	-0.906347	0.364752	0.999858
Copg1	76.26	0.157283	0.17355	0.90627	0.364793	0.999858
Sprn	48.9354	-0.178775	0.197453	-0.905405	0.365251	0.999858
Foxp1	50.6599	-0.1737	0.191862	-0.905338	0.365286	0.999858
Hdac2	50.3397	-0.174743	0.193239	-0.904286	0.365844	0.999858
Gm17027	49.5597	-0.316327	0.349943	-0.903937	0.366029	0.999858
Mapk1	115.199	-0.148426	0.164231	-0.903765	0.36612	0.999858
Slc25a17	84.8094	-0.148607	0.16448	-0.903497	0.366262	0.999858
Tfdp1	47.0187	-0.192082	0.212851	-0.902424	0.366831	0.999858
Cggbp1	81.3385	-0.147931	0.163932	-0.902388	0.366851	0.999858
Cyp3a25	489.696	-0.288621	0.319938	-0.902116	0.366995	0.999858
Psme3	86.6597	0.143581	0.159162	0.902102	0.367003	0.999858
Ggact	83.5011	0.15239	0.168934	0.902065	0.367022	0.999858
Vmn1r8	42.496	-0.20013	0.221878	-0.90198	0.367068	0.999858
Tmem14a	40.6481	0.198625	0.220337	0.901458	0.367345	0.999858
Sh3gl1	52.9999	0.170411	0.189078	0.901272	0.367444	0.999858
Scart1	42.5952	0.197437	0.219374	0.900002	0.368119	0.999858
Set	149.306	-0.152107	0.16901	-0.899985	0.368128	0.999858
Kansl1	69.8582	-0.15808	0.175712	-0.899658	0.368302	0.999858
Tial1	72.5934	-0.166147	0.184702	-0.899542	0.368364	0.999858
Zhx1	66.5847	-0.158668	0.176427	-0.899338	0.368473	0.999858
Mpp4	42.5203	0.210283	0.233965	0.89878	0.36877	0.999858
Rims2	46.6502	-0.194692	0.216642	-0.898682	0.368822	0.999858
Pgap2	43.5075	0.196983	0.219275	0.898339	0.369005	0.999858
Cbx2	45.1569	0.189447	0.210909	0.898242	0.369057	0.999858
Ppp4r1	44.0574	0.186119	0.207219	0.898177	0.369091	0.999858
Cped1	81.6062	0.147159	0.163874	0.898	0.369185	0.999858
Rftn2	51.2687	0.177085	0.19721	0.897952	0.369211	0.999858
Pwp1	62.8849	0.163437	0.182027	0.897874	0.369253	0.999858
Etv6	56.5247	-0.166074	0.184997	-0.897712	0.369339	0.999858
Bysl	51.946	0.172368	0.19213	0.89714	0.369644	0.999858
Ahcy	1118.51	-0.233816	0.260734	-0.896761	0.369847	0.999858
Polr2k	63.0356	-0.164069	0.182978	-0.896659	0.369901	0.999858
Snrpb	102.323	0.156907	0.175015	0.896534	0.369968	0.999858
Mrps18c	71.4372	-0.151202	0.168669	-0.89644	0.370018	0.999858
Kpna4	71.0586	-0.153643	0.171663	-0.895032	0.37077	0.999858
Mylk	42.5829	-0.196836	0.219966	-0.894847	0.370869	0.999858
1700015G11Rik	40.0721	0.207715	0.232194	0.894575	0.371014	0.999858
Nrg4	62.4208	-0.171763	0.192058	-0.894329	0.371146	0.999858
Cdk13	76.6192	-0.154206	0.17248	-0.894051	0.371295	0.999858
Snrnp200	69.8383	-0.152213	0.17046	-0.892952	0.371883	0.999858
Fgfr2	72.7183	-0.167376	0.187542	-0.892469	0.372142	0.999858
Psat1	49.462	0.190684	0.213738	0.892139	0.372319	0.999858
Arhgap12	68.4837	0.154866	0.173647	0.891843	0.372477	0.999858
Gna12	146.713	0.186262	0.208905	0.89161	0.372602	0.999858
AB124611	52.6884	0.175804	0.197402	0.890587	0.373151	0.999858
H2-Ab1	74.6614	0.187032	0.210018	0.890552	0.373169	0.999858
Kat7	55.7022	-0.163499	0.18361	-0.890472	0.373212	0.999858
Rplp1	798.192	-0.193949	0.217839	-0.890332	0.373287	0.999858
Rbm12b1	50.4306	0.172583	0.193853	0.890279	0.373316	0.999858
Nufip2	74.9539	0.150335	0.168867	0.890255	0.373329	0.999858
Ptpn13	44.4346	0.188514	0.211872	0.889754	0.373598	0.999858
Rarg	48.954	-0.18528	0.208362	-0.889223	0.373883	0.999858
1700057G04Rik	48.384	-0.196453	0.220941	-0.889166	0.373914	0.999858
Pecam1	49.8836	-0.172678	0.194207	-0.889145	0.373925	0.999858
Cxxc1	46.3074	-0.186376	0.209618	-0.889122	0.373938	0.999858
Hpd	923.514	-0.261011	0.293606	-0.888984	0.374012	0.999858
Nosip	53.122	-0.174005	0.195765	-0.888847	0.374085	0.999858
Abca3	66.0652	0.155765	0.175431	0.887899	0.374595	0.999858
Rab11a	107.834	-0.140623	0.158492	-0.887254	0.374942	0.999858
Gcnt2	50.2538	0.173092	0.195241	0.886554	0.375319	0.999858
Nt5c3	43.7755	-0.188052	0.212208	-0.88617	0.375526	0.999858
Gtf3c2	53.666	0.165381	0.186736	0.885641	0.375811	0.999858
Uqcc2	89.1445	-0.340563	0.384602	-0.885494	0.37589	0.999858
Map1lc3a	59.692	-0.164734	0.186063	-0.885367	0.375959	0.999858
Abcb10	65.3441	-0.152124	0.171826	-0.885339	0.375974	0.999858
Fam161a	47.9035	0.17936	0.202628	0.885166	0.376067	0.999858
Pik3ap1	78.6918	-0.146118	0.165078	-0.885149	0.376077	0.999858
Dusp6	52.4651	-0.181012	0.20458	-0.884796	0.376266	0.999858
Gm46773	46.8989	-0.179088	0.202408	-0.884787	0.376271	0.999858
2510002D24Rik	44.2154	-0.180493	0.204125	-0.884228	0.376573	0.999858
Mindy2	50.4651	-0.175479	0.198517	-0.883949	0.376724	0.999858
Tnfsf13	43.7279	0.192164	0.217477	0.883607	0.376908	0.999858
Bcap31	137.046	-0.17026	0.192727	-0.88343	0.377004	0.999858
Dennd1a	55.4024	-0.167581	0.189725	-0.88328	0.377085	0.999858
Sema4a	114.5	-0.143314	0.162303	-0.883006	0.377233	0.999858
Stard7	76.5963	-0.155156	0.17574	-0.88287	0.377306	0.999858
Herc1	55.265	-0.169479	0.191976	-0.882812	0.377338	0.999858
Top1mt	63.8564	0.159095	0.180226	0.882753	0.37737	0.999858
Bche	71.6592	0.158763	0.179921	0.882405	0.377558	0.999858
Garem1	76.2176	0.157504	0.178512	0.882317	0.377605	0.999858
Slc25a10	166.8	-0.19667	0.223001	-0.881924	0.377818	0.999858
Mlxipl	377.287	-0.184478	0.209222	-0.881733	0.377921	0.999858
Sfxn3	57.5012	0.163825	0.185799	0.881733	0.377921	0.999858
Albfm1	57.8154	0.171276	0.194325	0.881389	0.378107	0.999858
Rap2a	60.321	0.162332	0.184189	0.881335	0.378137	0.999858
Arfgap3	50.7418	0.169348	0.192163	0.881274	0.37817	0.999858
Rbm33	78.1795	-0.153792	0.174587	-0.88089	0.378377	0.999858
Rab30	56.4263	0.170996	0.194233	0.880364	0.378662	0.999858
Gabarapl1	306.083	0.233349	0.265292	0.879594	0.379079	0.999858
Ccnd3	58.8111	-0.162824	0.185308	-0.878665	0.379583	0.999858
Mettl4	49.3394	0.176157	0.200508	0.878551	0.379645	0.999858
Larp4	90.9375	-0.146003	0.166406	-0.877394	0.380273	0.999858
Dpm3	68.0736	0.154695	0.176352	0.877193	0.380382	0.999858
Dmd	48.8353	0.178713	0.203784	0.876974	0.380501	0.999858
Mcm3	43.3338	0.186696	0.212955	0.876696	0.380652	0.999858
Creb3	69.0826	-0.158167	0.18044	-0.876562	0.380725	0.999858
Rad51	47.0482	0.183542	0.209446	0.876324	0.380854	0.999858
Pm20d2	43.9908	-0.202956	0.231618	-0.876252	0.380893	0.999858
Pcgf5	46.9281	-0.173675	0.198219	-0.876179	0.380933	0.999858
Foxred1	47.5365	-0.17797	0.20314	-0.876096	0.380978	0.999858
Puf60	55.1413	-0.161407	0.184237	-0.876084	0.380984	0.999858
Cnn3	137.264	-0.154	0.17583	-0.875846	0.381114	0.999858
Prss45	51.9352	-0.174557	0.199379	-0.875501	0.381301	0.999858
Slc1a2	32.5603	0.216254	0.24704	0.875378	0.381368	0.999858
Sdc2	148.37	-0.169416	0.19366	-0.874811	0.381677	0.999858
Nudcd2	50.1927	-0.169053	0.193369	-0.874251	0.381981	0.999858
Lypla2	66.5253	-0.149578	0.171191	-0.873746	0.382256	0.999858
Nek9	61.0425	-0.160659	0.183922	-0.873517	0.382381	0.999858
Enc1	53.163	-0.182393	0.208894	-0.873135	0.38259	0.999858
Gigyf2	63.7951	-0.162727	0.186423	-0.872887	0.382725	0.999858
Tspan12	137.108	-0.167025	0.19138	-0.872742	0.382804	0.999858
Serpina12	48.6734	0.184041	0.21089	0.872685	0.382835	0.999858
Mcc	51.9275	0.164887	0.188955	0.872627	0.382866	0.999858
Mllt6	73.2624	0.14468	0.165884	0.872179	0.383111	0.999858
Zc3h15	58.4341	0.156668	0.179647	0.872085	0.383162	0.999858
Cyc1	206.936	-0.187681	0.215219	-0.872049	0.383182	0.999858
Dusp15	43.7843	0.183866	0.210944	0.871634	0.383408	0.999858
Cmtm4	57.4543	0.159517	0.183036	0.871505	0.383478	0.999858
Spg20	55.7049	-0.167115	0.191785	-0.871369	0.383553	0.999858
Fam210b	121.267	0.146088	0.167682	0.871218	0.383635	0.999858
Rab12	80.8964	0.139485	0.160179	0.870806	0.38386	0.999858
Atxn10	60.5137	-0.17778	0.20418	-0.870699	0.383918	0.999858
Fundc1	46.9651	-0.178836	0.205444	-0.870484	0.384036	0.999858
Etnk1	98.6299	-0.156796	0.18016	-0.870317	0.384127	0.999858
Psmd4	174.503	-0.16349	0.187867	-0.870239	0.38417	0.999858
Cops5	86.7256	0.153053	0.175967	0.869782	0.384419	0.999858
Zmiz2	67.7819	0.152035	0.174895	0.869293	0.384687	0.999858
Edem2	94.2175	0.150716	0.173382	0.869269	0.3847	0.999858
Myl12b	138.027	-0.161561	0.185883	-0.869152	0.384764	0.999858
Myo1e	79.5419	0.151636	0.174478	0.869081	0.384803	0.999858
Acot4	46.0958	-0.179868	0.206972	-0.869048	0.384821	0.999858
Pik3r2	71.247	0.152005	0.174947	0.868861	0.384923	0.999858
Alyref2	45.0899	0.193396	0.22271	0.868375	0.385189	0.999858
Tas2r123	38.2061	0.201884	0.232581	0.868019	0.385384	0.999858
Gpi1	229.79	-0.243235	0.28034	-0.867641	0.385591	0.999858
Ptgdr2	44.5301	0.188492	0.217281	0.867506	0.385665	0.999858
Clint1	76.1045	-0.149535	0.172516	-0.866789	0.386058	0.999858
Myadm	63.9303	-0.150094	0.173171	-0.866736	0.386086	0.999858
Mob2	55.1248	-0.161626	0.186494	-0.866655	0.386131	0.999858
Plpp3	155.527	-0.14457	0.166842	-0.866508	0.386212	0.999858
Acap2	56.3258	-0.160329	0.185094	-0.866205	0.386378	0.999858
Noct	108.873	-0.175459	0.202767	-0.86532	0.386863	0.999858
Vps37a	47.1517	-0.172614	0.199541	-0.865056	0.387008	0.999858
Ptchd1	46.6791	-0.208337	0.240886	-0.864877	0.387106	0.999858
Rab5if	168.197	-0.152477	0.176326	-0.864745	0.387179	0.999858
Ntan1	52.9554	-0.163005	0.188532	-0.864602	0.387257	0.999858
Mrps15	53.2811	-0.163625	0.189282	-0.864448	0.387342	0.999858
Prpsap1	146.773	-0.156348	0.180941	-0.864083	0.387542	0.999858
Ssb	91.3447	-0.1355	0.156823	-0.864033	0.38757	0.999858
Epc1	70.7686	-0.149932	0.173572	-0.863806	0.387694	0.999858
Brpf3	48.2532	-0.170457	0.197344	-0.863758	0.387721	0.999858
Rab15	45.6623	0.180866	0.209398	0.863739	0.387731	0.999858
Akr1c12	58.1645	0.158465	0.183478	0.863673	0.387767	0.999858
Capn2	59.0814	0.168151	0.194929	0.86263	0.388341	0.999858
Auh	64.5137	-0.15401	0.178574	-0.862442	0.388444	0.999858
Hsd3b2	55.7565	-0.171948	0.199756	-0.86079	0.389354	0.999858
Uqcrc1	122.006	-0.189375	0.220031	-0.860673	0.389418	0.999858
Farp2	54.1046	0.167256	0.194338	0.860645	0.389434	0.999858
Rp9	75.7186	0.144705	0.168149	0.860571	0.389474	0.999858
Enpp7	38.697	0.203474	0.236458	0.860508	0.389509	0.999858
Serp1	269.663	0.207876	0.241646	0.860252	0.38965	0.999858
Slc30a5	57.692	0.158321	0.184079	0.860067	0.389752	0.999858
Btbd7	48.0187	0.17063	0.198404	0.860011	0.389783	0.999858
Hexa	79.3277	0.143879	0.167308	0.859966	0.389808	0.999858
Macir	64.621	-0.150956	0.175632	-0.859503	0.390063	0.999858
Cabyr	58.4273	-0.164688	0.191625	-0.859429	0.390104	0.999858
Wdr18	46.342	0.184181	0.214416	0.858991	0.390345	0.999858
Tex2	53.7327	-0.166926	0.194335	-0.85896	0.390362	0.999858
Arf4	118.512	0.150043	0.1747	0.858863	0.390416	0.999858
Tmem174	41.1699	0.194575	0.226604	0.858656	0.39053	0.999858
Rint1	60.8241	0.156765	0.182574	0.858635	0.390542	0.999858
BC005537	153.679	-0.155651	0.18128	-0.858619	0.390551	0.999858
Fabp4	43.3501	-0.192842	0.224702	-0.858212	0.390776	0.999858
Gck	209.238	-0.195928	0.228319	-0.858132	0.390819	0.999858
Pacs2	48.3367	0.173544	0.20224	0.858112	0.390831	0.999858
Rgs10	67.075	-0.148489	0.173074	-0.857951	0.39092	0.999858
Cyp2a22	269.673	-0.17671	0.206049	-0.857614	0.391106	0.999858
Endog	103.405	-0.15699	0.183179	-0.85703	0.391428	0.999858
Eif2ak3	56.9406	0.162809	0.189975	0.857002	0.391444	0.999858
Rps23rg1	61.0858	-0.17015	0.198574	-0.856859	0.391523	0.999858
Cttnbp2	44.704	0.178936	0.208966	0.856293	0.391836	0.999858
Scgb2b10	44.7159	-0.213995	0.250068	-0.855748	0.392137	0.999858
Mark4	60.0474	0.155604	0.18194	0.855247	0.392414	0.999858
Zfp276	62.1801	-0.156087	0.182543	-0.855073	0.392511	0.999858
Irf2bp1	66.7319	-0.144327	0.168879	-0.854618	0.392763	0.999858
Pus7	49.9974	-0.168825	0.19755	-0.854594	0.392776	0.999858
Rfc3	76.6886	0.150465	0.176136	0.854254	0.392964	0.999858
Tmsb10	57.1064	-0.158329	0.185397	-0.853999	0.393105	0.999858
Nhlrc3	54.3325	-0.162181	0.19001	-0.853539	0.393361	0.999858
Srp19	70.8141	-0.145799	0.170836	-0.853442	0.393414	0.999858
Plpp5	55.465	-0.158645	0.18593	-0.85325	0.39352	0.999858
Copb2	105.046	-0.161541	0.189354	-0.853114	0.393596	0.999858
Acacb	70.8622	0.17224	0.201949	0.852888	0.393721	0.999858
Sec23a	93.7826	0.14501	0.170106	0.852466	0.393955	0.999858
Psmc2	90.8283	0.13801	0.16191	0.852386	0.394	0.999858
Rabep2	53.499	0.160217	0.188032	0.852075	0.394173	0.999858
Rhob	72.9107	0.150712	0.176915	0.851893	0.394274	0.999858
Gys2	172.12	-0.397092	0.466198	-0.851766	0.394344	0.999858
Polr3c	55.1272	0.158556	0.186331	0.850936	0.394805	0.999858
Cpsf4l	44.9205	-0.178435	0.209851	-0.850294	0.395162	0.999858
Ccny	98.094	-0.135121	0.159013	-0.849745	0.395467	0.999858
Mb21d2	46.891	-0.181666	0.213834	-0.849565	0.395567	0.999858
Gm17434	37.3492	0.202947	0.238893	0.849532	0.395585	0.999858
C1qa	145.948	-0.140861	0.165832	-0.84942	0.395648	0.999858
Psmb4	201.713	-0.196103	0.230871	-0.849405	0.395656	0.999858
Scamp1	72.5115	-0.149426	0.175974	-0.849136	0.395806	0.999858
Anapc7	49.5744	-0.166802	0.196447	-0.849092	0.39583	0.999858
Glod4	64.1143	0.14929	0.175839	0.849017	0.395872	0.999858
Kdm5a	46.7912	0.173837	0.204772	0.848926	0.395922	0.999858
Tmem223	53.3004	0.165457	0.194926	0.84882	0.395982	0.999858
Snx27	67.5972	-0.146004	0.172017	-0.848775	0.396007	0.999858
Atpif1	55.6862	-0.15656	0.184591	-0.848143	0.396358	0.999858
Psme2	102.143	0.145992	0.17217	0.84795	0.396466	0.999858
Mlycd	131.347	-0.170483	0.201214	-0.847271	0.396844	0.999858
Nfatc1	50.1738	-0.17418	0.205584	-0.847245	0.396858	0.999858
Saraf	135.353	-0.153478	0.181207	-0.846975	0.397009	0.999858
4931400O07Rik	44.2205	0.18784	0.221797	0.846903	0.397049	0.999858
Hagh	191.704	-0.20411	0.241227	-0.84613	0.39748	0.999858
Acad8	66.8896	-0.143589	0.169702	-0.846124	0.397483	0.999858
Pgm3	62.7204	-0.150285	0.177691	-0.845766	0.397683	0.999858
Fbxo11	61.0499	-0.152001	0.179804	-0.845371	0.397904	0.999858
Pcsk9	64.4109	-0.152825	0.180825	-0.845156	0.398024	0.999858
Upf3a	49.8196	0.174815	0.206906	0.8449	0.398167	0.999858
Elac1	62.7044	-0.161701	0.191446	-0.844632	0.398316	0.999858
Med13l	70.8631	0.143356	0.169861	0.843963	0.39869	0.999858
Dgkd	46.7227	-0.176018	0.208729	-0.843286	0.399068	0.999858
Bcar3	43.1095	-0.200863	0.238247	-0.843088	0.399179	0.999858
Ppfia1	61.4672	0.149211	0.17709	0.842573	0.399467	0.999858
Plcl2	56.0833	-0.155828	0.18498	-0.842403	0.399562	0.999858
Sys1	72.7528	0.142199	0.168812	0.842351	0.399592	0.999858
Tmem150a	87.8895	-0.140776	0.167124	-0.842344	0.399596	0.999858
F11r	102.989	-0.156334	0.185644	-0.842116	0.399723	0.999858
C8g	293.06	-0.18641	0.22136	-0.842109	0.399727	0.999858
Hacd2	109.044	-0.132359	0.157199	-0.841982	0.399798	0.999858
Psmd14	83.2928	0.146581	0.174108	0.8419	0.399844	0.999858
Cdc37	92.1072	-0.141763	0.168474	-0.841456	0.400093	0.999858
Dap3	73.4968	-0.13971	0.1661	-0.841117	0.400282	0.999858
Nsmce3	48.3357	-0.164128	0.195205	-0.840799	0.400461	0.999858
Nfyc	57.4999	-0.153838	0.183005	-0.84062	0.400561	0.999858
Dnajc25	51.3527	0.172072	0.20472	0.840521	0.400616	0.999858
Ppp1r7	64.384	-0.153762	0.183047	-0.840015	0.4009	0.999858
Cib4	44.78	-0.189567	0.225726	-0.839807	0.401016	0.999858
Vasp	49.9988	-0.167997	0.200047	-0.839786	0.401028	0.999858
Timm21	48.957	0.163315	0.194477	0.839766	0.401039	0.999858
Cbx8	166.175	-0.174361	0.207735	-0.839345	0.401276	0.999858
Msl2	60.6038	0.148273	0.176723	0.839012	0.401462	0.999858
Rtca	60.4986	0.158846	0.189347	0.838914	0.401517	0.999858
Prpf38b	90.4509	-0.132802	0.158447	-0.838149	0.401947	0.999858
Mrrf	46.5734	-0.169761	0.202584	-0.837978	0.402043	0.999858
Clasp1	57.9043	0.154438	0.184299	0.837975	0.402045	0.999858
Kif13b	84.24	-0.14137	0.168732	-0.837835	0.402123	0.999858
Sdc4	411.291	0.206648	0.246691	0.837679	0.402211	0.999858
2610001J05Rik	63.3381	0.148695	0.177512	0.837659	0.402222	0.999858
Atp13a3	69.3644	0.150209	0.179334	0.837597	0.402257	0.999858
Eif3h	195.142	-0.162065	0.1935	-0.837543	0.402287	0.999858
Naa50	106.417	-0.143496	0.171339	-0.837497	0.402313	0.999858
Ccdc59	49.8336	-0.164473	0.196388	-0.837489	0.402318	0.999858
Olfr520	44.3181	0.179426	0.214319	0.83719	0.402486	0.999858
Mrps14	76.4092	0.139853	0.167075	0.837064	0.402557	0.999858
Scap	74.3511	0.139403	0.166566	0.836923	0.402636	0.999858
[truncated: 5,397 more rows]
