# Supplementary material for: Heterozygous GAA knockout is nonconsequential on metabolism and the spatial liver transcriptome in high‐fat diet‐induced obese and prediabetic mice
Source: Physiol Rep. 2025 Mar 19;13(6):e70276. doi: 10.14814/phy2.70276 (PMC11922812; doi:10.14814/phy2.70276)
Supplement: Supplementary file 1 — Table S1. [file PHY2-13-e70276-s001.zip › PHYSREP-2024-11-768-T-file005.xlsx]

## Sheet: LFD Perivenous HetKO vs Wt
Supplemental Table 4.
	baseMean	log2FoldChange	lfcSE	stat	pvalue	padj
Got1	136.519	0.775001	0.214344	3.61569	0.000299547	0.999861
Nr1i3	291.912	-0.782463	0.225269	-3.47346	0.000513789	0.999861
Saa2	466.825	3.45848	1.09768	3.15071	0.00162876	0.999861
Gadd45g	51.7396	0.607824	0.19301	3.14918	0.00163728	0.999861
Onecut1	103.187	0.952057	0.325772	2.92246	0.00347276	0.999861
Hba-a1	218.871	-0.851994	0.297863	-2.86036	0.00423166	0.999861
Bcl6	72.4334	-1.06457	0.37413	-2.84546	0.00443475	0.999861
Tsen34	52.253	-0.56209	0.203386	-2.76367	0.00571558	0.999861
Gab1	56.5144	-0.516523	0.190571	-2.7104	0.00672028	0.999861
Oasl1	51.3568	-0.55477	0.206613	-2.68506	0.00725167	0.999861
Orm2	90.7894	0.963002	0.36306	2.65246	0.00799079	0.999861
Cpne5	51.5606	-0.561663	0.212437	-2.6439	0.00819558	0.999861
Cish	51.5209	0.536609	0.205116	2.61612	0.00889356	0.999861
Nmrk1	72.735	-0.483529	0.185173	-2.61122	0.00902192	0.999861
Tef	71.5754	-0.492946	0.190076	-2.59341	0.0095029	0.999861
Saa1	1590.46	3.06126	1.18117	2.59173	0.0095496	0.999861
Moxd1	83.2847	1.61047	0.63799	2.52429	0.0115931	0.999861
Limk2	45.4581	0.53297	0.211635	2.51835	0.0117907	0.999861
Irf1	79.5902	-0.471927	0.188079	-2.50919	0.0121008	0.999861
Angptl8	130.257	-1.24902	0.498406	-2.50602	0.0122098	0.999861
Wdfy3	42.8688	0.531127	0.212133	2.50375	0.0122886	0.999861
Sprr2i	47.5097	-0.543165	0.21886	-2.48179	0.0130726	0.999861
Per3	71.2081	-0.449138	0.183896	-2.44235	0.014592	0.999861
Zzz3	57.5682	-0.452602	0.186026	-2.433	0.0149742	0.999861
Tmem254a	64.2593	0.517463	0.21428	2.41489	0.0157399	0.999861
Ewsr1	62.9663	-0.458761	0.191157	-2.39992	0.0163987	0.999861
Smim22	239.352	-0.741828	0.310706	-2.38755	0.0169611	0.999861
Lig1	61.3143	-0.445055	0.187325	-2.37585	0.0175085	0.999861
Lpin1	116.816	0.540965	0.22841	2.36839	0.0178657	0.999861
Cyp7a1	102.3	0.48614	0.206244	2.35711	0.0184177	0.999861
Chchd1	95.0269	0.380329	0.162519	2.34021	0.0192727	0.999861
Dtd1	46.4627	0.474689	0.20451	2.3211	0.0202812	0.999861
Mier2	52.4733	-0.448932	0.194262	-2.31096	0.0208353	0.999861
Ankrd16	57.69	-0.42457	0.183906	-2.30863	0.0209643	0.999861
Dnaja4	58.8069	-0.439154	0.192561	-2.28059	0.0225726	0.999861
Lipg	59.8538	-0.418838	0.183816	-2.27857	0.0226926	0.999861
Hmgn2	64.4085	-0.410753	0.180307	-2.27808	0.0227221	0.999861
Atp2b1	50.6522	-0.487043	0.214395	-2.27171	0.023104	0.999861
Gm7137	55.5888	-0.475127	0.210561	-2.25648	0.0240406	0.999861
Sh3bgrl2	81.0414	-0.386689	0.171878	-2.24978	0.0244627	0.999861
Cgas	53.0235	-0.455296	0.202529	-2.24806	0.0245726	0.999861
Arrdc4	43.9879	-0.489465	0.218462	-2.2405	0.0250584	0.999861
Kpna2	53.2459	-0.415271	0.187701	-2.21241	0.0269384	0.999861
Myo6	52.9719	0.418803	0.190404	2.19955	0.0278385	0.999861
Sucnr1	89.6713	-0.424972	0.193313	-2.19836	0.0279231	0.999861
Klrg2	85.4693	-0.68914	0.315968	-2.18104	0.0291803	0.999861
Cntnap2	52.4406	-0.423391	0.194408	-2.17784	0.0294176	0.999861
Cct7	90.8461	0.369358	0.169607	2.17772	0.0294265	0.999861
Wdhd1	61.2884	-0.416454	0.192512	-2.16327	0.0305205	0.999861
Slc35e2	74.6284	0.364394	0.169385	2.15127	0.0314547	0.999861
Plekhg1	65.7358	-0.38141	0.177386	-2.15017	0.0315416	0.999861
E4f1	56.7534	-0.419835	0.196475	-2.13683	0.0326117	0.999861
Rhox4a	55.6453	-0.411496	0.192784	-2.13449	0.0328027	0.999861
Defa40	62.1024	-0.396054	0.185647	-2.13336	0.0328948	0.999861
Tada1	60.7295	-0.409835	0.192258	-2.13169	0.0330325	0.999861
Rnf141	72.008	0.35998	0.169959	2.11804	0.0341719	0.999861
Dgcr6	79.0378	0.364682	0.172489	2.11423	0.0344953	0.999861
Hmbs	76.2235	0.388415	0.184031	2.1106	0.0348065	0.999861
Gm21828	64.1957	-0.438928	0.210582	-2.08436	0.0371276	0.999861
Gm11236	64.3443	-0.412819	0.198993	-2.07454	0.0380291	0.999861
Dalrd3	78.3997	-0.367702	0.177453	-2.07211	0.0382556	0.999861
Irf2bp2	109.974	0.409036	0.197573	2.0703	0.038424	0.999861
Mettl1	51.5414	-0.414086	0.200934	-2.0608	0.0393217	0.999861
Adora1	62.2291	0.373221	0.182455	2.04555	0.0408004	0.999861
Cyp2a4	433.257	-0.634371	0.310344	-2.04409	0.0409449	0.999861
Poc1b	47.5004	0.423066	0.207843	2.0355	0.0418005	0.999861
Gdf15	115.246	-0.714559	0.352503	-2.0271	0.0426521	0.999861
Gm10058	72.7296	-0.410356	0.203411	-2.01737	0.0436566	0.999861
Chmp6	60.2837	0.368156	0.182662	2.0155	0.043852	0.999861
Lcn2	70.7772	1.33712	0.663677	2.01472	0.0439341	0.999861
Ren2	62.8853	-0.395072	0.197041	-2.00502	0.0449604	0.999861
Cdk8	75.5347	0.330915	0.165907	1.99457	0.0460894	0.999861
Cebpb	121.096	0.405105	0.203309	1.99256	0.0463096	0.999861
Whamm	63.6837	-0.349512	0.176038	-1.98544	0.0470959	0.999861
Rufy4	60.9523	-0.380928	0.192073	-1.98325	0.0473396	0.999861
Arhgef19	54.6154	0.417435	0.210937	1.97895	0.0478213	0.999861
Derl3	50.2794	-0.661555	0.334373	-1.97849	0.047873	0.999861
Rab9	84.5338	-0.324279	0.164247	-1.97433	0.0483438	0.999861
Prpf4b	59.8299	0.347753	0.176691	1.96814	0.0490514	0.999861
Gaa	83.1568	-0.340623	0.173434	-1.964	0.0495306	0.999861
Plin5	62.0332	0.393065	0.200184	1.96352	0.0495853	0.999861
9930111J21Rik1	60.8009	-0.374582	0.191124	-1.95988	0.0500092	0.999861
Chrm4	55.8801	-0.369038	0.18851	-1.95766	0.0502705	0.999861
Gphn	110.117	-0.381249	0.19497	-1.95542	0.050533	0.999861
Rtp1	63.6636	-0.357255	0.183146	-1.95065	0.0510986	0.999861
Tomm22	56.6039	-0.372534	0.191113	-1.94928	0.051262	0.999861
Tsc22d3	79.9655	0.401237	0.205907	1.94863	0.0513391	0.999861
Zfp978	63.9372	-0.39351	0.202255	-1.94561	0.0517012	0.999861
Eed	57.8547	-0.371354	0.191388	-1.94031	0.0523415	0.999861
Atp6ap2	47.4321	-0.385515	0.200275	-1.92493	0.0542387	0.999861
Sesn1	68.5936	-0.353338	0.184087	-1.91941	0.0549331	0.999861
L2hgdh	77.8656	0.343468	0.179248	1.91616	0.0553444	0.999861
Slc19a2	93.5155	0.33345	0.174067	1.91564	0.0554105	0.999861
Fnip2	57.7024	-0.359791	0.188196	-1.91178	0.0559039	0.999861
Nudt8	62.1603	-0.358074	0.187733	-1.90735	0.0564749	0.999861
Nt5c3	45.8952	-0.396792	0.208334	-1.90459	0.056833	0.999861
Gpd1l	55.631	-0.362305	0.190269	-1.90418	0.0568871	0.999861
Arid5b	60.6933	0.342474	0.179921	1.90347	0.0569791	0.999861
Slc10a4	43.2295	-0.40432	0.212665	-1.90121	0.0572751	0.999861
Pitpnm1	57.5077	-0.368392	0.193801	-1.90088	0.0573181	0.999861
Ugt1a9	37.3145	0.455435	0.240073	1.89707	0.057819	0.999861
Gm16434	66.8942	-0.394904	0.209241	-1.88731	0.0591181	0.999861
Brd4	78.2421	-0.350158	0.185823	-1.88436	0.0595159	0.999861
Miip	64.6344	-0.345267	0.183267	-1.88395	0.0595712	0.999861
Cdip1	87.338	0.338085	0.179619	1.88224	0.0598035	0.999861
Mbnl2	66.4339	0.336138	0.178698	1.88104	0.0599666	0.999861
Pes1	76.7929	0.31	0.164893	1.88	0.0601076	0.999861
Entr1	96.935	-0.31007	0.165009	-1.87911	0.0602288	0.999861
Zfp975	75.9484	-0.351681	0.187291	-1.87772	0.060419	0.999861
Wdr74	53.9782	-0.360887	0.192484	-1.8749	0.0608071	0.999861
Stk40	66.3325	0.319598	0.1705	1.87447	0.0608652	0.999861
Pglyrp2	93.6693	0.313648	0.167782	1.86937	0.0615707	0.999861
Cldn5	56.4471	0.387458	0.207803	1.86455	0.0622449	0.999861
Insig2	266.224	0.409896	0.220013	1.86305	0.0624548	0.999861
N4bp2l1	119.342	-0.339893	0.182702	-1.86037	0.0628339	0.999861
Atp11a	57.5345	0.341998	0.183854	1.86016	0.0628627	0.999861
4933411K16Rik	70.9905	-0.311687	0.168236	-1.85268	0.0639277	0.999861
Tars	65.0952	0.318017	0.172124	1.8476	0.0646597	0.999861
Tnks1bp1	51.6393	-0.350012	0.189517	-1.84686	0.0647671	0.999861
Oxld1	65.6468	-0.325232	0.176503	-1.84264	0.0653815	0.999861
Phf23	43.2458	0.377799	0.205264	1.84055	0.065687	0.999861
3110040M04Rik	56.0956	-0.365758	0.199019	-1.8378	0.0660916	0.999861
Usp6nl	44.5383	-0.372026	0.202585	-1.83639	0.0662998	0.999861
4932411N23Rik	49.8184	0.368048	0.200656	1.83422	0.0666207	0.999861
Lamtor2	93.9188	0.316083	0.172482	1.83256	0.0668683	0.999861
Ubxn4	49.4932	0.357066	0.194916	1.8319	0.0669665	0.999861
E030018B13Rik	49.065	0.418109	0.228823	1.82722	0.067667	0.999861
Adnp	63.6321	-0.324192	0.177488	-1.82656	0.0677656	0.999861
Tasor2	53.377	-0.368053	0.202708	-1.81568	0.0694197	0.999861
Apol10a	50.1365	0.374381	0.20703	1.80834	0.0705534	0.999861
Fyttd1	56.5196	-0.330584	0.183056	-1.80592	0.0709316	0.999861
Alg5	72.3555	-0.336426	0.186614	-1.80279	0.071421	0.999861
Dbp	221.731	-0.545568	0.303224	-1.79923	0.0719827	0.999861
Srf	60.0707	-0.3535	0.197546	-1.78945	0.0735417	0.999861
Slc35b4	48.4622	0.353518	0.197674	1.78839	0.073713	0.999861
Mylip	47.0404	-0.374119	0.209818	-1.78307	0.0745754	0.999861
Donson	49.4983	-0.394282	0.221144	-1.78292	0.0745996	0.999861
Ddx3y	69.272	0.295927	0.166404	1.77836	0.0753445	0.999861
Cdh2	107.531	-0.360006	0.20265	-1.77649	0.0756518	0.999861
Arfrp1	63.3197	0.312757	0.176512	1.77188	0.0764152	0.999861
Cbx4	61.6848	-0.321019	0.181188	-1.77175	0.0764366	0.999861
Tjp3	40.6446	0.381777	0.216039	1.76717	0.0771999	0.999861
Zfp330	53.0424	-0.353393	0.200036	-1.76665	0.0772875	0.999861
Gzf1	59.4214	-0.320595	0.181637	-1.76503	0.0775583	0.999861
Siae	54.4506	0.3362	0.190748	1.76253	0.0779802	0.999861
Nudt3	57.3044	0.325931	0.185279	1.75913	0.0785548	0.999861
Ube4a	53.2863	0.329195	0.187249	1.75806	0.078737	0.999861
Srebf1	244.297	-0.563119	0.320399	-1.75756	0.0788229	0.999861
Ogfod2	47.4748	0.385507	0.219344	1.75754	0.0788253	0.999861
Crem	56.337	0.330962	0.188347	1.75719	0.0788857	0.999861
Klf10	75.3395	-0.323813	0.18431	-1.75689	0.0789358	0.999861
Ugdh	69.2057	0.330972	0.188398	1.75678	0.078956	0.999861
Klf3	93.1029	-0.315104	0.179416	-1.75627	0.0790418	0.999861
Rbm33	76.0651	-0.305616	0.174169	-1.75471	0.0793095	0.999861
Nr2c2	54.9247	0.329409	0.187976	1.7524	0.0797053	0.999861
Phf21a	55.6921	-0.331578	0.190252	-1.74284	0.0813615	0.999861
Lamtor3	49.3066	-0.348168	0.199854	-1.74211	0.0814888	0.999861
Mif4gd	104.106	0.308039	0.176983	1.7405	0.0817713	0.999861
Mctp2	61.0179	-0.345621	0.198728	-1.73917	0.0820046	0.999861
Zfp131	57.6991	-0.3111	0.17927	-1.73537	0.0826746	0.999861
Tank	53.9506	-0.348012	0.200595	-1.7349	0.0827592	0.999861
Cnot10	59.7079	-0.321823	0.185508	-1.73482	0.0827734	0.999861
Utp6	50.8595	0.340454	0.197022	1.728	0.0839885	0.999861
Faim	54.3055	0.328522	0.190433	1.72513	0.0845033	0.999861
2810408A11Rik	47.0698	-0.348633	0.202143	-1.72468	0.084585	0.999861
Gm6958	291.675	-0.492759	0.286266	-1.72133	0.0851902	0.999861
Cdc26	79.8483	-0.80523	0.468802	-1.71763	0.0858632	0.999861
Rabif	54.366	-0.340874	0.198588	-1.71649	0.0860725	0.999861
Lmbrd1	60.3378	-0.30471	0.177567	-1.71603	0.0861565	0.999861
Srek1	82.3753	-0.284305	0.165708	-1.7157	0.0862171	0.999861
Gm52298	102.978	-0.285009	0.16621	-1.71475	0.0863908	0.999861
Jph1	49.5644	-0.367	0.214167	-1.71362	0.0865993	0.999861
Cldn1	56.6848	0.319259	0.186402	1.71274	0.0867605	0.999861
Cd177	48.3664	0.343748	0.201127	1.70911	0.0874313	0.999861
Rasgrp2	68.6018	0.315731	0.184756	1.70891	0.0874683	0.999861
Cmc2	62.7834	-0.308851	0.180914	-1.70717	0.0877911	0.999861
Mpeg1	63.0561	0.300142	0.17592	1.70613	0.087983	0.999861
Milr1	48.4151	-0.343534	0.201462	-1.7052	0.0881569	0.999861
Trim24	62.8703	-0.301793	0.177133	-1.70377	0.0884243	0.999861
Pacsin3	92.0348	-0.269426	0.158407	-1.70084	0.0889726	0.999861
1700094D03Rik	53.0155	-0.324404	0.19079	-1.70031	0.0890718	0.999861
Dgcr2	75.6317	0.301984	0.177701	1.6994	0.0892442	0.999861
Ly6e	197.341	0.406171	0.23954	1.69563	0.0899562	0.999861
Ndufb10	121.763	0.302567	0.178637	1.69375	0.0903126	0.999861
Tmem170	50.4038	0.331327	0.195626	1.69367	0.0903276	0.999861
Nr2c1	49.9605	-0.338127	0.199819	-1.69216	0.090615	0.999861
Ube2e1	48.2203	-0.357757	0.211523	-1.69134	0.0907725	0.999861
Eaf1	55.3444	0.317964	0.188042	1.69092	0.0908521	0.999861
Odc1	120.166	-0.30347	0.179939	-1.68651	0.0916971	0.999861
Sun1	49.91	-0.325501	0.193198	-1.6848	0.0920263	0.999861
Fzr1	58.1147	-0.317623	0.188526	-1.68477	0.0920326	0.999861
Stab2	85.1969	-0.265697	0.157774	-1.68403	0.0921759	0.999861
Txnip	249.975	-0.48227	0.286504	-1.68329	0.092319	0.999861
Plec	71.7633	0.293385	0.174346	1.68278	0.0924182	0.999861
Dnlz	77.262	0.288672	0.171832	1.67996	0.0929641	0.999861
Syngr2	74.5811	-0.300225	0.178748	-1.6796	0.093035	0.999861
Dcaf10	48.8801	0.324718	0.193428	1.67875	0.0932006	0.999861
Arl15	62.4685	-0.301381	0.18017	-1.67276	0.0943745	0.999861
Zfp503	131.464	-0.390388	0.23346	-1.67219	0.0944877	0.999861
Arrdc3	223.528	-0.481442	0.288448	-1.66908	0.0951021	0.999861
Hbb-b1	129.133	-0.804196	0.481824	-1.66906	0.0951046	0.999861
Vnn1	51.6253	-0.669673	0.401467	-1.66807	0.0953027	0.999861
Pskh1	49.4647	0.326325	0.195701	1.66747	0.0954214	0.999861
Pdlim3	43.521	0.3645	0.218813	1.6658	0.0957524	0.999861
Rgp1	71.1268	-0.281239	0.168944	-1.66469	0.0959749	0.999861
Dph3	58.5977	0.32084	0.192891	1.66332	0.0962479	0.999861
Cyp2c29	982.595	-0.45581	0.274782	-1.6588	0.0971552	0.999861
Zmym5	68.0155	-0.317035	0.191632	-1.65439	0.0980475	0.999861
Cib4	43.1623	0.37313	0.226356	1.64842	0.099266	0.999861
Ssbp1	89.9946	-0.262913	0.159609	-1.64724	0.0995096	0.999861
Pramel46	82.1956	-0.323235	0.196352	-1.6462	0.099722	0.999861
Apeh	90.1231	-0.308483	0.187533	-1.64495	0.0999795	0.999861
Psmd12	87.909	-0.309377	0.188244	-1.64349	0.100281	0.999861
Sbf1	78.2613	-0.280885	0.170996	-1.64264	0.100458	0.999861
Amd1	97.4161	-0.296289	0.180404	-1.64237	0.100514	0.999861
9330182O14Rik	45.491	0.359846	0.219286	1.64099	0.1008	0.999861
Fahd1	51.0745	0.321947	0.196227	1.64068	0.100863	0.999861
Coa3	53.172	0.314595	0.191834	1.63993	0.101019	0.999861
Washc2	55.3791	-0.332902	0.203289	-1.63758	0.101509	0.999861
Lgmn	78.0007	0.265886	0.162469	1.63654	0.101728	0.999861
Fbxo3	119.466	-0.309231	0.189675	-1.63032	0.103033	0.999861
Ptpn2	60.9658	-0.288692	0.177179	-1.62938	0.103233	0.999861
Rab3d	51.8536	-0.330808	0.203454	-1.62596	0.103958	0.999861
Gldc	41.6546	0.362768	0.223224	1.62513	0.104135	0.999861
Dcaf5	64.4101	0.282652	0.174037	1.62409	0.104356	0.999861
Anks4b	67.0098	-0.309906	0.190865	-1.62369	0.104442	0.999861
Efnb1	56.3898	-0.313766	0.193431	-1.62211	0.10478	0.999861
Abca15	46.8028	-0.351796	0.217027	-1.62097	0.105023	0.999861
Naa15	52.6229	-0.302046	0.186557	-1.61905	0.105436	0.999861
Ddx21	47.5033	-0.328392	0.202832	-1.61903	0.10544	0.999861
Glt1d1	69.8354	-0.282231	0.174442	-1.61791	0.105683	0.999861
Rsu1	70.208	-0.268007	0.165683	-1.61759	0.105751	0.999861
Cdyl2	44.2932	0.330312	0.204354	1.61637	0.106014	0.999861
Aldoa	98.9275	0.294391	0.182201	1.61575	0.106148	0.999861
Cyp4f13	83.8364	-0.281519	0.174838	-1.61017	0.107361	0.999861
Gm16367	68.2801	-0.320629	0.19915	-1.60999	0.107401	0.999861
Acacb	75.6016	0.305687	0.189973	1.60911	0.107592	0.999861
Dpy30	70.248	-0.280904	0.174622	-1.60864	0.107694	0.999861
Rab3gap1	57.2213	-0.29007	0.180619	-1.60598	0.108279	0.999861
Tab2	63.1362	0.286902	0.179087	1.60202	0.109151	0.999861
Gm21783	304.257	-0.465659	0.291128	-1.5995	0.109709	0.999861
Stx17	52.3604	-0.311949	0.195143	-1.59857	0.109917	0.999861
Coq5	77.7028	-0.265946	0.16648	-1.59747	0.110162	0.999861
Lamtor5	77.4251	-0.280254	0.175609	-1.5959	0.110511	0.999861
Flot1	59.8071	-0.3074	0.192641	-1.59571	0.110553	0.999861
Nptn	75.2484	0.288379	0.181066	1.59267	0.111233	0.999861
Trmt112	73.9044	0.263197	0.165365	1.59161	0.111471	0.999861
Esyt2	48.3336	-0.309626	0.194619	-1.59093	0.111624	0.999861
Eif4e3	56.6134	0.326782	0.205504	1.59015	0.111802	0.999861
Cyp39a1	49.81	-0.318979	0.200641	-1.5898	0.11188	0.999861
Brcc3	55.1889	-0.357164	0.225148	-1.58635	0.11266	0.999861
Mrps24	96.3735	0.273364	0.172334	1.58625	0.112682	0.999861
Gtf2a1	50.9395	-0.306417	0.193218	-1.58586	0.112771	0.999861
Slc38a10	95.7735	-0.272421	0.172057	-1.58332	0.113349	0.999861
Tex261	53.6355	0.294481	0.186179	1.58171	0.113716	0.999861
Cbll1	46.7977	0.327638	0.207364	1.58002	0.114103	0.999861
Azi2	59.9628	-0.286222	0.1813	-1.57872	0.114401	0.999861
Ddc	68.2061	0.27547	0.175065	1.57353	0.115597	0.999861
Mapkapk2	79.9448	-0.291592	0.185803	-1.56936	0.116564	0.999861
Trub1	51.0993	0.304217	0.194038	1.56782	0.116922	0.999861
Ctc1	56.8563	-0.28256	0.180345	-1.56678	0.117167	0.999861
Ints8	56.3907	-0.296953	0.189584	-1.56634	0.11727	0.999861
Hmga1	56.2295	-0.291547	0.186404	-1.56406	0.117803	0.999861
Plekha6	85.8031	-0.260301	0.166485	-1.56351	0.117933	0.999861
Fance	51.0414	-0.304667	0.194872	-1.56342	0.117954	0.999861
Bcas3	55.5181	-0.296126	0.189511	-1.56258	0.118152	0.999861
Rnf44	65.285	0.26849	0.172026	1.56075	0.118583	0.999861
Pomt1	47.6422	-0.310388	0.199095	-1.559	0.118997	0.999861
Cyp8b1	190.926	0.460258	0.295253	1.55886	0.119029	0.999861
Ndst2	59.6875	-0.288872	0.185436	-1.5578	0.119281	0.999861
Ntan1	50.7223	-0.328805	0.211318	-1.55597	0.119714	0.999861
Slc35f5	52.1861	0.302192	0.19434	1.55496	0.119956	0.999861
Hypk	82.2279	0.251606	0.161811	1.55494	0.119961	0.999861
Slc35f6	52.7504	-0.29018	0.186705	-1.55422	0.120133	0.999861
Epha2	46.2752	0.30768	0.198068	1.55341	0.120326	0.999861
Ell2	115.592	0.288413	0.185885	1.55157	0.120765	0.999861
Spg21	55.469	0.284791	0.183567	1.55143	0.1208	0.999861
N4bp2l2	56.149	-0.281399	0.181487	-1.55052	0.121016	0.999861
Chmp4c	59.3904	-0.288279	0.185991	-1.54996	0.12115	0.999861
Pgm3	62.4332	0.270267	0.17438	1.54987	0.121172	0.999861
Plp2	48.3573	-0.318752	0.205765	-1.54911	0.121356	0.999861
Trmt11	47.8765	0.326901	0.211378	1.54652	0.121978	0.999861
Ints12	44.6283	-0.322138	0.208313	-1.54642	0.122003	0.999861
Ptpn21	54.431	0.295176	0.191221	1.54364	0.122675	0.999861
Acss3	62.1412	-0.309632	0.201194	-1.53897	0.123811	0.999861
Cox14	75.5297	-0.25551	0.166113	-1.53817	0.124008	0.999861
Capzb	80.9858	0.278954	0.181401	1.53778	0.124102	0.999861
Pros1	64.6245	-0.264499	0.172142	-1.53652	0.124411	0.999861
Traf4	59.2922	-0.27516	0.179343	-1.53426	0.124965	0.999861
Gbp6	75.6711	-0.265813	0.17334	-1.53348	0.125159	0.999861
Ppm1f	56.2485	-0.285836	0.186484	-1.53276	0.125335	0.999861
Acot4	62.4936	-0.278871	0.181982	-1.53241	0.125421	0.999861
Rhpn2	55.987	-0.294168	0.192158	-1.53086	0.125804	0.999861
Swi5	136.767	0.315487	0.206382	1.52866	0.12635	0.999861
Id3	59.8435	0.280393	0.183629	1.52696	0.126771	0.999861
Sdc3	72.1376	0.278095	0.182227	1.52609	0.126988	0.999861
Snx4	91.8316	-0.246919	0.161826	-1.52584	0.127051	0.999861
9030025P20Rik	72.4253	-0.256453	0.168191	-1.52478	0.127314	0.999861
Ube2b	70.1575	0.276222	0.181214	1.52428	0.127438	0.999861
Rhag	46.711	-0.3067	0.201377	-1.52301	0.127755	0.999861
Sds	55.3048	0.30045	0.197386	1.52214	0.127973	0.999861
Ccr1	50.2812	-0.301407	0.198091	-1.52156	0.128119	0.999861
Wars2	49.943	-0.299556	0.197034	-1.52032	0.128429	0.999861
Creld2	49.3497	0.322139	0.212286	1.51748	0.129145	0.999861
Ndufaf3	47.8015	-0.316288	0.208692	-1.51557	0.129628	0.999861
Dazap1	110.349	-0.255397	0.168581	-1.51498	0.129778	0.999861
Acy1	52.5858	-0.308204	0.203454	-1.51486	0.129809	0.999861
Cap1	75.3447	0.265389	0.175211	1.51469	0.129852	0.999861
Mob2	56.3952	0.278435	0.184232	1.51132	0.130706	0.999861
Rimklb	50.1841	-0.333724	0.220832	-1.51121	0.130734	0.999861
Rassf1	53.5782	-0.297896	0.19722	-1.51047	0.130922	0.999861
U2af2	46.816	0.30148	0.199605	1.51038	0.130946	0.999861
Irf9	69.0721	-0.261619	0.173253	-1.51004	0.131033	0.999861
Slc17a8	53.6219	-0.295832	0.195966	-1.50961	0.131144	0.999861
Itga5	47.3064	-0.315469	0.209017	-1.5093	0.131223	0.999861
Llph	63.0004	-0.268201	0.177704	-1.50926	0.131233	0.999861
Cul1	78.5005	0.265161	0.175728	1.50893	0.131317	0.999861
Anapc16	78.9955	-0.24632	0.163572	-1.50588	0.132099	0.999861
Ints13	52.9816	-0.280994	0.186605	-1.50582	0.132114	0.999861
Raet1e	54.8656	0.307406	0.204174	1.50561	0.132168	0.999861
Stat6	80.0834	-0.258193	0.171491	-1.50558	0.132174	0.999861
Taok3	64.1344	-0.271111	0.180297	-1.50369	0.132661	0.999861
Dbr1	45.874	-0.339332	0.22618	-1.50027	0.133543	0.999861
Fam76b	47.8074	-0.312424	0.208327	-1.49968	0.133698	0.999861
Arl4a	59.3905	-0.275943	0.184112	-1.49878	0.13393	0.999861
Sat2	46.869	0.296686	0.198259	1.49646	0.134534	0.999861
Rtn3	135.402	0.262027	0.175122	1.49626	0.134587	0.999861
Cacul1	57.5021	0.270995	0.181125	1.49618	0.134607	0.999861
Mmaa	57.543	-0.283684	0.189617	-1.49609	0.134629	0.999861
Cd209f	48.1379	0.314796	0.210724	1.49387	0.135208	0.999861
Mrm2	57.5439	-0.273433	0.183236	-1.49225	0.135634	0.999861
Sub1	136.046	0.274753	0.184159	1.49193	0.135717	0.999861
Hnrnpul1	57.4567	0.277933	0.186334	1.49159	0.135807	0.999861
Dnajb6	118.656	-0.278299	0.186817	-1.48969	0.136306	0.999861
Vmn1r104	47.4098	-0.327457	0.219889	-1.48919	0.136438	0.999861
Mapre1	48.9124	-0.304689	0.204722	-1.4883	0.136671	0.999861
Aida	54.356	0.293432	0.197287	1.48734	0.136926	0.999861
Ipo11	61.9556	-0.273639	0.184004	-1.48713	0.13698	0.999861
Adck5	53.4432	0.278359	0.187229	1.48673	0.137086	0.999861
Mcrs1	61.8027	-0.292789	0.197094	-1.48553	0.137405	0.999861
Sec61g	121.142	0.29163	0.196323	1.48546	0.137422	0.999861
A530032D15Rik	134.469	-0.355509	0.239505	-1.48435	0.137716	0.999861
Spin1	90.9737	0.279164	0.188109	1.48405	0.137795	0.999861
Ugt1a6a	74.0012	-0.263281	0.177687	-1.48171	0.138418	0.999861
Pigo	63.559	-0.266245	0.179858	-1.4803	0.138792	0.999861
Tuba4a	68.1279	0.252284	0.170973	1.47558	0.140057	0.999861
Enho	61.271	0.683553	0.463684	1.47418	0.140434	0.999861
Fbxw4	62.2698	-0.271515	0.184242	-1.47369	0.140566	0.999861
Surf2	55.2469	-0.28583	0.194039	-1.47305	0.140736	0.999861
Snrpe	64.0183	-0.272923	0.185326	-1.47266	0.140842	0.999861
Smim7	66.2181	0.258535	0.175668	1.47173	0.141094	0.999861
Tiprl	49.9311	-0.28771	0.195566	-1.47117	0.141246	0.999861
Cenpe	47.7666	0.293904	0.19983	1.47077	0.141352	0.999861
Gm29758	92.8935	-0.582124	0.395814	-1.4707	0.141373	0.999861
Spred1	59.4879	-0.268063	0.182389	-1.46973	0.141635	0.999861
Cdkn1a	51.7408	-0.281409	0.191611	-1.46864	0.14193	0.999861
Gart	53.1449	-0.281394	0.191625	-1.46846	0.141979	0.999861
Hpx	1226.8	0.651089	0.443618	1.46768	0.142191	0.999861
Ywhah	65.0232	-0.268582	0.183013	-1.46756	0.142224	0.999861
Acbd6	53.8469	0.276254	0.188405	1.46628	0.142573	0.999861
Atg101	60.7739	0.258363	0.176209	1.46623	0.142584	0.999861
Mkrn2	65.2238	-0.282197	0.192586	-1.4653	0.142839	0.999861
Hjurp	105.322	-0.244407	0.166973	-1.46375	0.143262	0.999861
Mrap	68.4693	0.267564	0.182864	1.46319	0.143416	0.999861
Slc45a3	57.348	0.285581	0.19532	1.46212	0.143709	0.999861
Vwce	53.8817	-0.284446	0.19465	-1.46132	0.143927	0.999861
4930524B15Rik	37.3476	0.332842	0.227786	1.46121	0.143959	0.999861
Kynu	185.681	0.345492	0.236698	1.45963	0.144391	0.999861
Sult1d1	153.838	0.369119	0.252917	1.45945	0.144442	0.999861
Col1a1	47.8493	0.31316	0.215082	1.456	0.145392	0.999861
Saysd1	67.8716	0.245642	0.168711	1.456	0.145394	0.999861
Add1	48.2421	-0.293953	0.202014	-1.45511	0.145638	0.999861
Sidt1	49.8908	-0.312114	0.214532	-1.45486	0.145708	0.999861
Gm20498	78.6807	-0.245512	0.168953	-1.45314	0.146185	0.999861
Daam1	78.8797	-0.251778	0.173498	-1.45119	0.146727	0.999861
Hhex	100.051	0.311652	0.215088	1.44895	0.14735	0.999861
Gm46650	53.9651	-0.31046	0.214331	-1.44851	0.147475	0.999861
Afg1l	46.944	0.307021	0.212032	1.448	0.147618	0.999861
Cog6	52.8365	0.275319	0.190202	1.44751	0.147755	0.999861
C2cd5	55.0741	-0.274219	0.189444	-1.44749	0.14776	0.999861
Atf4	97.7484	0.23676	0.163634	1.44689	0.147928	0.999861
Slc2a9	68.1252	-0.261498	0.18075	-1.44673	0.147971	0.999861
Elac1	62.2623	-0.262494	0.181467	-1.44651	0.148033	0.999861
Tbc1d10a	54.9176	-0.283095	0.195932	-1.44486	0.148498	0.999861
Nop14	48.4933	-0.280972	0.194581	-1.44398	0.148744	0.999861
Mink1	83.4574	0.241021	0.167096	1.44241	0.149186	0.999861
Pex2	81.7547	0.233451	0.16199	1.44114	0.149545	0.999861
Kcnk5	55.6727	-0.266421	0.184961	-1.44042	0.149749	0.999861
Slc25a16	98.25	-0.26132	0.181516	-1.43966	0.149965	0.999861
Gm3696	82.8458	-0.294822	0.205145	-1.43714	0.150678	0.999861
Prx	50.9127	-0.29617	0.206102	-1.437	0.150717	0.999861
Abhd17a	99.1837	0.254625	0.177279	1.43629	0.150919	0.999861
Arhgap23	50.8802	0.275409	0.191792	1.43598	0.151008	0.999861
Mocos	52.0162	0.272892	0.190194	1.43481	0.151341	0.999861
Gstp1	2751.24	0.707521	0.493116	1.4348	0.151345	0.999861
Elovl3	228.312	0.834692	0.581766	1.43476	0.151356	0.999861
Dtx3l	90.4173	-0.262342	0.183014	-1.43346	0.151727	0.999861
Gltpd2	75.4274	0.250084	0.174602	1.43231	0.152055	0.999861
Oma1	47.1923	0.280015	0.195766	1.43035	0.152615	0.999861
Srgap2	47.0242	-0.297631	0.208376	-1.42834	0.153195	0.999861
Pramel19	45.5381	-0.302296	0.211765	-1.42751	0.153434	0.999861
Rnf19b	93.1877	-0.235342	0.164945	-1.42679	0.15364	0.999861
Palld	73.529	-0.246243	0.17268	-1.42601	0.153866	0.999861
Kif20b	45.3896	-0.319389	0.224066	-1.42542	0.154035	0.999861
Sh3bp5	75.387	0.237955	0.166981	1.42505	0.154144	0.999861
Aasdhppt	55.7013	0.270013	0.189697	1.42339	0.154623	0.999861
Atg4d	71.5629	-0.26508	0.186266	-1.42313	0.154699	0.999861
Hoatz	48.8035	0.275839	0.194126	1.42093	0.155337	0.999861
Pphln1	56.4242	-0.268267	0.188882	-1.42029	0.155523	0.999861
Cpsf7	42.2779	-0.305663	0.215298	-1.41972	0.15569	0.999861
Dnase2b	67.9754	-0.248156	0.174796	-1.41969	0.155699	0.999861
Gnl1	47.5218	0.282971	0.199592	1.41775	0.156265	0.999861
Fam207a	49.2215	0.271001	0.191837	1.41266	0.157755	0.999861
Oxnad1	48.1837	0.272421	0.192914	1.41214	0.157909	0.999861
Prkd3	113.48	-0.269516	0.190869	-1.41204	0.157937	0.999861
Gm52720	80.9792	-0.268979	0.190745	-1.41015	0.158496	0.999861
Card19	47.1395	-0.279537	0.198462	-1.40852	0.158977	0.999861
Igtp	47.0313	-0.288458	0.204817	-1.40837	0.159023	0.999861
Adgrl2	72.527	-0.234238	0.16635	-1.4081	0.1591	0.999861
Cnnm3	50.2999	0.278016	0.197459	1.40797	0.159139	0.999861
Abcf1	84.8627	0.234187	0.16648	1.40669	0.159518	0.999861
Ruvbl2	51.1831	0.266164	0.189548	1.40421	0.160258	0.999861
Elp5	55.4077	-0.267381	0.19054	-1.40328	0.160534	0.999861
Fam107b	116.365	-0.245812	0.17527	-1.40248	0.160772	0.999861
9530068E07Rik	106.067	0.24332	0.173569	1.40186	0.160956	0.999861
Acyp1	53.9308	0.264807	0.18905	1.40072	0.161296	0.999861
Igfbp3	55.3617	-0.28595	0.204147	-1.4007	0.161303	0.999861
Pepd	89.4985	0.235843	0.168454	1.40004	0.161501	0.999861
Fis1	86.0155	0.229649	0.164144	1.39907	0.161791	0.999861
Nt5c	62.8849	-0.256797	0.183933	-1.39614	0.162672	0.999861
Tm2d2	55.8358	0.25731	0.184324	1.39597	0.162724	0.999861
Ptprk	82.6801	0.229459	0.164551	1.39446	0.16318	0.999861
Mcts2	51.6119	-0.271895	0.195051	-1.39396	0.163329	0.999861
Plaa	73.2996	0.229936	0.165016	1.39342	0.163494	0.999861
Thoc5	60.6146	-0.251193	0.18029	-1.39327	0.163537	0.999861
Qrich1	79.4643	0.223928	0.160732	1.39317	0.163568	0.999861
Ankrd52	63.4538	0.244353	0.175401	1.39311	0.163586	0.999861
Tax1bp3	54.3447	-0.2705	0.194184	-1.39301	0.163616	0.999861
Taf1d	53.8694	-0.278431	0.199946	-1.39253	0.163762	0.999861
Elovl1	60.5002	0.254005	0.182414	1.39246	0.163782	0.999861
Rev1	52.0955	-0.280697	0.201601	-1.39234	0.163819	0.999861
Nme1	48.273	0.274522	0.197171	1.3923	0.163831	0.999861
Rit1	46.7042	-0.281326	0.202171	-1.39153	0.164066	0.999861
Cotl1	85.1701	0.238128	0.17188	1.38543	0.16592	0.999861
Ces1d	367.155	-0.423102	0.305405	-1.38538	0.165936	0.999861
1700028J19Rik	47.4368	-0.283565	0.204751	-1.38493	0.166075	0.999861
St3gal3	143.505	0.254401	0.18389	1.38344	0.16653	0.999861
Parp4	46.7196	0.286894	0.207606	1.38192	0.166998	0.999861
Pmvk	61.1686	0.261697	0.189509	1.38092	0.167305	0.999861
Spic	47.4346	-0.280053	0.202916	-1.38014	0.167544	0.999861
Dip2c	53.2964	-0.27738	0.201147	-1.37899	0.167897	0.999861
Crip2	84.491	0.231424	0.16804	1.3772	0.168452	0.999861
Qpctl	52.2717	-0.305214	0.221675	-1.37686	0.168557	0.999861
Cd200	47.0349	-0.283377	0.205838	-1.3767	0.168605	0.999861
Smim10l1	109.705	0.255304	0.185484	1.37641	0.168693	0.999861
Gm52436	408.719	-0.406524	0.295562	-1.37543	0.168999	0.999861
Dock5	55.9402	-0.254552	0.18509	-1.37529	0.169043	0.999861
Rslcan18	58.1251	-0.25021	0.181992	-1.37484	0.169181	0.999861
Gm16405	54.1383	-0.275748	0.200796	-1.37328	0.169666	0.999861
Atp1b1	57.955	-0.265657	0.193732	-1.37126	0.170293	0.999861
Gm40755	73.387	-0.257041	0.187465	-1.37114	0.170331	0.999861
Tra2b	53.5769	-0.269526	0.196615	-1.37083	0.170427	0.999861
Nr2f2	86.8706	-0.233425	0.170315	-1.37055	0.170514	0.999861
Plekhj1	64.0208	0.24694	0.180184	1.37049	0.170535	0.999861
Kpnb1	74.1519	0.22622	0.165078	1.37038	0.170569	0.999861
Metap1	66.1554	0.236343	0.172644	1.36896	0.171012	0.999861
Rnf113a2	60.825	0.249141	0.18237	1.36613	0.171898	0.999861
Lbr	48.7571	-0.270344	0.197903	-1.36604	0.171926	0.999861
Itpr1	82.1821	-0.222435	0.162898	-1.36549	0.1721	0.999861
Raver1	49.8869	-0.27004	0.198052	-1.36348	0.172731	0.999861
Prr12	48.5807	0.274702	0.201511	1.36321	0.172817	0.999861
Hal	69.3572	0.240404	0.176476	1.36225	0.17312	0.999861
Zranb2	56.3105	-0.266594	0.195703	-1.36223	0.173124	0.999861
Vmn1r231	42.4452	-0.287623	0.21126	-1.36147	0.173366	0.999861
Nr1d1	174.935	-0.305094	0.224448	-1.35931	0.17405	0.999861
Gprin3	63.5546	-0.24183	0.17802	-1.35844	0.174325	0.999861
Wdr45	56.6027	-0.255259	0.18797	-1.35798	0.17447	0.999861
Rmc1	46.5152	-0.289699	0.213434	-1.35732	0.17468	0.999861
Lsm14b	45.74	0.278028	0.204852	1.35721	0.174713	0.999861
Ptprb	97.204	-0.241285	0.177872	-1.35651	0.174938	0.999861
Albfm1	58.2992	0.267	0.196864	1.35627	0.175015	0.999861
Notum	86.4179	-0.269475	0.198727	-1.356	0.175098	0.999861
Cpt2	137.881	0.250953	0.185198	1.35505	0.175401	0.999861
Uqcc3	61.3642	0.242438	0.17897	1.35463	0.175536	0.999861
Slc16a1	42.3671	0.295375	0.218069	1.3545	0.175575	0.999861
Rgs17	60.7719	-0.252953	0.186836	-1.35388	0.175776	0.999861
Dock8	51.8327	0.269105	0.198767	1.35387	0.175777	0.999861
Slc25a22	177.562	0.300553	0.222091	1.35329	0.175965	0.999861
Scgb2b11	50.7854	-0.281044	0.207735	-1.3529	0.176088	0.999861
Pals1	51.2719	-0.258869	0.191599	-1.3511	0.176665	0.999861
Nlrp4e	55.6276	-0.297096	0.219896	-1.35107	0.176672	0.999861
Tm9sf2	55.0629	-0.250632	0.185574	-1.35058	0.176831	0.999861
Med28	71.5518	0.234007	0.17328	1.35046	0.176868	0.999861
Ext2	68.1141	0.237953	0.176278	1.34987	0.177057	0.999861
Zkscan5	45.9454	0.277607	0.205704	1.34955	0.177161	0.999861
Ubald2	55.3637	-0.250231	0.185921	-1.3459	0.178335	0.999861
Spag9	77.3379	0.227303	0.169035	1.34471	0.178718	0.999861
Scara5	67.8272	0.707556	0.526229	1.34458	0.178762	0.999861
Igfbp1	196.498	0.330533	0.245896	1.3442	0.178884	0.999861
H2ac10	109.782	0.252227	0.187678	1.34393	0.178971	0.999861
Mfsd4b4	44.0188	0.283418	0.210917	1.34374	0.179032	0.999861
Slc16a12	87.339	-0.232847	0.173299	-1.34362	0.179073	0.999861
Dpagt1	62.4861	-0.239182	0.178357	-1.34103	0.179912	0.999861
Zfp622	58.2487	-0.254053	0.189455	-1.34096	0.179932	0.999861
Slc12a7	76.3858	-0.224265	0.167313	-1.3404	0.180116	0.999861
Tasor	49.7066	-0.279842	0.208877	-1.33975	0.180327	0.999861
Zfp865	46.907	0.264593	0.197558	1.33931	0.180468	0.999861
Coq7	66.6804	0.235827	0.176219	1.33826	0.180811	0.999861
Alg10b	59.4193	-0.240093	0.179413	-1.33822	0.180825	0.999861
Rev3l	61.9703	-0.245124	0.183192	-1.33807	0.180872	0.999861
Riok3	75.4452	-0.223689	0.167287	-1.33716	0.18117	0.999861
Pcf11	64.1928	-0.23079	0.172747	-1.336	0.18155	0.999861
Pkp4	64.9633	0.232856	0.174385	1.33529	0.181781	0.999861
Ipmk	89.2692	-0.218624	0.163754	-1.33508	0.181852	0.999861
Ccdc90b	45.7926	0.273974	0.205271	1.33469	0.181977	0.999861
Tnrc6a	51.6457	-0.255477	0.191459	-1.33437	0.182083	0.999861
Gm36327	238.587	-0.348232	0.261161	-1.3334	0.182401	0.999861
Serpinb6c	52.7259	-0.260094	0.195071	-1.33333	0.182422	0.999861
Rasa2	50.4455	-0.25702	0.192849	-1.33275	0.182613	0.999861
Hfe	50.811	0.254035	0.190694	1.33216	0.182807	0.999861
Miga2	110.005	-0.249301	0.187224	-1.33157	0.183002	0.999861
Septin1	53.649	-0.280162	0.210462	-1.33118	0.18313	0.999861
Vmn1r100	173.915	-0.319307	0.239914	-1.33092	0.183214	0.999861
Prep	67.7406	-0.226325	0.170094	-1.33058	0.183326	0.999861
Prss43	48.5075	0.276912	0.208122	1.33053	0.183345	0.999861
Gm5798	65.8623	-0.266454	0.200266	-1.3305	0.183353	0.999861
Mid1ip1	63.6471	-0.418525	0.314867	-1.32921	0.183779	0.999861
Rasd1	50.1568	-0.264254	0.198877	-1.32873	0.183936	0.999861
Hars2	51.6708	-0.254182	0.191362	-1.32828	0.184086	0.999861
Rtf1	45.5381	0.263992	0.198829	1.32774	0.184265	0.999861
Gtf2b	42.8828	0.279458	0.210687	1.32641	0.184702	0.999861
Orc5	53.9758	-0.255581	0.192723	-1.32616	0.184788	0.999861
Marchf2	109.946	0.222657	0.167951	1.32573	0.18493	0.999861
Poldip3	61.611	-0.2351	0.177388	-1.32534	0.185058	0.999861
Actn4	99.5636	0.23684	0.178985	1.32324	0.185757	0.999861
Ranbp3	53.116	-0.253825	0.192178	-1.32078	0.186575	0.999861
Cox15	58.2337	0.242464	0.183622	1.32045	0.186684	0.999861
Il18bp	43.1559	0.274948	0.208353	1.31963	0.18696	0.999861
Ythdc1	55.3953	-0.242461	0.183997	-1.31774	0.187589	0.999861
Trafd1	68.6143	-0.229614	0.174268	-1.31759	0.18764	0.999861
Psmb9	81.4597	0.214432	0.162763	1.31745	0.187687	0.999861
Ogt	84.9125	-0.211473	0.160538	-1.31728	0.187746	0.999861
Sars	77.8427	0.218367	0.165773	1.31726	0.18775	0.999861
Lamtor1	97.3425	0.221898	0.168466	1.31717	0.187782	0.999861
Josd1	77.1772	-0.264019	0.200508	-1.31675	0.187923	0.999861
Cutal	65.9528	-0.245766	0.186652	-1.31671	0.187937	0.999861
Oxr1	78.9634	-0.213938	0.162705	-1.31488	0.188549	0.999861
Sp110	55.9755	-0.267177	0.203379	-1.31369	0.18895	0.999861
Srsf7	48.143	0.261826	0.199556	1.31204	0.189507	0.999861
Yipf1	66.0924	-0.235367	0.179451	-1.31159	0.189657	0.999861
Rbbp9	49.449	0.255527	0.194903	1.31105	0.189842	0.999861
Numa1	69.8697	0.226681	0.172996	1.31033	0.190085	0.999861
Tsc22d1	115.479	-0.265591	0.202946	-1.30868	0.190642	0.999861
Lonrf1	51.7449	-0.27764	0.212201	-1.30838	0.190744	0.999861
Igbp1	73.2823	-0.219181	0.16759	-1.30785	0.190926	0.999861
Coa7	58.6141	0.244149	0.186729	1.3075	0.191042	0.999861
Zfp939	51.5784	-0.259032	0.198253	-1.30658	0.191357	0.999861
Bcar3	40.8911	-0.281424	0.215419	-1.3064	0.191417	0.999861
Ifngr2	50.5333	0.246633	0.188834	1.30608	0.191525	0.999861
Klf9	117.272	0.21822	0.167339	1.30406	0.192214	0.999861
Cd200r3	51.5813	0.255625	0.196112	1.30346	0.192418	0.999861
Reps2	63.2543	-0.235349	0.180577	-1.30332	0.192466	0.999861
Tmem176b	161.12	0.299058	0.229561	1.30274	0.192663	0.999861
Srebf2	68.681	0.21801	0.167407	1.30227	0.192823	0.999861
Qrsl1	64.2158	-0.231505	0.177887	-1.30142	0.193115	0.999861
Kif13a	49.513	-0.255337	0.196228	-1.30123	0.19318	0.999861
Avl9	51.6478	-0.250752	0.192787	-1.30067	0.193372	0.999861
Gm14288	100.646	0.235204	0.180908	1.30013	0.193557	0.999861
Hectd4	50.9627	-0.25911	0.199322	-1.29996	0.193616	0.999861
Utp11	45.1681	-0.263398	0.202681	-1.29956	0.19375	0.999861
Thap7	65.5107	-0.257127	0.197906	-1.29924	0.193861	0.999861
Irf2bp1	62.8802	-0.235675	0.18144	-1.29891	0.193975	0.999861
Gnaq	51.7032	0.248796	0.191551	1.29885	0.193995	0.999861
Polg2	51.9895	-0.249317	0.192061	-1.29811	0.194249	0.999861
Fdxr	50.3122	-0.253111	0.195088	-1.29742	0.194485	0.999861
Tex2	54.3602	0.249095	0.192007	1.29732	0.194521	0.999861
Mpst	109.278	0.243946	0.188178	1.29636	0.194851	0.999861
Slc6a9	81.0159	-0.223724	0.172665	-1.29571	0.195077	0.999861
Ado	47.3661	-0.254378	0.196482	-1.29467	0.195436	0.999861
Ccar1	63.1283	0.22663	0.175434	1.29183	0.196417	0.999861
Coq8b	52.0353	0.259803	0.20125	1.29094	0.196723	0.999861
Cxxc1	45.9843	-0.261053	0.202393	-1.28983	0.19711	0.999861
Rars	47.558	-0.262737	0.203708	-1.28977	0.197131	0.999861
Gm45915	46.1792	-0.273156	0.211804	-1.28966	0.197167	0.999861
Slc10a2	69.999	0.246639	0.191345	1.28898	0.197406	0.999861
Vamp2	54.0963	-0.246084	0.19102	-1.28826	0.197655	0.999861
Pdilt	76.3416	-0.238316	0.185018	-1.28807	0.197722	0.999861
Bhlhe40	226.508	-0.34207	0.265579	-1.28802	0.19774	0.999861
Cnn3	137.378	-0.259369	0.201483	-1.2873	0.19799	0.999861
Fzd4	59.3483	-0.238625	0.185445	-1.28677	0.198175	0.999861
Akirin2	61.4356	-0.232553	0.180776	-1.28641	0.198299	0.999861
Elf2	58.8324	0.236005	0.18348	1.28627	0.198349	0.999861
6330403K07Rik	50.5128	0.274097	0.213364	1.28465	0.198915	0.999861
Odf2	55.0297	-0.23701	0.18462	-1.28377	0.199222	0.999861
Trpc4	39.2647	-0.28676	0.223543	-1.28279	0.199564	0.999861
Ppp1ca	156.398	0.266215	0.207557	1.28261	0.199628	0.999861
Scamp3	87.7628	0.223758	0.174487	1.28238	0.19971	0.999861
Atp6v0a2	64.262	-0.223666	0.174506	-1.28171	0.199944	0.999861
Trim28	56.2434	-0.269854	0.210561	-1.2816	0.199985	0.999861
Faf1	69.5467	0.229944	0.179532	1.28079	0.200266	0.999861
Phgdh	58.6949	-0.261152	0.203972	-1.28033	0.200427	0.999861
Bud23	49.091	0.251096	0.196124	1.28029	0.200443	0.999861
Cenpx	81.0425	0.20758	0.162148	1.28019	0.200479	0.999861
Ass1	854.083	0.465742	0.363829	1.28011	0.200506	0.999861
Med21	63.1322	0.230903	0.180391	1.28001	0.20054	0.999861
Lhpp	55.3819	-0.24064	0.188202	-1.27862	0.20103	0.999861
D830031N03Rik	51.3526	-0.246753	0.193011	-1.27844	0.201094	0.999861
Dennd1a	52.5086	-0.246538	0.192936	-1.27782	0.201311	0.999861
Atp2c1	57.4739	-0.238776	0.186936	-1.27731	0.201493	0.999861
Mb21d2	48.8299	-0.247582	0.193848	-1.2772	0.201532	0.999861
Stil	54.3048	0.250506	0.196146	1.27714	0.201551	0.999861
Hif1a	54.3053	-0.24132	0.189128	-1.27596	0.201969	0.999861
Rtkn	51.9542	-0.256603	0.20128	-1.27486	0.20236	0.999861
Cyp2c37	347.123	-0.305202	0.23953	-1.27417	0.202602	0.999861
Ralgapb	60.0086	-0.238005	0.186811	-1.27404	0.20265	0.999861
Plin3	68.0658	0.231313	0.181582	1.27387	0.202708	0.999861
Bmp2	68.2775	0.215361	0.169426	1.27112	0.203687	0.999861
Ccdc60	50.2792	-0.259056	0.203852	-1.2708	0.203799	0.999861
Phldb2	77.4343	-0.2325	0.18315	-1.26945	0.204282	0.999861
Syap1	59.787	0.240065	0.189111	1.26944	0.204285	0.999861
Rbks	56.5946	-0.229306	0.180657	-1.26928	0.20434	0.999861
Cldn13	47.7067	0.272141	0.214415	1.26922	0.204362	0.999861
Als2	50.3896	-0.25536	0.201295	-1.26858	0.204589	0.999861
Kars	78.8105	-0.217944	0.17187	-1.26808	0.20477	0.999861
Ipo7	85.1174	-0.211079	0.166558	-1.2673	0.20505	0.999861
Gbf1	52.7362	0.243989	0.19255	1.26715	0.205102	0.999861
Kti12	48.1405	0.255101	0.201348	1.26697	0.205168	0.999861
Mfsd4b2	43.9797	0.272624	0.215312	1.26618	0.205448	0.999861
Cog4	77.6982	-0.225433	0.178066	-1.26601	0.205511	0.999861
Birc6	78.5956	0.205227	0.162118	1.26591	0.205546	0.999861
Rfk	79.8611	0.211721	0.167386	1.26486	0.205921	0.999861
Zfp800	45.0612	0.257014	0.203382	1.2637	0.206337	0.999861
Zmiz1	61.5317	-0.225484	0.178432	-1.26369	0.20634	0.999861
Gramd1a	52.174	0.243457	0.192662	1.26364	0.206358	0.999861
Scrn3	76.6116	-0.206471	0.163568	-1.26229	0.206845	0.999861
Pgam5	60.8456	0.220692	0.174848	1.26219	0.206881	0.999861
Lactb	83.3807	-0.219101	0.173692	-1.26144	0.207152	0.999861
Efr3a	55.2947	0.237088	0.188	1.2611	0.207271	0.999861
Mbd2	124.816	0.204289	0.162072	1.26048	0.207496	0.999861
Gna13	54.0403	0.249329	0.197874	1.26004	0.207655	0.999861
Nipbl	53.1319	0.238534	0.189561	1.25835	0.208266	0.999861
Vmn2r46	91.9766	-0.22899	0.182044	-1.25788	0.208434	0.999861
LOC118568783	223.333	-0.351297	0.279463	-1.25704	0.208738	0.999861
Casp8	63.0716	-0.226149	0.180008	-1.25633	0.208996	0.999861
Ykt6	62.4481	-0.22357	0.177973	-1.2562	0.209043	0.999861
Pomgnt1	47.0966	0.248961	0.198244	1.25583	0.209177	0.999861
Ncor1	123.059	0.203941	0.162396	1.25583	0.209177	0.999861
Commd9	55.7838	0.234541	0.186915	1.2548	0.209552	0.999861
Gimap6	54.1288	-0.236429	0.188499	-1.25427	0.209744	0.999861
Foxa3	38.7855	0.287922	0.229574	1.25416	0.209785	0.999861
Bcl2l13	47.5847	-0.252626	0.201548	-1.25343	0.210049	0.999861
Gm40460	84.5236	-0.238962	0.190674	-1.25325	0.210116	0.999861
Tmem94	50.9424	-0.257063	0.205183	-1.25285	0.210262	0.999861
Ppp1r13b	47.5074	-0.253451	0.202365	-1.25244	0.210408	0.999861
Cptp	48.1254	0.245792	0.196275	1.25228	0.210468	0.999861
Rrp12	57.2391	-0.231277	0.184733	-1.25195	0.210587	0.999861
Rgs5	66.4069	0.227928	0.182102	1.25165	0.210696	0.999861
Lrpprc	60.1349	-0.232698	0.185945	-1.25143	0.210776	0.999861
Tango2	61.4497	0.221987	0.177388	1.25142	0.21078	0.999861
Slc31a1	57.4037	0.229681	0.18365	1.25065	0.211063	0.999861
Usp34	56.4696	0.225593	0.180485	1.24993	0.211327	0.999861
Parpbp	54.4843	-0.25121	0.201038	-1.24957	0.211458	0.999861
Cab39l	88.9334	-0.222906	0.178458	-1.24906	0.211642	0.999861
Chrnb3	54.9032	-0.248552	0.198993	-1.24905	0.211646	0.999861
Phactr3	42.0652	0.270775	0.216802	1.24895	0.211684	0.999861
Ppp1r37	133.52	0.25415	0.203508	1.24885	0.21172	0.999861
Cldn16	48.8584	0.264044	0.211541	1.24819	0.21196	0.999861
Cdca4	44.1108	0.266928	0.213863	1.24813	0.211984	0.999861
Cyp3a25	679.9	-0.348732	0.279421	-1.24805	0.212012	0.999861
Rab12	86.3799	0.22014	0.176409	1.24789	0.21207	0.999861
Mllt10	79.6584	-0.210039	0.168338	-1.24772	0.212133	0.999861
Lin54	65.4338	-0.224577	0.180002	-1.24764	0.212163	0.999861
Eif3j1	86.9775	-0.202789	0.162687	-1.2465	0.212581	0.999861
Gnl3	45.3077	-0.262186	0.210886	-1.24326	0.213772	0.999861
Dhcr7	93.6778	0.389633	0.313459	1.24301	0.213864	0.999861
Wls	40.071	0.271752	0.218667	1.24276	0.213955	0.999861
Orm1	539.495	0.489714	0.394094	1.24263	0.214004	0.999861
Plcxd2	120.353	0.225425	0.181445	1.24238	0.214095	0.999861
Ptp4a3	47.4952	-0.254254	0.204715	-1.24199	0.214241	0.999861
Capza1	56.2333	0.229657	0.184927	1.24188	0.214281	0.999861
Iyd	106.13	0.212778	0.171339	1.24186	0.21429	0.999861
Cyp2j9	55.7675	0.241787	0.194857	1.24084	0.214664	0.999861
Atp2a2	76.0895	0.203424	0.164104	1.2396	0.215122	0.999861
Rtn4ip1	57.7486	-0.235183	0.189784	-1.23921	0.215267	0.999861
S100pbp	46.5073	0.246638	0.199148	1.23846	0.215544	0.999861
Serpina6	173.608	-0.314675	0.254139	-1.2382	0.215642	0.999861
Crot	394.559	0.300919	0.243275	1.23695	0.216104	0.999861
Cxcl1	52.4932	0.63861	0.516456	1.23652	0.216264	0.999861
Prkab1	44.5412	-0.250639	0.202704	-1.23648	0.21628	0.999861
Mllt1	75.9797	0.203326	0.164482	1.23616	0.216398	0.999861
Cfap36	60.7017	-0.222426	0.179958	-1.23599	0.216463	0.999861
Pycr1	45.0312	0.253026	0.204767	1.23568	0.216578	0.999861
Igf1	275.528	0.337481	0.273131	1.2356	0.216607	0.999861
Atp6v0d1	72.9592	0.23818	0.192822	1.23524	0.216742	0.999861
Cyp2a22	160.505	-0.261909	0.212098	-1.23485	0.216888	0.999861
Fxr1	75.8898	-0.215216	0.174345	-1.23442	0.217045	0.999861
Pla1a	74.1255	0.206483	0.167357	1.23379	0.217282	0.999861
Dusp11	73.635	-0.207872	0.168544	-1.23333	0.217451	0.999861
Qsox2	50.6257	-0.242199	0.196439	-1.23295	0.217595	0.999861
9130401M01Rik	73.6657	0.204747	0.166161	1.23222	0.217868	0.999861
Zwint	69.5417	0.21046	0.170864	1.23174	0.218046	0.999861
Gemin7	52.6426	0.24225	0.196724	1.23142	0.218166	0.999861
Smoc1	89.305	-0.219615	0.178645	-1.22933	0.218946	0.999861
Acad8	74.4038	0.209021	0.17008	1.22896	0.219089	0.999861
Prr33	46.606	0.249874	0.203398	1.2285	0.21926	0.999861
Tmem248	52.3774	0.23001	0.187325	1.22787	0.219497	0.999861
Spcs1	100.797	0.227655	0.185554	1.22689	0.219862	0.999861
Abr	43.2775	0.25537	0.208162	1.22678	0.219904	0.999861
9030624G23Rik	92.718	-0.205495	0.167542	-1.22653	0.219998	0.999861
Safb	86.7406	-0.229595	0.187278	-1.22595	0.220216	0.999861
Tfdp1	50.5437	0.236752	0.193242	1.22516	0.220516	0.999861
Ccdc71l	72.4225	-0.219541	0.179272	-1.22462	0.220718	0.999861
Rabgef1	56.686	-0.229098	0.187246	-1.22351	0.221136	0.999861
Iqsec1	56.1199	-0.230635	0.188537	-1.22329	0.221221	0.999861
Ppp2r3a	66.3825	-0.220489	0.180291	-1.22296	0.221344	0.999861
Laptm5	41.5619	0.261498	0.213873	1.22268	0.221452	0.999861
Ripk2	51.286	-0.240488	0.196705	-1.22258	0.221488	0.999861
Ube2k	53.955	0.23268	0.190324	1.22254	0.221502	0.999861
Zfp954	47.1789	-0.255876	0.209398	-1.22196	0.221723	0.999861
Aoc2	49.4447	-0.263612	0.216002	-1.22041	0.222308	0.999861
Ipcef1	49.4879	0.248366	0.203598	1.21988	0.222509	0.999861
Ccndbp1	59.9918	-0.21679	0.177779	-1.21943	0.222681	0.999861
Slain2	58.8868	-0.229089	0.187873	-1.21938	0.222699	0.999861
2010003K11Rik	73.2072	0.229425	0.188209	1.21899	0.222848	0.999861
Mrpl9	75.8756	-0.205328	0.168458	-1.21887	0.222892	0.999861
Arl8b	70.1348	0.207173	0.170102	1.21793	0.223249	0.999861
Polr1d	115.601	0.212816	0.174742	1.21789	0.223267	0.999861
Tmem200c	59.2858	-0.230532	0.189449	-1.21685	0.22366	0.999861
Sf3b2	123.393	-0.204266	0.167946	-1.21626	0.223885	0.999861
Pef1	95.8695	0.1934	0.15908	1.21574	0.224083	0.999861
Arid1a	63.4762	-0.211787	0.174268	-1.21529	0.224254	0.999861
Tprkb	86.3664	-0.208573	0.171805	-1.21401	0.224744	0.999861
Cxcl11	39.0241	0.274765	0.226358	1.21385	0.224805	0.999861
Agxt	132.059	0.294723	0.242813	1.21378	0.22483	0.999861
Kat6b	49.1151	-0.248249	0.204546	-1.21366	0.224876	0.999861
Prpf39	55.617	0.221382	0.182576	1.21254	0.225305	0.999861
Abtb1	53.8556	0.23103	0.190574	1.21229	0.225402	0.999861
Atp6v1g1	61.5926	0.216138	0.178312	1.21214	0.22546	0.999861
Cfhr4	103.794	-0.249113	0.20555	-1.21193	0.225539	0.999861
Mrps18c	69.2771	0.218329	0.180221	1.21145	0.225723	0.999861
Shfl	104.023	0.221195	0.182661	1.21096	0.225911	0.999861
Pcsk6	100.876	0.19489	0.160957	1.21082	0.225964	0.999861
Plxnd1	51.2198	-0.231741	0.191686	-1.20896	0.226679	0.999861
Fam114a2	67.5796	0.207137	0.171611	1.20701	0.227428	0.999861
Mrps18b	72.5663	-0.218882	0.181437	-1.20638	0.22767	0.999861
Trpm7	42.4964	-0.251849	0.208805	-1.20614	0.227762	0.999861
Reps1	59.527	-0.216519	0.179535	-1.206	0.227818	0.999861
Kdm7a	60.1732	-0.217841	0.180633	-1.20599	0.227823	0.999861
Nap1l1	83.7476	0.193917	0.160859	1.20551	0.228005	0.999861
Kdm4b	54.5197	-0.246609	0.204579	-1.20545	0.22803	0.999861
Laptm4b	51.9226	-0.234279	0.194482	-1.20463	0.228345	0.999861
Gorasp2	87.0394	-0.201551	0.167379	-1.20416	0.228527	0.999861
Rab8a	67.0982	0.209592	0.174069	1.20408	0.22856	0.999861
Ccdc124	75.2047	0.198215	0.164621	1.20407	0.228563	0.999861
Rubcn	54.5668	-0.22621	0.187917	-1.20377	0.228677	0.999861
Rad52	41.6884	0.257513	0.214175	1.20235	0.229229	0.999861
Cdc42ep1	47.6055	-0.24095	0.20047	-1.20192	0.229393	0.999861
Aass	172.753	0.247487	0.205945	1.20172	0.229474	0.999861
Atp6v0e	64.8958	0.211421	0.175946	1.20163	0.229509	0.999861
Csnk1a1	119.178	0.207556	0.172758	1.20143	0.229585	0.999861
Col5a3	61.7482	0.217578	0.181153	1.20107	0.229723	0.999861
Taf13	55.093	0.225671	0.187893	1.20106	0.229726	0.999861
Rfesd	83.9555	-0.197007	0.164044	-1.20094	0.229773	0.999861
Diaph1	65.6508	-0.227424	0.189396	-1.20079	0.229834	0.999861
Baat	71.6298	-0.20514	0.170838	-1.20078	0.229836	0.999861
Gm51591	292.206	-0.362824	0.302238	-1.20046	0.229961	0.999861
Tsku	104.255	-0.209585	0.174672	-1.19988	0.230187	0.999861
Pabpc4	136.704	0.304463	0.254052	1.19843	0.230751	0.999861
Usp48	59.2359	-0.21795	0.181891	-1.19824	0.230823	0.999861
Desi1	72.9639	0.209388	0.174764	1.19812	0.230869	0.999861
Sh2b3	50.5054	-0.226287	0.188882	-1.19804	0.230903	0.999861
Top1mt	68.1011	-0.21982	0.183632	-1.19707	0.231281	0.999861
Ctnna1	94.1085	0.205296	0.171529	1.19686	0.231361	0.999861
Copz2	54.6699	-0.227769	0.190342	-1.19663	0.231452	0.999861
Polr2e	62.8873	0.21735	0.181649	1.19654	0.231487	0.999861
Egfl7	63.9058	0.226035	0.188909	1.19653	0.231488	0.999861
Adgrf5	53.2519	-0.239905	0.200562	-1.19616	0.231634	0.999861
Med22	72.7431	-0.220386	0.184295	-1.19583	0.231763	0.999861
Gtf3c2	53.0899	-0.223307	0.186843	-1.19516	0.232024	0.999861
Psat1	59.7918	-0.233316	0.195222	-1.19513	0.232036	0.999861
Pdcd2	49.5299	0.233739	0.19573	1.19419	0.232403	0.999861
Ciao1	48.7353	-0.240548	0.2015	-1.19378	0.232563	0.999861
Mfap1a	63.486	-0.205219	0.17193	-1.19362	0.232627	0.999861
Eif4ebp1	88.3201	-0.232108	0.194546	-1.19308	0.232839	0.999861
As3mt	61.9711	0.212747	0.178461	1.19212	0.233213	0.999861
Mrps12	84.5285	-0.195525	0.164168	-1.19101	0.233651	0.999861
Olfr19	50.617	0.254515	0.213796	1.19046	0.233866	0.999861
Ahcyl1	100.271	0.198868	0.167094	1.19015	0.233987	0.999861
Cd2ap	54.8748	-0.220825	0.185551	-1.1901	0.234007	0.999861
Akr1c19	74.7571	-0.205082	0.172358	-1.18986	0.234102	0.999861
Slc39a1	102.967	0.2073	0.174348	1.189	0.23444	0.999861
Cnot6	55.7654	-0.224161	0.18853	-1.18899	0.234444	0.999861
Drap1	100.498	0.19563	0.164563	1.18878	0.234526	0.999861
Nudt9	84.127	-0.189868	0.159777	-1.18834	0.234701	0.999861
Stc1	49.5762	-0.249855	0.210265	-1.18829	0.23472	0.999861
Zswim8	55.6652	-0.217994	0.183464	-1.18821	0.23475	0.999861
Ces1e	123.267	-0.258071	0.21722	-1.18806	0.234809	0.999861
Gm45935	44.9023	-0.24685	0.207989	-1.18684	0.235292	0.999861
Vapa	111.27	-0.236553	0.199398	-1.18634	0.235488	0.999861
Ccdc43	53.2792	-0.230036	0.193989	-1.18582	0.235693	0.999861
Zfp703	59.2199	0.218751	0.184645	1.18472	0.23613	0.999861
Ccz1	78.0619	-0.195683	0.165175	-1.18471	0.236134	0.999861
Vmn1r113	151.859	-0.265353	0.224236	-1.18336	0.236665	0.999861
Dynlt3	50.1515	0.240622	0.203362	1.18322	0.236721	0.999861
Dpp8	79.7256	0.199863	0.168925	1.18315	0.236749	0.999861
Nfkbia	64.9131	0.221062	0.186952	1.18245	0.237025	0.999861
Naa60	112.919	-0.197404	0.166972	-1.18226	0.237104	0.999861
Ptprz1	49.0765	0.249704	0.211335	1.18156	0.237382	0.999861
2410137M14Rik	44.4647	0.245002	0.20773	1.17942	0.23823	0.999861
Sel1l3	65.116	-0.216255	0.183369	-1.17934	0.238262	0.999861
Cast	72.415	-0.203312	0.172445	-1.17899	0.238402	0.999861
Dync1li1	63.371	-0.225764	0.191503	-1.17891	0.238435	0.999861
Tmem223	53.6108	-0.220594	0.187238	-1.17815	0.238737	0.999861
Cdh6	52.0163	0.235505	0.200155	1.17661	0.239351	0.999861
Pip4k2c	52.9619	-0.248414	0.211172	-1.17636	0.239451	0.999861
Trf	2704.86	0.416902	0.354482	1.17609	0.23956	0.999861
Fbxo44	42.8539	0.248893	0.211696	1.17571	0.239709	0.999861
Crkl	52.681	0.219728	0.186941	1.17538	0.239841	0.999861
Polr2j	62.8881	0.203645	0.173275	1.17527	0.239887	0.999861
Phf24	47.8611	0.25333	0.215985	1.1729	0.240835	0.999861
Serpina11	122.779	0.232362	0.198124	1.17281	0.240873	0.999861
Pfkfb2	76.4133	-0.214311	0.1829	-1.17174	0.241303	0.999861
Ccl19	52.1245	-0.235143	0.200802	-1.17102	0.241591	0.999861
Dis3	52.4528	-0.220333	0.188397	-1.16952	0.242196	0.999861
Gemin2	48.9867	-0.235533	0.201463	-1.16911	0.242358	0.999861
Ankrd12	48.78	-0.225212	0.192789	-1.16817	0.242736	0.999861
Denn2b	58.6999	-0.238363	0.20415	-1.16759	0.242974	0.999861
Pitpnb	60.111	-0.206559	0.176999	-1.16701	0.243208	0.999861
Ehmt1	71.4433	-0.214293	0.183667	-1.16675	0.243313	0.999861
Ctnnal1	47.0577	0.233679	0.20032	1.16653	0.243401	0.999861
Pea15a	57.1839	0.209443	0.179546	1.16651	0.243408	0.999861
Chd9	53.6557	0.220171	0.188866	1.16575	0.243714	0.999861
Ssr1	126.05	0.211613	0.181525	1.16575	0.243715	0.999861
Jup	62.0695	-0.223866	0.192063	-1.16558	0.243783	0.999861
Chordc1	53.4298	0.220553	0.18934	1.16485	0.24408	0.999861
Cerkl	49.7279	0.224965	0.193152	1.16471	0.244137	0.999861
Mmut	217.082	-0.242197	0.208039	-1.16419	0.244347	0.999861
Sf3b3	57.0196	-0.218031	0.187373	-1.16362	0.244579	0.999861
Rabl2	51.058	-0.243665	0.209417	-1.16354	0.24461	0.999861
Osbpl8	74.0772	-0.20814	0.17905	-1.16247	0.245045	0.999861
Ywhab	66.4848	0.203476	0.175165	1.16162	0.245389	0.999861
Pi4kb	72.1333	-0.196523	0.169191	-1.16155	0.24542	0.999861
Btbd35f1	104.665	-0.240174	0.206824	-1.16125	0.24554	0.999861
Ampd2	77.2639	0.189153	0.162903	1.16114	0.245584	0.999861
Lman1	126.318	-0.22331	0.192336	-1.16104	0.245627	0.999861
Spesp1	49.1796	0.230543	0.198615	1.16076	0.245741	0.999861
Hmces	54.5887	-0.222255	0.191499	-1.16061	0.245802	0.999861
Scyl2	47.2304	0.231497	0.199474	1.16054	0.245829	0.999861
2610318N02Rik	49.7623	0.231589	0.199555	1.16053	0.245833	0.999861
Wdr45b	58.4902	0.217111	0.187083	1.16051	0.245842	0.999861
Cbx1	73.716	0.193681	0.166929	1.16026	0.245944	0.999861
Fastk	74.1346	-0.199123	0.171656	-1.16001	0.246044	0.999861
Aox1	72.8499	-0.213935	0.18444	-1.15992	0.246083	0.999861
Ints6	60.2446	-0.216497	0.186652	-1.1599	0.246091	0.999861
Tmem97	84.6437	0.209525	0.180667	1.15973	0.246157	0.999861
Txndc17	64.0817	0.202594	0.174818	1.15889	0.246503	0.999861
Rbm22	53.7691	-0.218623	0.188655	-1.15885	0.246517	0.999861
Zfp655	76.3963	0.212001	0.183008	1.15842	0.246691	0.999861
Glrx5	105.077	0.225132	0.19475	1.156	0.24768	0.999861
Pdyn	49.2581	-0.235824	0.204271	-1.15447	0.248309	0.999861
Retnlg	60.6774	-0.235898	0.204346	-1.1544	0.248335	0.999861
Dctn5	75.5803	-0.194554	0.168573	-1.15412	0.24845	0.999861
Parg	44.6634	0.242358	0.210027	1.15394	0.248526	0.999861
Ildr2	52.8765	-0.230728	0.200023	-1.1535	0.248704	0.999861
Ccnt2	63.3288	0.240279	0.208306	1.15349	0.24871	0.999861
Rftn2	55.3724	-0.222855	0.193201	-1.15348	0.248712	0.999861
Sap30	62.0992	0.222769	0.193239	1.15281	0.248987	0.999861
Apol7c	47.9177	-0.231213	0.200611	-1.15254	0.249098	0.999861
Sdhaf4	49.5487	-0.230602	0.200271	-1.15145	0.249547	0.999861
Txndc9	48.0446	-0.229692	0.199725	-1.15005	0.250125	0.999861
Krr1	53.467	-0.231067	0.201128	-1.14885	0.250617	0.999861
Stk16	112.15	-0.206172	0.179535	-1.14837	0.250817	0.999861
Fcf1	61.8293	0.205309	0.178914	1.14753	0.251162	0.999861
Tns2	57.0438	-0.212672	0.18543	-1.14691	0.251417	0.999861
Zdhhc6	62.196	0.204553	0.17849	1.14602	0.251787	0.999861
Ppp3r1	72.2191	0.199035	0.173685	1.14596	0.251814	0.999861
Cct2	116.113	0.201462	0.176007	1.14462	0.252365	0.999861
Rnf168	72.654	-0.205799	0.180003	-1.14331	0.252908	0.999861
Pus7	53.5387	-0.219104	0.1917	-1.14295	0.253058	0.999861
Acin1	69.6394	-0.237404	0.207801	-1.14246	0.253264	0.999861
Arhgap29	81.3078	-0.19619	0.171878	-1.14145	0.253684	0.999861
Mrpl42	75.8405	0.199641	0.174922	1.14131	0.253739	0.999861
Tspo	65.06	0.209474	0.183557	1.1412	0.253788	0.999861
St8sia4	42.6458	-0.257656	0.225855	-1.1408	0.253953	0.999861
Tshz1	45.9306	0.227424	0.199384	1.14063	0.254022	0.999861
Stra6l	110.166	0.187088	0.164136	1.13984	0.254354	0.999861
LOC118567641	137.693	-0.267103	0.234378	-1.13963	0.254442	0.999861
Rgl3	53.9346	-0.213315	0.18723	-1.13932	0.254569	0.999861
Usb1	45.3258	-0.242806	0.213156	-1.1391	0.254661	0.999861
Hbp1	95.7556	0.192285	0.169077	1.13727	0.255427	0.999861
Sec61b	103.55	0.187107	0.164624	1.13658	0.255716	0.999861
Mkrn1	61.6282	-0.200048	0.176025	-1.13647	0.255758	0.999861
Vmn1r22	46.0319	-0.240198	0.211425	-1.13609	0.255918	0.999861
Npepps	62.055	-0.200203	0.176237	-1.13599	0.255961	0.999861
Ddost	109.194	-0.189205	0.166577	-1.13584	0.256025	0.999861
Trim59	46.1436	-0.230307	0.20282	-1.13552	0.256156	0.999861
Wfdc21	733.479	0.385838	0.339933	1.13504	0.256357	0.999861
Percc1	47.2679	-0.22745	0.200389	-1.13504	0.256359	0.999861
Kat2b	99.9609	-0.179421	0.158208	-1.13408	0.25676	0.999861
Rnf11	175.268	0.210055	0.185285	1.13368	0.256927	0.999861
Cox17	115.756	0.194046	0.171216	1.13334	0.257073	0.999861
Rasip1	52.5372	-0.218076	0.192516	-1.13277	0.257312	0.999861
Csprs	148.269	-0.25131	0.221865	-1.13272	0.257333	0.999861
Colec11	49.2853	0.229298	0.202457	1.13258	0.257392	0.999861
Crybb2	66.8664	-0.212898	0.188125	-1.13168	0.257768	0.999861
Ccr7	49.92	0.225029	0.198844	1.13168	0.257768	0.999861
Ctnnd1	64.252	0.205943	0.182113	1.13085	0.258117	0.999861
Gstt2	113.945	-0.422736	0.373849	-1.13077	0.258154	0.999861
5730455P16Rik	49.662	-0.231914	0.205239	-1.12997	0.258488	0.999861
Syf2	57.6302	0.209901	0.185924	1.12896	0.258916	0.999861
LOC118568632	801.67	-0.384722	0.340791	-1.12891	0.258935	0.999861
Rin3	65.4734	-0.1977	0.17528	-1.12791	0.259358	0.999861
Prpf40a	62.8229	-0.202456	0.179525	-1.12773	0.259434	0.999861
Wwc1	55.6647	-0.215819	0.191609	-1.12635	0.260015	0.999861
Myadm	61.7558	-0.206196	0.183148	-1.12585	0.260231	0.999861
Xylb	84.7353	-0.188406	0.167467	-1.12503	0.260574	0.999861
Wtap	58.4724	-0.210152	0.186807	-1.12497	0.260602	0.999861
0610012G03Rik	73.6744	0.198686	0.176716	1.12433	0.260874	0.999861
Atg14	62.4299	-0.201274	0.179087	-1.12389	0.261058	0.999861
Ppp1r9b	47.9079	-0.234354	0.208643	-1.12323	0.26134	0.999861
Srbd1	60.9279	-0.202812	0.180739	-1.12212	0.26181	0.999861
Rad54l2	63.099	0.204655	0.182506	1.12136	0.262134	0.999861
Selplg	73.9884	-0.211969	0.189103	-1.12092	0.262324	0.999861
Slc38a2	106.325	-0.225471	0.201272	-1.12023	0.262615	0.999861
Tmed9	54.4071	0.218942	0.195651	1.11904	0.263122	0.999861
Tprgl	55.5189	0.210519	0.188207	1.11855	0.263332	0.999861
Cfb	90.739	0.218465	0.195327	1.11846	0.26337	0.999861
Limd1	56.3101	-0.210692	0.188535	-1.11752	0.263771	0.999861
Gadd45b	43.6524	-0.232619	0.208165	-1.11748	0.263791	0.999861
Rnf7	73.9042	0.191392	0.171381	1.11676	0.264095	0.999861
Prob1	49.2606	0.223827	0.200441	1.11667	0.264134	0.999861
Mcm3ap	59.1837	0.204881	0.183509	1.11647	0.264222	0.999861
Tmem74b	57.6531	-0.214686	0.192395	-1.11586	0.264482	0.999861
Ptk2b	70.5688	-0.19068	0.170934	-1.11552	0.264628	0.999861
Mkks	48.8541	-0.251039	0.22508	-1.11533	0.264708	0.999861
Anxa11	89.3825	-0.204709	0.183548	-1.11529	0.264728	0.999861
Ccrl2	60.4182	0.227096	0.203699	1.11486	0.264911	0.999861
Arhgef12	130.278	0.186616	0.167506	1.11409	0.265242	0.999861
Knop1	46.1578	0.228078	0.204737	1.114	0.265277	0.999861
Timm23	111.072	0.186493	0.167417	1.11394	0.265305	0.999861
Nf2	56.7224	-0.202778	0.182101	-1.11355	0.265474	0.999861
Brd1	66.8441	0.188471	0.169564	1.11151	0.266351	0.999861
Taf12	99.7771	-0.197191	0.177437	-1.11133	0.266427	0.999861
Sptan1	82.9979	0.187069	0.168341	1.11125	0.26646	0.999861
Tmem259	67.274	-0.194654	0.175173	-1.11121	0.266478	0.999861
Prkcz	52.0669	-0.209755	0.188815	-1.1109	0.26661	0.999861
Zfp808	85.707	-0.210511	0.18952	-1.11076	0.266672	0.999861
Cyp2d12	862.762	-0.326395	0.293878	-1.11065	0.26672	0.999861
Mcmbp	56.4985	0.201945	0.181937	1.10997	0.267012	0.999861
Emsy	58.3142	-0.206026	0.185623	-1.10992	0.267035	0.999861
Marchf7	66.4684	-0.193296	0.174218	-1.1095	0.267213	0.999861
Pole4	73.779	0.190015	0.171488	1.10804	0.267846	0.999861
H4c11	55.461	0.222064	0.200454	1.10781	0.267946	0.999861
Bach1	62.8246	-0.199238	0.179879	-1.10762	0.268025	0.999861
Gm10406	144.796	-0.25271	0.22819	-1.10745	0.268099	0.999861
Arhgef11	61.2957	-0.194567	0.175816	-1.10665	0.268446	0.999861
Rfc4	47.1174	-0.229722	0.207606	-1.10653	0.268497	0.999861
Vmn1r77	54.0445	-0.232031	0.209757	-1.10619	0.268645	0.999861
Hp	1543.59	0.474561	0.429293	1.10545	0.268965	0.999861
Klhl2	54.3474	0.22131	0.200268	1.10507	0.26913	0.999861
Adtrp	115.621	0.209667	0.189757	1.10493	0.269191	0.999861
F7	90.8201	-0.196283	0.177652	-1.10487	0.269214	0.999861
Susd2	49.0331	-0.250321	0.22667	-1.10434	0.269444	0.999861
Pear1	58.6751	0.202583	0.183601	1.10339	0.269859	0.999861
Fbxo9	124.589	0.188655	0.170984	1.10335	0.269874	0.999861
Rnf26	52.4527	0.213096	0.193146	1.10329	0.269899	0.999861
Ttc1	47.4166	-0.222911	0.202054	-1.10322	0.26993	0.999861
Zfp804b	47.8858	-0.227097	0.205975	-1.10255	0.270222	0.999861
Plcd4	42.0019	0.24528	0.222494	1.10241	0.270283	0.999861
Aagab	65.5737	-0.19582	0.177733	-1.10177	0.270562	0.999861
Tat	919.836	0.464267	0.421431	1.10165	0.270616	0.999861
Mrpl17	66.3177	0.190065	0.172537	1.10159	0.27064	0.999861
Cyrib	44.2057	-0.229632	0.208462	-1.10155	0.270656	0.999861
Dyrk1b	60.8533	-0.194634	0.176783	-1.10098	0.270905	0.999861
Cgrrf1	71.3938	0.186481	0.169512	1.1001	0.271288	0.999861
Sf3b4	69.0043	0.185078	0.168261	1.09994	0.271357	0.999861
Arhgef10l	59.8556	-0.212839	0.193775	-1.09838	0.272037	0.999861
Dip2b	48.5051	-0.226048	0.205811	-1.09833	0.272062	0.999861
Ddx50	71.6617	-0.191667	0.174562	-1.09798	0.272211	0.999861
Glrx3	106.128	-0.187909	0.171263	-1.09719	0.272557	0.999861
Ralb	82.5919	0.18153	0.16558	1.09633	0.272933	0.999861
Errfi1	852.46	0.31072	0.283494	1.09604	0.273062	0.999861
Clasp2	46.9778	0.217245	0.198355	1.09523	0.273415	0.999861
Ndufb9	190.963	0.243727	0.222627	1.09478	0.273612	0.999861
Phc3	52.1197	0.210257	0.192057	1.09476	0.273621	0.999861
Srsf5	398.119	-0.231919	0.211848	-1.09475	0.273628	0.999861
4930544G11Rik	59.8336	-0.196396	0.179553	-1.09381	0.27404	0.999861
Acsl1	346.409	-0.289685	0.264874	-1.09367	0.2741	0.999861
Ppih	77.1688	-0.192896	0.176445	-1.09324	0.27429	0.999861
Samm50	74.3898	-0.21804	0.199489	-1.093	0.274395	0.999861
Zbtb20	70.5981	-0.187055	0.171193	-1.09266	0.274544	0.999861
Zkscan3	87.9317	0.180574	0.16537	1.09194	0.274861	0.999861
Bnip2	64.9713	-0.194791	0.178474	-1.09142	0.275087	0.999861
Abhd6	73.9998	-0.193342	0.177226	-1.09093	0.275303	0.999861
Sgsm1	53.3337	-0.2116	0.194059	-1.09039	0.275541	0.999861
Phkg2	56.7506	-0.205662	0.188651	-1.09018	0.275636	0.999861
Epc1	67.8714	-0.190632	0.1749	-1.08995	0.275735	0.999861
C1qtnf1	57.8908	-0.194228	0.178204	-1.08992	0.275748	0.999861
Zfp35	50.2569	-0.217779	0.199834	-1.0898	0.2758	0.999861
Ero1b	46.3652	0.22936	0.210536	1.08941	0.275973	0.999861
Pik3r2	70.3298	-0.18272	0.167847	-1.08861	0.276327	0.999861
Fgfr2	52.7076	0.222571	0.204493	1.08841	0.276416	0.999861
Ppp6r3	66.9315	-0.196971	0.181089	-1.0877	0.276727	0.999861
Col6a3	45.586	0.237274	0.218218	1.08733	0.276892	0.999861
Kpna6	55.5458	-0.19847	0.182557	-1.08717	0.276963	0.999861
Psmd6	115.025	-0.199573	0.183615	-1.08691	0.277077	0.999861
Fez2	65.2997	0.195336	0.179795	1.08644	0.277285	0.999861
Vegfc	41.4713	-0.23819	0.219295	-1.08616	0.277409	0.999861
Hpgd	137.683	-0.211881	0.195085	-1.0861	0.277435	0.999861
Psme2	110.431	0.201787	0.186041	1.08464	0.278083	0.999861
Nsmf	93.3997	0.19621	0.180932	1.08444	0.278171	0.999861
Ctsl	439.387	0.314548	0.29014	1.08412	0.278309	0.999861
Sun2	93.6584	0.190706	0.17593	1.08399	0.278371	0.999861
Rilp	64.3688	-0.197419	0.182238	-1.0833	0.278675	0.999861
Eif3i	109.843	0.190129	0.175547	1.08306	0.27878	0.999861
Qpct	42.8082	0.225557	0.208489	1.08187	0.279312	0.999861
Pdss2	51.7136	0.206291	0.190703	1.08174	0.279368	0.999861
Psmd13	89.7291	0.192102	0.17762	1.08153	0.27946	0.999861
Farsa	59.237	-0.212184	0.196226	-1.08132	0.279554	0.999861
Erp29	89.814	-0.189424	0.175223	-1.08104	0.279678	0.999861
Pmf1	46.4518	0.21756	0.201406	1.08021	0.280049	0.999861
Antxr2	55.0064	0.19671	0.182196	1.07966	0.280293	0.999861
Phf2	61.4116	-0.191419	0.177306	-1.0796	0.280321	0.999861
Lsm7	54.0978	-0.210168	0.194712	-1.07938	0.280419	0.999861
Sec62	168.63	-0.226041	0.209436	-1.07928	0.280462	0.999861
Lypd8l	44.8199	0.225259	0.20879	1.07888	0.280643	0.999861
Slc16a5	40.1484	-0.242729	0.22504	-1.0786	0.280765	0.999861
Mapk9	53.6185	-0.200653	0.186114	-1.07812	0.280981	0.999861
Enpp1	63.2569	-0.189188	0.175488	-1.07807	0.281003	0.999861
Csrp2	60.2271	0.192227	0.178435	1.0773	0.281348	0.999861
Hnrnpu	165.832	-0.201338	0.187117	-1.076	0.281927	0.999861
Bysl	56.3482	-0.195026	0.181271	-1.07588	0.281982	0.999861
Gvin1	40.9981	-0.242204	0.225269	-1.07518	0.282295	0.999861
Itsn1	59.2769	-0.200647	0.186636	-1.07507	0.282342	0.999861
Mier1	68.3551	-0.197766	0.184103	-1.07422	0.282725	0.999861
Farp2	65.1356	-0.188097	0.175288	-1.07308	0.283236	0.999861
Ddx3x	80.243	-0.196744	0.183361	-1.07299	0.283278	0.999861
Ilrun	92.6393	0.178259	0.166218	1.07244	0.283521	0.999861
Atp1a1	121.945	0.173815	0.162132	1.07206	0.283695	0.999861
Gm20792	108.6	-0.233798	0.218169	-1.07164	0.283883	0.999861
Klc1	58.1425	-0.195018	0.182065	-1.07115	0.284104	0.999861
Gigyf1	48.5696	0.217547	0.203155	1.07084	0.28424	0.999861
Bche	72.8068	-0.186343	0.174071	-1.0705	0.284394	0.999861
Cfap73	53.6156	0.197279	0.184392	1.06989	0.28467	0.999861
Eif2d	69.7715	-0.18264	0.170719	-1.06983	0.284697	0.999861
Rb1cc1	49.3529	-0.216624	0.202511	-1.06969	0.284759	0.999861
Thtpa	59.0028	-0.196517	0.183868	-1.0688	0.285161	0.999861
Zfp146	48.5026	0.226826	0.212261	1.06861	0.285243	0.999861
St6galnac5	64.4614	0.21723	0.203301	1.06851	0.28529	0.999861
Inmt	288.868	-0.354145	0.33148	-1.06838	0.285351	0.999861
Dpf2	58.975	-0.200229	0.187429	-1.06829	0.285388	0.999861
Aup1	134.247	0.202559	0.189682	1.06789	0.28557	0.999861
Wdr44	46.2005	-0.22939	0.214935	-1.06725	0.285857	0.999861
Sgpp1	114.15	-0.177571	0.166856	-1.06422	0.287231	0.999861
Atp6ap1	88.5943	-0.200295	0.188275	-1.06385	0.287399	0.999861
C9	312.553	0.746282	0.701882	1.06326	0.287664	0.999861
Bcat2	47.3586	-0.216092	0.203384	-1.06248	0.288016	0.999861
1810055G02Rik	110.524	-0.174922	0.164729	-1.06187	0.288294	0.999861
Hspe1	216.63	0.256004	0.241151	1.06159	0.288422	0.999861
Prr23a2	53.3728	0.207501	0.195521	1.06127	0.288568	0.999861
Retreg2	88.3424	0.184285	0.173727	1.06077	0.288793	0.999861
Edc4	51.0029	-0.208199	0.196277	-1.06074	0.288808	0.999861
Tm9sf1	71.1109	-0.181754	0.171368	-1.06061	0.288869	0.999861
Nans	59.3656	-0.212949	0.200796	-1.06053	0.288905	0.999861
Serpinb6a	56.6859	-0.198858	0.187525	-1.06044	0.288946	0.999861
Aldh5a1	72.4306	-0.181569	0.171243	-1.0603	0.289007	0.999861
Gale	47.5413	0.23979	0.226278	1.05971	0.289274	0.999861
Rhobtb2	48.6303	0.209734	0.197957	1.05949	0.289375	0.999861
Manbal	48.6851	-0.205832	0.194295	-1.05938	0.289427	0.999861
Gm17027	40.4824	-0.252115	0.238247	-1.0582	0.289962	0.999861
Cldn3	111.487	0.173949	0.164392	1.05814	0.289994	0.999861
Golga5	47.0438	-0.209345	0.19788	-1.05794	0.290083	0.999861
Slc49a4	63.6615	0.18997	0.179776	1.0567	0.290647	0.999861
Chdh	112.952	0.187252	0.177481	1.05505	0.291401	0.999861
Plxnb2	112.149	0.187125	0.177657	1.05329	0.292207	0.999861
Rwdd1	92.465	0.172067	0.163417	1.05293	0.292372	0.999861
Ppp2r5e	78.6371	-0.177051	0.168197	-1.05264	0.292505	0.999861
Atp6v1a	51.0681	0.204999	0.194944	1.05158	0.292992	0.999861
Abcg8	134.189	-0.190143	0.180862	-1.05132	0.293112	0.999861
Sgce	44.2809	0.226971	0.216093	1.05034	0.293562	0.999861
Colq	48.504	0.22069	0.210124	1.05028	0.293588	0.999861
Ptpn12	43.1981	0.215919	0.205612	1.05013	0.293658	0.999861
Polr2l	67.9691	0.184764	0.176028	1.04963	0.293888	0.999861
Slc16a11	66.57	-0.183535	0.17486	-1.04961	0.293897	0.999861
Hsd17b11	126.936	-0.258308	0.246138	-1.04944	0.293975	0.999861
Gid8	77.9749	-0.181432	0.172961	-1.04898	0.294188	0.999861
Cdk2ap1	92.0469	0.182882	0.174466	1.04824	0.294527	0.999861
Slc39a7	82.8849	-0.181159	0.172826	-1.04822	0.294539	0.999861
Gm31035	70.6874	-0.337664	0.322262	-1.04779	0.294733	0.999861
Gabpa	69.4397	0.180729	0.1725	1.0477	0.294775	0.999861
Mfap3	59.2389	-0.195312	0.186493	-1.04729	0.294967	0.999861
Trpc4ap	62.0648	0.191203	0.182599	1.04712	0.295043	0.999861
Cdc73	50.4896	0.200077	0.191137	1.04677	0.295205	0.999861
Cradd	46.4273	0.212739	0.203338	1.04623	0.295454	0.999861
Gtpbp2	54.7417	0.194435	0.185904	1.04589	0.295613	0.999861
Zfp292	44.9697	-0.215512	0.20611	-1.04561	0.29574	0.999861
4930524J08Rik	42.2396	0.230916	0.220992	1.04491	0.296066	0.999861
Itih3	345.224	0.396513	0.379585	1.0446	0.296209	0.999861
Cd2bp2	46.9403	0.210749	0.201815	1.04427	0.296362	0.999861
Txnrd1	64.6778	0.182124	0.174538	1.04346	0.296735	0.999861
Zpr1	81.7131	0.184777	0.177124	1.04321	0.296853	0.999861
Pabpn1	122.472	-0.177689	0.170372	-1.04295	0.296973	0.999861
1700010I14Rik	47.5511	0.211202	0.202732	1.04178	0.297514	0.999861
Trim11	54.1919	-0.192226	0.184649	-1.04103	0.29786	0.999861
Tnfrsf1b	77.8015	0.179131	0.172113	1.04077	0.297981	0.999861
Isg15	66.1757	-0.324479	0.311898	-1.04034	0.298183	0.999861
Rapgef3	51.8981	-0.201078	0.193589	-1.03868	0.298952	0.999861
Ube2d2a	56.13	-0.190231	0.183208	-1.03833	0.299115	0.999861
Brinp3	54.2813	0.196227	0.189042	1.038	0.299268	0.999861
Mtx1	44.3996	0.21677	0.208835	1.038	0.299271	0.999861
Cdk16	76.0989	-0.178512	0.172055	-1.03753	0.29949	0.999861
Mbd3	120.95	-0.204	0.196623	-1.03752	0.299495	0.999861
Them4	57.8518	0.185135	0.178568	1.03677	0.299842	0.999861
Stub1	95.9627	-0.165485	0.159632	-1.03666	0.299895	0.999861
Wwp1	78.707	-0.173967	0.167886	-1.03622	0.300098	0.999861
Emc3	68.8087	0.183945	0.17754	1.03607	0.300168	0.999861
Rbbp7	55.872	0.198765	0.191921	1.03566	0.300361	0.999861
Vmn1r216	43.5894	-0.223185	0.215537	-1.03548	0.300443	0.999861
Golga3	50.8159	-0.200085	0.193238	-1.03543	0.300466	0.999861
Ces1f	249.897	-0.323572	0.312543	-1.03529	0.300534	0.999861
Nr2f6	83.8275	0.18115	0.174978	1.03527	0.300541	0.999861
Smad2	50.7536	-0.203976	0.197035	-1.03523	0.300563	0.999861
Nosip	54.4192	-0.209331	0.202268	-1.03492	0.300708	0.999861
Gpr108	50.9608	-0.195481	0.188891	-1.03489	0.300722	0.999861
Rock1	50.5628	-0.199952	0.193226	-1.03481	0.300758	0.999861
Ppp1r3c	77.064	-0.173283	0.167547	-1.03424	0.301026	0.999861
Mknk1	68.135	-0.180018	0.174111	-1.03392	0.301172	0.999861
Gm52800	2573.45	-0.346267	0.334956	-1.03377	0.301244	0.999861
Slc11a1	42.1477	-0.2181	0.21098	-1.03375	0.301255	0.999861
9530003J23Rik	47.9907	0.209862	0.203064	1.03348	0.30138	0.999861
Ap1m1	55.1773	0.19193	0.185955	1.03213	0.302009	0.999861
Pcdhga1	57.5352	-0.199018	0.192837	-1.03205	0.302047	0.999861
Ric1	67.7019	-0.179533	0.174017	-1.0317	0.302212	0.999861
Pdzd9	46.7237	-0.21362	0.207119	-1.03139	0.302359	0.999861
Alas1	413.501	0.289567	0.280785	1.03128	0.302411	0.999861
Dusp16	66.515	-0.176395	0.171047	-1.03126	0.302417	0.999861
Tpm4	49.3776	0.200947	0.194931	1.03086	0.302605	0.999861
Per2	94.4172	-0.163905	0.159012	-1.03077	0.302648	0.999861
Srm	67.9226	-0.179966	0.174692	-1.03019	0.302921	0.999861
Cln5	53.3832	0.19844	0.192631	1.03016	0.302935	0.999861
C1d	86.0943	0.170658	0.16577	1.02949	0.30325	0.999861
Arhgap26	49.0235	0.199616	0.193971	1.0291	0.303432	0.999861
Slc40a1	64.0941	0.200768	0.195164	1.02871	0.303615	0.999861
Fxyd5	48.6746	0.20515	0.199487	1.02839	0.303767	0.999861
Pnkd	63.6653	0.178877	0.173959	1.02827	0.303821	0.999861
Os9	115.493	-0.203935	0.198331	-1.02826	0.303829	0.999861
Zcwpw1	42.8036	0.220504	0.214478	1.02809	0.303906	0.999861
Tnfrsf10b	42.322	0.228228	0.222008	1.02802	0.303941	0.999861
Xbp1	154.687	0.200294	0.194851	1.02794	0.30398	0.999861
Dap	401.498	0.2653	0.258391	1.02674	0.304544	0.999861
Dnajb2	73.1552	0.171802	0.167446	1.02602	0.304884	0.999861
Ctns	52.0072	-0.200035	0.19505	-1.02555	0.305101	0.999861
Nox4	67.4237	-0.192895	0.188126	-1.02535	0.305197	0.999861
Krcc1	94.0807	-0.167305	0.163271	-1.02471	0.305502	0.999861
Kidins220	59.9461	0.184843	0.180468	1.02424	0.305721	0.999861
Deaf1	49.0441	-0.201559	0.196803	-1.02416	0.305758	0.999861
Spint2	104.367	0.182272	0.177997	1.02401	0.305829	0.999861
Strap	118.297	0.182081	0.177864	1.02371	0.305971	0.999861
C87436	47.9853	-0.210956	0.206113	-1.0235	0.306073	0.999861
Gm7995	61.839	-0.204724	0.200048	-1.02337	0.306132	0.999861
Ptrh2	53.4712	0.195999	0.191554	1.02321	0.30621	0.999861
4933412E24Rik	45.5609	0.209912	0.205165	1.02314	0.306243	0.999861
Prss46	60.3131	0.18402	0.179932	1.02272	0.306439	0.999861
Snrpn	71.5013	-0.184281	0.180311	-1.02201	0.306774	0.999861
Rwdd2b	57.6547	-0.188221	0.184443	-1.02048	0.3075	0.999861
Tfpi2	57.4582	0.184726	0.181154	1.01971	0.307864	0.999861
Lmbr1	50.6428	-0.208455	0.20465	-1.01859	0.308396	0.999861
Calm3	54.029	0.193307	0.189856	1.01818	0.308593	0.999861
Usp2	52.7479	-0.210448	0.207001	-1.01665	0.30932	0.999861
Cplx4	45.9169	-0.221271	0.217868	-1.01562	0.30981	0.999861
Ndrg3	47.7846	-0.211005	0.207815	-1.01535	0.30994	0.999861
Pcdhga8	54.6348	-0.191963	0.189113	-1.01507	0.310072	0.999861
Rrp15	62.4907	-0.176831	0.174207	-1.01506	0.310077	0.999861
Gm32611	51.7666	-0.199535	0.196579	-1.01504	0.310088	0.999861
Rabgap1l	66.5241	-0.17987	0.177353	-1.01419	0.310491	0.999861
Ropn1l	69.4761	0.172429	0.170036	1.01407	0.310547	0.999861
LOC118568634	715.421	-0.309645	0.30541	-1.01387	0.310647	0.999861
Tbc1d15	55.3009	0.188739	0.186174	1.01377	0.31069	0.999861
Rab33b	66.034	-0.183837	0.181344	-1.01375	0.310702	0.999861
Stim1	56.848	-0.201007	0.198312	-1.01359	0.310776	0.999861
Stau2	50.9464	0.218963	0.216137	1.01308	0.311022	0.999861
2510002D24Rik	52.3779	-0.19297	0.190601	-1.01243	0.311333	0.999861
Arl6ip1	132.908	0.195122	0.192761	1.01225	0.311419	0.999861
Eif3g	98.3369	-0.189332	0.187067	-1.01211	0.311487	0.999861
Mis12	49.6381	-0.196885	0.194722	-1.01111	0.311964	0.999861
Mllt3	57.9646	-0.211195	0.208879	-1.01109	0.311975	0.999861
Mcur1	69.7265	0.17369	0.171801	1.01099	0.31202	0.999861
Cdca7	49.2535	-0.219022	0.216838	-1.01008	0.312459	0.999861
Hyal1	79.4141	0.16802	0.166405	1.00971	0.312636	0.999861
Zfp36l1	272.269	-0.272813	0.270508	-1.00852	0.313204	0.999861
Hlf	46.9189	-0.19982	0.198183	-1.00826	0.31333	0.999861
Dnajc21	48.0748	-0.207978	0.206282	-1.00823	0.313346	0.999861
Scaf4	59.9685	-0.184349	0.182845	-1.00822	0.313347	0.999861
Cldn15	43.8954	-0.214861	0.21319	-1.00784	0.313531	0.999861
Nfic	85.8259	0.197488	0.195958	1.00781	0.313547	0.999861
Mroh2a	56.1708	-0.190835	0.189728	-1.00584	0.314493	0.999861
Mapre2	50.0971	0.194638	0.193518	1.00579	0.314519	0.999861
Fam168a	53.7261	-0.187687	0.186723	-1.00516	0.31482	0.999861
Ccdc167	51.6487	-0.195898	0.194902	-1.00511	0.314843	0.999861
Chd3	102.818	-0.167014	0.166171	-1.00507	0.314863	0.999861
Pwp1	63.8737	0.182385	0.181496	1.0049	0.314946	0.999861
Map3k2	48.7473	0.202917	0.201933	1.00487	0.314957	0.999861
Rfx4	53.5846	0.189577	0.188685	1.00473	0.315027	0.999861
Cd163	51.0158	0.222602	0.221733	1.00392	0.315417	0.999861
Snx7	49.5992	0.195419	0.194684	1.00378	0.315485	0.999861
Sh3bp5l	55.264	-0.189591	0.189044	-1.00289	0.315912	0.999861
Dlg1	88.7286	-0.164907	0.164447	-1.00279	0.31596	0.999861
Atf7ip2	51.1058	-0.206862	0.206389	-1.00229	0.316202	0.999861
Man2b2	96.5003	-0.171744	0.17136	-1.00224	0.316227	0.999861
Rbm5	67.584	0.170448	0.170098	1.00206	0.316314	0.999861
Avpi1	79.1343	-0.184257	0.183914	-1.00186	0.316409	0.999861
1810013L24Rik	98.3564	0.162788	0.162528	1.0016	0.316536	0.999861
Arhgap42	108.792	0.184972	0.184788	1.00099	0.316829	0.999861
Cadm1	43.7398	0.21238	0.212251	1.00061	0.317015	0.999861
Cgn	65.7178	-0.195524	0.195417	-1.00055	0.317047	0.999861
Rhou	78.3482	0.170055	0.169965	1.00053	0.317055	0.999861
Foxred1	49.769	-0.1961	0.196008	-1.00047	0.317082	0.999861
Tob2	49.2279	-0.201722	0.201653	-1.00034	0.317145	0.999861
Atic	55.2164	0.190501	0.190452	1.00026	0.317186	0.999861
Micos13	152.804	0.227471	0.227471	1	0.317311	0.999861
Dnajc22	129.101	0.177946	0.177964	0.9999	0.317359	0.999861
Flnb	76.7942	0.170604	0.170672	0.999602	0.317503	0.999861
Slc25a44	81.3219	-0.161772	0.161875	-0.999367	0.317617	0.999861
Cd300e	42.6148	-0.225906	0.22623	-0.998567	0.318005	0.999861
Clic1	60.9456	-0.178872	0.179189	-0.998229	0.318168	0.999861
LOC118567992	157.167	-0.193862	0.194315	-0.99767	0.318439	0.999861
Rere	81.4735	-0.160161	0.160671	-0.996823	0.31885	0.999861
Gm2a	83.8632	0.172431	0.173014	0.996632	0.318943	0.999861
Tpp2	60.5089	0.181355	0.181997	0.996468	0.319023	0.999861
Utp3	64.6953	-0.169679	0.170321	-0.996234	0.319136	0.999861
Ush1g	43.3164	-0.214436	0.215365	-0.995684	0.319404	0.999861
Ube2r2	50.0148	0.193302	0.194312	0.994803	0.319832	0.999861
Mpdu1	78.2062	-0.174894	0.175882	-0.994381	0.320037	0.999861
Vstm2b	48.592	0.206177	0.207355	0.994321	0.320067	0.999861
Cops2	70.2577	0.188329	0.189436	0.994159	0.320145	0.999861
Olfr168	56.6751	-0.193926	0.195089	-0.994041	0.320203	0.999861
Tspan31	142.702	0.194834	0.196004	0.994032	0.320207	0.999861
Aip	53.7084	0.18587	0.186986	0.994031	0.320208	0.999861
Pkd1	46.3556	0.196713	0.197959	0.993709	0.320365	0.999861
Cwf19l1	54.1775	0.187392	0.188585	0.993676	0.320381	0.999861
Zmat2	77.448	-0.165739	0.166802	-0.993623	0.320406	0.999861
Cnnm2	50.3864	0.194638	0.195908	0.993521	0.320456	0.999861
Cdk2ap2	113.004	0.163178	0.164321	0.993045	0.320688	0.999861
Rab11fip1	71.0523	0.171357	0.172631	0.992621	0.320895	0.999861
Nol3	50.6324	0.193642	0.195104	0.992507	0.32095	0.999861
Urm1	48.7755	0.19362	0.195213	0.991841	0.321275	0.999861
Rbpms	76.0618	0.168362	0.169788	0.991602	0.321392	0.999861
Tpm1	62.8753	-0.189037	0.190697	-0.991296	0.321541	0.999861
Cpeb2	126.727	0.211059	0.212925	0.991234	0.321571	0.999861
Chchd5	72.7034	0.179112	0.180725	0.991077	0.321648	0.999861
Papola	106.484	0.168455	0.169982	0.991017	0.321677	0.999861
Prl2c3	52.3329	-0.200109	0.201942	-0.990924	0.321722	0.999861
Pcm1	48.1952	-0.206718	0.208617	-0.9909	0.321734	0.999861
Pi4k2a	101.77	0.159639	0.161126	0.990767	0.321799	0.999861
Tmem139	48.6235	-0.203279	0.205184	-0.990718	0.321823	0.999861
Gm3248	240.375	-0.267984	0.270542	-0.990546	0.321908	0.999861
Caprin1	140.622	0.172919	0.174635	0.990171	0.322091	0.999861
Svip	47.2507	-0.204195	0.206389	-0.98937	0.322482	0.999861
Agmo	135.992	-0.179635	0.181703	-0.988618	0.32285	0.999861
Stard6	45.1484	-0.204341	0.206697	-0.988604	0.322857	0.999861
Sgms2	88.5522	-0.173436	0.175556	-0.987921	0.323191	0.999861
Dmxl2	59.6401	0.184163	0.18653	0.98731	0.323491	0.999861
C1qb	90.3026	0.185639	0.188126	0.986783	0.323749	0.999861
Txn2	98.122	-0.175241	0.17762	-0.986602	0.323838	0.999861
Lgals3bp	69.8976	0.174683	0.177165	0.985986	0.32414	0.999861
Nrbp1	50.486	-0.192786	0.195599	-0.985617	0.324321	0.999861
Timm10	53.7821	0.184323	0.187042	0.985465	0.324396	0.999861
Rab32	75.0902	0.162865	0.165351	0.984965	0.324642	0.999861
Cyp1a2	647.624	-0.345398	0.350878	-0.984382	0.324928	0.999861
Pik3c2a	63.7489	0.18477	0.187753	0.984115	0.325059	0.999861
Tsg101	65.5264	-0.168759	0.171501	-0.98401	0.325111	0.999861
Lrrc8a	46.0799	-0.204627	0.208028	-0.983652	0.325287	0.999861
Ankrd10	49.2497	-0.200097	0.203426	-0.983632	0.325296	0.999861
Aff1	50.6181	-0.188673	0.191863	-0.983375	0.325423	0.999861
Hamp	652.808	0.962641	0.979371	0.982918	0.325648	0.999861
Rab20	59.3431	-0.183723	0.186929	-0.982853	0.32568	0.999861
Mrpl14	76.5	0.164202	0.167077	0.982793	0.325709	0.999861
Arid4b	45.6881	-0.201207	0.204775	-0.982576	0.325816	0.999861
Cry1	48.4628	-0.200594	0.204167	-0.982497	0.325855	0.999861
Kansl3	53.9725	-0.186002	0.189375	-0.982189	0.326007	0.999861
Arpc3	108.026	-0.161577	0.164604	-0.981612	0.326291	0.999861
Acbd3	57.4504	-0.179699	0.183114	-0.981353	0.326419	0.999861
Pdzk1	109.737	0.172481	0.175759	0.981351	0.326419	0.999861
Col5a2	48.3704	0.193655	0.197492	0.98057	0.326805	0.999861
Rmnd1	56.172	-0.178516	0.182072	-0.98047	0.326854	0.999861
Sec24a	133.014	-0.173818	0.177316	-0.980269	0.326953	0.999861
Ostf1	64.7903	-0.171731	0.175228	-0.980043	0.327065	0.999861
Tmem9	47.5548	0.194566	0.198546	0.979956	0.327108	0.999861
6030458C11Rik	57.3779	0.181486	0.185239	0.979737	0.327216	0.999861
Akap10	49.7236	-0.187541	0.191427	-0.979701	0.327234	0.999861
Cyp26a1	42.1007	0.214899	0.219378	0.979581	0.327293	0.999861
Dnajc4	47.8979	0.19394	0.198071	0.979146	0.327508	0.999861
Isca2	59.6292	0.182363	0.186248	0.979139	0.327511	0.999861
Polk	45.076	-0.201021	0.205356	-0.978888	0.327635	0.999861
Cdk13	73.4017	-0.161946	0.16577	-0.976933	0.328602	0.999861
Ccser2	52.0312	0.192909	0.197465	0.976927	0.328605	0.999861
Dnajc25	49.0097	-0.192348	0.196925	-0.976756	0.32869	0.999861
Tpcn1	65.6895	-0.171376	0.175459	-0.976734	0.328701	0.999861
Snf8	67.8019	0.173903	0.178115	0.976354	0.328889	0.999861
Rbx1	65.5197	0.174172	0.178482	0.975852	0.329138	0.999861
Rap2a	64.9171	0.169131	0.173343	0.975701	0.329213	0.999861
G0s2	355.453	-0.277212	0.284238	-0.975284	0.32942	0.999861
Rad21	48.4493	-0.201158	0.206297	-0.975094	0.329514	0.999861
Ramp2	75.526	0.173894	0.178438	0.974533	0.329792	0.999861
Cyp21a1	82.9579	0.195881	0.201072	0.974182	0.329966	0.999861
Slc39a9	56.9999	0.180895	0.185709	0.974077	0.330018	0.999861
Cebpz	44.331	0.200032	0.205365	0.974033	0.33004	0.999861
Lifr	137.444	0.219377	0.225249	0.973932	0.33009	0.999861
Mrpl32	64.2803	-0.168433	0.172971	-0.973763	0.330174	0.999861
Cldn12	77.4903	0.167766	0.172553	0.972257	0.330923	0.999861
Wbp2	89.6299	-0.187594	0.192986	-0.972059	0.331021	0.999861
Slc15a4	68.1459	-0.165272	0.170024	-0.972053	0.331024	0.999861
Zfp950	53.331	-0.182173	0.187472	-0.971735	0.331182	0.999861
Pianp	61.2478	-0.197219	0.202995	-0.971544	0.331277	0.999861
Pirb	42.9398	0.211234	0.217429	0.971511	0.331294	0.999861
Tardbp	73.6289	-0.167661	0.172614	-0.971307	0.331396	0.999861
Rab6b	76.2953	-0.17111	0.176172	-0.971271	0.331413	0.999861
Anapc13	123.455	0.174193	0.179363	0.971177	0.33146	0.999861
Pwwp2a	49.5707	0.190326	0.195979	0.971156	0.331471	0.999861
2510039O18Rik	60.8088	0.172592	0.177776	0.970838	0.331629	0.999861
Rab11b	119.949	0.160154	0.164973	0.970785	0.331655	0.999861
Gstm7	68.3022	0.17349	0.178734	0.970659	0.331718	0.999861
Pde8a	54.9632	-0.179696	0.185139	-0.970597	0.331749	0.999861
Uqcr10	185.235	0.221035	0.227865	0.970027	0.332033	0.999861
Zfp91	89.6591	0.162521	0.167592	0.969742	0.332175	0.999861
Npr2	151.855	-0.22989	0.237328	-0.968656	0.332717	0.999861
Pcnx	53.1289	0.184974	0.19099	0.968501	0.332794	0.999861
Vmn2r33	43.7772	-0.204224	0.210882	-0.968428	0.33283	0.999861
Nectin2	73.3917	0.163361	0.168744	0.968102	0.332993	0.999861
Tmsb10	49.0147	0.213217	0.220331	0.967711	0.333189	0.999861
Atp4a	44.8722	0.206796	0.213711	0.967639	0.333225	0.999861
Cyp4a32	114.055	-0.17431	0.1802	-0.967312	0.333388	0.999861
Arl5b	56.3893	-0.193379	0.199932	-0.967225	0.333432	0.999861
Spag7	59.8158	-0.175541	0.181568	-0.966808	0.33364	0.999861
Hdgfl2	54.1011	-0.198679	0.205592	-0.966372	0.333858	0.999861
Ccnb1ip1	49.1671	-0.194208	0.201026	-0.966081	0.334004	0.999861
Atf6b	49.4873	0.189608	0.196307	0.965875	0.334107	0.999861
Tmem37	47.1778	0.193807	0.200664	0.965831	0.334129	0.999861
Smc3	237.077	-0.20084	0.207956	-0.965783	0.334153	0.999861
Pitrm1	53.9224	-0.178198	0.184553	-0.965565	0.334262	0.999861
Lpcat3	106	0.193726	0.200705	0.965225	0.334432	0.999861
Khdrbs1	70.3901	-0.177284	0.183711	-0.965015	0.334537	0.999861
Pik3c2g	44.2725	0.21889	0.226893	0.964727	0.334681	0.999861
Zfp775	49.9561	-0.186363	0.193242	-0.964404	0.334844	0.999861
Mcu	67.5005	0.170918	0.177295	0.964033	0.335029	0.999861
Plch1	44.6374	-0.205927	0.213814	-0.963112	0.335491	0.999861
Pus1	53.4162	-0.188275	0.195489	-0.963095	0.3355	0.999861
Mpp4	45.1426	0.193838	0.201324	0.962817	0.33564	0.999861
Zfp947	49.9088	-0.194035	0.201557	-0.962682	0.335707	0.999861
Zfp236	45.2545	0.195545	0.203126	0.96268	0.335708	0.999861
Ddit4	44.3938	0.205318	0.213384	0.962201	0.335949	0.999861
Ahr	85.6269	-0.155654	0.161867	-0.961612	0.336244	0.999861
Itprid2	69.1295	-0.162625	0.169169	-0.961319	0.336392	0.999861
Dedd2	51.548	-0.181117	0.188539	-0.96063	0.336738	0.999861
Paqr7	98.1549	-0.194498	0.202597	-0.960026	0.337042	0.999861
Nek6	62.7736	0.16623	0.173194	0.959791	0.33716	0.999861
Cdr2	49.7785	0.187612	0.195528	0.959514	0.3373	0.999861
Stt3b	114.638	-0.161733	0.168687	-0.958779	0.33767	0.999861
Pccb	108.557	-0.213769	0.223005	-0.958583	0.337769	0.999861
Csnk2a2	57.6657	-0.176035	0.183804	-0.95773	0.338199	0.999861
Morc2a	48.3503	-0.201714	0.21069	-0.957398	0.338367	0.999861
Actr1b	78.9015	-0.155333	0.162267	-0.957268	0.338432	0.999861
Akap1	101.627	0.159081	0.166269	0.95677	0.338683	0.999861
Ppfia3	50.8871	0.19651	0.205401	0.956714	0.338712	0.999861
Nampt	78.6671	-0.168264	0.17588	-0.956699	0.338719	0.999861
Fundc1	51.4074	-0.180996	0.189241	-0.956428	0.338856	0.999861
Zfp984	96.5273	-0.186252	0.194802	-0.956107	0.339018	0.999861
Ddhd2	54.6908	-0.197275	0.206372	-0.95592	0.339113	0.999861
Get4	48.6752	0.185795	0.194379	0.955838	0.339154	0.999861
Pop5	71.3205	0.166207	0.173933	0.955581	0.339284	0.999861
Tomm6	103.408	0.16467	0.172372	0.955317	0.339418	0.999861
Scart1	44.6364	0.200823	0.210291	0.95498	0.339588	0.999861
Elk3	56.201	-0.179222	0.187706	-0.954804	0.339677	0.999861
Tmem126b	46.9836	0.188439	0.197386	0.954674	0.339743	0.999861
Pigc	59.8124	0.174213	0.182496	0.95461	0.339775	0.999861
Mrps5	63.1875	-0.1682	0.176222	-0.954476	0.339843	0.999861
Fam167b	49.3147	0.198557	0.208033	0.954447	0.339857	0.999861
Ppp4r3b	57.7447	-0.173293	0.181618	-0.954162	0.340002	0.999861
Cd74	91.6395	0.171443	0.179721	0.953939	0.340114	0.999861
Ralbp1	83.2276	0.160944	0.168727	0.953871	0.340149	0.999861
Arhgef26	63.9428	0.171388	0.179692	0.953787	0.340192	0.999861
Bst2	165.752	0.199688	0.209519	0.953079	0.34055	0.999861
AW549877	53.7433	-0.200099	0.210047	-0.952642	0.340771	0.999861
Rpusd3	56.8226	0.174343	0.183035	0.952511	0.340838	0.999861
Ccdc82	42.7609	0.207083	0.21747	0.95224	0.340975	0.999861
P3h1	46.347	-0.204823	0.215215	-0.951712	0.341243	0.999861
Chit1	41.7644	-0.199118	0.20928	-0.951446	0.341378	0.999861
Cyp2c23	149.401	-0.245335	0.258048	-0.950735	0.341739	0.999861
Dpyd	316.677	0.2327	0.244838	0.950425	0.341896	0.999861
Ddx17	141.999	-0.164854	0.173492	-0.950211	0.342005	0.999861
Pfdn2	78.1213	-0.15892	0.167414	-0.949264	0.342487	0.999861
Mtfp1	60.9812	0.169096	0.178138	0.949239	0.342499	0.999861
Borcs5	53.6575	-0.179065	0.188671	-0.949082	0.342579	0.999861
Stx4a	62.6387	0.174132	0.183686	0.947986	0.343136	0.999861
Crtc2	65.5974	0.177633	0.187406	0.947848	0.343207	0.999861
Cdc42ep4	72.7324	-0.16043	0.169344	-0.94736	0.343455	0.999861
Atp5g1	266.43	0.211856	0.223638	0.947316	0.343478	0.999861
Tinagl1	96.4923	-0.15528	0.164045	-0.946572	0.343857	0.999861
Pxk	76.9897	0.156035	0.164879	0.946361	0.343965	0.999861
Angel2	53.5147	-0.184199	0.19465	-0.946306	0.343992	0.999861
Klc4	96.0645	-0.170459	0.180139	-0.946262	0.344015	0.999861
Tubb4b	85.1988	0.156484	0.165377	0.946223	0.344035	0.999861
Upb1	90.6308	0.159919	0.16908	0.94582	0.34424	0.999861
Slc35a1	53.5877	0.177455	0.187656	0.945637	0.344334	0.999861
Golga2	50.7381	0.179748	0.19016	0.945245	0.344534	0.999861
Sprn	49.3549	-0.184164	0.194856	-0.94513	0.344593	0.999861
Garem1	72.3642	0.161163	0.170525	0.945094	0.344611	0.999861
Numb	62.9511	-0.163382	0.172958	-0.944632	0.344847	0.999861
Nus1	92.2853	-0.159483	0.168843	-0.944564	0.344882	0.999861
Pdlim4	42.0635	0.199648	0.21143	0.944277	0.345028	0.999861
Ltbp4	59.5406	-0.180948	0.191703	-0.9439	0.345221	0.999861
Nae1	45.5245	0.191449	0.202838	0.943855	0.345244	0.999861
Dsp	42.2223	0.19799	0.209873	0.943382	0.345486	0.999861
Cpox	239.451	-0.242194	0.257114	-0.941973	0.346206	0.999861
Gstm2	156.354	0.251097	0.266628	0.941748	0.346322	0.999861
Ptpru	55.6425	-0.199378	0.211714	-0.941735	0.346328	0.999861
Hdhd3	50.713	0.183169	0.194605	0.941235	0.346584	0.999861
Ubap1	49.0044	-0.193083	0.205145	-0.941205	0.3466	0.999861
Grsf1	95.6541	0.181224	0.192581	0.941028	0.34669	0.999861
Dcaf17	54.8792	-0.172427	0.183277	-0.940798	0.346808	0.999861
Etv5	49.004	-0.190639	0.202711	-0.940447	0.346988	0.999861
Rab24	112.005	-0.15546	0.165311	-0.940407	0.347009	0.999861
Baz2a	50.904	-0.181625	0.193143	-0.940366	0.34703	0.999861
Elp4	49.3945	-0.186026	0.197856	-0.940205	0.347112	0.999861
Ankrd35	43.4284	-0.214909	0.228699	-0.939701	0.347371	0.999861
Swt1	44.9831	0.193506	0.206097	0.938906	0.347779	0.999861
Ripply2	199.294	-0.21983	0.23414	-0.938884	0.34779	0.999861
AB124611	51.8584	-0.182281	0.194177	-0.938738	0.347865	0.999861
Hmgb1	85.4137	0.1688	0.179885	0.938376	0.348051	0.999861
Srpr	130.904	0.16422	0.175148	0.937612	0.348444	0.999861
Abcb11	212.757	0.244637	0.261035	0.937183	0.348665	0.999861
Slc66a1	59.8151	-0.168668	0.180118	-0.936431	0.349051	0.999861
Ephb1	44.6995	-0.196921	0.210371	-0.936067	0.349239	0.999861
Rbm12	59.1942	-0.174829	0.186855	-0.935637	0.34946	0.999861
Gstm4	55.5991	-0.179317	0.191656	-0.93562	0.349469	0.999861
Abhd17c	70.7833	0.165139	0.176505	0.935605	0.349477	0.999861
Sptbn2	61.9179	0.164079	0.175379	0.935572	0.349494	0.999861
Lrrc58	72.4038	-0.163507	0.174818	-0.9353	0.349634	0.999861
2610528J11Rik	83.8215	-0.157352	0.168247	-0.935248	0.34966	0.999861
Rabggta	56.7153	-0.174739	0.186885	-0.935007	0.349784	0.999861
Olfr1178	44.3601	0.197262	0.211033	0.934744	0.34992	0.999861
Ifitm2	181.109	0.26041	0.278657	0.93452	0.350036	0.999861
Rbm6	48.5785	-0.18204	0.194827	-0.934368	0.350114	0.999861
Wfdc17	51.7237	0.189663	0.203007	0.934267	0.350166	0.999861
Smu1	66.5186	-0.173024	0.185208	-0.934216	0.350192	0.999861
Ceacam1	101.899	-0.163898	0.175453	-0.934143	0.35023	0.999861
Fxr2	51.1973	-0.184833	0.197866	-0.934132	0.350236	0.999861
Jak3	60.8298	-0.169996	0.181995	-0.934069	0.350268	0.999861
Fnta	52.5576	-0.180629	0.193517	-0.933401	0.350613	0.999861
Ppp2r5d	45.6477	0.193389	0.20723	0.933206	0.350714	0.999861
Odf3b	41.383	-0.200565	0.215074	-0.93254	0.351058	0.999861
Dhdds	53.6888	-0.183485	0.196848	-0.932114	0.351278	0.999861
1700049E17Rik1	62.0008	-0.174892	0.187644	-0.932043	0.351314	0.999861
Ndufv3	155.916	0.166921	0.179127	0.931858	0.35141	0.999861
Coro7	45.6058	0.188709	0.202524	0.931787	0.351446	0.999861
Stk33	69.0326	-0.185838	0.199448	-0.931764	0.351459	0.999861
Anapc7	48.5581	0.182693	0.196087	0.931691	0.351496	0.999861
Nras	59.2489	-0.174369	0.18717	-0.931611	0.351538	0.999861
Sfi1	146.661	-0.235095	0.252702	-0.930322	0.352204	0.999861
Pik3ap1	74.9525	0.154126	0.165676	0.930287	0.352223	0.999861
Gm3893	67.6847	-0.331562	0.356492	-0.930068	0.352336	0.999861
C1qtnf5	47.054	0.201113	0.21624	0.930044	0.352348	0.999861
Olfr1432	46.7069	-0.203962	0.219344	-0.929873	0.352437	0.999861
Ndufaf8	69.004	0.159753	0.171846	0.929626	0.352565	0.999861
Arhgef5	50.5136	0.18629	0.200447	0.929371	0.352697	0.999861
Pithd1	62.0937	0.178393	0.192036	0.928955	0.352912	0.999861
Sarnp	65.6445	-0.161761	0.174202	-0.928586	0.353103	0.999861
Rab21	67.3117	0.16358	0.176394	0.927357	0.353741	0.999861
Atpif1	56.7903	0.170193	0.183569	0.927132	0.353858	0.999861
Calm2	120.364	0.160757	0.173441	0.926872	0.353993	0.999861
Ifi211	61.6459	-0.177687	0.191709	-0.926857	0.354001	0.999861
4933402N03Rik	50.8326	-0.194104	0.209436	-0.926791	0.354035	0.999861
Ndufb6	140.869	-0.170955	0.184465	-0.926762	0.35405	0.999861
Ldlrap1	53.5379	0.178571	0.192759	0.926397	0.35424	0.999861
Tmem150a	86.0711	-0.180169	0.194583	-0.925926	0.354485	0.999861
Fuca1	128.919	-0.159851	0.172683	-0.92569	0.354607	0.999861
Ywhaq	57.2478	-0.175129	0.189232	-0.925473	0.35472	0.999861
Gm51592	95.3562	-0.35623	0.385024	-0.925214	0.354855	0.999861
Rufy3	90.6946	-0.152801	0.16518	-0.925058	0.354936	0.999861
Marchf6	106.079	-0.159729	0.172695	-0.924918	0.355009	0.999861
Cp	378.029	0.255825	0.276642	0.924751	0.355095	0.999861
Chek2	50.4075	-0.188477	0.203825	-0.9247	0.355122	0.999861
Oard1	67.0861	-0.160967	0.174129	-0.92441	0.355273	0.999861
Naga	60.9921	-0.165059	0.178671	-0.92382	0.35558	0.999861
Man2b1	75.2211	-0.157207	0.170191	-0.923707	0.355639	0.999861
Derl2	124.902	0.180643	0.195654	0.923281	0.355861	0.999861
Rusc2	77.5294	-0.168639	0.182663	-0.923229	0.355888	0.999861
Dhtkd1	76.1756	-0.158723	0.171979	-0.922922	0.356048	0.999861
Tap2	52.1023	-0.174851	0.189474	-0.922825	0.356098	0.999861
Tomm5	72.4117	0.156463	0.169574	0.922683	0.356172	0.999861
Gm3383	133.713	-0.212925	0.230846	-0.922368	0.356337	0.999861
Kat6a	53.2883	0.171698	0.18621	0.922069	0.356493	0.999861
Sfxn5	70.929	-0.159772	0.173355	-0.921644	0.356714	0.999861
Scap	72.2375	-0.154129	0.167271	-0.921434	0.356824	0.999861
Sumf1	51.7903	-0.175303	0.190356	-0.920922	0.357091	0.999861
Kifbp	49.9892	-0.180595	0.196113	-0.920876	0.357115	0.999861
Galnt1	85.329	-0.154348	0.167645	-0.920686	0.357215	0.999861
Gm10100	57.1776	0.1779	0.193291	0.920373	0.357378	0.999861
Abhd17b	51.7393	0.172833	0.187991	0.919372	0.357901	0.999861
Rabep1	77.6054	0.151177	0.16445	0.919286	0.357946	0.999861
Lsm12	67.8489	-0.164698	0.179188	-0.919134	0.358026	0.999861
Ankrd11	60.6009	-0.19141	0.208404	-0.918456	0.35838	0.999861
Cpeb3	59.2867	-0.166775	0.181655	-0.918089	0.358573	0.999861
Kmt5c	52.7312	-0.173054	0.188497	-0.918075	0.358579	0.999861
Slc20a2	72.9383	-0.153208	0.166913	-0.917889	0.358677	0.999861
Txndc5	66.7347	0.160873	0.175282	0.917796	0.358726	0.999861
Srd5a2	53.359	-0.171223	0.186564	-0.917773	0.358738	0.999861
Bmp1	77.716	0.160309	0.174692	0.917666	0.358794	0.999861
Emc1	72.8982	-0.164465	0.179231	-0.917614	0.358821	0.999861
Abhd10	51.3633	0.18225	0.198642	0.917482	0.35889	0.999861
Psmb5	194.271	0.20875	0.227672	0.916889	0.359201	0.999861
Paip2b	48.7786	-0.183184	0.199908	-0.916339	0.359489	0.999861
Echdc3	115.681	0.168187	0.183747	0.91532	0.360023	0.999861
Mertk	69.9339	-0.159008	0.173723	-0.915297	0.360036	0.999861
Slc25a30	88.6699	0.289848	0.316874	0.914712	0.360343	0.999861
Cxxc5	56.1346	0.172328	0.188433	0.914533	0.360437	0.999861
Ctdspl2	46.1563	-0.186779	0.204268	-0.914378	0.360518	0.999861
Ppara	266.139	-0.234758	0.25681	-0.914131	0.360648	0.999861
Nsa2	109.258	-0.146134	0.159889	-0.913972	0.360732	0.999861
Carmil1	63.4741	-0.17423	0.190735	-0.913467	0.360997	0.999861
Itih5	45.8185	-0.185664	0.20327	-0.913387	0.361039	0.999861
Med4	46.0214	0.186921	0.204673	0.913265	0.361103	0.999861
1110032A03Rik	83.7454	-0.149011	0.16324	-0.912831	0.361331	0.999861
Rabl6	79.2955	-0.150698	0.165094	-0.9128	0.361348	0.999861
Iqcc	51.2049	-0.176176	0.193009	-0.912788	0.361354	0.999861
Col23a1	47.5759	0.203105	0.222554	0.912612	0.361447	0.999861
Cpsf2	55.1692	0.169897	0.186215	0.912371	0.361573	0.999861
Abhd18	49.4556	-0.182609	0.200167	-0.912284	0.361619	0.999861
Adam23	44.0983	0.2082	0.228326	0.911853	0.361846	0.999861
Elavl1	98.8162	-0.160271	0.175768	-0.911832	0.361857	0.999861
Angptl6	55.3831	0.172193	0.188854	0.911777	0.361886	0.999861
Ccdc181	45.9481	-0.19355	0.21229	-0.911728	0.361912	0.999861
Ilf3	57.9541	-0.166231	0.1824	-0.911354	0.362109	0.999861
Prkag1	55.8503	0.167385	0.183667	0.91135	0.362111	0.999861
Ugt2b38	237.458	-0.251526	0.276034	-0.911212	0.362184	0.999861
Dctn4	71.7582	0.162402	0.178241	0.911136	0.362224	0.999861
Mitd1	50.3914	-0.181702	0.199545	-0.910582	0.362516	0.999861
Mpv17l2	57.0513	0.168185	0.184868	0.909758	0.36295	0.999861
Stim2	49.6825	-0.175685	0.193115	-0.909744	0.362957	0.999861
Ppp5c	58.6763	-0.174111	0.191401	-0.909668	0.362998	0.999861
Msn	56.6982	-0.165834	0.182338	-0.909491	0.363091	0.999861
Dnajc7	69.3725	-0.15484	0.170284	-0.909303	0.36319	0.999861
Plk3	102.633	0.190777	0.209815	0.90926	0.363213	0.999861
Elac2	61.5751	-0.162342	0.178558	-0.90918	0.363255	0.999861
Zcchc2	49.4073	-0.178376	0.196269	-0.908833	0.363438	0.999861
Serpine2	69.0793	0.174839	0.192414	0.908661	0.363529	0.999861
Mepce	48.8524	-0.178954	0.196988	-0.908453	0.363639	0.999861
Akr1c14	288.772	-0.246025	0.270874	-0.908265	0.363738	0.999861
Nol12	47.3656	0.179832	0.198018	0.908157	0.363796	0.999861
Smim19	63.7031	-0.16097	0.177264	-0.908083	0.363834	0.999861
Nfyb	92.674	-0.145488	0.16022	-0.90805	0.363852	0.999861
Tbca	91.7282	0.150098	0.165311	0.907977	0.363891	0.999861
Aptx	54.4012	-0.169427	0.186742	-0.907274	0.364262	0.999861
Prkcsh	84.8136	0.148327	0.163678	0.906213	0.364823	0.999861
Eps15	76.6514	0.14807	0.163416	0.906098	0.364884	0.999861
Rtf2	140.547	0.199762	0.22048	0.906032	0.364919	0.999861
Prr23a3	46.1221	-0.189177	0.208803	-0.906004	0.364934	0.999861
Otub1	70.2354	-0.15792	0.174412	-0.905445	0.36523	0.999861
Pla2r1	49.4883	0.180997	0.199929	0.905309	0.365302	0.999861
Hoga1	97.9296	-0.180648	0.199546	-0.905295	0.365309	0.999861
Cep19	47.0912	0.183927	0.203217	0.905075	0.365426	0.999861
Slc16a10	96.9025	0.192089	0.212275	0.904908	0.365514	0.999861
Plcb1	47.6869	-0.177204	0.195873	-0.90469	0.36563	0.999861
Gm1110	54.3617	-0.180518	0.199567	-0.90455	0.365704	0.999861
Samhd1	47.5512	0.190746	0.210894	0.904465	0.365749	0.999861
Ifrd2	56.6242	-0.182149	0.201455	-0.904165	0.365908	0.999861
Stx16	56.2055	-0.169863	0.187931	-0.903859	0.36607	0.999861
Apoa5	644.57	0.268785	0.297612	0.903137	0.366453	0.999861
Phaf1	90.0316	0.151427	0.167673	0.903108	0.366469	0.999861
Prxl2c	151.691	0.149656	0.165723	0.903049	0.3665	0.999861
Gnpat	58.0284	-0.163757	0.181355	-0.902961	0.366546	0.999861
Casp6	64.8547	0.174622	0.193415	0.902834	0.366614	0.999861
Adgre4	46.1622	-0.191567	0.212253	-0.902538	0.366771	0.999861
Cnppd1	90.3639	-0.149732	0.16596	-0.902217	0.366942	0.999861
Qser1	60.5799	-0.170568	0.189138	-0.901818	0.367153	0.999861
Clasp1	62.0382	-0.169897	0.188427	-0.90166	0.367237	0.999861
Cenpo	46.2673	0.183208	0.203219	0.901533	0.367305	0.999861
Smpdl3a	58.7605	-0.171859	0.190655	-0.901415	0.367368	0.999861
Ube2g2	43.7574	0.191	0.211919	0.901287	0.367436	0.999861
Ube2l6	64.0239	0.164423	0.182432	0.901284	0.367437	0.999861
Ctxn1	75.5802	0.15015	0.166684	0.900806	0.367692	0.999861
Kmt2a	55.2369	-0.166526	0.184939	-0.900438	0.367887	0.999861
Cmah	114.094	-0.173366	0.19255	-0.900369	0.367924	0.999861
4921524J17Rik	54.7509	0.168031	0.186632	0.900337	0.367941	0.999861
Zfp281	52.2382	0.16872	0.187467	0.900001	0.368119	0.999861
Zadh2	67.6499	-0.162188	0.180306	-0.899516	0.368378	0.999861
4930467E23Rik	84.5087	-0.166256	0.184835	-0.89948	0.368397	0.999861
Ddrgk1	147.29	0.171517	0.190831	0.89879	0.368764	0.999861
Tcaim	50.0425	-0.174743	0.194475	-0.898535	0.3689	0.999861
Fars2	73.9031	-0.153249	0.170685	-0.897849	0.369266	0.999861
Sem1	176.823	0.163784	0.182451	0.897689	0.369351	0.999861
Ube2a	43.4257	0.194211	0.216428	0.897346	0.369534	0.999861
Syvn1	108.57	0.146273	0.163014	0.897306	0.369556	0.999861
Rmdn2	196.488	-0.192612	0.214693	-0.897151	0.369638	0.999861
Hibch	102.203	-0.188785	0.210466	-0.896989	0.369725	0.999861
Abhd12	71.3763	0.152279	0.169768	0.896982	0.369729	0.999861
Pex11g	96.5701	-0.141591	0.157902	-0.896704	0.369877	0.999861
Gm36718	49.3631	-0.191326	0.213398	-0.896567	0.36995	0.999861
Hikeshi	226.347	0.210447	0.2348	0.896283	0.370102	0.999861
Ankrd33b	53.0041	0.195438	0.218101	0.896091	0.370204	0.999861
Ulk1	49.7216	0.180703	0.201712	0.895846	0.370335	0.999861
Afg3l2	92.2133	-0.149552	0.166945	-0.895812	0.370353	0.999861
Wdr81	63.076	-0.155535	0.173659	-0.895636	0.370447	0.999861
Pigv	45.5308	-0.190335	0.212593	-0.895305	0.370624	0.999861
Usp22	56.9624	-0.164838	0.184126	-0.895241	0.370658	0.999861
Eefsec	49.0929	-0.175656	0.196236	-0.895128	0.370719	0.999861
Mptx1	49.8443	-0.174466	0.195008	-0.894658	0.37097	0.999861
Sigmar1	70.6951	0.305515	0.341516	0.894584	0.37101	0.999861
Sesn3	74.4117	0.163134	0.18239	0.894426	0.371094	0.999861
Lpar6	56.9594	-0.160735	0.179805	-0.893942	0.371353	0.999861
Fmnl2	49.3779	-0.190957	0.213645	-0.893807	0.371425	0.999861
Atg3	86.2242	-0.149702	0.167591	-0.893254	0.371721	0.999861
Celf2	72.2737	-0.150232	0.168224	-0.893046	0.371832	0.999861
Rufy1	48.6832	-0.17446	0.19537	-0.892972	0.371872	0.999861
Akap14	66.3622	-0.172736	0.193499	-0.892697	0.37202	0.999861
Ncaph2	51.0502	-0.172448	0.193202	-0.89258	0.372082	0.999861
Spns2	62.5912	-0.15507	0.173768	-0.892397	0.37218	0.999861
Nostrin	63.7096	-0.153801	0.172469	-0.891761	0.372521	0.999861
Arhgef2	48.7818	-0.182634	0.204855	-0.891528	0.372646	0.999861
Bcl7b	53.224	-0.17604	0.197487	-0.891402	0.372714	0.999861
Tfam	52.4936	0.173457	0.194753	0.890651	0.373116	0.999861
Akap9	56.7336	-0.163149	0.183352	-0.889811	0.373567	0.999861
Rab39b	58.5759	0.168981	0.189929	0.889704	0.373625	0.999861
Eif2s2	111.089	0.165558	0.186095	0.889642	0.373658	0.999861
Cd59a	69.2366	0.158703	0.178539	0.888902	0.374056	0.999861
Dnajb12	109.601	0.154159	0.173439	0.888839	0.374089	0.999861
Dusp1	122.952	-0.333358	0.375078	-0.888769	0.374127	0.999861
Map2k5	64.2865	-0.155884	0.175472	-0.888372	0.374341	0.999861
2310002L09Rik	47.194	-0.181119	0.203907	-0.888243	0.37441	0.999861
Khdc4	69.4506	-0.150697	0.169671	-0.888171	0.374449	0.999861
Cipc	73.7943	0.150395	0.169459	0.887502	0.374809	0.999861
Extl3	59.7236	0.159094	0.179331	0.887155	0.374995	0.999861
Cnot6l	57.8889	0.161968	0.182773	0.88617	0.375526	0.999861
Eloa	54.732	-0.169184	0.190985	-0.885851	0.375698	0.999861
Wapl	85.1758	-0.139901	0.158021	-0.885327	0.37598	0.999861
Prss56	47.7639	0.183751	0.20762	0.885035	0.376137	0.999861
Tnrc18	50.2812	0.173073	0.195675	0.884496	0.376428	0.999861
Zfp750	40.3574	-0.193177	0.218558	-0.883873	0.376765	0.999861
Coq8a	121.591	0.204031	0.230877	0.88372	0.376847	0.999861
Pigq	69.4419	0.155655	0.176265	0.883072	0.377197	0.999861
Mmp14	59.1308	-0.161899	0.183338	-0.883064	0.377202	0.999861
Ankfy1	57.9282	-0.162334	0.183861	-0.882919	0.37728	0.999861
Man1a	166.404	0.173235	0.196217	0.882875	0.377304	0.999861
Zbtb16	90.4158	0.361695	0.409803	0.882608	0.377448	0.999861
Fads1	454.112	0.293183	0.332261	0.882387	0.377568	0.999861
Gnai2	119.206	0.16337	0.185286	0.881722	0.377927	0.999861
Itfg1	71.3168	0.148851	0.16883	0.881666	0.377958	0.999861
Ugt1a5	69.1405	-0.364492	0.413541	-0.881392	0.378106	0.999861
Heca	50.3122	-0.174857	0.198398	-0.881345	0.378131	0.999861
Chic2	2230.82	-0.25132	0.285166	-0.881309	0.378151	0.999861
Abcg5	155.64	-0.18066	0.204999	-0.881272	0.378171	0.999861
1700088E04Rik	45.2274	-0.185187	0.210163	-0.881158	0.378232	0.999861
Isyna1	42.0038	-0.199919	0.226889	-0.881133	0.378246	0.999861
Ppid	47.0604	0.171671	0.194834	0.881115	0.378256	0.999861
Riok1	48.8197	0.175854	0.199581	0.881114	0.378256	0.999861
Eif2ak2	47.6513	-0.174411	0.197953	-0.881075	0.378277	0.999861
Bag6	63.4531	-0.154846	0.175763	-0.880994	0.378321	0.999861
Hnrnpab	120.852	0.174987	0.198698	0.880667	0.378498	0.999861
Smim4	78.6049	0.14677	0.166666	0.880625	0.378521	0.999861
4932438A13Rik	70.7075	-0.15578	0.176917	-0.880529	0.378573	0.999861
Slc35b2	65.1004	-0.15505	0.176108	-0.880426	0.378628	0.999861
Igsf5	66.2305	-0.157093	0.178429	-0.880422	0.378631	0.999861
Zhx2	53.1256	-0.173431	0.197138	-0.879743	0.378999	0.999861
Mkrn2os	62.1557	0.154345	0.175533	0.879294	0.379242	0.999861
Cep112	47.9576	0.179552	0.204289	0.87891	0.37945	0.999861
Prr9	50.0928	-0.176588	0.20097	-0.878679	0.379575	0.999861
Hspa4	72.9615	-0.151499	0.172421	-0.87866	0.379586	0.999861
Map2k3	119.069	-0.156371	0.177989	-0.878544	0.379649	0.999861
Axl	50.0972	0.169024	0.192421	0.878404	0.379724	0.999861
Dnajc13	57.4808	-0.159051	0.181076	-0.878368	0.379744	0.999861
Plekha3	62.7819	-0.159137	0.181223	-0.87813	0.379873	0.999861
Srpx	44.5394	0.198573	0.226204	0.877849	0.380026	0.999861
Rtl8a	55.5488	-0.161663	0.184174	-0.877774	0.380066	0.999861
Ranbp6	47.0853	0.178752	0.203642	0.877773	0.380067	0.999861
Pomk	53.4362	-0.176382	0.201112	-0.877034	0.380468	0.999861
Yars	53.7261	0.163137	0.186093	0.876645	0.380679	0.999861
Itgb1	110.394	-0.150392	0.171563	-0.876596	0.380706	0.999861
Nars	88.6254	-0.273604	0.312137	-0.87655	0.380731	0.999861
Slc25a51	94.7187	0.274802	0.313508	0.87654	0.380736	0.999861
Adgre5	58.9106	0.15988	0.182555	0.875791	0.381144	0.999861
Pfn3	41.3271	0.198615	0.226813	0.875678	0.381205	0.999861
Eif2s1	78.3356	-0.154493	0.176645	-0.874599	0.381792	0.999861
Acad12	53.7223	0.163963	0.187487	0.874528	0.381831	0.999861
Cdk19	52.3874	0.163704	0.18722	0.87439	0.381906	0.999861
Grb7	161.417	-0.187267	0.214294	-0.873879	0.382184	0.999861
Dhfr	81.7299	-0.163994	0.187713	-0.873639	0.382315	0.999861
Agpat2	267.67	0.227634	0.260568	0.873608	0.382332	0.999861
Cebpe	57.0152	-0.166191	0.190388	-0.872908	0.382713	0.999861
Ddx46	46.059	0.175389	0.200937	0.872858	0.38274	0.999861
Ppp1r3b	179.662	-0.186078	0.213277	-0.872469	0.382952	0.999861
Dbndd2	56.1503	0.164477	0.188655	0.87184	0.383295	0.999861
Scrn2	114.766	0.163686	0.187784	0.871673	0.383387	0.999861
Sbk1	53.9634	-0.168528	0.193431	-0.871256	0.383614	0.999861
Qrfpr	48.6731	-0.175625	0.201777	-0.870395	0.384085	0.999861
Pdcd6ip	69.4646	0.163951	0.188473	0.869894	0.384359	0.999861
Polr2c	63.0278	-0.154115	0.177217	-0.869637	0.384499	0.999861
Car14	46.6174	0.173149	0.199113	0.869602	0.384518	0.999861
Mmd	88.4443	-0.152474	0.175401	-0.86929	0.384689	0.999861
Pex12	54.9288	0.16708	0.192226	0.869186	0.384745	0.999861
Sec22c	64.8548	-0.151876	0.174736	-0.869176	0.384751	0.999861
Rhbdd2	63.4411	0.154737	0.178103	0.868808	0.384952	0.999861
Ifi27	121.893	0.196195	0.225904	0.868488	0.385128	0.999861
Ltbr	70.3698	-0.159749	0.183997	-0.868215	0.385277	0.999861
Clock	64.4451	-0.173276	0.199761	-0.867418	0.385713	0.999861
Map3k5	83.5068	-0.146571	0.168987	-0.867349	0.385751	0.999861
Ints11	53.4973	-0.161475	0.186288	-0.866804	0.386049	0.999861
Ptprf	153.159	0.172792	0.199355	0.866756	0.386076	0.999861
Etv6	53.8674	-0.167294	0.193128	-0.866234	0.386362	0.999861
Maea	51.5725	0.163114	0.188315	0.866172	0.386396	0.999861
Zkscan7	50.7746	-0.164208	0.189607	-0.866042	0.386467	0.999861
Timm10b	64.8906	0.152216	0.175815	0.865773	0.386615	0.999861
Gnai3	91.2062	0.158638	0.183236	0.865756	0.386624	0.999861
Rbck1	77.4074	-0.140713	0.162538	-0.865726	0.386641	0.999861
Zmynd11	77.5609	-0.141766	0.16376	-0.865698	0.386656	0.999861
Rbm7	69.51	-0.144224	0.1666	-0.865691	0.38666	0.999861
3110082I17Rik	48.3827	-0.169865	0.19622	-0.865689	0.386661	0.999861
Srsf11	97.7157	-0.1378	0.159279	-0.865149	0.386957	0.999861
Gak	77.1041	-0.143398	0.165781	-0.864986	0.387046	0.999861
Map1lc3a	87.961	-0.156471	0.181084	-0.864077	0.387546	0.999861
Exoc3l2	48.8291	-0.17191	0.199089	-0.863485	0.387871	0.999861
Rnaseh1	75.3107	-0.148675	0.172216	-0.863306	0.387969	0.999861
Plaat3	50.1268	0.172634	0.200032	0.863034	0.388119	0.999861
Bok	70.3415	0.150756	0.174763	0.862629	0.388342	0.999861
Cutc	50.9059	0.166741	0.193368	0.862302	0.388521	0.999861
Fadd	48.0182	-0.166666	0.193344	-0.862021	0.388676	0.999861
Minpp1	74.7729	0.143704	0.166723	0.861932	0.388725	0.999861
Mrpl44	58.9525	0.153856	0.178521	0.861837	0.388777	0.999861
Ces1g	187.133	-0.234604	0.272217	-0.861828	0.388782	0.999861
Zmynd8	56.2603	0.156233	0.181422	0.861159	0.389151	0.999861
Rfx1	52.6393	-0.170648	0.198162	-0.861157	0.389152	0.999861
Nsfl1c	82.3494	-0.146672	0.170343	-0.86104	0.389216	0.999861
Cyp2d26	1024.42	-0.234708	0.272678	-0.860751	0.389375	0.999861
Apom	230.792	0.265429	0.308387	0.860699	0.389404	0.999861
Cdkl3	50.1381	-0.184609	0.214605	-0.860227	0.389664	0.999861
Ctps2	46.8575	0.182949	0.212679	0.860211	0.389673	0.999861
Abca8a	63.4207	-0.148918	0.173164	-0.859981	0.3898	0.999861
Pttg1	77.677	-0.145177	0.168815	-0.859973	0.389804	0.999861
Sec22b	85.6427	0.140612	0.163597	0.859503	0.390063	0.999861
Psmb8	106.141	0.149136	0.173529	0.859429	0.390104	0.999861
Huwe1	84.9398	0.142314	0.165741	0.858651	0.390533	0.999861
Dcaf12	65.357	-0.15289	0.17811	-0.858402	0.39067	0.999861
P2rx4	72.0103	0.145595	0.169685	0.858032	0.390875	0.999861
Klhl9	57.0191	0.157417	0.183515	0.85779	0.391009	0.999861
Kank2	74.7765	-0.142801	0.166491	-0.857708	0.391054	0.999861
Cdk6	79.0673	-0.140427	0.163744	-0.857603	0.391112	0.999861
Fbxo45	46.5116	-0.169334	0.19749	-0.857431	0.391207	0.999861
Chrnb4	50.486	-0.174542	0.203581	-0.857363	0.391244	0.999861
Setd1b	65.7655	-0.151036	0.176183	-0.857269	0.391296	0.999861
Sts	107.93	-0.170725	0.199233	-0.856912	0.391494	0.999861
A930033H14Rik	59.9624	-0.161533	0.188516	-0.856866	0.391519	0.999861
Rab5b	100.392	0.148579	0.173569	0.856025	0.391984	0.999861
Ostc	55.5705	0.164069	0.191678	0.855964	0.392018	0.999861
Ugt2b36	210.604	-0.212342	0.248141	-0.855733	0.392146	0.999861
Eef1akmt2	44.0931	-0.182863	0.213743	-0.855527	0.392259	0.999861
Mbtd1	56.8973	-0.164862	0.192806	-0.855069	0.392513	0.999861
Dmd	51.4535	-0.163486	0.191231	-0.854917	0.392597	0.999861
Pate10	60.4786	0.162884	0.190881	0.853331	0.393476	0.999861
Snrpc	58.7733	0.153215	0.179625	0.852973	0.393674	0.999861
Fam222b	64.5561	-0.155416	0.182383	-0.852143	0.394134	0.999861
Tor2a	51.7547	-0.163294	0.191636	-0.852102	0.394157	0.999861
Casp9	64.2382	-0.147532	0.173154	-0.852025	0.3942	0.999861
Mdn1	48.754	0.169095	0.198464	0.852015	0.394206	0.999861
Trip12	64.993	0.153339	0.180134	0.85125	0.394631	0.999861
Pdss1	53.5852	-0.176972	0.207909	-0.851197	0.39466	0.999861
4921536K21Rik	44.626	-0.185351	0.217766	-0.851146	0.394688	0.999861
Chil6	39.9023	0.182882	0.21487	0.85113	0.394697	0.999861
Atad3a	88.8433	0.141307	0.166148	0.850489	0.395053	0.999861
Ndufc2	154.09	0.208215	0.244842	0.850408	0.395098	0.999861
Taf4	69.2227	-0.149992	0.1764	-0.850296	0.39516	0.999861
Flot2	59.4858	0.15483	0.182114	0.850179	0.395226	0.999861
Por	309.734	-0.240917	0.283466	-0.849899	0.395381	0.999861
Cars	76.8292	-0.145558	0.171266	-0.849893	0.395385	0.999861
Itpa	64.2117	-0.150368	0.176927	-0.849888	0.395388	0.999861
Nectin3	52.4904	0.160824	0.189255	0.849776	0.39545	0.999861
Hsbp1	68.8978	0.15791	0.18589	0.84948	0.395614	0.999861
Btg1	59.2562	0.157763	0.18575	0.849332	0.395696	0.999861
Sdcbp	71.5239	-0.160949	0.189522	-0.849235	0.395751	0.999861
Cenpa	54.0257	0.165595	0.195014	0.849146	0.3958	0.999861
Vps16	50.4353	-0.165031	0.194512	-0.848433	0.396197	0.999861
2210016F16Rik	69.9265	0.151065	0.178087	0.848261	0.396292	0.999861
Ces3b	620.175	0.268729	0.317206	0.847174	0.396898	0.999861
Ccdc85b	87.0401	-0.138215	0.163161	-0.847111	0.396934	0.999861
Tmem18	43.5605	0.186017	0.219671	0.8468	0.397106	0.999861
Rnf38	53.891	-0.163549	0.193146	-0.846768	0.397124	0.999861
Ccr4	44.7399	0.177704	0.209886	0.846672	0.397178	0.999861
Pygm	51.8872	-0.166826	0.197064	-0.84656	0.397241	0.999861
Tmsb4x	153.438	0.164782	0.194671	0.846463	0.397294	0.999861
Carmil2	47.4358	-0.169054	0.199731	-0.84641	0.397324	0.999861
Ndufaf1	57.8614	0.159496	0.188502	0.846119	0.397486	0.999861
Tmem165	49.7684	0.167758	0.19829	0.846025	0.397539	0.999861
Slc22a18	49.1502	0.166918	0.197316	0.845944	0.397584	0.999861
6430548M08Rik	62.6749	-0.162929	0.192637	-0.845783	0.397674	0.999861
Slc52a2	49.0327	-0.168051	0.1987	-0.845752	0.397691	0.999861
Myl12a	109.222	0.157812	0.186778	0.844917	0.398157	0.999861
Cisd3	98.2309	0.156161	0.18485	0.844802	0.398222	0.999861
Srprb	58.7484	0.152529	0.180666	0.844256	0.398527	0.999861
Dcaf4	48.1608	-0.175335	0.207868	-0.843491	0.398954	0.999861
Elovl5	329.242	0.565818	0.671188	0.843009	0.399224	0.999861
Rpa1	51.4138	-0.164239	0.194927	-0.842568	0.39947	0.999861
Sh3pxd2b	76.7364	0.139853	0.16602	0.842386	0.399572	0.999861
Alg1	55.0894	-0.163127	0.193684	-0.842236	0.399656	0.999861
Cops4	55.245	-0.157492	0.187025	-0.842094	0.399735	0.999861
Arid4a	47.8285	0.167677	0.199349	0.841125	0.400278	0.999861
Cdc40	48.1379	0.163815	0.194827	0.840822	0.400447	0.999861
Acmsd	61.3417	0.154065	0.183285	0.840577	0.400585	0.999861
Tmem65	56.0626	0.170895	0.203491	0.839818	0.401011	0.999861
Lyrm4	48.659	0.16552	0.197135	0.839628	0.401117	0.999861
Rpsa	158.998	0.151773	0.180782	0.839537	0.401168	0.999861
Mrpl37	75.029	-0.149243	0.177837	-0.839212	0.40135	0.999861
Nfatc3	51.4782	-0.161132	0.192025	-0.839119	0.401403	0.999861
Rbm39	102.85	-0.133614	0.159234	-0.839105	0.40141	0.999861
Ints5	56.8632	-0.153494	0.182982	-0.838848	0.401555	0.999861
Pcdhgc4	51.8796	-0.167361	0.199555	-0.838669	0.401655	0.999861
Zfp276	57.4021	0.153227	0.182807	0.838186	0.401926	0.999861
Fyn	48.4588	-0.170258	0.2032	-0.837885	0.402095	0.999861
Setd7	48.1499	0.168103	0.200766	0.837307	0.40242	0.999861
Phf13	48.349	0.17185	0.205284	0.837135	0.402517	0.999861
Vps35	80.4937	0.148815	0.177801	0.836977	0.402606	0.999861
Brpf1	55.0543	-0.154788	0.18496	-0.836876	0.402662	0.999861
Pm20d2	45.9918	-0.169683	0.2028	-0.836699	0.402762	0.999861
Cul4b	46.3519	0.169735	0.202924	0.836444	0.402905	0.999861
Rab17	55.1579	0.154426	0.184657	0.836281	0.402997	0.999861
Creb3	71.1633	-0.142376	0.170352	-0.835774	0.403282	0.999861
Acad10	55.0757	0.165892	0.198495	0.835748	0.403296	0.999861
Tmem243	130.74	0.154898	0.185344	0.835729	0.403307	0.999861
Pde5a	57.2289	-0.162227	0.194291	-0.834968	0.403736	0.999861
Pafah2	78.8825	-0.15722	0.188303	-0.834933	0.403755	0.999861
Ppp6c	50.7561	0.164699	0.197276	0.834865	0.403793	0.999861
Igfbp7	163.412	0.188659	0.225993	0.834798	0.403831	0.999861
Vwa5a	48.464	0.168696	0.202151	0.834501	0.403999	0.999861
Tsc22d2	54.2501	0.154413	0.185061	0.83439	0.404061	0.999861
Sirt5	49.8164	-0.160785	0.192921	-0.833423	0.404606	0.999861
Afm	136.412	0.149256	0.179094	0.833398	0.40462	0.999861
Mapk3	69.4321	-0.149238	0.179089	-0.833313	0.404668	0.999861
Ei24	157.527	0.148122	0.177893	0.83265	0.405042	0.999861
Mtfr1l	87.5329	-0.133895	0.16081	-0.832633	0.405052	0.999861
Ptcd3	54.7271	-0.153759	0.184682	-0.832562	0.405092	0.999861
Sec31a	145.43	0.165741	0.199191	0.832071	0.405369	0.999861
Fam114a1	75.9058	-0.135247	0.162616	-0.831696	0.40558	0.999861
Mtch2	223.172	-0.193691	0.233088	-0.830977	0.405987	0.999861
Adam10	62.3766	0.14878	0.179061	0.83089	0.406036	0.999861
Ndufa1	187.289	0.182495	0.219736	0.830519	0.406246	0.999861
Mrpl41	66.8355	0.140843	0.169736	0.829777	0.406665	0.999861
Etfrf1	60.1416	0.155695	0.187673	0.829607	0.406761	0.999861
Slc44a1	54.9746	0.163862	0.197641	0.829089	0.407054	0.999861
Colec12	53.3436	0.155577	0.187693	0.828891	0.407166	0.999861
Sumo1	72.0179	0.138928	0.167678	0.828543	0.407363	0.999861
Arrb1	50.0231	0.159948	0.193158	0.828066	0.407633	0.999861
Zgpat	56.1834	-0.153788	0.185881	-0.827344	0.408042	0.999861
Dpy19l1	80.1366	0.14493	0.175244	0.82702	0.408226	0.999861
Khsrp	99.2533	0.135379	0.163771	0.826637	0.408443	0.999861
Taok1	53.9295	-0.155554	0.188217	-0.826458	0.408544	0.999861
Shank3	56.8471	0.164666	0.199262	0.826378	0.40859	0.999861
Dse	46.2926	0.177012	0.214206	0.826366	0.408596	0.999861
Diablo	52.3356	0.162895	0.197139	0.826295	0.408637	0.999861
Hnrnpdl	70.9781	-0.139676	0.169058	-0.8262	0.408691	0.999861
Denr	66.833	0.146589	0.177461	0.826033	0.408785	0.999861
Tbc1d13	48.4915	0.168302	0.20376	0.825983	0.408814	0.999861
Irf2	92.7188	-0.139209	0.168565	-0.825852	0.408888	0.999861
Hnrnpll	49.4088	-0.157908	0.191396	-0.825034	0.409353	0.999861
Metap1d	70.1957	-0.142093	0.17226	-0.824874	0.409443	0.999861
Gabarapl1	358.189	0.210395	0.255175	0.82451	0.40965	0.999861
Elof1	263.672	0.174574	0.21174	0.824473	0.409671	0.999861
Fgl1	304.511	0.652663	0.791644	0.82444	0.409689	0.999861
Foxo1	60.7913	-0.152347	0.184854	-0.824145	0.409857	0.999861
Bag3	47.8099	0.162566	0.197293	0.823983	0.409949	0.999861
1520401A03Rik	55.1041	-0.153974	0.18689	-0.823876	0.41001	0.999861
Slc25a1	204.956	0.216859	0.263261	0.823743	0.410086	0.999861
Macroh2a1	82.6598	-0.138835	0.168602	-0.82345	0.410252	0.999861
Tmem60	50.2584	-0.161139	0.195729	-0.823275	0.410352	0.999861
Dlg3	50.2411	0.159758	0.194117	0.822998	0.410509	0.999861
Mindy3	67.4451	-0.14177	0.172287	-0.82287	0.410582	0.999861
Nr1h2	76.954	0.135709	0.164954	0.822709	0.410673	0.999861
Serinc3	243.562	0.172719	0.209961	0.822627	0.41072	0.999861
Ethe1	50.1587	0.16112	0.195929	0.822337	0.410885	0.999861
Dnajc1	79.0284	0.135286	0.164521	0.822307	0.410902	0.999861
Sav1	50.7254	-0.16059	0.195298	-0.822281	0.410917	0.999861
Sin3b	79.1331	-0.140471	0.170832	-0.822276	0.41092	0.999861
Mmadhc	84.3318	-0.151684	0.184516	-0.822065	0.41104	0.999861
Inpp5a	50.1514	-0.162749	0.198011	-0.821918	0.411123	0.999861
Gcnt2	43.4117	-0.170364	0.207392	-0.82146	0.411385	0.999861
Gpx4	392.143	0.23723	0.288893	0.821168	0.411551	0.999861
Rusc1	52.0883	-0.17009	0.207143	-0.821125	0.411575	0.999861
Acsm3	120.943	-0.152101	0.185384	-0.820466	0.411951	0.999861
Cdkl5	57.3353	0.1557	0.189821	0.82025	0.412073	0.999861
Dtd2	53.4101	0.153436	0.187095	0.820094	0.412162	0.999861
Cidec	46.9027	0.298812	0.364466	0.819862	0.412295	0.999861
Zfp715	48.0844	-0.171755	0.209494	-0.819857	0.412298	0.999861
Rnf125	151.679	0.167364	0.204191	0.819641	0.412421	0.999861
Cttnbp2	46.5656	-0.168891	0.206066	-0.819597	0.412446	0.999861
Tmem176a	119.59	0.160582	0.196016	0.819227	0.412657	0.999861
Amdhd1	102.022	0.13694	0.167253	0.818755	0.412926	0.999861
Maged1	46.5556	0.163752	0.200061	0.81851	0.413066	0.999861
Alg9	49.4904	-0.159699	0.195303	-0.817702	0.413527	0.999861
Atp13a1	43.3566	-0.175935	0.215157	-0.817702	0.413527	0.999861
Srsf2	136.196	-0.140359	0.171662	-0.817651	0.413557	0.999861
4921517D22Rik	52.7462	-0.171233	0.209454	-0.817521	0.413631	0.999861
Polr2h	69.5876	-0.142435	0.174229	-0.817512	0.413636	0.999861
Nlrp6	109.311	0.161567	0.1979	0.816407	0.414267	0.999861
Rab40c	68.0467	0.145384	0.178087	0.816365	0.414291	0.999861
Mib1	91.6473	-0.131021	0.160499	-0.816335	0.414308	0.999861
Cdc14b	54.9021	0.151474	0.185568	0.816274	0.414344	0.999861
Wrn	62.4106	0.154289	0.189164	0.815639	0.414707	0.999861
Metap2	92.2151	-0.130618	0.16024	-0.815139	0.414992	0.999861
4930595D18Rik	44.9197	0.173485	0.213081	0.814173	0.415546	0.999861
Trp53inp2	100.999	0.169387	0.208125	0.813871	0.415719	0.999861
Xpo6	56.3767	-0.152115	0.186939	-0.813712	0.41581	0.999861
Slc25a15	227.27	0.205009	0.251956	0.813672	0.415833	0.999861
Upp2	134.797	-0.168004	0.206545	-0.813406	0.415986	0.999861
Paox	75.7804	0.14614	0.179685	0.813313	0.416039	0.999861
Ccna1	47.5151	-0.163231	0.200772	-0.813017	0.416208	0.999861
Fam3a	54.3859	-0.149426	0.183899	-0.81254	0.416482	0.999861
Fgfr1op2	63.4379	0.151374	0.186329	0.812403	0.41656	0.999861
Wdr11	60.0892	-0.146725	0.18062	-0.812344	0.416594	0.999861
Cfi	220.661	0.189607	0.233459	0.812164	0.416698	0.999861
Slc1a2	392.813	-0.206977	0.25523	-0.810941	0.4174	0.999861
Prkar2a	100.866	0.133423	0.164588	0.81065	0.417567	0.999861
Ppp1r10	72.8721	0.133198	0.164479	0.809814	0.418047	0.999861
Zfp410	59.9089	-0.142235	0.175661	-0.809711	0.418107	0.999861
2310079G19Rik	49.7706	-0.160453	0.198398	-0.808743	0.418663	0.999861
Psmg4	57.389	0.156242	0.193203	0.808695	0.418691	0.999861
Hjv	122.229	0.15029	0.185888	0.808498	0.418804	0.999861
Ubxn2a	69.8896	-0.139338	0.1725	-0.80776	0.419229	0.999861
Hsd17b10	179.861	-0.200807	0.248645	-0.807606	0.419318	0.999861
Zmym4	47.3814	-0.160804	0.199247	-0.80706	0.419632	0.999861
Atp6v1d	66.3753	-0.150422	0.186511	-0.806505	0.419952	0.999861
Apbb3	59.0441	-0.159458	0.197732	-0.806437	0.419991	0.999861
Cbfb	59.849	0.146609	0.181811	0.806382	0.420022	0.999861
Chtf8	70.9842	-0.135253	0.167797	-0.806049	0.420215	0.999861
Proser2	45.6366	-0.163429	0.202761	-0.806017	0.420233	0.999861
Zfand5	63.4085	-0.143992	0.178686	-0.805833	0.420339	0.999861
Ces1b	67.7023	-0.139044	0.172605	-0.805562	0.420495	0.999861
Prkar1a	143.119	0.144904	0.179952	0.805237	0.420683	0.999861
Clpx	87.4619	0.162582	0.201971	0.804974	0.420835	0.999861
Gata4	50.3059	-0.157876	0.196174	-0.804771	0.420952	0.999861
Sec22a	61.1721	0.152274	0.189221	0.804742	0.420968	0.999861
Dnaaf9	57.9266	0.145104	0.180587	0.803514	0.421678	0.999861
Ip6k1	80.3671	-0.135177	0.168292	-0.80323	0.421842	0.999861
Ranbp9	93.6293	-0.138891	0.172943	-0.803102	0.421916	0.999861
Fer	48.43	0.163557	0.203678	0.803015	0.421966	0.999861
Gba	60.8872	-0.142849	0.177918	-0.802893	0.422037	0.999861
Ssr3	166.367	0.157133	0.195795	0.802538	0.422242	0.999861
Dctpp1	67.893	0.139145	0.173394	0.802475	0.422278	0.999861
Plbd2	56.6262	0.148155	0.184767	0.801849	0.422641	0.999861
Cep68	47.5203	0.159481	0.198953	0.801603	0.422782	0.999861
Lsm6	69.5043	-0.143107	0.178602	-0.801265	0.422978	0.999861
Rrn3	55.6771	-0.146902	0.183359	-0.801171	0.423033	0.999861
Glrx	53.6357	0.15398	0.192212	0.801096	0.423076	0.999861
Mrpl10	61.348	0.143651	0.179329	0.801051	0.423102	0.999861
Ppargc1a	38.602	0.180174	0.225069	0.800525	0.423407	0.999861
Ndor1	51.6599	0.155055	0.193749	0.800289	0.423543	0.999861
Fcna	99.8542	0.155169	0.19413	0.799305	0.424114	0.999861
Nhlrc3	47.5077	-0.175443	0.219509	-0.799249	0.424146	0.999861
Fam122a	54.1633	-0.147788	0.184912	-0.799235	0.424154	0.999861
Abca3	75.4138	0.132462	0.165847	0.798701	0.424464	0.999861
Lypla2	63.5655	-0.143773	0.180111	-0.798245	0.424728	0.999861
Extl1	60.0265	-0.144851	0.181467	-0.798223	0.424741	0.999861
Parm1	46.8262	0.162783	0.20405	0.797759	0.42501	0.999861
Chrna1	48.9903	-0.176854	0.221783	-0.797423	0.425205	0.999861
Aurkaip1	67.7429	0.136571	0.171312	0.797207	0.425331	0.999861
Ppcdc	62.7143	-0.139987	0.175799	-0.796287	0.425865	0.999861
Pstpip2	51.4576	-0.151277	0.189981	-0.796272	0.425874	0.999861
Stac3	48.7865	0.158087	0.198575	0.796109	0.425969	0.999861
H2aj	94.8631	-0.148596	0.186663	-0.796061	0.425996	0.999861
Scnn1a	46.4777	0.166627	0.209335	0.79598	0.426043	0.999861
Mapk15	69.0606	-0.140886	0.177088	-0.795571	0.426282	0.999861
Dclre1a	49.8558	-0.155273	0.195178	-0.795547	0.426296	0.999861
Lmcd1	50.5954	-0.15491	0.19474	-0.795469	0.426341	0.999861
Atg9a	56.1836	0.147892	0.186068	0.794827	0.426714	0.999861
Ndufa3	272.1	0.178635	0.224818	0.794576	0.42686	0.999861
Cep63	50.9292	-0.158262	0.199223	-0.794394	0.426966	0.999861
Eif4g2	140.656	0.133014	0.167507	0.79408	0.427149	0.999861
Crybb3	47.5799	-0.160012	0.201566	-0.793844	0.427286	0.999861
Plxnb1	46.7267	0.160944	0.202787	0.793658	0.427394	0.999861
Surf4	253.567	0.191656	0.241566	0.79339	0.427551	0.999861
Cldn17	50.7391	0.155008	0.195379	0.793371	0.427562	0.999861
Cherp	61.3591	-0.139391	0.175763	-0.793062	0.427742	0.999861
Cdkn2a	54.3161	0.15881	0.200416	0.792404	0.428125	0.999861
Slc13a3	78.33	0.146855	0.185329	0.792404	0.428125	0.999861
Rprd2	44.2785	-0.170771	0.215512	-0.792397	0.428129	0.999861
Cd300ld3	49.2301	0.158981	0.200677	0.792226	0.428229	0.999861
Mib2	50.0465	-0.152281	0.192241	-0.792133	0.428283	0.999861
Pts	107.812	-0.132073	0.166787	-0.791864	0.42844	0.999861
Npc1	121.116	-0.155741	0.196709	-0.791734	0.428516	0.999861
Otc	243.382	-0.232054	0.293313	-0.791148	0.428857	0.999861
Kmt5b	58.2326	-0.150427	0.190169	-0.791015	0.428935	0.999861
Sdsl	32.8894	-0.213628	0.270133	-0.790824	0.429047	0.999861
Tor1a	56.7461	-0.144271	0.182466	-0.790677	0.429133	0.999861
Polr2i	66.8981	0.133641	0.169028	0.790644	0.429152	0.999861
Myorg	61.3603	-0.148211	0.187468	-0.790594	0.429181	0.999861
Pard3	99.2354	-0.128447	0.162503	-0.79043	0.429277	0.999861
Amotl2	76.7688	-0.133976	0.169586	-0.790016	0.429518	0.999861
Ssrp1	60.6741	-0.141208	0.178765	-0.789909	0.429581	0.999861
Pdzph1	46.0821	0.166512	0.210847	0.78973	0.429686	0.999861
Serpina3g	74.3854	-0.132842	0.168278	-0.789421	0.429866	0.999861
Tarm1	46.785	-0.163318	0.206993	-0.789003	0.43011	0.999861
8030462N17Rik	44.5936	0.165403	0.209713	0.788712	0.430281	0.999861
Dcps	49.6817	0.150892	0.191316	0.788705	0.430284	0.999861
[truncated: 5,397 more rows]
