# Supplementary material for: Heterozygous GAA knockout is nonconsequential on metabolism and the spatial liver transcriptome in high‐fat diet‐induced obese and prediabetic mice
Source: Physiol Rep. 2025 Mar 19;13(6):e70276. doi: 10.14814/phy2.70276 (PMC11922812; doi:10.14814/phy2.70276)
Supplement: Supplementary file 1 — Table S1. [file PHY2-13-e70276-s001.zip › PHYSREP-2024-11-768-T-file006.xlsx]

## Sheet: HFD Periportal HetKO Vs Wt
Supplemental Table 5.
	baseMean	log2FoldChange	lfcSE	stat	pvalue	padj
Upp2	159.518	1.06456	0.207576	5.12852	2.92027e-07	0.000735617
Etnppl	157.478	1.12511	0.228673	4.92019	8.6461e-07	0.00108898
Serpina6	108.415	0.991374	0.212854	4.65754	3.20008e-06	0.00218389
Sult2a8	195.758	1.19434	0.258124	4.62699	3.71021e-06	0.00218389
Slc22a28	124.803	0.706821	0.153836	4.59465	4.33483e-06	0.00218389
Sucla2	123.533	0.682282	0.159221	4.28512	1.82638e-05	0.00766774
Pdcd4	174.763	0.738369	0.176135	4.19207	2.76426e-05	0.0099474
Nat8f1	140.814	0.687762	0.167156	4.1145	3.88025e-05	0.0115857
Acsl1	199.335	0.974175	0.237629	4.09956	4.1394e-05	0.0115857
N4bp2l1	133.966	0.736018	0.181044	4.06541	4.7949e-05	0.0120783
Fkbp4	113.741	0.65085	0.162045	4.01648	5.90739e-05	0.0135279
Gm7995	117.121	-0.748257	0.190895	-3.91973	8.8648e-05	0.0161411
Slc9a3r1	136.689	0.621414	0.159158	3.90438	9.44654e-05	0.0161411
Gch1	144.718	0.755888	0.19407	3.89492	9.82312e-05	0.0161411
Gm10058	135.349	-0.720777	0.185242	-3.89099	9.98358e-05	0.0161411
Hnrnpk	135.3	0.772073	0.198755	3.88454	0.000102524	0.0161411
Apol9b	111.197	0.643829	0.167315	3.848	0.000119088	0.017241
Gas2	106.443	0.678534	0.176717	3.83967	0.000123199	0.017241
Gys2	120.641	0.768148	0.206353	3.7225	0.000197258	0.0261523
Ugp2	172.84	0.725569	0.196241	3.69734	0.000217873	0.0274411
Zfp975	124.488	-0.613745	0.166883	-3.6777	0.000235349	0.0282307
Paics	129.574	0.642775	0.177339	3.62456	0.000289459	0.033143
Vmn2r46	158.648	-0.657886	0.184267	-3.57028	0.000356595	0.0361891
Zdhhc24	107.487	-0.555585	0.155781	-3.56644	0.00036186	0.0361891
Nipsnap1	134.536	0.728169	0.204548	3.5599	0.000370992	0.0361891
Hpgd	108.533	0.658036	0.185182	3.55346	0.000380199	0.0361891
Otc	209.781	0.838919	0.236436	3.54819	0.000387894	0.0361891
Prox1	184.478	0.63595	0.183018	3.4748	0.000511242	0.0459935
Gm16367	107.493	-0.607539	0.175319	-3.46533	0.000529582	0.0460006
Gm5798	114.921	-0.628896	0.184739	-3.40424	0.000663492	0.0513954
Cyp2e1	275.959	0.952625	0.280536	3.39573	0.000684447	0.0513954
Afm	211.735	0.747948	0.22047	3.39252	0.000692524	0.0513954
Aldh6a1	101.469	0.614705	0.182346	3.37109	0.000748721	0.0513954
Klkb1	137.194	0.567972	0.168974	3.3613	0.000775764	0.0513954
Onecut1	119.174	0.585636	0.174267	3.36057	0.000777825	0.0513954
Asl	347.958	1.0214	0.304397	3.35549	0.000792251	0.0513954
Pbld2	181.127	0.751292	0.224046	3.35329	0.000798563	0.0513954
Gm10662	118.577	-0.65174	0.194568	-3.34967	0.000809069	0.0513954
Hagh	150.945	0.649419	0.193876	3.34967	0.000809083	0.0513954
Calm1	193.613	0.867988	0.259312	3.34727	0.000816123	0.0513954
Acsm1	133.357	0.575443	0.172642	3.33315	0.000858686	0.052396
Agmat	141.144	0.59718	0.179584	3.32536	0.000883055	0.052396
Cyp2c23	138.522	0.629438	0.189807	3.31621	0.000912482	0.052396
BC005537	153.916	0.735634	0.221981	3.31395	0.00091987	0.052396
Gpld1	148.505	0.563328	0.170237	3.30909	0.000936014	0.052396
Gm51592	152.808	-0.769653	0.23405	-3.28842	0.00100753	0.0548475
H3c1	114.282	0.707348	0.215719	3.27902	0.00104167	0.0548475
Gstt1	162.52	0.754695	0.230224	3.27809	0.00104513	0.0548475
Iigp1	101.759	0.608468	0.18619	3.268	0.00108311	0.0548858
Atg12	111.323	-0.572468	0.175483	-3.26225	0.00110532	0.0548858
Enpp2	123.865	0.611297	0.187472	3.26074	0.00111123	0.0548858
Mfsd2a	159.074	0.732856	0.226763	3.23182	0.00123005	0.0595866
Sec14l4	141.495	0.624735	0.194526	3.21158	0.00132005	0.0627398
Dbp	189.795	0.750618	0.234498	3.20095	0.00136973	0.0627684
Urah	140.035	0.57311	0.179052	3.2008	0.00137049	0.0627684
Ak2	246.631	0.834338	0.262202	3.18204	0.00146241	0.0657822
Acadvl	187.277	0.686213	0.21682	3.16489	0.0015514	0.0685612
Gm10413	106.455	-0.594389	0.188566	-3.15215	0.00162075	0.0703652
Mtss1	184.622	0.713426	0.226727	3.14663	0.00165165	0.0703652
Slc25a25	241.096	0.91786	0.292094	3.14234	0.00167603	0.0703652
Ndfip1	103.238	0.589122	0.187838	3.13634	0.00171073	0.0706449
Orm2	114.115	-0.59396	0.190315	-3.12093	0.00180279	0.07291
Ugt2b36	163.404	0.613017	0.196633	3.11757	0.00182347	0.07291
Tspan12	118.085	0.589678	0.189736	3.10788	0.00188431	0.0740512
Aldh9a1	198.843	0.719668	0.23191	3.10322	0.00191427	0.0740512
Acy3	123.316	0.543323	0.17539	3.0978	0.00194962	0.0740512
Cyp2c67	117.757	0.536723	0.173429	3.09478	0.0019696	0.0740512
Rex2	114.657	-0.540728	0.176584	-3.06215	0.00219751	0.0811469
Dpys	197.212	0.767173	0.251062	3.05571	0.00224526	0.0811469
Slc10a1	279.872	0.82181	0.269572	3.04857	0.00229932	0.0811469
Ces3b	273.46	0.661545	0.217109	3.04706	0.00231091	0.0811469
Setd3	127.656	0.452168	0.148779	3.03918	0.00237219	0.0811469
Inmt	141.053	0.716888	0.236169	3.03548	0.00240152	0.0811469
Ninj1	173.704	0.687305	0.226663	3.03228	0.00242714	0.0811469
Elovl2	330.503	0.881259	0.291638	3.02176	0.00251309	0.0811469
Aldh8a1	166.18	0.713626	0.236523	3.01715	0.00255161	0.0811469
Uqcrfs1	124.049	0.492347	0.163496	3.01136	0.0026008	0.0811469
Rab6b	150.386	-0.574708	0.190936	-3.00995	0.00261291	0.0811469
Plpp3	142.633	0.55986	0.18611	3.00823	0.00262778	0.0811469
Capza2	122.248	0.561876	0.187052	3.00385	0.00266589	0.0811469
Ephx2	449.453	1.08519	0.361943	2.99824	0.00271547	0.0811469
Cyp4a10	133.166	1.09483	0.365446	2.99588	0.00273655	0.0811469
Keg1	122.007	0.500475	0.167132	2.99448	0.00274913	0.0811469
Angptl3	466.112	1.27287	0.425263	2.99313	0.00276131	0.0811469
Abcd3	243.412	0.796536	0.266653	2.98716	0.00281582	0.0811469
Gm31035	115.016	-0.595878	0.199548	-2.98613	0.00282531	0.0811469
Hhex	101.811	0.606355	0.203102	2.98546	0.00283149	0.0811469
Ttc39c	126.96	0.530467	0.178088	2.97868	0.00289489	0.0811469
Fcgr2b	107.644	0.53645	0.180507	2.97191	0.00295958	0.0811469
Ece1	121.968	0.493761	0.166252	2.96996	0.00297842	0.0811469
Fcna	108.449	0.47799	0.160979	2.96927	0.00298507	0.0811469
Rab3d	105.799	-0.450326	0.151824	-2.96611	0.0030159	0.0811469
Aup1	129.122	0.48257	0.162709	2.96585	0.00301852	0.0811469
Lgals8	109.493	0.539591	0.182096	2.96323	0.00304432	0.0811469
Sult1a1	369.757	1.01939	0.344201	2.96161	0.00306033	0.0811469
Lap3	177.113	0.574461	0.194561	2.9526	0.00315106	0.0822225
Shmt2	166.298	0.659469	0.223731	2.94759	0.00320256	0.0822225
Ybx1	199.956	0.911944	0.309553	2.946	0.00321914	0.0822225
Rasa1	111.26	-0.474027	0.16097	-2.94482	0.00323145	0.0822225
Akap14	103.353	-0.466234	0.158602	-2.93965	0.0032858	0.0827693
Serpina3k	2712	1.16372	0.397339	2.92877	0.00340302	0.0848735
Psg25	103.643	-0.480852	0.164941	-2.91529	0.00355361	0.0877602
Dazap1	127.591	0.497454	0.171132	2.90684	0.00365105	0.088892
Ctnna1	135.449	0.501687	0.172685	2.90521	0.00367002	0.088892
Smarcc2	104.484	0.446367	0.153989	2.89869	0.00374726	0.0894566
Hpd	449.17	1.00431	0.34664	2.89726	0.00376435	0.0894566
Ces1d	185.839	0.913272	0.316179	2.88847	0.00387123	0.0910729
Derl1	107.18	0.564471	0.195928	2.88101	0.00396398	0.0910729
Dlst	137.265	0.596739	0.207134	2.88093	0.00396502	0.0910729
Eva1a	160.436	0.549139	0.191104	2.87351	0.0040594	0.0910729
Thrsp	269.238	0.9348	0.325349	2.87322	0.00406308	0.0910729
Cth	203.653	0.642613	0.223673	2.87301	0.00406582	0.0910729
Iqgap2	165.769	0.71421	0.248725	2.87149	0.00408545	0.0910729
Dcaf11	166.216	0.549962	0.192512	2.85677	0.00427975	0.0945675
Anapc10	106.687	-0.467065	0.163805	-2.85134	0.00435354	0.0945811
Mafb	106.009	0.517112	0.181366	2.8512	0.00435546	0.0945811
Pecr	243.57	0.78755	0.276757	2.84564	0.00443226	0.0954262
Hao1	149.412	0.608623	0.214264	2.84053	0.00450381	0.0961448
Ptges3	176.746	0.593244	0.209275	2.83476	0.00458607	0.0970782
Slc26a1	120.804	0.478361	0.169157	2.8279	0.00468539	0.0974024
Ccny	112.592	0.474897	0.168013	2.82655	0.00470528	0.0974024
Got1	151.711	0.648273	0.229614	2.82331	0.00475299	0.0974024
Ttc36	165.737	0.565951	0.200471	2.82311	0.00475605	0.0974024
Dhrs4	133.056	0.524594	0.186114	2.81867	0.00482233	0.0974846
Slc22a1	137.242	0.529032	0.189072	2.79805	0.00514126	0.0974846
Dmgdh	159.072	0.613021	0.219165	2.79707	0.00515678	0.0974846
Gpat4	132.585	0.549808	0.196691	2.79528	0.00518547	0.0974846
Psmb2	129.43	0.605483	0.216613	2.79523	0.00518633	0.0974846
Arl5a	139.218	0.484144	0.173208	2.79516	0.00518744	0.0974846
Gnb1	127.086	0.496263	0.177742	2.79205	0.0052376	0.0974846
Nr1h4	138.478	0.541569	0.193986	2.79179	0.00524173	0.0974846
Nfib	109.136	0.570815	0.204557	2.79049	0.00526281	0.0974846
Gna12	148.203	0.606281	0.217542	2.78696	0.00532056	0.0974846
Msrb1	186.653	0.707111	0.253788	2.78623	0.00533252	0.0974846
Cyp4v3	155.967	0.483564	0.17357	2.78599	0.00533649	0.0974846
Pramel46	145.14	-0.514499	0.184719	-2.7853	0.00534779	0.0974846
Galm	123.914	0.423375	0.152015	2.78508	0.00535139	0.0974846
Gdi2	197.582	0.760686	0.273381	2.78252	0.00539387	0.0974846
Cyp2c70	135.846	0.46715	0.167897	2.78236	0.00539653	0.0974846
Abca6	197.543	0.592183	0.212975	2.78053	0.00542706	0.0974846
Slc29a1	122.101	0.455388	0.163882	2.77876	0.00545666	0.0974846
Txn1	174.451	0.648398	0.233862	2.77257	0.00556151	0.0986581
Ndufa9	122.588	0.429015	0.154872	2.77013	0.00560347	0.0987073
F11	103.931	0.50269	0.18169	2.76674	0.00566195	0.0989344
Amacr	147.174	0.465284	0.168285	2.76485	0.00569492	0.0989344
Chmp4c	127.922	-0.511859	0.185349	-2.7616	0.00575189	0.0992211
Slc37a4	109.079	0.447928	0.162326	2.75943	0.00579019	0.0992211
Gm3696	124.829	-0.534925	0.194283	-2.75333	0.00589926	0.0997693
Hgd	301.45	0.915704	0.332595	2.75321	0.0059014	0.0997693
LOC118567641	219.735	-0.669066	0.243607	-2.74649	0.0060236	0.100218
Ppm1j	116.191	-0.505747	0.184192	-2.74575	0.0060372	0.100218
Akr1c19	104.938	0.438546	0.15975	2.7452	0.00604736	0.100218
Gck	196.606	0.709162	0.25853	2.74305	0.00608706	0.100218
Dpp4	105.163	0.502232	0.183331	2.73949	0.00615345	0.10027
Lcat	333.483	0.828039	0.302436	2.7379	0.00618325	0.10027
Hnrnpa2b1	174.148	0.606623	0.221824	2.7347	0.00624372	0.10027
4930449I24Rik	111.984	-0.511737	0.187226	-2.73327	0.00627097	0.10027
Tysnd1	115.524	-0.49121	0.179778	-2.73231	0.00628926	0.10027
Akr1c14	162.581	0.602172	0.220951	2.72536	0.00642319	0.101761
Mettl7a1	192.131	0.587903	0.215989	2.72191	0.00649061	0.102187
Gm3383	232.764	-0.623829	0.229626	-2.71672	0.00659326	0.103158
Scly	128.462	0.483172	0.178151	2.71215	0.00668479	0.103944
Aldh1l1	422.151	0.873606	0.323484	2.70062	0.00692111	0.106959
Slc7a2	279.976	0.749727	0.280438	2.67341	0.00750841	0.11345
Ndufs1	110.975	0.41937	0.156994	2.67126	0.00755682	0.11345
Edem1	159.079	0.517841	0.193944	2.67005	0.00758405	0.11345
Naca	237.099	0.806036	0.301919	2.66971	0.00759172	0.11345
Hsd11b1	230.303	0.732228	0.274786	2.66472	0.00770514	0.11345
Pten	187.657	0.71658	0.269272	2.66117	0.00778691	0.11345
Acot12	142.45	0.421752	0.158556	2.65996	0.00781506	0.11345
Hspa9	212.318	0.898472	0.337841	2.65945	0.00782678	0.11345
Prrt4	100.85	-0.434599	0.163447	-2.65896	0.00783819	0.11345
Zfp503	219.241	-0.647778	0.243679	-2.65833	0.00785297	0.11345
Mdh1	455.192	0.984195	0.370423	2.65695	0.00788518	0.11345
Hadha	183.078	0.713639	0.26864	2.65648	0.00789602	0.11345
Hgfac	206.524	0.662881	0.249814	2.6535	0.00796619	0.11345
Srebf1	215.43	0.737069	0.277797	2.65327	0.00797165	0.11345
Ifitm3	211.532	0.802094	0.303194	2.64548	0.00815756	0.114881
Hamp	402.629	1.23235	0.465931	2.64491	0.00817129	0.114881
Sec14l2	236.754	0.828052	0.313268	2.64327	0.00821098	0.114881
Gm52520	192.87	-0.62913	0.238174	-2.64147	0.00825466	0.114881
Klf15	167.755	0.595163	0.225606	2.63807	0.00833797	0.115403
Atl2	115.522	0.466734	0.177159	2.63455	0.00842498	0.11597
Cps1	742.489	1.05075	0.400102	2.62621	0.00863408	0.117593
Atp5mpl	150.445	0.518998	0.197638	2.626	0.00863943	0.117593
Rdx	115.396	0.430427	0.164017	2.62429	0.00868298	0.117593
Phyh	767.165	1.08161	0.412439	2.62247	0.00872962	0.117593
Uox	1273.25	1.06849	0.408105	2.61818	0.00883996	0.118446
Nab1	118.403	0.430424	0.164592	2.6151	0.00892023	0.118889
Sord	369.696	0.996436	0.38192	2.60902	0.00908032	0.11963
Ndufb1	158.7	0.701631	0.269199	2.60636	0.00915101	0.11963
Slco1b2	308.743	0.845958	0.324589	2.60624	0.0091541	0.11963
Mpc2	253.631	0.725369	0.27847	2.60484	0.00919182	0.11963
Decr1	167.619	0.558654	0.2146	2.60323	0.00923494	0.11963
Zfp808	139.534	-0.528903	0.203335	-2.60113	0.00929164	0.11963
Jtb	105.838	0.463061	0.178065	2.60052	0.00930827	0.11963
Nedd4	131.612	0.536456	0.206462	2.59833	0.00936771	0.119656
Ndufs3	161.259	0.542424	0.209029	2.59496	0.00946014	0.119656
Eif5a	267.269	0.755482	0.291444	2.5922	0.00953629	0.119656
Got2	171.837	0.558048	0.21541	2.59063	0.00957993	0.119656
Cir1	105.975	-0.462253	0.178667	-2.58723	0.00967515	0.119656
Ddx39b	121.925	0.433423	0.167558	2.5867	0.00968986	0.119656
Slc17a2	145.378	0.41131	0.159016	2.5866	0.00969272	0.119656
Mbl2	297.721	0.827889	0.320228	2.58531	0.00972911	0.119656
Akr1d1	128.278	0.435005	0.16828	2.585	0.00973782	0.119656
Hoga1	105.726	0.432221	0.167449	2.58122	0.0098453	0.12039
Atp5h	204.026	0.680303	0.263948	2.57741	0.00995429	0.120425
Arpc2	151.69	0.652709	0.253339	2.57643	0.0099827	0.120425
Fah	274.406	0.806976	0.313252	2.57612	0.00999162	0.120425
Hacd2	110.707	0.506225	0.196823	2.57199	0.0101117	0.121064
Saa1	870.955	-1.53083	0.595424	-2.57099	0.0101407	0.121064
Arf5	147.817	0.515115	0.20079	2.56544	0.0103044	0.121668
Olfr299	111.082	-0.420864	0.164255	-2.56226	0.0103993	0.121668
Pah	379.721	0.825144	0.322172	2.5612	0.0104313	0.121668
Ndufab1	157.713	0.592591	0.231419	2.56068	0.0104467	0.121668
Akr1c6	331.966	0.809938	0.316415	2.55973	0.0104753	0.121668
Cpt2	145.72	0.432973	0.169161	2.55954	0.0104811	0.121668
Selenoo	119.75	0.399633	0.156643	2.55124	0.0107342	0.122871
Csf1r	115.841	0.502051	0.196868	2.55019	0.0107663	0.122871
Ugt2b38	177.212	0.585923	0.229832	2.54935	0.0107923	0.122871
Msra	121.606	0.503063	0.197515	2.54696	0.0108666	0.122871
Cisd1	198.15	0.605845	0.237882	2.54683	0.0108706	0.122871
Hsd17b4	138.49	0.571772	0.224523	2.54661	0.0108774	0.122871
Amfr	185.282	0.552955	0.217487	2.54247	0.0110072	0.123532
Chuk	137.203	0.435174	0.171219	2.54162	0.011034	0.123532
Eng	121.167	0.538908	0.212326	2.53812	0.0111449	0.124221
Cers2	220.195	0.647217	0.255306	2.53507	0.0112425	0.124758
Glyat	161.934	0.621173	0.245325	2.53204	0.0113402	0.125289
Pcdhga6	107	-0.395995	0.156888	-2.52407	0.0116006	0.127607
Idh1	154.463	0.578511	0.229544	2.52027	0.0117266	0.127942
Arpc4	101.172	0.410079	0.162768	2.51941	0.0117551	0.127942
Irf3	134.891	0.416031	0.165186	2.51856	0.0117835	0.127942
Nol3	107.088	-0.426402	0.169709	-2.51255	0.0119862	0.129585
Cyp2a22	248.891	0.628924	0.250692	2.50875	0.012116	0.12986
C1qa	164.489	0.553782	0.220846	2.50755	0.0121573	0.12986
Acly	205.325	0.633962	0.252863	2.50714	0.0121714	0.12986
Etfb	200.059	0.560714	0.22383	2.50509	0.0122421	0.12986
Gm52720	146.298	-0.417223	0.166748	-2.50211	0.0123454	0.12986
Cd209f	104.076	-0.40788	0.163052	-2.50153	0.0123659	0.12986
Clec4f	160.082	0.617169	0.246735	2.50134	0.0123725	0.12986
Eif4b	189.422	0.631123	0.252644	2.49807	0.0124872	0.130199
Fabp1	4538.01	1.09577	0.438955	2.49631	0.0125493	0.130199
Mbnl1	113.796	0.429707	0.172158	2.49601	0.0125599	0.130199
Ebp	156.315	0.47603	0.191178	2.48998	0.0127749	0.131388
Celsr1	117.628	-0.477546	0.191795	-2.48987	0.0127789	0.131388
Agmo	125.609	0.442666	0.177979	2.48718	0.012876	0.131687
Slc40a1	111.881	0.868113	0.349177	2.48617	0.0129126	0.131687
Slc38a2	109.832	0.450401	0.18133	2.48387	0.0129962	0.132006
Hsd17b6	154.898	0.547679	0.22067	2.48189	0.0130687	0.132209
Maz	106.905	0.383207	0.15499	2.47246	0.0134187	0.134964
Amdhd1	219.704	0.664873	0.268997	2.47167	0.0134482	0.134964
4930467E23Rik	147.874	-0.439899	0.178122	-2.46964	0.0135249	0.135195
Slc2a2	220.463	0.66264	0.268616	2.46687	0.0136301	0.135708
Slc38a3	742.322	0.898718	0.365105	2.46154	0.0138343	0.136872
Ahcy	582.342	0.91962	0.37368	2.46099	0.0138556	0.136872
Prodh2	197.634	0.530536	0.215979	2.45643	0.0140326	0.137752
Mmut	236.162	0.554533	0.22582	2.45564	0.0140634	0.137752
Glo1	290.881	0.767257	0.312668	2.4539	0.0141316	0.137752
Errfi1	744.871	0.892345	0.363764	2.45309	0.0141635	0.137752
1110004F10Rik	106.144	-0.383366	0.156396	-2.45126	0.0142359	0.137924
Kyat1	132.129	0.411819	0.168393	2.44558	0.0144618	0.139575
Cd200r3	116.337	-0.447161	0.182976	-2.44383	0.0145325	0.139722
Tram1	156.846	0.418133	0.171369	2.43996	0.0146888	0.140109
Aldh7a1	208.718	0.629472	0.258073	2.43912	0.0147229	0.140109
Reg3d	129.706	-0.398716	0.163606	-2.43705	0.0148078	0.140109
Perp	122.777	0.465099	0.190882	2.43657	0.0148271	0.140109
Sesn3	137.716	-0.419329	0.172138	-2.436	0.0148508	0.140109
Lpgat1	120.732	0.457705	0.187998	2.43463	0.0149072	0.140116
Por	124.478	0.428739	0.176221	2.43296	0.014976	0.14024
Gm10354	108.119	-0.437835	0.180165	-2.43019	0.0150909	0.140792
Atp5k	177.29	0.602656	0.248233	2.42778	0.0151914	0.141207
Ccdc91	100.885	-0.379226	0.156347	-2.42553	0.0152859	0.141334
Serinc3	266.506	0.824305	0.339949	2.42479	0.0153172	0.141334
Ppp1r10	103.314	0.396093	0.16376	2.41875	0.015574	0.143178
Aox3	318.221	1.00035	0.414508	2.41334	0.0158072	0.144794
Pifo	110.982	-0.433449	0.179814	-2.41055	0.0159287	0.145088
Rergl	105.61	-0.435598	0.180773	-2.40964	0.0159681	0.145088
Pate10	110.443	-0.42696	0.177262	-2.40864	0.0160121	0.145088
Srsf5	330.735	0.703888	0.292588	2.40573	0.01614	0.145723
Scand1	99.9915	0.432796	0.180252	2.40106	0.0163478	0.146496
Wbp1l	129.033	0.39514	0.164651	2.39986	0.0164012	0.146496
Tat	687.544	0.887067	0.369854	2.39842	0.0164658	0.146496
Gm10406	262.592	-0.608551	0.253881	-2.39699	0.0165305	0.146496
Sec31a	144.647	0.480882	0.200668	2.39641	0.0165565	0.146496
Nampt	106.309	0.393132	0.164078	2.39601	0.0165748	0.146496
Rcl1	170.575	0.56095	0.234244	2.39473	0.0166328	0.146496
Myo1b	134.545	0.47505	0.198741	2.39029	0.0168348	0.147093
Iah1	102.523	0.420005	0.175778	2.38941	0.0168754	0.147093
Gabarapl1	275.062	0.839452	0.351322	2.38941	0.0168756	0.147093
Gm29758	165.789	-0.47966	0.200961	-2.38684	0.0169941	0.147171
Gk	117.858	0.430516	0.180383	2.38667	0.0170015	0.147171
Gm35486	124.433	-0.446257	0.187228	-2.38349	0.0171492	0.147941
Alas1	356.728	1.05028	0.440965	2.38177	0.0172297	0.148128
Aldh4a1	153.453	0.471657	0.198234	2.37929	0.0173459	0.14862
Dstn	132.646	0.421802	0.177484	2.37656	0.0174748	0.148894
Eif4ebp2	170.362	0.582004	0.245384	2.3718	0.0177014	0.148894
Nadk	130.859	0.532313	0.224491	2.3712	0.0177304	0.148894
Ndrg2	571.382	0.922201	0.389089	2.37016	0.0177806	0.148894
Hadhb	108.425	0.444031	0.187392	2.36953	0.0178108	0.148894
Dpyd	253.86	0.672459	0.283826	2.36926	0.0178236	0.148894
Xdh	138.14	0.423858	0.178917	2.36902	0.0178354	0.148894
Masp2	278.514	0.654598	0.276451	2.36786	0.0178913	0.148894
Cbs	287.968	0.629937	0.26608	2.36748	0.0179099	0.148894
Eif3i	104.911	0.452247	0.191484	2.36181	0.0181861	0.150219
Etnk2	188.751	0.612477	0.259331	2.36176	0.0181885	0.150219
Fggy	114.768	0.38146	0.161773	2.358	0.0183738	0.150828
Degs1	101.96	0.44237	0.187617	2.35783	0.0183819	0.150828
Slc6a13	219.786	0.61094	0.259361	2.35556	0.0184949	0.151262
Gne	101.313	0.371413	0.157793	2.35379	0.018583	0.151431
Insr	123.99	0.410219	0.174358	2.35274	0.0186358	0.151431
Prodh	141.78	0.445491	0.189794	2.34724	0.0189133	0.153049
Pink1	131.849	0.441293	0.188074	2.34639	0.0189564	0.153049
Eif4a2	266.843	0.726971	0.310056	2.34464	0.0190454	0.153276
Rnf13	150.672	0.404974	0.17355	2.33347	0.0196236	0.157427
Bri3	178.834	0.611855	0.262484	2.33101	0.0197526	0.157725
Pigo	117.759	-0.402796	0.172945	-2.32905	0.0198565	0.157725
Acat1	319.773	0.748811	0.321634	2.32815	0.0199042	0.157725
Zpr1	107.124	0.369044	0.158539	2.32777	0.0199242	0.157725
Ifi27	120.547	0.449168	0.193038	2.32684	0.0199739	0.157725
Rufy3	106.152	0.367614	0.158305	2.32219	0.0202227	0.15878
Ip6k2	108.168	0.440766	0.189919	2.32081	0.020297	0.15878
R3hdm2	131.845	0.42007	0.181173	2.3186	0.0204165	0.15878
Ell2	125.77	0.408686	0.176268	2.31855	0.0204194	0.15878
Mup13	2487.84	1.45087	0.625784	2.31849	0.0204226	0.15878
Pcbp1	183.52	0.556491	0.240221	2.31658	0.0205266	0.15882
Pcbp2	240.312	0.75895	0.327855	2.31489	0.0206189	0.15882
Acat3	219.727	0.667139	0.288235	2.31457	0.0206364	0.15882
Krcc1	101.938	0.388767	0.168067	2.31316	0.0207136	0.15882
Gstp1	1741.23	0.950686	0.411085	2.31263	0.0207431	0.15882
Lonp2	148.11	0.5625	0.243587	2.30924	0.0209303	0.159285
Rbbp4	111.998	0.399154	0.172908	2.30847	0.0209731	0.159285
Arcn1	111.738	0.411727	0.178384	2.3081	0.0209935	0.159285
Nfix	125.308	0.39061	0.169454	2.30511	0.0211602	0.160068
4930430F08Rik	102.645	-0.414271	0.179888	-2.30294	0.0212822	0.160509
Clec2d	252.808	0.768952	0.334344	2.29988	0.0214549	0.161328
Raet1e	100.579	-0.360421	0.156919	-2.29685	0.0216271	0.162139
Optn	129.872	0.374929	0.163454	2.29379	0.0218025	0.162969
Ctag2l1	111.632	-0.391186	0.170785	-2.29052	0.021991	0.163892
Dgat2	278.884	0.721381	0.315338	2.28764	0.0221582	0.164241
Tmem14c	101.579	0.40375	0.176505	2.28747	0.0221683	0.164241
Acsm5	111.396	0.386334	0.169017	2.28577	0.0222676	0.164493
Mia2	262.41	0.739019	0.3242	2.27951	0.0226365	0.16568
Ces1f	191.242	0.490001	0.215083	2.27819	0.0227152	0.16568
Cd302	212.896	0.619214	0.272013	2.27641	0.0228214	0.16568
Ehhadh	178.105	0.618335	0.271651	2.27621	0.0228334	0.16568
Gm20792	178.779	-0.474801	0.208773	-2.27424	0.0229514	0.16568
Gls2	118.894	0.470888	0.207119	2.27351	0.0229956	0.16568
Psma6	158.147	0.376587	0.16567	2.27312	0.0230191	0.16568
Ftcd	435.206	0.872426	0.383874	2.27269	0.0230449	0.16568
Maob	149.477	0.411117	0.181033	2.27095	0.0231499	0.16568
Mtarc2	224.157	0.616014	0.271334	2.27032	0.0231882	0.16568
Derl2	121.42	0.40978	0.180505	2.27018	0.0231965	0.16568
Cat	1298.42	0.988098	0.435318	2.26983	0.0232177	0.16568
Eif3h	199.581	0.579913	0.255609	2.26875	0.0232833	0.16568
Slc27a2	733.874	0.881	0.389532	2.26169	0.0237166	0.167751
Fxyd1	244.978	0.649508	0.287429	2.25972	0.0238388	0.167751
Pgam1	200.28	0.449371	0.199137	2.25659	0.0240336	0.167751
Ddb1	146.094	0.456328	0.202287	2.25585	0.0240801	0.167751
Clta	161.35	0.524227	0.232406	2.25565	0.0240925	0.167751
Hacd3	126.421	0.441728	0.195857	2.25536	0.024111	0.167751
Aars	108.232	0.366543	0.162563	2.25477	0.024148	0.167751
1700093K21Rik	100.054	-0.406434	0.180551	-2.25108	0.0243806	0.167751
Sdhd	221.296	0.546353	0.242813	2.2501	0.0244424	0.167751
Ces1c	902.763	0.830088	0.369205	2.24831	0.0245562	0.167751
Cyp4a14	146.075	0.390819	0.173854	2.24797	0.0245781	0.167751
Abca1	142.224	0.366354	0.163032	2.24713	0.0246319	0.167751
Vmn1r100	283.791	-0.57314	0.255445	-2.24369	0.0248524	0.167751
Gcdh	205.77	0.645539	0.287787	2.24312	0.0248893	0.167751
Rint1	106.761	-0.391688	0.174637	-2.24288	0.0249047	0.167751
Prdx6	186.812	0.516277	0.230199	2.24274	0.0249133	0.167751
Gm40460	143.638	-0.410893	0.183278	-2.24191	0.0249673	0.167751
Asgr1	342.069	0.823218	0.367273	2.24144	0.0249979	0.167751
Pck1	1390.17	0.844638	0.376974	2.24058	0.0250536	0.167751
Gpbp1l1	105.125	0.375894	0.16791	2.23866	0.0251779	0.167751
Tm9sf3	104.365	0.360922	0.161266	2.23805	0.0252175	0.167751
Hibadh	148.462	0.40189	0.179648	2.2371	0.0252801	0.167751
Gm3893	119.925	-0.422374	0.188865	-2.23637	0.0253273	0.167751
Alb	47987.5	1.03253	0.46171	2.23632	0.025331	0.167751
Emc6	129.416	0.396079	0.17714	2.23597	0.0253538	0.167751
Marcks	239.432	-0.53919	0.241225	-2.23522	0.0254032	0.167751
A1cf	204.961	0.5593	0.250261	2.23487	0.0254261	0.167751
Pals2	179.476	0.540514	0.241876	2.23467	0.025439	0.167751
G0s2	171.168	0.605378	0.271121	2.23287	0.0255573	0.168091
Serpind1	292.625	0.664881	0.298185	2.22976	0.0257634	0.16851
Ghr	447.042	0.821782	0.368795	2.22829	0.0258613	0.16851
Hmgcs2	791.453	0.995098	0.446784	2.22724	0.0259309	0.16851
Mettl7b	203.139	0.538111	0.241617	2.22712	0.0259392	0.16851
Mlxipl	266.499	0.576713	0.258978	2.22688	0.0259555	0.16851
Peg3	104.033	-0.368426	0.165739	-2.22293	0.0262204	0.169792
Ndufb4	170.284	0.478828	0.215596	2.22095	0.0263542	0.170185
Adk	361.114	0.773829	0.348708	2.21913	0.0264778	0.170185
Rfxank	165.665	-0.420991	0.189775	-2.21837	0.0265296	0.170185
Sfxn3	118.842	-0.382517	0.172475	-2.21781	0.0265678	0.170185
Btbd35f1	197.486	-0.491297	0.221601	-2.21703	0.0266208	0.170185
Cnbp	192.952	0.58078	0.262201	2.21502	0.0267587	0.170185
Ddx5	359.78	0.808031	0.365005	2.21376	0.0268456	0.170185
Sirt3	121.047	0.374608	0.169228	2.21363	0.0268546	0.170185
Cst3	166	0.600035	0.271255	2.21207	0.0269615	0.170185
Sec62	136.61	0.407657	0.184441	2.21023	0.0270894	0.170185
2310009B15Rik	100.126	-0.370922	0.167886	-2.20937	0.0271488	0.170185
Suclg1	204.448	0.610826	0.276522	2.20896	0.0271773	0.170185
Ptbp3	151.987	0.435814	0.197322	2.20864	0.0271996	0.170185
Bphl	113.299	0.388712	0.176027	2.20825	0.0272268	0.170185
Tpt1	988.003	1.05745	0.479567	2.20501	0.0274532	0.171175
Uqcrc2	142.959	0.482672	0.219295	2.20102	0.027735	0.172252
Nbr1	146.845	0.416629	0.189352	2.20028	0.027787	0.172252
Ecm1	123.207	0.876293	0.398478	2.1991	0.027871	0.172252
Ddt	230.662	0.56417	0.256847	2.19652	0.0280549	0.172252
Fh1	146.451	0.353489	0.160936	2.19647	0.0280586	0.172252
Ppara	183.464	0.568927	0.259099	2.1958	0.0281066	0.172252
Ecpas	105.654	0.389356	0.177451	2.19416	0.0282236	0.172252
Dctn2	151.067	0.417594	0.190432	2.19288	0.0283159	0.172252
App	153.031	0.52349	0.238739	2.19273	0.0283268	0.172252
Nqo2	125.977	0.413617	0.188724	2.19165	0.0284046	0.172252
Ctsb	163.837	0.55877	0.255137	2.19008	0.0285182	0.172252
Cyp2u1	121.834	0.424069	0.193683	2.1895	0.0285605	0.172252
LOC118568783	375.508	-0.668384	0.305299	-2.18927	0.028577	0.172252
Rab39b	112.453	-0.415475	0.189785	-2.18919	0.0285833	0.172252
Fetub	190.045	0.437234	0.200008	2.18608	0.0288095	0.173201
F830016B08Rik	100.822	0.369598	0.169565	2.17968	0.0292813	0.175079
Ghitm	195.799	0.662395	0.303912	2.17956	0.0292897	0.175079
Txnip	183.179	0.574677	0.263732	2.17902	0.0293305	0.175079
Serpinf1	361.712	0.69965	0.321277	2.17772	0.0294271	0.175241
Nudt7	262.385	0.705377	0.324853	2.17137	0.0299029	0.177654
Tdo2	566.656	0.877706	0.404407	2.17035	0.0299803	0.177695
Enoph1	105.957	-0.368352	0.169834	-2.1689	0.0300903	0.177916
Abcc6	152.35	0.403027	0.185952	2.16737	0.0302064	0.177916
Arf1	198.799	0.516542	0.2384	2.1667	0.0302579	0.177916
Gm14295	209.956	0.532601	0.245875	2.16614	0.0303002	0.177916
Pf4	148.948	-0.403953	0.186787	-2.16264	0.0305691	0.179078
Ctss	114.462	0.429625	0.199088	2.15797	0.0309303	0.180724
Pex5l	147.047	-0.405621	0.188113	-2.15626	0.0310637	0.180724
Ndufb7	168.996	0.393007	0.182272	2.15615	0.0310717	0.180724
Dctn5	111.508	-0.333869	0.154905	-2.15532	0.031137	0.180724
Fcgrt	154.292	0.507823	0.236091	2.15096	0.0314792	0.182014
Cd1d1	174.737	0.433529	0.201581	2.15065	0.0315037	0.182014
Hc	340.366	0.693752	0.322867	2.14872	0.0316565	0.182478
Eci2	154.891	0.473939	0.220712	2.14732	0.0317676	0.1827
Mbd2	137.767	0.386485	0.180238	2.1443	0.0320088	0.183163
Erg28	115.497	0.355893	0.166018	2.1437	0.032057	0.183163
Fads6	116.437	0.364632	0.170104	2.14358	0.0320663	0.183163
Slc38a4	384.682	0.761925	0.355755	2.14172	0.0322163	0.183586
Prss39	133.719	-0.366718	0.171295	-2.14085	0.0322861	0.183586
Mthfs	120.1	0.334027	0.156271	2.13749	0.0325584	0.184717
Plk3	113.362	0.325096	0.152343	2.13397	0.0328455	0.185928
Etfdh	154.729	0.495792	0.23252	2.13226	0.0329856	0.186172
Eif4g1	191.788	0.514147	0.241198	2.13164	0.0330364	0.186172
Brinp3	108.804	-0.409941	0.192479	-2.1298	0.0331879	0.186608
Serpina1a	1403.6	0.764755	0.359383	2.12797	0.0333399	0.187045
Gng5	267.089	0.686415	0.322732	2.12689	0.0334292	0.18713
H2-K1	508.808	0.858227	0.403864	2.12504	0.0335833	0.18723
Rps5	279.578	0.782192	0.368197	2.12438	0.0336382	0.18723
2210016L21Rik	108.802	-0.362811	0.170882	-2.12317	0.0337396	0.18723
Ech1	421.412	0.824736	0.388738	2.12157	0.0338737	0.18723
Atp6v1e1	103.538	0.380323	0.179267	2.12155	0.0338754	0.18723
Retsat	255.943	0.53031	0.249988	2.12134	0.0338931	0.18723
Ctnnb1	131.718	0.415792	0.196188	2.11935	0.0340608	0.187605
Cebpa	275.688	0.598761	0.282599	2.11877	0.03411	0.187605
Atp5c1	242.619	0.598455	0.282855	2.11577	0.0343644	0.188331
Fabp2	187.872	0.48916	0.231262	2.11517	0.0344154	0.188331
Rida	618.492	0.800219	0.37843	2.11457	0.0344663	0.188331
Cwc25	105.345	-0.395249	0.187168	-2.11174	0.0347091	0.188884
Aass	194.73	0.436419	0.206673	2.11164	0.0347175	0.188884
Atp5pb	222.146	0.606417	0.287339	2.11046	0.0348187	0.188997
Gm21783	514.93	-0.683722	0.324136	-2.10937	0.0349128	0.188997
H3f3a	164.47	0.423995	0.201061	2.10878	0.0349633	0.188997
Lpin2	127.932	0.426826	0.202616	2.10658	0.0351544	0.189623
Abcc2	250.697	0.579785	0.275773	2.1024	0.0355179	0.191174
Lactb2	191.504	0.531825	0.253145	2.10087	0.0356525	0.191243
Ssr3	152.271	0.426551	0.203104	2.10016	0.0357149	0.191243
Cyp2j5	343.73	0.620361	0.295457	2.09966	0.0357584	0.191243
Pipox	221.909	0.471839	0.22506	2.0965	0.0360376	0.192045
Sardh	285.529	0.706274	0.336955	2.09605	0.0360776	0.192045
Bdh1	137.742	0.387159	0.184768	2.09538	0.0361371	0.192045
Abhd2	171.738	0.449385	0.214715	2.09294	0.0363546	0.192249
Ppm1b	189.836	0.447243	0.213764	2.09222	0.0364184	0.192249
Paqr9	131.675	0.361318	0.172718	2.09195	0.0364428	0.192249
Slc35d1	113.072	0.338701	0.162101	2.08945	0.0366672	0.192249
Abcb11	181.385	0.469665	0.224819	2.08908	0.0367003	0.192249
Dnase1l3	115.095	0.439214	0.210274	2.08877	0.0367284	0.192249
Fbp1	944.927	0.935128	0.447738	2.08856	0.0367475	0.192249
Eif4h	139.664	0.391037	0.187303	2.08772	0.036823	0.192249
Abhd14b	176.782	0.438275	0.209991	2.08711	0.0368782	0.192249
Apoa1	7975.16	0.881123	0.422309	2.08644	0.0369386	0.192249
Sar1b	160.956	0.387751	0.186122	2.08332	0.0372224	0.193276
Bckdhb	106.182	0.401883	0.193034	2.08193	0.0373488	0.193276
Lamp2	361.64	0.752585	0.361517	2.08174	0.0373662	0.193276
Gamt	185.93	0.479273	0.230913	2.07556	0.0379346	0.195406
Calm2	147.515	0.390709	0.188311	2.07481	0.0380038	0.195406
Aacs	135.741	0.436799	0.210532	2.07474	0.0380107	0.195406
Ccr1	103.644	-0.373615	0.180304	-2.07214	0.038252	0.195917
Cfhr1	125.791	0.33359	0.160999	2.072	0.0382656	0.195917
Rad9a	103.002	-0.408756	0.197548	-2.06915	0.0385325	0.195929
Cplx1	114.067	-0.347337	0.167935	-2.06828	0.0386133	0.195929
Mdh2	229.377	0.606155	0.293396	2.066	0.0388288	0.195929
Acaa2	400.968	0.745108	0.360717	2.06563	0.0388636	0.195929
Dhx30	100.57	-0.374109	0.181224	-2.06434	0.0389853	0.195929
Gpt	218.713	0.62265	0.301661	2.06407	0.0390107	0.195929
Furin	206.123	0.550458	0.266685	2.06407	0.0390109	0.195929
Ywhae	129.451	0.352726	0.170915	2.06375	0.0390418	0.195929
Prdx1	372.824	0.809445	0.392363	2.063	0.0391124	0.195929
Ahsg	2857.4	0.824207	0.399694	2.0621	0.0391987	0.195929
Psmb6	152.48	0.398315	0.193329	2.0603	0.0393703	0.195929
Asgr2	164.332	0.402317	0.195526	2.05761	0.0396272	0.195929
Hsd17b12	112.319	0.397466	0.193382	2.05534	0.0398463	0.195929
Serinc1	157.998	0.464427	0.225963	2.05532	0.039848	0.195929
F9	141.011	0.342989	0.166897	2.0551	0.0398696	0.195929
Apof	356.4	0.666788	0.324568	2.05439	0.0399379	0.195929
2010109A12Rik	109.733	-0.340182	0.165597	-2.05427	0.0399497	0.195929
Cggbp1	100.437	-0.334088	0.162674	-2.05373	0.0400014	0.195929
Chaf1b	101.662	-0.360767	0.175664	-2.05373	0.0400015	0.195929
Ptma	539.96	0.752765	0.366656	2.05306	0.0400669	0.195929
Fads2	750.843	0.904427	0.440961	2.05103	0.0402636	0.195929
Slc27a5	288.246	0.561621	0.273833	2.05096	0.0402704	0.195929
Cideb	233.613	0.50766	0.247566	2.0506	0.0403055	0.195929
1300017J02Rik	231.71	0.514457	0.250898	2.05046	0.0403191	0.195929
Gsr	104.114	0.334286	0.163053	2.05016	0.0403486	0.195929
Epn1	198.704	0.529692	0.258376	2.05008	0.0403564	0.195929
Aldh2	646.656	0.859035	0.419192	2.04926	0.0404365	0.195929
Pepd	122.203	-0.325506	0.158862	-2.04898	0.040464	0.195929
Ccnd1	108.231	0.359608	0.175558	2.04837	0.0405236	0.195929
Arpp19	148.246	0.434273	0.212136	2.04715	0.0406438	0.196134
Tspan31	141.503	0.424394	0.207433	2.04594	0.0407624	0.196162
Ndufa6	239.543	0.591006	0.288929	2.0455	0.0408054	0.196162
Cox6b1	172.994	0.427463	0.209065	2.04464	0.0408904	0.196196
Rabac1	168.287	0.399762	0.195596	2.04382	0.0409714	0.196211
Csnk1a1	135.557	0.363834	0.17835	2.04	0.0413503	0.197335
Dynll2	158.611	0.448791	0.220009	2.03987	0.0413629	0.197335
Mlec	110.324	-0.320363	0.157118	-2.039	0.0414504	0.197379
Mst1	119.272	0.403803	0.198418	2.03511	0.0418399	0.198858
Gm10100	138.319	-0.465038	0.228669	-2.03367	0.0419845	0.199169
Polr2m	117.465	0.336408	0.16554	2.03218	0.042135	0.199172
Uroc1	230.644	0.540943	0.266199	2.0321	0.0421431	0.199172
Ndufc2	136.92	0.372634	0.183813	2.02725	0.0426373	0.20113
Prr11	108.453	-0.354081	0.174763	-2.02606	0.0427584	0.201143
Srsf11	112.272	0.336303	0.166042	2.02541	0.0428257	0.201143
Haao	227.5	0.507904	0.250831	2.02488	0.0428796	0.201143
Adipor1	122.894	0.671334	0.33177	2.02349	0.0430226	0.201196
Ass1	1151.94	0.876242	0.433093	2.02322	0.0430506	0.201196
Hjurp	105.698	0.335849	0.166238	2.02029	0.0433535	0.201903
Creg1	194.796	0.490615	0.242854	2.0202	0.0433622	0.201903
Entpd5	143.733	0.469184	0.232363	2.01919	0.0434677	0.202021
Tle5	207.905	0.563798	0.279442	2.01758	0.0436346	0.202423
Herpud1	231.874	0.551267	0.273624	2.01469	0.043937	0.202854
A530032D15Rik	249.273	-0.478286	0.237542	-2.01348	0.0440641	0.202854
Dlg1	106.603	0.341653	0.16969	2.01339	0.0440735	0.202854
Rgl2	126.368	-0.319408	0.158746	-2.01208	0.0442119	0.202854
Soat2	107.477	-0.314319	0.156277	-2.01129	0.0442951	0.202854
Relch	100.643	-0.341252	0.169694	-2.01098	0.0443271	0.202854
Prss46	123.776	-0.352162	0.17523	-2.00971	0.0444618	0.202854
Crtap	108.657	-0.346143	0.172236	-2.0097	0.044463	0.202854
Ptprk	111.891	0.313261	0.155881	2.00961	0.0444723	0.202854
Grcc10	138.998	0.355547	0.176997	2.00878	0.0445606	0.202854
Suclg2	117.173	0.410985	0.204645	2.00828	0.0446133	0.202854
Dio1	122.677	0.407272	0.202985	2.00641	0.0448124	0.2032
Gldc	121.454	0.364188	0.181555	2.00594	0.0448625	0.2032
Selenbp1	297.471	0.568452	0.283646	2.00409	0.0450604	0.2032
Fmo5	407.047	0.831644	0.415026	2.00384	0.0450876	0.2032
Pccb	102.08	0.363022	0.181168	2.00379	0.0450929	0.2032
Eif4a1	272.454	0.557697	0.278493	2.00255	0.0452253	0.203433
Cyp4f14	114.862	0.339859	0.16987	2.0007	0.0454245	0.203965
Cdca3	102.961	-0.35382	0.177225	-1.99644	0.0458858	0.204693
Mtarc1	202.997	0.481965	0.241457	1.99607	0.0459267	0.204693
C8g	219.233	0.415264	0.208097	1.99553	0.0459847	0.204693
Echs1	203.145	0.512968	0.257083	1.99534	0.0460054	0.204693
Aspg	240.435	0.548391	0.27489	1.99495	0.0460487	0.204693
Cluh	218.985	0.45539	0.228299	1.99471	0.0460742	0.204693
Cyp2d26	713.086	0.790631	0.396551	1.99377	0.0461774	0.20479
Adh5	210.445	0.591856	0.297119	1.99198	0.0463729	0.205296
Rhox4a	100.388	-0.344696	0.173184	-1.99035	0.0465527	0.20573
Gsta3	576.472	0.944756	0.4757	1.98603	0.0470295	0.206935
Ptp4a1	403.47	0.712372	0.358711	1.98593	0.0470416	0.206935
Abitram	100.765	-0.326862	0.164613	-1.98563	0.0470742	0.206935
Hebp1	181.76	0.471046	0.237313	1.98491	0.047154	0.206935
C1s1	188.391	0.442003	0.222886	1.98309	0.0473574	0.207467
Fads1	420.746	0.725996	0.366288	1.98203	0.0474754	0.207507
Adap2	109.244	0.356247	0.179783	1.98153	0.0475313	0.207507
Hamp2	113.551	1.00369	0.506919	1.97998	0.0477055	0.207679
Nnmt	167.267	0.373423	0.188701	1.97891	0.0478263	0.207679
Eif3e	140.906	0.339953	0.171801	1.97876	0.0478428	0.207679
Copz1	110.932	0.337447	0.170578	1.97825	0.0479004	0.207679
Pabpc1	242.983	0.689604	0.34898	1.97606	0.0481482	0.208394
Plekhg1	119.704	-0.358811	0.181674	-1.97503	0.0482652	0.208542
Adh1	847.864	0.912884	0.463038	1.97151	0.0486657	0.209212
Gm6958	410.833	-0.582031	0.295243	-1.97137	0.0486821	0.209212
Selplg	110.065	-0.36256	0.184025	-1.97017	0.048819	0.209212
Pank1	184.981	0.388008	0.196956	1.97002	0.0488357	0.209212
2210418O10Rik	231.568	0.496462	0.252091	1.96937	0.0489101	0.209212
Hadh	267.717	0.689541	0.350145	1.9693	0.0489186	0.209212
Actr2	104.431	0.329673	0.167493	1.96828	0.0490353	0.209356
Rnf213	121.712	0.32962	0.167538	1.96743	0.0491333	0.209419
Sh3glb1	117.062	0.368029	0.187154	1.96645	0.0492465	0.209479
Psrc1	101.522	-0.343964	0.174968	-1.96587	0.0493136	0.209479
Etf1	117.793	0.390638	0.198912	1.96387	0.0495452	0.209835
Ldah	100.91	0.318312	0.162098	1.96371	0.0495641	0.209835
AI182371	160.436	0.38755	0.197564	1.96164	0.0498046	0.21002
Myl12b	129.546	0.386025	0.196788	1.96163	0.0498054	0.21002
Sfi1	252.279	-0.511205	0.260675	-1.96108	0.0498696	0.21002
Sod2	112.769	0.421829	0.215167	1.96047	0.0499413	0.21002
Cox5b	346.417	0.649794	0.331834	1.95819	0.0502076	0.210788
Mob3b	108.808	0.32665	0.166892	1.95725	0.0503177	0.210899
Csprs	243.138	-0.450567	0.23061	-1.95381	0.0507241	0.212249
Fam214a	142.082	0.335808	0.172031	1.95203	0.0509352	0.21244
Pdk2	158.505	0.32616	0.16709	1.952	0.0509385	0.21244
Zyx	99.9399	0.38021	0.194852	1.95128	0.0510234	0.212443
Hal	368.85	0.646974	0.331685	1.95057	0.0511087	0.212447
Papss2	119.168	0.301642	0.154865	1.94777	0.0514428	0.213092
Lpin1	139.059	0.435756	0.223802	1.94706	0.051527	0.213092
Creb3l3	271.28	0.524616	0.269444	1.94703	0.0515309	0.213092
LOC118568632	1341.81	-0.659577	0.338864	-1.94644	0.0516023	0.213092
Cd5l	147.504	0.495837	0.25494	1.94491	0.0517852	0.213498
Slc25a10	167.148	0.460057	0.236838	1.94249	0.0520774	0.214351
Ctxn1	123.681	-0.356295	0.183532	-1.94132	0.0522192	0.214584
Gnmt	725.682	0.63713	0.328362	1.94033	0.0523398	0.21473
Kmo	255.35	0.526222	0.271495	1.93824	0.0525942	0.215062
Gm3248	386.55	-0.579425	0.298972	-1.93806	0.052616	0.215062
1110059E24Rik	100.758	-0.336876	0.173919	-1.93697	0.0527496	0.215062
Rtraf	145.387	0.396218	0.204567	1.93686	0.0527624	0.215062
Nit1	150.638	0.314228	0.162302	1.93607	0.0528588	0.215107
Gstz1	481.045	0.733974	0.379383	1.93465	0.053033	0.215468
Piga	109.238	-0.323636	0.167459	-1.93263	0.0532819	0.216131
Serpinb7	117.956	-0.345781	0.178984	-1.9319	0.0533714	0.216146
Aldh1b1	156.252	0.409881	0.212252	1.93111	0.0534697	0.216196
Marchf5	161.85	0.411225	0.213284	1.92807	0.0538468	0.217372
Gm8094	283.979	-0.532222	0.276278	-1.9264	0.0540546	0.217685
Atp5b	478.716	0.836706	0.434466	1.92583	0.0541257	0.217685
Rab5c	113.042	0.33557	0.174289	1.92537	0.0541836	0.217685
Psme1	164.378	0.373583	0.194284	1.92287	0.0544969	0.218365
Bckdha	146.726	0.337854	0.175725	1.92263	0.0545263	0.218365
Sec63	118.918	0.34451	0.179391	1.92044	0.0548021	0.219121
Dcun1d1	129.223	0.33846	0.176588	1.91667	0.0552803	0.220683
Actr3	101.874	0.313637	0.163833	1.91437	0.0555729	0.2215
Dennd5b	115.054	0.341039	0.178662	1.90885	0.0562816	0.22367
Vamp8	200.993	0.493795	0.258701	1.90875	0.0562948	0.22367
Lipa	130.536	0.375741	0.196941	1.90788	0.0564061	0.223759
Sik3	120.905	0.290516	0.152427	1.90594	0.0566582	0.224228
Nfia	181.118	0.434921	0.228234	1.9056	0.0567024	0.224228
Ppp1cc	146.089	0.309407	0.162587	1.90302	0.0570378	0.224966
Pklr	251.414	0.55848	0.293525	1.90266	0.0570843	0.224966
St3gal5	197.293	0.528226	0.277706	1.90211	0.0571569	0.224966
Atp5d	194.271	0.485629	0.255578	1.90012	0.0574169	0.225637
Cabyr	102.688	-0.305443	0.160994	-1.89724	0.0577969	0.226503
Ndufa4	321.466	0.56042	0.295499	1.89653	0.0578907	0.226503
Nr1h3	141.664	0.344163	0.181514	1.89607	0.0579511	0.226503
Gnb2	127.151	0.392061	0.206929	1.89466	0.0581372	0.226503
Mrfap1	178.395	0.391289	0.206601	1.89394	0.0582334	0.226503
Papola	110.348	0.292553	0.154597	1.89235	0.0584439	0.226503
Mknk2	191.618	0.490092	0.259001	1.89224	0.0584593	0.226503
Cdc5l	110.914	-0.29463	0.155713	-1.89214	0.0584726	0.226503
Bnip3	139.593	0.410193	0.216801	1.89202	0.0584877	0.226503
Prdx2	185.207	0.416568	0.220213	1.89166	0.0585366	0.226503
Cfhr2	377.144	0.599347	0.317213	1.88941	0.0588366	0.227315
Per3	108.204	0.362751	0.192168	1.88768	0.0590696	0.22762
Itm2b	366.18	0.788033	0.417506	1.88748	0.0590963	0.22762
Chml	104.321	-0.322784	0.171142	-1.88606	0.059287	0.228006
Copa	128.748	0.357876	0.18989	1.88465	0.059477	0.228185
Depp1	102.999	-0.331935	0.176287	-1.88292	0.0597111	0.228185
Etfa	238.475	0.575525	0.3057	1.88265	0.0597484	0.228185
Ndufv3	144.033	0.380949	0.202397	1.88219	0.0598104	0.228185
Cfi	321.917	0.547999	0.291215	1.88177	0.0598677	0.228185
Rpn2	147.064	0.426463	0.226637	1.8817	0.059877	0.228185
Cldn1	109.285	-0.366027	0.194597	-1.88095	0.0599788	0.228228
Rpl27	237.302	0.609262	0.324222	1.87915	0.0602236	0.228813
Rgn	184.661	0.405349	0.21595	1.87705	0.060511	0.229265
1110065P20Rik	149.208	-0.328111	0.174848	-1.87655	0.0605799	0.229265
Bhlhe40	199.861	0.405023	0.215864	1.87629	0.0606155	0.229265
Cpox	134.615	0.379402	0.202618	1.8725	0.0611379	0.230602
Plcxd2	120.445	-0.314418	0.167923	-1.87239	0.061152	0.230602
Slc25a5	236.407	0.613684	0.327911	1.8715	0.0612759	0.230724
Hspd1	144.709	0.422131	0.225665	1.87061	0.0613993	0.230843
Amd1	134.146	-0.305382	0.163322	-1.86982	0.0615093	0.230912
Rab11a	108.647	0.36137	0.193552	1.86704	0.0618957	0.232009
Cyp2d40	139.295	0.321837	0.172452	1.86623	0.0620085	0.232009
H1f0	115.672	0.321102	0.172186	1.86486	0.0622015	0.232009
Sell	101.542	-0.370858	0.198938	-1.86418	0.0622959	0.232009
Apoc1	5506.82	0.799855	0.429132	1.86389	0.0623371	0.232009
Aadac	197.117	0.40491	0.217359	1.86286	0.0624822	0.232009
Col12a1	101.151	-0.357047	0.191842	-1.86115	0.0627226	0.232009
Pygl	399.038	0.616912	0.331621	1.86029	0.0628441	0.232009
Ctu1	109.722	-0.323354	0.17388	-1.85964	0.0629363	0.232009
Grpel1	103.139	0.352602	0.189622	1.8595	0.0629564	0.232009
Pon1	121.088	0.32464	0.1746	1.85934	0.062979	0.232009
Sco2	155.531	0.32757	0.176293	1.8581	0.0631547	0.232009
Pkd2l1	100.778	-0.311217	0.167519	-1.8578	0.0631972	0.232009
Slc25a3	308.281	0.625842	0.336894	1.85768	0.0632141	0.232009
Psmb1	183.811	0.379182	0.204137	1.85749	0.0632411	0.232009
Tkfc	290.662	0.613295	0.330216	1.85725	0.0632753	0.232009
Chpt1	303.827	0.65956	0.355581	1.85488	0.0636132	0.232274
Kif1b	102.222	0.336194	0.181302	1.85433	0.0636914	0.232274
Hmgcl	136.674	0.365957	0.197404	1.85384	0.0637617	0.232274
Lrr1	2605.33	0.946715	0.510765	1.85353	0.0638071	0.232274
Ndufa3	264.92	0.584504	0.315349	1.85352	0.0638085	0.232274
Lcn2	128.851	-1.14273	0.617709	-1.84994	0.0643218	0.233805
Pomp	147.055	0.379578	0.205352	1.84843	0.0645405	0.234262
Ndufb2	122.612	0.304841	0.165056	1.84689	0.0647634	0.234732
Pelp1	107.632	-0.29655	0.160698	-1.84539	0.064981	0.235183
Ndufv2	113.467	0.294521	0.159714	1.84405	0.0651752	0.235547
Rpl8	182.034	0.558268	0.302865	1.84329	0.0652862	0.23561
Fth1	2991.4	0.984057	0.534356	1.84158	0.0655371	0.236177
Gm51591	459.132	-0.586677	0.318865	-1.83989	0.0657843	0.236729
Fpgs	106.927	0.297379	0.161762	1.83838	0.0660069	0.236953
Vdac3	111.844	0.373487	0.203182	1.83819	0.0660346	0.236953
Met	102.651	0.315389	0.17165	1.83739	0.0661517	0.237036
Eif5	115.959	0.313728	0.17086	1.83617	0.0663326	0.237082
Nsd1	101.43	0.302737	0.164901	1.83588	0.0663761	0.237082
Cdv3	144.833	0.354092	0.192924	1.8354	0.066447	0.237082
Sppl2a	135.098	0.394122	0.21481	1.83475	0.0665434	0.23709
Acad11	130.715	0.350356	0.191237	1.83205	0.066944	0.237865
Cfl1	288.687	0.5648	0.308393	1.83143	0.067037	0.237865
Pmpcb	105.977	0.32875	0.179594	1.83052	0.0671724	0.237865
Rnf146	107.036	-0.310689	0.169838	-1.82933	0.0673503	0.237865
Atp5a1	475.755	0.726392	0.397174	1.8289	0.0674141	0.237865
Shmt1	102.447	0.316498	0.173141	1.82798	0.0675528	0.237865
Abcg5	113.428	0.28606	0.156517	1.82766	0.0675999	0.237865
Hsd3b7	107.553	0.361644	0.197998	1.8265	0.0677743	0.237865
Ociad1	115.275	0.336251	0.184139	1.82607	0.0678398	0.237865
Ppfia3	100.029	-0.323176	0.176982	-1.82604	0.0678444	0.237865
Gm16434	109.241	-0.308732	0.169131	-1.8254	0.0679405	0.237865
Pfn4	101.251	-0.330333	0.181013	-1.82492	0.0680138	0.237865
Wdr26	108.573	0.284803	0.156074	1.82479	0.0680324	0.237865
Agt	274.37	0.568438	0.311565	1.82446	0.0680828	0.237865
Pnpla2	106.283	0.297617	0.163286	1.82267	0.068353	0.2383
Mindy1	109.336	0.301622	0.165555	1.82188	0.0684725	0.2383
Vkorc1	197.893	0.433442	0.237925	1.82176	0.0684912	0.2383
Tmem106b	134.652	0.360314	0.197918	1.82052	0.0686795	0.238491
Sod1	873.325	0.794179	0.436401	1.81984	0.0687838	0.238491
Znrf2	124.626	0.293196	0.161143	1.81947	0.068839	0.238491
Sdc3	119.67	0.346558	0.19053	1.81891	0.0689249	0.238491
Luc7l2	128.484	0.307327	0.169252	1.81579	0.0694026	0.239815
Arih1	107.127	0.309287	0.17045	1.81453	0.0695958	0.240153
Rbp4	2204.32	0.662958	0.365533	1.81368	0.0697275	0.240278
Cyp3a25	414.872	0.722905	0.399942	1.80752	0.0706806	0.24323
Ccdc50	109.158	0.308362	0.171059	1.80267	0.07144	0.24474
Rmnd5a	139.553	0.311199	0.172652	1.80247	0.0714721	0.24474
Hsp90ab1	296.2	0.638559	0.354284	1.80239	0.0714836	0.24474
Cops6	145.069	0.317097	0.175946	1.80224	0.071508	0.24474
Itih2	314.517	0.58572	0.325127	1.80151	0.0716221	0.244798
Srr	132.671	0.299484	0.166439	1.79936	0.0719616	0.245625
Gnas	489.51	0.758454	0.421932	1.79758	0.0722443	0.246256
Ralgps1	107.613	-0.334313	0.186107	-1.79634	0.0724399	0.246589
Laptm4a	213.915	0.545374	0.304269	1.79241	0.0730675	0.24839
Gatad1	105.584	0.304692	0.170567	1.78635	0.074043	0.251231
Csde1	160.546	0.450337	0.252223	1.78547	0.074185	0.251231
Naa50	106.829	0.286972	0.160761	1.78509	0.0742471	0.251231
Col18a1	334.407	0.559748	0.313634	1.78472	0.074307	0.251231
Cracdl	102.696	-0.32507	0.182201	-1.78413	0.074402	0.251231
Dnajb11	102.171	-0.291768	0.163677	-1.78258	0.0746547	0.251747
H2-Q6	127.723	0.313738	0.176162	1.78096	0.0749188	0.2523
Rhbdl2	106.244	-0.306963	0.172434	-1.78017	0.0750476	0.252396
Mat1a	962.194	0.780782	0.438869	1.77908	0.0752268	0.252662
Mrpl18	162.724	0.351962	0.197926	1.77825	0.0753621	0.252779
Ap3m1	113.234	0.306706	0.17268	1.77615	0.0757087	0.253604
Slc25a47	520.355	0.678516	0.382736	1.7728	0.0762614	0.25501
Agxt	151.545	0.343776	0.194067	1.77143	0.0764897	0.25501
Akr7a5	170.247	0.449929	0.253993	1.77142	0.0764901	0.25501
Atp5j	221.808	0.486613	0.274827	1.77062	0.0766246	0.25501
Azgp1	529.513	0.737648	0.416783	1.76986	0.0767505	0.25501
Ephx1	296.146	0.581214	0.32864	1.76854	0.07697	0.25501
C8a	262.342	0.512655	0.289896	1.76841	0.0769924	0.25501
Cox5a	306.267	0.530474	0.300044	1.76799	0.0770627	0.25501
Sap18	164.153	0.319705	0.180902	1.76728	0.0771816	0.25501
F10	290.331	0.456194	0.258174	1.767	0.0772279	0.25501
Aco1	175.217	0.327203	0.185183	1.76692	0.077242	0.25501
9030624G23Rik	127.561	-0.300369	0.170127	-1.76556	0.0774697	0.255427
Cd164	221.224	0.455455	0.258082	1.76477	0.0776021	0.255529
Ptp4a2	168.71	0.398571	0.226257	1.76158	0.0781396	0.256624
Abat	107.819	0.286405	0.162599	1.76142	0.0781675	0.256624
Srp9	158.677	0.352906	0.200402	1.76099	0.0782402	0.256624
Lamtor1	112.435	0.294613	0.16739	1.76004	0.0784002	0.256814
Gnpnat1	106.633	0.295554	0.168043	1.7588	0.0786111	0.25717
Adra1b	108.996	0.279023	0.158744	1.75769	0.0788004	0.257456
Apom	193.756	0.386189	0.219995	1.75544	0.0791833	0.258371
Mug2	480.443	0.66681	0.380226	1.75372	0.0794786	0.258999
Rps3	280.039	0.635596	0.36298	1.75105	0.0799377	0.260159
Ppp2r5e	123.664	0.265121	0.151518	1.74976	0.0801601	0.260546
Ei24	158.99	0.346197	0.198094	1.74764	0.0805259	0.261398
Ndufb6	142.915	0.386428	0.221316	1.74605	0.0808021	0.261957
Arg1	938.383	0.756934	0.43397	1.74421	0.081123	0.262659
F12	299.448	0.55776	0.320042	1.74277	0.0813739	0.262948
Eef1g	242.494	0.518347	0.297473	1.7425	0.0814209	0.262948
Slc6a6	104.47	0.297715	0.17101	1.74093	0.0816965	0.263344
Gchfr	189.851	0.424931	0.24415	1.74046	0.0817791	0.263344
Sec24a	136.761	0.297021	0.170701	1.74001	0.0818573	0.263344
Rbbp5	104.167	-0.319326	0.183656	-1.73872	0.0820838	0.263736
H2az1	120.277	0.335972	0.193559	1.73576	0.0826056	0.264547
Psma4	192.143	0.36372	0.209574	1.73552	0.0826479	0.264547
Cyb5a	621.775	0.762943	0.439796	1.73477	0.0827824	0.264547
Aph1a	116.729	0.312549	0.180256	1.73392	0.0829324	0.264547
Rreb1	111.137	0.28147	0.162368	1.73353	0.0830012	0.264547
Cpn1	222.886	0.387923	0.223919	1.73242	0.083198	0.264547
Prss37	113.163	-0.356476	0.205907	-1.73124	0.0834083	0.264547
Rapgef3	104.374	-0.346751	0.200304	-1.73113	0.0834292	0.264547
Arhgef12	135.947	0.301058	0.174061	1.72961	0.0836996	0.264547
Apoh	1284.33	0.67896	0.392608	1.72936	0.083745	0.264547
Adh4	143.346	0.355511	0.205618	1.72899	0.0838113	0.264547
Strap	110.579	0.36719	0.212439	1.72845	0.0839077	0.264547
Actb	443.959	0.716123	0.414357	1.72828	0.0839385	0.264547
Rhd	103.834	-0.305919	0.177029	-1.72808	0.0839747	0.264547
Psmb7	194.323	0.341484	0.197674	1.72751	0.0840761	0.264547
Rgs13	159.897	-0.359982	0.208529	-1.72629	0.084295	0.264547
Pex16	176.114	0.340138	0.197073	1.72595	0.0843561	0.264547
Stk33	107.784	-0.297281	0.172274	-1.72563	0.0844146	0.264547
Preb	111.95	-0.268341	0.155534	-1.72529	0.0844753	0.264547
Idh3b	100.115	0.613396	0.355535	1.72527	0.084478	0.264547
Qk	190.386	0.336423	0.195037	1.72492	0.0845418	0.264547
Sec61g	101.747	0.324643	0.188274	1.72431	0.0846514	0.264562
Pigr	324.224	0.532062	0.308714	1.72348	0.0848022	0.264705
Larp1	102.189	0.296781	0.172304	1.72243	0.0849919	0.264969
Gm52436	666.016	-0.577692	0.335793	-1.72038	0.0853628	0.265796
Eif3f	154.891	0.416193	0.242209	1.71832	0.0857374	0.266633
Hnrnpa1	124.97	0.305696	0.177991	1.71748	0.0858907	0.26678
Smim14	103.115	0.313041	0.182428	1.71597	0.0861677	0.267311
Gjb1	277.195	0.500991	0.292121	1.71501	0.0863429	0.267385
Rps20	522.074	0.714761	0.416861	1.71463	0.0864136	0.267385
Slc25a23	219.944	0.425154	0.248033	1.7141	0.0865099	0.267385
R3hcc1	110.027	-0.281078	0.164341	-1.71034	0.0872033	0.269023
1810055G02Rik	110.613	0.282375	0.165125	1.71007	0.0872537	0.269023
Psmc4	115.647	0.344187	0.201567	1.70756	0.0877186	0.269783
Acadm	243.58	0.436346	0.255569	1.70735	0.0877573	0.269783
Gatd3a	110.227	0.315913	0.185088	1.70683	0.0878542	0.269783
Cox7b	317.987	0.532143	0.311912	1.70607	0.0879954	0.269783
Psma2	124.399	0.259861	0.152335	1.70585	0.0880357	0.269783
Pld3	101.006	-0.296128	0.173823	-1.70362	0.0884515	0.270434
Eif3k	104.974	0.277661	0.162999	1.70346	0.0884826	0.270434
Arfgap2	125.554	0.278882	0.163805	1.70253	0.0886563	0.270434
Chp1	154.781	0.309172	0.181608	1.70242	0.0886773	0.270434
Ube2d3	113.515	0.307613	0.180903	1.70043	0.0890496	0.271189
Gc	2682.44	0.791389	0.465692	1.69938	0.0892467	0.271189
Rfpl4b	104.635	-0.298761	0.175806	-1.69938	0.0892479	0.271189
Prss43	101.135	-0.307701	0.181241	-1.69774	0.0895559	0.271417
Acadl	184.814	0.367972	0.216792	1.69736	0.0896294	0.271417
Ralbp1	138.448	-0.285503	0.168213	-1.69727	0.0896461	0.271417
Cyp2f2	620.606	0.61528	0.362923	1.69535	0.0900096	0.271638
Scp2	1305.41	0.727639	0.4293	1.69494	0.0900867	0.271638
Serping1	427.088	0.581157	0.342931	1.69467	0.0901373	0.271638
D8Ertd738e	121.657	0.271908	0.160455	1.6946	0.0901505	0.271638
Tpi1	169.563	0.346335	0.204456	1.69393	0.0902782	0.271697
Clmn	121.103	0.271641	0.16047	1.69279	0.0904961	0.27189
Gm2a	125.365	0.285195	0.168633	1.69122	0.0907949	0.27189
Ddr1	101.51	-0.302343	0.178775	-1.69119	0.0908003	0.27189
Atp6v0c	173.171	0.408825	0.241858	1.69036	0.0909598	0.27189
Cmbl	129.049	0.320708	0.189845	1.68931	0.0911594	0.27189
Selenoh	125.392	-0.259874	0.153842	-1.68922	0.0911772	0.27189
Selenok	130.641	-0.320657	0.189836	-1.68913	0.0911947	0.27189
Kng1	671.255	0.668832	0.39601	1.68892	0.0912338	0.27189
Tst	103.259	0.295499	0.175027	1.68831	0.0913522	0.27189
Aqp12	101.463	-0.276229	0.163648	-1.68795	0.0914217	0.27189
Ctbs	106.416	-0.310875	0.184615	-1.68391	0.0921981	0.273876
Gjb2	197.742	0.383328	0.228161	1.68008	0.0929419	0.275532
Cfap73	111.664	-0.302349	0.179983	-1.67987	0.0929819	0.275532
Glud1	495.559	0.704791	0.419725	1.67917	0.0931183	0.275532
Nfe2l2	133.466	0.344577	0.205253	1.67879	0.093193	0.275532
Eci1	179.585	0.334192	0.199217	1.67753	0.0934387	0.275934
Rnasek	133.717	0.310767	0.185321	1.67691	0.0935594	0.275967
Snrpb	109.137	0.264977	0.158124	1.67576	0.0937858	0.27614
Ftl1	4085.03	0.856763	0.51135	1.67549	0.0938373	0.27614
Sdhc	146.257	0.299841	0.179077	1.67437	0.0940588	0.276348
Jmjd1c	111.173	0.274184	0.163988	1.67198	0.094529	0.276348
Olfr165	151.215	-0.29829	0.17851	-1.671	0.0947225	0.276348
Cpt1a	292.75	0.570164	0.341373	1.67021	0.0948778	0.276348
Pygb	122.307	-0.266031	0.15928	-1.67021	0.0948787	0.276348
Cycs	208.47	0.388547	0.232784	1.66913	0.0950907	0.276348
Snrnp70	124.535	0.28459	0.170717	1.66702	0.09551	0.276348
Acaa1a	171.332	0.305969	0.183605	1.66645	0.0956233	0.276348
Mrpl12	137.927	0.312376	0.187454	1.66641	0.095632	0.276348
Scarb1	155.771	0.403426	0.242099	1.66637	0.0956403	0.276348
Saraf	124.713	0.259755	0.155972	1.66539	0.095835	0.276348
Bok	110.547	-0.294552	0.17695	-1.66461	0.0959907	0.276348
Rpl4	494.843	0.740232	0.444702	1.66456	0.0960014	0.276348
Col4a1	102.277	-0.262115	0.157481	-1.66442	0.0960283	0.276348
Relb	123.583	-0.253717	0.152437	-1.6644	0.0960319	0.276348
Rack1	304.647	0.578331	0.347596	1.6638	0.0961519	0.276348
Rassf8	111.771	-0.26806	0.161116	-1.66377	0.0961578	0.276348
Cers6	108.166	-0.263397	0.158357	-1.66331	0.0962506	0.276348
Pgrmc1	514.515	0.600916	0.361301	1.6632	0.0962722	0.276348
Rpl28	332.2	0.627879	0.377598	1.66282	0.0963476	0.276348
Rap2a	109.308	-0.268719	0.161635	-1.6625	0.0964123	0.276348
Car3	624.318	0.806847	0.485517	1.66183	0.0965466	0.276348
Rpl6	345.538	0.605794	0.364575	1.66164	0.096584	0.276348
Rps12	495.28	0.70559	0.424667	1.66151	0.0966101	0.276348
Prune2	109.064	-0.303346	0.182596	-1.66129	0.0966546	0.276348
Rftn2	100.807	-0.281861	0.169801	-1.65995	0.0969247	0.276348
Gbe1	157.736	0.371827	0.224071	1.65941	0.0970327	0.276348
Ptprb	119.685	0.306644	0.184806	1.65927	0.0970608	0.276348
Osbpl1a	106.036	0.263503	0.15882	1.65913	0.0970893	0.276348
Mrps24	107.337	0.259767	0.156686	1.65789	0.0973402	0.276749
Vps13c	102.613	-0.288907	0.174408	-1.65649	0.0976218	0.277237
Ptprd	102.47	0.271011	0.163785	1.65468	0.0979897	0.277611
Gckr	228.598	0.482699	0.29172	1.65466	0.0979926	0.277611
Ndufs2	154.172	0.405172	0.245104	1.65306	0.0983191	0.277611
Tmbim6	437.659	0.603614	0.365166	1.65298	0.0983343	0.277611
Gm6570	218.212	0.484859	0.293369	1.65273	0.0983862	0.277611
Comt	312.904	0.504258	0.305132	1.65259	0.0984146	0.277611
Eef2	1054.44	0.801467	0.485176	1.65191	0.0985526	0.277689
Rfpl4	107.01	-0.319412	0.193585	-1.64998	0.0989466	0.278371
Ndufb10	135.133	0.277311	0.168104	1.64964	0.0990158	0.278371
Srrm1	114.703	0.263704	0.159961	1.64855	0.0992402	0.278691
Agxt2	123.293	0.29688	0.180509	1.64468	0.100036	0.280384
Septin9	125.67	0.343492	0.208869	1.64454	0.100065	0.280384
Tax1bp1	104.251	0.287404	0.174835	1.64386	0.100205	0.280462
Selenop	3044.21	0.831694	0.506409	1.64234	0.10052	0.280867
Rxra	211.35	0.409476	0.249364	1.64208	0.100573	0.280867
Rps7	277.149	0.627454	0.382389	1.64088	0.100823	0.281254
Sde2	113.048	-0.275732	0.168282	-1.63851	0.101316	0.282171
Rps11	325.856	0.600671	0.366895	1.63717	0.101595	0.282171
Smarca2	106.955	0.261155	0.159536	1.63696	0.101638	0.282171
Apoc3	2183.56	0.630855	0.385412	1.63683	0.101665	0.282171
Uqcrb	200.319	0.361701	0.221164	1.63544	0.101957	0.282171
9230102O04Rik	100.998	-0.300991	0.184085	-1.63506	0.102036	0.282171
Pgk1	192.147	0.369138	0.225771	1.63501	0.102046	0.282171
Ap2m1	159.126	0.343046	0.209813	1.63501	0.102047	0.282171
Naprt	101.985	0.258278	0.158156	1.63306	0.102457	0.282993
Morf4l1	285.24	0.491979	0.301381	1.63242	0.102592	0.283054
Hnrnpf	126.263	0.299376	0.183466	1.63178	0.102726	0.283114
Ccni	181.228	0.381148	0.233665	1.63117	0.102854	0.283158
Ogdh	128.003	0.332851	0.204501	1.62763	0.103604	0.284372
Faah	107.72	0.255634	0.157072	1.6275	0.103632	0.284372
Cyb5r3	269.686	0.550106	0.338157	1.62677	0.103785	0.284372
5031439G07Rik	118.241	0.244228	0.150146	1.6266	0.103822	0.284372
Ndufs6	210.452	0.422033	0.259495	1.62636	0.103873	0.284372
Amy1	146.157	0.272401	0.167539	1.62589	0.103972	0.284372
Gapdh	945.975	0.717559	0.441708	1.62451	0.104267	0.28475
Stra6l	137.423	0.32549	0.200402	1.62418	0.104337	0.28475
Ndufb11	180.372	0.388608	0.239381	1.62339	0.104507	0.284905
Rpl18a	449.663	0.632117	0.389671	1.62218	0.104765	0.285063
Bhmt2	155.545	0.334171	0.206075	1.6216	0.104888	0.285063
Atp5md	178.623	0.360906	0.22263	1.6211	0.104996	0.285063
Eif3b	118.897	0.281547	0.173687	1.621	0.105017	0.285063
Ramp2	142.812	-0.266163	0.164467	-1.61834	0.10559	0.286305
Rpl22l1	119.459	0.294273	0.181947	1.61736	0.105801	0.286305
H4c17	186.377	0.463206	0.286409	1.61729	0.105816	0.286305
Itih1	175.469	0.349862	0.216551	1.61561	0.106178	0.286978
2310022B05Rik	111.615	-0.292819	0.181354	-1.61463	0.106391	0.287243
Mettl26	164.9	0.332594	0.20614	1.61344	0.10665	0.287364
Acot13	147.129	0.308931	0.191481	1.61337	0.106664	0.287364
Kat2b	100.879	-0.279414	0.173289	-1.61242	0.106871	0.287458
Saa2	304.609	-1.45271	0.901354	-1.6117	0.107028	0.287458
Abcb4	198.256	0.40557	0.251733	1.61111	0.107156	0.287458
Rnf11	166.986	0.390118	0.242186	1.61082	0.107219	0.287458
Ccpg1	101.4	0.250224	0.155361	1.61059	0.107269	0.287458
Rab42	116.996	-0.282832	0.175692	-1.60982	0.107438	0.287605
H2-T10	120.968	0.581652	0.36176	1.60784	0.10787	0.287845
Ccr7	111.195	-0.315161	0.196059	-1.60748	0.107949	0.287845
Rab14	227.55	0.361077	0.224704	1.6069	0.108077	0.287845
Slc25a1	165.475	0.345911	0.215333	1.6064	0.108187	0.287845
Rfc1	102.447	-0.254878	0.158675	-1.60629	0.108211	0.287845
Prkaa2	108.886	0.254534	0.158504	1.60586	0.108306	0.287845
Zfp445	118.88	0.253374	0.15783	1.60536	0.108414	0.287845
Cxcl12	196.438	0.369563	0.230223	1.60524	0.108442	0.287845
Camk2n1	214.143	0.375776	0.234449	1.60281	0.108977	0.288401
Dusp1	111.995	0.559409	0.349177	1.60208	0.109138	0.288401
Surf4	213.804	0.420425	0.262426	1.60207	0.10914	0.288401
Sdha	224.154	0.452292	0.282358	1.60184	0.109191	0.288401
4933434E20Rik	121.738	-0.261901	0.163515	-1.60169	0.109224	0.288401
Fau	458.396	0.622552	0.389042	1.60022	0.10955	0.288659
Pgm1	159.853	0.307274	0.192021	1.60022	0.109551	0.288659
Rara	206.713	-0.388975	0.243622	-1.59664	0.110347	0.290151
Prpsap1	158.781	0.291519	0.182584	1.59663	0.110347	0.290151
Hdlbp	206.73	0.448014	0.281107	1.59375	0.110992	0.291541
Rel	135.43	-0.251913	0.158215	-1.59222	0.111335	0.292137
Capzb	105.234	0.254172	0.159843	1.59014	0.111804	0.292845
Fdx1	181.392	0.332006	0.208811	1.58999	0.111838	0.292845
Uqcrq	246.718	0.459581	0.289188	1.58921	0.112013	0.292845
Hnrnpu	165.781	0.339792	0.21385	1.58893	0.112077	0.292845
Eif3m	140.275	0.250511	0.157827	1.58725	0.112457	0.292845
Rgs18	122.037	-0.270856	0.170654	-1.58716	0.112475	0.292845
2210016F16Rik	116.47	-0.248028	0.156299	-1.58688	0.112541	0.292845
Ifitm2	183.649	0.396136	0.249723	1.5863	0.112671	0.292845
Paip2	105.356	0.278866	0.175928	1.58511	0.112942	0.292845
Ubb	1090.04	0.748507	0.472285	1.58486	0.112998	0.292845
Ms4a4c	120.339	-0.271129	0.171089	-1.58473	0.113028	0.292845
Cxcl16	104.71	0.246034	0.155318	1.58407	0.113179	0.292845
Sec16b	105.309	0.259396	0.163777	1.58384	0.113231	0.292845
Rab5if	202.434	0.333472	0.210589	1.58352	0.113303	0.292845
Il6st	102.161	0.297044	0.187625	1.58318	0.113381	0.292845
Rpl37	378.222	0.610169	0.385497	1.58281	0.113464	0.292845
Hsd17b10	101.541	0.306289	0.19364	1.58175	0.113708	0.292924
Ptpn5	131.299	-0.27206	0.17201	-1.58166	0.113728	0.292924
Adora1	114.647	-0.244275	0.154542	-1.58064	0.11396	0.293224
Kynu	190.109	0.337357	0.213977	1.57661	0.114886	0.295081
Apoa5	502.688	0.616269	0.390916	1.57647	0.114916	0.295081
Arpc1a	102.287	0.259153	0.164504	1.57536	0.115173	0.295125
9530068E07Rik	141.278	0.252187	0.160129	1.5749	0.115279	0.295125
Rps23	294.773	0.557458	0.354101	1.57429	0.11542	0.295125
Epas1	186.716	0.376454	0.239218	1.57369	0.11556	0.295125
Mcfd2	176.859	0.341608	0.217098	1.57352	0.115598	0.295125
Acadsb	140.171	0.244404	0.15534	1.57336	0.115636	0.295125
Ppa1	164.446	0.344691	0.219321	1.57163	0.116036	0.295775
Mlkl	124.244	-0.273989	0.174428	-1.57079	0.116232	0.295775
2010003K11Rik	128.616	-0.241601	0.153814	-1.57074	0.116244	0.295775
Dnaja2	145.497	0.268943	0.171319	1.56984	0.116453	0.296009
Hnrnpd	128.455	0.246417	0.157249	1.56705	0.117103	0.297361
Cped1	126.206	-0.267903	0.171205	-1.56481	0.117628	0.29825
Renbp	100.215	-0.294194	0.188039	-1.56454	0.11769	0.29825
Tmem205	437.247	0.637221	0.407529	1.56362	0.117907	0.298435
Rab11fip3	113.51	-0.259363	0.165915	-1.56322	0.118	0.298435
Nrn1	178.035	0.369694	0.237481	1.55673	0.119534	0.301482
Khk	448.328	0.570869	0.366738	1.55661	0.119563	0.301482
Prss36	114.615	-0.260866	0.167586	-1.55661	0.119564	0.301482
Erp44	139.945	0.2775	0.178625	1.55354	0.120295	0.303023
Gpx1	2327.43	0.765276	0.493243	1.55152	0.120777	0.303934
Pxmp4	158.528	0.296354	0.191273	1.54938	0.121291	0.304704
Qsox1	153.558	0.339276	0.219181	1.54793	0.12164	0.304704
Erbin	111.392	0.264305	0.170769	1.54774	0.121686	0.304704
Dram2	100.584	0.252587	0.163214	1.54758	0.121724	0.304704
Ctsh	159.505	0.31781	0.205395	1.54732	0.121787	0.304704
Chchd10	396.288	0.54108	0.34971	1.54723	0.121809	0.304704
Hpn	137.758	0.32856	0.212671	1.54492	0.122366	0.305674
Nfe2l1	114.231	0.302408	0.195835	1.5442	0.122541	0.305674
Rplp0	476.826	0.616417	0.399205	1.54411	0.122561	0.305674
Ddx17	156.423	0.35971	0.233178	1.54264	0.122917	0.306085
Vps4b	108.35	-0.252268	0.163552	-1.54243	0.122969	0.306085
Grhpr	189.725	0.418023	0.271397	1.54027	0.123496	0.307094
Cmpk1	125.487	0.285284	0.185394	1.5388	0.123852	0.307241
Tedc2	121.8	0.252541	0.164116	1.5388	0.123854	0.307241
Actg1	224.044	0.462666	0.300863	1.5378	0.124098	0.307241
Rad51d	101.254	-0.246177	0.160095	-1.5377	0.124123	0.307241
Gcgr	154.99	0.304957	0.198418	1.53694	0.124308	0.307241
Mtch2	201.158	0.407471	0.265137	1.53683	0.124335	0.307241
H2-D1	339.046	0.69775	0.454154	1.53638	0.124446	0.307241
Pigk	126.253	-0.25288	0.164632	-1.53603	0.124531	0.307241
Prr32	147.099	-0.289273	0.18849	-1.53469	0.124861	0.307754
Srp19	101.116	-0.279358	0.182218	-1.5331	0.125251	0.308415
Igf1	355.01	0.460179	0.3007	1.53036	0.125928	0.309778
Colgalt1	100.549	0.265227	0.17348	1.52886	0.1263	0.309895
Cops9	120.262	0.23988	0.156915	1.52873	0.126332	0.309895
Sephs2	596.872	0.571682	0.374176	1.52784	0.126551	0.309895
Rps25	380.685	0.557847	0.365125	1.52782	0.126556	0.309895
Cox6c	192.364	0.482323	0.315721	1.52769	0.126591	0.309895
Vmn1r113	247.224	-0.370903	0.243035	-1.52613	0.126978	0.310542
Dnajc3	179.324	0.314039	0.205948	1.52485	0.127297	0.31102
Sdc4	300.074	0.397793	0.261348	1.52209	0.127988	0.312404
Hint2	105.303	0.241547	0.158771	1.52136	0.12817	0.312546
Nr1d2	134.886	0.262126	0.172413	1.52034	0.128426	0.312869
Rpl22	237.762	0.481243	0.316937	1.51842	0.128909	0.313716
Klrg2	125.676	-0.248634	0.163795	-1.51796	0.129024	0.313716
Nucks1	130.832	0.282335	0.186276	1.51568	0.129599	0.314722
Akr1a1	246.819	0.503905	0.332536	1.51534	0.129687	0.314722
Kdelr1	101.609	0.51645	0.341381	1.51283	0.130323	0.315936
Sds	462.396	0.517489	0.342169	1.51238	0.130438	0.315936
Hcfc1r1	112.287	0.269801	0.178512	1.51138	0.130691	0.316243
Ttr	2957.98	0.673397	0.446053	1.50968	0.131126	0.316449
Copb1	116.462	0.228773	0.151547	1.50958	0.13115	0.316449
Pdzk1	123.041	-0.240792	0.15951	-1.50957	0.131152	0.316449
Prkd3	105.108	0.246532	0.163523	1.50763	0.131649	0.317344
Hnrnpab	124.114	0.255061	0.169407	1.5056	0.132169	0.317522
Stimate	101.766	-0.248381	0.164989	-1.50544	0.132211	0.317522
Ndufa12	142.384	0.258907	0.172021	1.50509	0.132302	0.317522
Prkar1a	149.289	0.302677	0.20116	1.50466	0.132413	0.317522
Csnk2a1	139.829	0.242509	0.161178	1.50461	0.132425	0.317522
Phyhd1	181.457	0.284267	0.188958	1.5044	0.132479	0.317522
4921524J17Rik	111.638	-0.30554	0.203292	-1.50296	0.13285	0.318108
Ppih	127.289	-0.226053	0.15054	-1.50161	0.133197	0.318636
Ncl	140.934	0.32858	0.219066	1.49991	0.133637	0.319386
Masp1	129.827	0.300543	0.20054	1.49866	0.133961	0.319717
Zfp207	141.322	0.264397	0.176453	1.4984	0.13403	0.319717
Isoc2a	119.635	0.265493	0.177309	1.49735	0.134302	0.320064
Arl1	117.855	0.265713	0.177598	1.49615	0.134615	0.320207
Kdelr2	142.382	0.284478	0.190145	1.49611	0.134626	0.320207
Sars	103.13	0.270495	0.180903	1.49525	0.13485	0.320207
Pmm2	100.64	-0.234688	0.15701	-1.49473	0.134985	0.320207
Prr14l	138.91	-0.266129	0.178051	-1.49468	0.134998	0.320207
Dhdh	129.155	0.236477	0.158272	1.49411	0.135146	0.320258
Rpl23	491.249	0.652009	0.436652	1.4932	0.135385	0.320522
Btg1	102.845	0.255875	0.171472	1.49222	0.13564	0.320589
Rgs17	119.392	-0.282987	0.189672	-1.49198	0.135703	0.320589
Taf10	166.53	0.316106	0.211919	1.49163	0.135795	0.320589
Dazap2	156.037	0.257361	0.173007	1.48758	0.136863	0.322603
Adi1	139.997	0.270722	0.182052	1.48706	0.136999	0.322603
Proz	201.866	0.31417	0.211287	1.48693	0.137033	0.322603
Ppp1r3b	161.02	0.285488	0.192142	1.48582	0.137328	0.322902
Nr1d1	158.09	0.312542	0.210443	1.48516	0.1375	0.322902
Pgghg	125.909	-0.222847	0.150066	-1.485	0.137544	0.322902
Pwp1	106.957	-0.241624	0.163012	-1.48225	0.138273	0.324311
Acsm3	111.05	0.259882	0.175528	1.48057	0.13872	0.325057
Srrm2	130.684	0.328915	0.222417	1.47882	0.139189	0.325853
Prlr	101.12	0.242223	0.163904	1.47783	0.139453	0.326167
Srsf1	115.773	0.244956	0.165833	1.47712	0.139644	0.326311
Pla1a	114.332	-0.241635	0.163653	-1.47651	0.139807	0.326388
Uqcrh	310.456	0.457282	0.310139	1.47444	0.140363	0.327385
Ccl27a	113.709	-0.262468	0.178129	-1.47347	0.140625	0.327692
Kif1c	170.942	0.362444	0.24628	1.47168	0.141109	0.328514
Atp5o	131.588	0.263477	0.179135	1.47083	0.141338	0.328744
Rexo5	103.181	-0.283951	0.19316	-1.47003	0.141554	0.328944
Nit2	109.5	0.280375	0.191011	1.46784	0.142146	0.330015
Clk4	101.997	0.252671	0.172364	1.46592	0.14267	0.330925
Man2a1	311.028	0.456909	0.312426	1.46245	0.143617	0.332817
Kng2	251.548	0.4395	0.301047	1.4599	0.144316	0.334129
Dnaja1	193.278	0.295535	0.202512	1.45935	0.14447	0.334178
Znhit1	107.571	0.250464	0.171722	1.45854	0.144691	0.334381
Nr3c1	144.923	0.246244	0.168915	1.4578	0.144896	0.334415
Cyp4f15	130.455	0.250067	0.17157	1.45753	0.144971	0.334415
Mavs	116.428	0.220088	0.151069	1.45687	0.145153	0.334528
Arf6	119.241	0.274323	0.188606	1.45448	0.145814	0.335543
Apob	902.625	0.63558	0.437031	1.45431	0.145859	0.335543
Myh9	108.143	0.524265	0.360668	1.45359	0.14606	0.335697
Ndufa1	198.982	0.344629	0.237512	1.451	0.146781	0.33642
Leap2	135.914	0.23145	0.159533	1.4508	0.146835	0.33642
Plg	601.294	0.525154	0.362033	1.45057	0.1469	0.33642
Ndufa10	117.747	0.276204	0.190447	1.45029	0.146977	0.33642
Cct4	128.284	0.266566	0.183986	1.44884	0.147383	0.33642
Rnf145	118.688	-0.242064	0.167078	-1.4488	0.147392	0.33642
Atp6v0b	106.511	0.231023	0.159474	1.44866	0.147433	0.33642
Hrg	338.588	0.480441	0.331653	1.44862	0.147443	0.33642
Mettl23	110.156	-0.293063	0.202437	-1.44767	0.147709	0.336722
Phb2	144.505	0.330878	0.228972	1.44506	0.148442	0.337659
Hint1	230.488	0.43648	0.302055	1.44504	0.148448	0.337659
Skp1	195.408	0.392329	0.27159	1.44457	0.14858	0.337659
Pemt	241.59	0.37521	0.259787	1.4443	0.148656	0.337659
Pheta2	119.097	-0.250236	0.173468	-1.44255	0.149147	0.338469
Park7	203.68	0.345404	0.239817	1.44028	0.149787	0.339616
Hdgf	123.216	0.240498	0.167083	1.4394	0.150039	0.339819
Nlrp12	106.4	-0.29011	0.201603	-1.43901	0.150146	0.339819
Clptm1l	118.052	0.256029	0.178071	1.43779	0.150493	0.340297
Ndufaf8	102.527	-0.228379	0.158909	-1.43717	0.150669	0.340391
Ak3	129.457	0.244934	0.170553	1.43612	0.15097	0.340728
Pdcd6	101.673	0.248171	0.172858	1.4357	0.151089	0.340728
Cert1	101.749	-0.235889	0.164499	-1.43399	0.151576	0.341521
Mbd3	122.186	0.267427	0.186606	1.43311	0.151826	0.341779
Srpr	140.988	0.231442	0.161657	1.43169	0.152233	0.342334
Ppp2r1a	106.397	0.240988	0.168415	1.43092	0.152453	0.342334
Rps9	350.909	0.566858	0.396262	1.43051	0.152569	0.342334
Rpl3	290.894	0.45287	0.31665	1.43019	0.152663	0.342334
Myl6	236.73	0.416528	0.291384	1.42948	0.152866	0.342334
Romo1	168.447	0.288863	0.202087	1.4294	0.152889	0.342334
Nat8f2	225.111	0.363513	0.254491	1.42839	0.153179	0.342364
Car8	111.993	-0.531529	0.372216	-1.42801	0.153288	0.342364
Rpl26	463.565	0.546042	0.382503	1.42755	0.153421	0.342364
C1qc	136.131	0.531779	0.372533	1.42747	0.153445	0.342364
Rnf181	182.189	0.288338	0.20214	1.42643	0.153745	0.342542
Fkbp8	149.035	0.297618	0.208819	1.42524	0.154087	0.342542
AI413582	164.09	-0.28646	0.201	-1.42517	0.154107	0.342542
Hsd17b2	108.59	0.234025	0.164232	1.42497	0.154167	0.342542
Cds2	100.423	0.240123	0.168608	1.42415	0.154404	0.342542
Vcp	124.532	0.228591	0.160513	1.42413	0.154409	0.342542
Mfsd1	151.513	0.253296	0.177889	1.42389	0.154477	0.342542
Rpl31	486.972	0.578305	0.406643	1.42214	0.154985	0.343366
Fuca1	129.42	0.268346	0.188869	1.42081	0.155372	0.343673
Ly6g2	139.934	0.242412	0.170636	1.42064	0.155423	0.343673
Rnh1	145.695	0.319837	0.225244	1.41996	0.155619	0.343673
Ss18l2	118.294	0.219496	0.154598	1.41979	0.155669	0.343673
Rps15	383.054	0.549712	0.387375	1.41907	0.155878	0.343833
Stard10	600.357	0.593719	0.418595	1.41836	0.156085	0.343989
Atraid	103.491	0.274155	0.193498	1.41684	0.156531	0.344531
Rarres2	489.57	0.520214	0.367232	1.41658	0.156605	0.344531
Fbxo3	105.036	0.253382	0.179087	1.41485	0.157111	0.345235
Capns1	158.23	0.327114	0.231249	1.41456	0.157199	0.345235
Esd	271.254	0.37964	0.268511	1.41387	0.157399	0.345374
Khsrp	123.17	0.223424	0.158129	1.41293	0.157677	0.345683
B2m	1675.4	0.618894	0.438321	1.41196	0.157961	0.346003
Gpi1	181.289	0.407673	0.28888	1.41122	0.158181	0.346184
Picalm	134.096	0.282833	0.200492	1.41069	0.158335	0.34622
Smim10l1	115.382	0.231431	0.16412	1.41013	0.158501	0.346282
Gm40755	110.269	-0.224917	0.159699	-1.40838	0.159018	0.346309
Acox1	943.285	0.69363	0.492522	1.40832	0.159035	0.346309
Bag1	102.269	0.24257	0.172273	1.40806	0.159113	0.346309
Rtf2	147.485	0.265718	0.18877	1.40763	0.15924	0.346309
Cstl1	112.383	-0.262077	0.186215	-1.40739	0.159311	0.346309
Smim22	345.178	-0.430768	0.306095	-1.4073	0.159338	0.346309
Srcap	109.902	0.226278	0.160916	1.40619	0.159669	0.346508
Kmt2e	112.234	-0.224558	0.159707	-1.40607	0.159704	0.346508
Slco2b1	139.344	0.260503	0.185353	1.40544	0.159891	0.346613
Serpinc1	1293.53	0.583529	0.415428	1.40464	0.160127	0.346828
Arfgef2	107.888	-0.226683	0.161541	-1.40326	0.16054	0.347424
Rhobtb1	120.224	0.239817	0.171076	1.40182	0.16097	0.348054
Ppp2r5a	181.242	0.311866	0.222696	1.40041	0.16139	0.348663
Polr3d	107.971	-0.229076	0.163819	-1.39835	0.162008	0.349699
Rpl10	983.312	0.583408	0.417855	1.3962	0.162655	0.350795
Lgals9	290.339	0.448676	0.321606	1.39511	0.162983	0.351201
Prxl2c	173.173	0.269725	0.193405	1.39462	0.163132	0.351221
C6	102.69	0.253386	0.181767	1.39402	0.163312	0.35131
Lrg1	234.544	-0.40358	0.289664	-1.39327	0.163538	0.351477
Atp5g1	294.941	0.372403	0.267417	1.39259	0.163743	0.351477
Atp5g3	435.694	0.524767	0.376886	1.39238	0.163809	0.351477
Rps26	490.089	0.527796	0.379343	1.39134	0.164121	0.351848
Rps27l	167.08	0.378684	0.272338	1.39049	0.16438	0.352103
Pcx	211.712	0.447335	0.321877	1.38977	0.164599	0.352272
Rsc1a1	194.501	0.292091	0.210337	1.38868	0.16493	0.352682
Ndufa11	124.4	0.2237	0.161205	1.38768	0.165236	0.353036
Uqcr10	172.098	0.352172	0.254642	1.38301	0.166663	0.355782
Selp	104.731	-0.235589	0.170443	-1.38221	0.166906	0.356001
Mpc1	166.432	0.325074	0.235364	1.38116	0.167231	0.356391
Reep6	375.598	0.434729	0.314979	1.38018	0.16753	0.356677
Manba	107.9	0.219018	0.158771	1.37946	0.167753	0.356677
Cox20	121.39	0.215584	0.156295	1.37934	0.16779	0.356677
Arpc3	121.15	0.235604	0.170883	1.37875	0.167972	0.356764
Cdr2	103.74	-0.280836	0.203821	-1.37786	0.168248	0.357048
Qdpr	316.169	0.346453	0.251671	1.37661	0.168632	0.357562
Pzp	1148.38	0.558566	0.405974	1.37587	0.168863	0.357671
Mat2a	140.974	0.234075	0.17017	1.37553	0.168967	0.357671
Rps14	441.606	0.545932	0.397703	1.37271	0.169842	0.359032
Eif3a	136.4	0.262027	0.190913	1.37249	0.16991	0.359032
Mlycd	116.291	0.244531	0.178258	1.37178	0.170132	0.359032
Slc25a22	141.121	0.265925	0.193905	1.37141	0.170246	0.359032
Serpinf2	430.954	0.475193	0.34663	1.37089	0.170408	0.359032
Mcl1	131.945	0.256046	0.186798	1.37071	0.170465	0.359032
Ndufb8	139.419	0.253155	0.184974	1.3686	0.171126	0.359977
Acbd5	193.138	0.291924	0.213339	1.36836	0.1712	0.359977
Prune1	115.177	-0.221456	0.161977	-1.36721	0.17156	0.360102
Fam210b	129.374	0.242271	0.177298	1.36646	0.171794	0.360102
Rpl36a	171.418	0.336422	0.24634	1.36568	0.172038	0.360102
Rpl9	263.703	0.419484	0.307181	1.36559	0.172068	0.360102
Rps2	833.796	0.54814	0.401587	1.36493	0.172274	0.360102
Nudt9	109.654	0.221485	0.162289	1.36476	0.17233	0.360102
Safb	113.672	-0.218222	0.159923	-1.36454	0.172397	0.360102
Slc25a39	328.8	0.462731	0.339116	1.36452	0.172403	0.360102
Cotl1	124.366	0.22302	0.163851	1.36112	0.173477	0.362046
Mt2	303.095	-0.591279	0.434592	-1.36054	0.173659	0.362126
Osgin1	111.258	0.262784	0.193294	1.35951	0.173986	0.362507
LOC118568634	1067.25	-0.467389	0.34445	-1.35692	0.174808	0.3638
Psmd2	148.707	0.223525	0.164815	1.35621	0.175031	0.3638
Rad50	110.635	-0.237722	0.175452	-1.35491	0.175447	0.3638
Rabepk	135.719	-0.242471	0.178963	-1.35487	0.17546	0.3638
Alad	124.482	0.224323	0.165603	1.35458	0.17555	0.3638
Cort	227.773	-0.404614	0.298726	-1.35447	0.175588	0.3638
Serpina3m	205.399	0.338594	0.250066	1.35401	0.175732	0.3638
Pkm	130.449	-0.214592	0.158497	-1.35392	0.175762	0.3638
Rps24	618.434	0.563568	0.417179	1.3509	0.176727	0.365496
Ppm1a	162.496	0.276092	0.204499	1.35009	0.176987	0.365514
Raet1a	101.984	-0.225469	0.167018	-1.34997	0.177026	0.365514
Irf2bp2	131.672	0.259092	0.192175	1.34821	0.177591	0.366382
Iscu	122.756	0.258635	0.191968	1.34728	0.177889	0.366449
Clcc1	107.349	-0.225347	0.16727	-1.3472	0.177915	0.366449
Psma5	140.32	0.229139	0.170206	1.34625	0.178223	0.366692
Apoa2	9997.41	0.581509	0.432049	1.34593	0.178324	0.366692
Rps28	385.308	0.50076	0.372306	1.34502	0.178618	0.366908
Rassf2	124.309	-0.243269	0.180908	-1.34471	0.17872	0.366908
Rpl36	281.034	0.471413	0.35107	1.34279	0.179341	0.367481
Plin2	390.782	0.537993	0.40068	1.3427	0.179369	0.367481
Sdhb	217.363	0.331345	0.24691	1.34197	0.179607	0.367481
Ranbp10	115.885	0.219555	0.163618	1.34188	0.179635	0.367481
Pcbd1	334.584	0.459679	0.342714	1.34129	0.179827	0.367481
Shfl	180.052	0.263223	0.196268	1.34114	0.179874	0.367481
Gnai2	120.302	0.272047	0.202941	1.34052	0.180077	0.367595
Psap	467.104	0.564138	0.421144	1.33954	0.180396	0.36795
Hectd1	110.228	0.251876	0.188166	1.33858	0.180706	0.36816
Echdc3	134.42	0.232133	0.173451	1.33832	0.180792	0.36816
Col23a1	100.078	-0.25501	0.190669	-1.33745	0.181077	0.368353
Prelid1	241.221	0.378989	0.283434	1.33713	0.181179	0.368353
Adipor2	192.361	0.338889	0.253673	1.33593	0.181572	0.368856
Eno3	107.254	-0.220294	0.165194	-1.33355	0.182351	0.369945
Atp1b1	110.141	0.219478	0.164611	1.33331	0.18243	0.369945
Grn	224.629	0.410044	0.307622	1.33295	0.182549	0.369945
Btf3	168.376	0.290624	0.2183	1.33131	0.183089	0.370667
F7	113.76	-0.248157	0.186449	-1.33097	0.1832	0.370667
Cul1	110.295	0.2208	0.166048	1.32974	0.183605	0.370906
Dhcr24	347.312	0.527939	0.397136	1.32936	0.183728	0.370906
Pycrl	109.231	0.214795	0.161612	1.32908	0.18382	0.370906
Ralgapa1	109.172	-0.218728	0.164603	-1.32882	0.183907	0.370906
Marf1	119.24	0.198051	0.149199	1.32743	0.184368	0.37134
Nop53	113.135	0.262256	0.197647	1.32689	0.184545	0.37134
Sri	108.505	0.217407	0.163862	1.32677	0.184585	0.37134
Aldoa	134.467	0.261012	0.196784	1.32639	0.184712	0.37134
Igfbp4	665.358	0.505301	0.381172	1.32565	0.184956	0.371534
Serpina11	159.959	-0.225334	0.170187	-1.32404	0.185489	0.372169
Pon2	110.8	0.263644	0.199176	1.32368	0.185611	0.372169
Echdc2	266.143	0.336478	0.25426	1.32336	0.185715	0.372169
Apeh	108.968	0.21276	0.160958	1.32183	0.186223	0.37289
Nr2f2	107.649	0.203049	0.153803	1.32019	0.18677	0.373688
Itgb1	114.966	0.269116	0.204061	1.3188	0.187236	0.374179
Galnt1	100.738	0.226433	0.171726	1.31857	0.187312	0.374179
Rps29	533.477	0.555982	0.422019	1.31743	0.187693	0.374643
Sptbn1	128.756	0.277536	0.210913	1.31588	0.188215	0.375387
Pcf11	102.942	0.203582	0.155018	1.31328	0.189089	0.376195
Osbpl9	113.121	0.224701	0.171122	1.31311	0.189146	0.376195
Zfp385b	102.847	0.21	0.159974	1.31271	0.189281	0.376195
Rps17	347.968	0.472906	0.360325	1.31244	0.189371	0.376195
Nme2	344.629	0.466492	0.355483	1.31228	0.189426	0.376195
Pianp	100.897	-0.22261	0.169671	-1.31201	0.189516	0.376195
Angptl8	114.28	-0.235176	0.179484	-1.31029	0.190097	0.377051
Eif2ak3	101.691	-0.203452	0.155456	-1.30875	0.190621	0.377638
Slc25a15	219.082	0.359008	0.274359	1.30853	0.190693	0.377638
Gspt1	101.958	0.272721	0.208696	1.30679	0.191285	0.378012
Rps27a	334.394	0.490207	0.375152	1.30669	0.191318	0.378012
Crot	386.674	0.541484	0.414406	1.30665	0.191332	0.378012
Tmsb4x	304.957	0.99285	0.761399	1.30398	0.19224	0.379508
Copb2	114.801	0.208741	0.160494	1.30062	0.19339	0.38148
Smoc1	116.722	0.205425	0.15836	1.2972	0.194563	0.383174
Cox7a2	333.748	0.375753	0.289675	1.29715	0.194579	0.383174
Rad1	113.916	-0.208602	0.160861	-1.29679	0.194705	0.383174
Ppia	501.214	0.502017	0.387552	1.29535	0.195198	0.383844
Hnf4a	190.272	0.330686	0.255683	1.29334	0.195893	0.38491
Stard5	144.987	0.245188	0.189971	1.29066	0.196821	0.386431
Lamp1	467.04	0.540378	0.418857	1.29012	0.197008	0.386497
Ptms	707.499	0.436404	0.338577	1.28893	0.197421	0.387006
Ndufa13	246.745	0.358025	0.277943	1.28812	0.197704	0.387132
Rpl18	341.267	0.422787	0.328285	1.28787	0.197792	0.387132
Chd4	135.794	0.201141	0.156483	1.28538	0.198659	0.388527
Atp1a1	162.726	0.283089	0.220679	1.28281	0.199559	0.389983
Elovl5	355.965	0.5127	0.399958	1.28188	0.199883	0.390103
Rpl7a	414.258	0.463723	0.362023	1.28092	0.200222	0.390103
3110040M04Rik	111.119	-0.207745	0.162197	-1.28082	0.200258	0.390103
Mif	259.729	0.379654	0.296431	1.28075	0.200281	0.390103
Pitpnm1	101.997	-0.216299	0.168927	-1.28043	0.200394	0.390103
Cdk8	115.863	-0.221887	0.173374	-1.27981	0.200611	0.390222
Hspe1	190.923	0.309533	0.242052	1.27879	0.200972	0.390359
Ufc1	114.023	0.22619	0.176906	1.27858	0.201044	0.390359
Acox2	129.32	0.229208	0.179357	1.27794	0.20127	0.390359
Eno1	411.006	0.521557	0.408151	1.27785	0.201301	0.390359
Zfp91	103.535	0.218342	0.17107	1.27633	0.201839	0.390444
Rab40c	121.993	-0.231535	0.181419	-1.27625	0.201868	0.390444
Dpp8	100.777	0.212456	0.166646	1.27489	0.202346	0.390444
Rps4x	465.721	0.564109	0.442492	1.27485	0.202364	0.390444
Sc5d	382.636	0.432411	0.339378	1.27413	0.202617	0.390444
Rab7	298.303	0.325394	0.255425	1.27393	0.202687	0.390444
Rangrf	110.603	-0.201898	0.158536	-1.27351	0.202837	0.390444
Brap	107.697	0.21667	0.170149	1.27341	0.202871	0.390444
Ctsz	216.794	0.352352	0.276805	1.27293	0.203044	0.390444
Ccdc83	110.697	-0.223548	0.175645	-1.27273	0.203115	0.390444
Cnn3	118.261	0.205082	0.161145	1.27266	0.203139	0.390444
Cdh6	110.209	-0.206703	0.162482	-1.27216	0.203317	0.390444
Cfhr4	102.774	0.201221	0.158188	1.27204	0.20336	0.390444
Aldh1a7	115.323	0.221425	0.174376	1.26981	0.204151	0.391666
Rab2b	124.576	-0.215756	0.170031	-1.26893	0.204468	0.391823
Rps27	256.137	0.436681	0.344193	1.26871	0.204544	0.391823
Fgl1	257.341	-0.428443	0.33794	-1.2678	0.204868	0.392144
C2cd2	101.814	0.237118	0.187302	1.26597	0.205525	0.393103
Chchd3	154.872	0.238346	0.188427	1.26492	0.205899	0.39352
Rpl23a	536.25	0.513796	0.406366	1.26437	0.206098	0.393601
Lrp1	110.299	0.211458	0.167324	1.26377	0.206314	0.393716
Mrc1	100.211	0.203265	0.161071	1.26196	0.206964	0.394657
Prdx5	238.035	0.362452	0.287449	1.26093	0.207336	0.395065
Cyp2d10	507.436	0.409789	0.325102	1.26049	0.207492	0.395065
Psmb4	191.915	0.292017	0.23192	1.25913	0.207984	0.39562
St6galnac5	112.958	-0.199532	0.158508	-1.25882	0.208097	0.39562
Ly6e	347.684	0.48752	0.388001	1.25649	0.208938	0.39692
Cept1	122.781	-0.212224	0.168982	-1.2559	0.209154	0.396996
Rras	125.634	-0.200318	0.159551	-1.25551	0.209294	0.396996
Sec22b	105.726	0.21695	0.17297	1.25427	0.209746	0.397141
Pcyt2	309.38	0.389709	0.310754	1.25408	0.209814	0.397141
Kyat3	150.662	0.223227	0.178012	1.254	0.209843	0.397141
Ccdc80	100.466	-0.211983	0.169425	-1.25119	0.210865	0.398776
Irf2	140.89	0.25567	0.204471	1.2504	0.211154	0.399023
Ptk2	117.314	-0.197403	0.157992	-1.24945	0.211501	0.399158
Hbb-b1	118.792	-0.723673	0.579247	-1.24933	0.211543	0.399158
Bcap31	110.751	0.210106	0.168425	1.24747	0.212225	0.400146
Usf2	100.621	0.217785	0.17466	1.24691	0.21243	0.400193
Hnrnpa3	225.462	0.315383	0.253007	1.24654	0.212568	0.400193
Shb	102.861	-0.202915	0.163019	-1.24473	0.21323	0.400996
Decr2	176.726	0.273904	0.220091	1.24451	0.213313	0.400996
H3f3b	241.197	0.375637	0.302007	1.2438	0.213573	0.401187
Rtp1	110.486	-0.207546	0.167223	-1.24113	0.214557	0.402733
Mrpl52	115.672	0.221227	0.178357	1.24036	0.214841	0.402894
Pfn1	221.809	0.319684	0.257846	1.23982	0.215041	0.402894
Gpt2	219.701	0.424751	0.34265	1.2396	0.215122	0.402894
Ahcyl1	113.898	0.190654	0.1539	1.23882	0.215413	0.403139
Serpina3f	138.596	-0.214113	0.173025	-1.23747	0.215913	0.403588
Rpl13	466.757	0.489055	0.395314	1.23713	0.216038	0.403588
Crb3	106.212	-0.217268	0.175659	-1.23687	0.216134	0.403588
Spin1	104.19	0.198326	0.160711	1.23405	0.217183	0.405247
Man1a	161.196	0.239781	0.194471	1.23299	0.21758	0.405688
Prss50	115.282	-0.208708	0.169357	-1.23236	0.217816	0.405827
Chchd5	105.749	-0.19935	0.162052	-1.23016	0.218637	0.407057
H6pd	179.736	0.280008	0.227906	1.22861	0.219217	0.40745
Wasl	111.146	0.203635	0.165776	1.22837	0.219306	0.40745
Plod1	105.777	-0.189876	0.154585	-1.2283	0.219334	0.40745
Ppp1r15b	108.789	0.189647	0.154554	1.22706	0.219799	0.408014
Per2	143.105	0.229365	0.187065	1.22612	0.220153	0.408074
F2	1056.73	0.480787	0.3922	1.22587	0.220246	0.408074
Pik3r1	107.982	0.204563	0.166897	1.22568	0.220318	0.408074
Fer1l6	180.803	-0.28237	0.230537	-1.22484	0.220636	0.408364
Ripk1	111.575	-0.197404	0.161358	-1.22339	0.221182	0.409073
Rnpepl1	106.869	0.230194	0.18853	1.221	0.222087	0.41022
Rps3a1	531.648	0.486827	0.398748	1.22089	0.222128	0.41022
Rps16	538.058	0.540598	0.443167	1.21985	0.222521	0.410645
Ppp2ca	114.262	0.206182	0.169224	1.2184	0.223072	0.411361
Sap30bp	108.699	-0.188442	0.154826	-1.21712	0.223557	0.411954
Rpl10a	381.536	0.420379	0.3459	1.21532	0.224244	0.412918
Ptgr2	157.912	0.210635	0.173909	1.21118	0.225827	0.414758
2610002M06Rik	100.212	-0.194287	0.160436	-1.21099	0.2259	0.414758
Rnf10	160.165	0.263865	0.21791	1.21089	0.225937	0.414758
Apoa4	1958.65	0.681411	0.562903	1.21053	0.226076	0.414758
Prss35	103.437	-0.193854	0.160158	-1.21039	0.226129	0.414758
Aqp9	143.714	0.209759	0.173337	1.21012	0.226232	0.414758
Ruvbl1	131.167	-0.185655	0.153589	-1.20878	0.226749	0.415404
Gclm	168.094	0.261715	0.216922	1.20649	0.227627	0.415774
Cdk2ap2	129.433	0.216064	0.179162	1.20597	0.22783	0.415774
Rab1b	133.368	0.190356	0.157869	1.20579	0.2279	0.415774
Aldob	3365.84	0.579067	0.480497	1.20514	0.228149	0.415774
St3gal3	139.247	0.197671	0.16407	1.2048	0.228281	0.415774
Slc25a13	111.457	0.197165	0.16365	1.20479	0.228283	0.415774
Psme3	118.815	0.186209	0.154587	1.20455	0.228376	0.415774
Cct8	144.635	0.205088	0.170283	1.2044	0.228436	0.415774
Nt5dc2	102.147	-0.190425	0.158108	-1.2044	0.228437	0.415774
Ccnyl1	101.534	-0.214559	0.178396	-1.20271	0.229089	0.41666
Cnpy2	129.341	0.217155	0.180657	1.20203	0.229354	0.416841
Arpc5	130.615	0.217013	0.180998	1.19898	0.230535	0.418652
Lpcat3	110.219	0.216992	0.181095	1.19822	0.230831	0.418652
Rgs2	125.479	-0.201998	0.168588	-1.19818	0.230849	0.418652
Cct5	148.548	0.216466	0.180776	1.19743	0.23114	0.418879
Coro1b	144.468	0.213717	0.178801	1.19528	0.231979	0.419795
2510039O18Rik	115.21	-0.210454	0.176071	-1.19528	0.231979	0.419795
Rab1a	130.52	0.26135	0.218853	1.19418	0.232407	0.420267
Cmah	100.99	0.194422	0.162922	1.19335	0.232733	0.420556
Rplp1	694.146	0.515898	0.432809	1.19198	0.233271	0.421225
Chid1	121.035	-0.191828	0.161299	-1.18927	0.234332	0.422838
Gabarap	178.431	0.305543	0.257404	1.18702	0.23522	0.424136
Rpl38	461.206	0.465939	0.393088	1.18533	0.235886	0.425034
Ralgps2	153.238	-0.207539	0.175306	-1.18387	0.236464	0.425771
Egfr	121.523	0.239553	0.203013	1.17999	0.238005	0.428091
Cpb2	192.503	0.242689	0.205715	1.17973	0.238106	0.428091
Ccdc71l	102.497	-0.205726	0.174463	-1.1792	0.23832	0.428091
Cdkn2a	101.451	-0.198146	0.168128	-1.17854	0.238581	0.428091
1700001C19Rik	106.383	-0.208441	0.176872	-1.17849	0.238602	0.428091
Reep5	121.279	-0.195987	0.166602	-1.17638	0.239444	0.429276
Rab13	107.271	-0.188631	0.160479	-1.17543	0.239825	0.429276
Rag2	139.063	-0.205147	0.174602	-1.17493	0.240021	0.429276
Id2	125.563	0.258251	0.219827	1.17479	0.240079	0.429276
Leprotl1	125.999	-0.185842	0.158204	-1.1747	0.240115	0.429276
Coq5	107.617	-0.230042	0.196025	-1.17354	0.24058	0.429802
Npc2	115.261	0.42308	0.360768	1.17272	0.240907	0.429907
Csrnp2	100.856	-0.190841	0.162759	-1.17254	0.24098	0.429907
Rgs16	242.169	0.313755	0.267806	1.17158	0.241367	0.430293
Acads	119.683	0.207452	0.177276	1.17022	0.241912	0.43096
Zfp36l2	136.947	0.216191	0.185124	1.16782	0.242878	0.432375
Rfk	130.391	-0.194696	0.166808	-1.16719	0.243134	0.432525
Serp1	213.327	0.302126	0.258976	1.16662	0.243366	0.432631
Pif1	111.222	-0.200754	0.172214	-1.16572	0.243726	0.432789
Srp14	109.602	0.181847	0.15606	1.16524	0.243923	0.432789
Psmc6	140.658	0.180896	0.15526	1.16512	0.24397	0.432789
Ces1g	169.972	0.23841	0.204801	1.16411	0.244381	0.433213
Eprs	116.871	0.184778	0.159107	1.16135	0.2455	0.434891
Ctdnep1	105.662	0.1799	0.155044	1.16032	0.245919	0.43505
Ssr4	135.35	0.214403	0.184786	1.16028	0.245935	0.43505
Serpinb1a	102.015	-0.197784	0.170541	-1.15975	0.246152	0.435127
Psma7	156.3	0.242271	0.209134	1.15845	0.24668	0.435756
Pla2g12b	100.563	-0.182356	0.157612	-1.157	0.247274	0.436498
Cdo1	587.484	0.488698	0.422806	1.15584	0.247745	0.436953
Agpat3	221.345	0.318421	0.275566	1.15552	0.247878	0.436953
Pabpn1	114.919	0.194089	0.168132	1.15439	0.248342	0.437465
Phpt1	115.378	-0.186744	0.161946	-1.15313	0.248859	0.437948
Zbtb16	103.693	-0.221541	0.192165	-1.15287	0.248964	0.437948
Ptpmt1	123.795	0.202786	0.176089	1.15161	0.24948	0.438536
Scmh1	127.194	-0.185264	0.16093	-1.15121	0.249647	0.438536
Mdm2	100.08	0.19976	0.173865	1.14894	0.250582	0.439872
Cenpl	101.303	-0.207942	0.181167	-1.14779	0.251054	0.440393
Rbbp8	105.654	-0.19439	0.169891	-1.14421	0.252537	0.442678
Rpl19	488.65	0.465954	0.407621	1.1431	0.252995	0.442678
Aldh1a1	444.463	0.546906	0.478464	1.14305	0.25302	0.442678
Rpa2	105.416	-0.186	0.16278	-1.14265	0.253184	0.442678
Swi5	115.036	0.186914	0.163608	1.14245	0.253267	0.442678
St3gal4	202.716	0.234714	0.205692	1.14109	0.253831	0.442678
Elof1	554.445	-0.373053	0.327035	-1.14071	0.253989	0.442678
Stt3b	131.555	0.198802	0.174287	1.14066	0.254013	0.442678
Ddah1	122.205	0.181927	0.159523	1.14044	0.254103	0.442678
Rplp2	216.261	0.356857	0.312919	1.14042	0.254113	0.442678
Rfesd	143.742	-0.255414	0.224236	-1.13904	0.254685	0.443274
Dek	118.302	0.173798	0.152622	1.13875	0.254808	0.443274
Abhd5	120.067	-0.179627	0.157919	-1.13746	0.255345	0.443902
Mgst1	1796.19	0.529183	0.465818	1.13603	0.255944	0.443932
Uqcc2	99.9538	-0.184154	0.162107	-1.136	0.255957	0.443932
Ddx6	142.468	0.190473	0.167821	1.13498	0.256385	0.443932
Cs	132.9	0.206111	0.181606	1.13493	0.256405	0.443932
Atp5j2	188.695	0.256477	0.226043	1.13464	0.256527	0.443932
Aqp8	156.232	0.286622	0.252626	1.13457	0.256555	0.443932
Serf2	289.701	0.361502	0.318753	1.13411	0.256747	0.443932
Dbndd2	107.695	-0.196743	0.173558	-1.13359	0.256969	0.443932
Rpl34	246.223	0.32357	0.28547	1.13346	0.25702	0.443932
Psma3	113.726	0.196401	0.173313	1.13321	0.257125	0.443932
Apoe	5229.84	0.492547	0.435884	1.13	0.258478	0.445495
Dhfr	104.839	0.181362	0.160511	1.12991	0.258516	0.445495
Hjv	122.369	0.216948	0.192023	1.1298	0.25856	0.445495
Acp5	120.082	0.208352	0.184501	1.12928	0.258781	0.445571
Cox7a2l	172.892	0.265993	0.236017	1.12701	0.25974	0.446915
Pla2r1	103.51	-0.216113	0.19211	-1.12495	0.260612	0.448032
Rhoa	277.637	0.292561	0.260139	1.12463	0.260744	0.448032
Pam16	109.576	-0.171148	0.152258	-1.12407	0.260984	0.448139
Hs6st1	119.317	0.204471	0.182374	1.12116	0.262219	0.449725
LOC118567992	226.095	-0.233347	0.20815	-1.12105	0.262265	0.449725
Sh3pxd2b	150.754	-0.209625	0.187183	-1.11989	0.26276	0.450035
Map2k3	114.927	0.182172	0.162761	1.11926	0.26303	0.450035
Ndufs7	127.5	0.202765	0.181172	1.11919	0.263061	0.450035
Rps15a	233.718	0.359432	0.321222	1.11895	0.263161	0.450035
C1qb	126.149	0.496293	0.443778	1.11834	0.263423	0.450037
Cbfa2t2	105.393	-0.182345	0.163083	-1.11811	0.263519	0.450037
Abca3	123.696	-0.17684	0.158254	-1.11744	0.263806	0.450221
Chia1	105.805	-0.19049	0.170772	-1.11546	0.264652	0.45109
1700123O20Rik	102.238	-0.188488	0.169059	-1.11492	0.264883	0.45109
Cdkal1	113.004	-0.181374	0.162719	-1.11465	0.265002	0.45109
Dnajc1	114.611	0.170751	0.153197	1.11458	0.265031	0.45109
Cox7c	237.134	0.312463	0.280661	1.11331	0.265576	0.451712
Micos10	140.464	0.202271	0.181954	1.11166	0.266284	0.452611
Erdr1	309.346	0.386177	0.347959	1.10983	0.26707	0.453641
Rpl5	356.803	0.385463	0.347495	1.10926	0.267317	0.453754
Cyb5b	204.549	0.252824	0.228131	1.10824	0.267758	0.45388
Ctsd	261.068	0.413735	0.373453	1.10786	0.267921	0.45388
Raet1d	128.129	-0.197954	0.178705	-1.10772	0.267984	0.45388
Atp5l	247.133	0.304539	0.275164	1.10675	0.2684	0.45388
Eef1b2	166.984	0.485775	0.439062	1.10639	0.268557	0.45388
Cdk9	118.837	0.173431	0.156783	1.10619	0.268645	0.45388
Rrp36	206.859	0.231272	0.209074	1.10617	0.268652	0.45388
Zfp36	178.632	0.282823	0.255797	1.10565	0.268877	0.453955
Atp5g2	288.353	0.379749	0.344119	1.10354	0.269793	0.455171
Apon	231.437	0.27292	0.247398	1.10316	0.269958	0.455171
Acsl5	221.919	0.311263	0.282315	1.10254	0.270228	0.455321
Sergef	107.292	-0.213405	0.193996	-1.10005	0.271312	0.456788
Selenow	157.123	0.253074	0.230129	1.0997	0.271462	0.456788
4930503L19Rik	119.076	-0.188549	0.171579	-1.09891	0.271809	0.457068
Hyi	109.229	0.171445	0.156638	1.09453	0.273723	0.459979
Rfc3	142.987	-0.202906	0.185542	-1.09359	0.274136	0.460365
Sem1	177.945	0.233844	0.214071	1.09236	0.274674	0.46056
Oser1	118.515	-0.168065	0.153872	-1.09224	0.274728	0.46056
Naa60	101.599	0.176148	0.161297	1.09207	0.2748	0.46056
Mgll	165.931	0.218827	0.200591	1.09092	0.27531	0.460958
Cryz	111.539	0.189386	0.173655	1.09059	0.275454	0.460958
H2-T23	205.43	0.272586	0.250013	1.09029	0.275586	0.460958
Msmo1	100.59	0.197016	0.18078	1.08981	0.275797	0.461003
Dld	132.516	0.220099	0.202215	1.08844	0.2764	0.461389
Apoc2	962.081	0.510555	0.469327	1.08785	0.276663	0.461389
Angptl4	142.048	0.195218	0.179522	1.08743	0.276847	0.461389
Rwdd2b	101.554	-0.191651	0.176283	-1.08718	0.276959	0.461389
Cct3	110.863	0.168676	0.155195	1.08687	0.277096	0.461389
Srsf3	118.128	0.177518	0.163378	1.08655	0.277235	0.461389
Eef1d	107.685	0.198137	0.182383	1.08638	0.27731	0.461389
Rpl14	175.152	0.253401	0.233558	1.08496	0.277941	0.461518
Proc	297.578	0.318762	0.29381	1.08492	0.277955	0.461518
Atp5e	259.826	0.309113	0.284926	1.08489	0.277971	0.461518
Lsr	155.297	0.188207	0.173535	1.08455	0.27812	0.461518
Rasa3	145.983	-0.203254	0.187496	-1.08404	0.278345	0.461587
Nsa2	144.008	0.176407	0.162826	1.0834	0.278629	0.461754
9030025P20Rik	116.125	-0.162564	0.150107	-1.08299	0.278814	0.461757
Rpl27a	395.615	0.368779	0.340657	1.08255	0.279007	0.461773
Cdhr5	127.262	0.170616	0.15784	1.08094	0.279724	0.462656
Rpl35a	645.256	0.401714	0.372422	1.07865	0.280742	0.464035
Bloc1s1	120.448	0.209403	0.194256	1.07798	0.281044	0.46423
Stk16	112.739	0.194065	0.180195	1.07698	0.281491	0.464549
Retreg1	158.658	-0.202316	0.187972	-1.07631	0.28179	0.464549
Pi4k2a	137.782	0.186229	0.173027	1.0763	0.281791	0.464549
Cdc42	156.076	0.253592	0.235898	1.07501	0.282371	0.465201
Prkar2a	110.759	0.179919	0.167437	1.07455	0.282575	0.465233
Slc23a1	117.246	0.178712	0.16648	1.07348	0.283058	0.465723
Emg1	115.98	0.168824	0.157833	1.06964	0.284783	0.468256
Shank2	112.878	-0.162723	0.152265	-1.06868	0.285213	0.468658
Entpd8	101.183	0.167896	0.157243	1.06775	0.285633	0.469041
Cpeb3	101.106	-0.177093	0.166303	-1.06489	0.286927	0.470723
Tuba1b	101.622	0.201102	0.188889	1.06466	0.287031	0.470723
Vtn	404.59	0.355266	0.334296	1.06273	0.287906	0.471851
Psmb9	127.217	0.16477	0.155175	1.06183	0.288311	0.471987
C4bp	325.061	0.328661	0.309558	1.06171	0.288367	0.471987
Pes1	110.843	-0.168496	0.158812	-1.06098	0.2887	0.471987
Ptpn11	106.795	0.165904	0.156381	1.06089	0.288738	0.471987
Sec13	125.92	0.169998	0.160318	1.06038	0.288972	0.472062
Rnf130	125.142	0.41304	0.391053	1.05623	0.290865	0.474847
Srsf2	138.627	0.197798	0.187737	1.05359	0.29207	0.476505
Coq9	179.343	0.206238	0.196816	1.04787	0.294697	0.48048
Exoc4	108.948	0.17955	0.171494	1.04697	0.295113	0.480848
Aadat	103.872	0.202725	0.193739	1.04638	0.295386	0.480981
Pcmtd1	140.974	0.170038	0.162599	1.04575	0.295675	0.481141
Map3k11	110.754	0.183551	0.175682	1.04479	0.29612	0.481553
Tmprss6	126.224	0.171647	0.164373	1.04426	0.296367	0.481645
Ddhd1	123.641	-0.161659	0.15511	-1.04222	0.297308	0.482862
Oaf	163.97	0.231783	0.222902	1.03984	0.298413	0.484344
Rabgap1l	122.149	-0.162633	0.156535	-1.03896	0.298823	0.484697
Bst2	147.41	0.236664	0.227947	1.03824	0.299157	0.484713
Rpl13a	458.987	0.374937	0.361261	1.03786	0.299337	0.484713
Rab33b	106.526	-0.172286	0.166033	-1.03766	0.299427	0.484713
Poglut3	100.127	-0.172891	0.166676	-1.03729	0.299602	0.484713
Dbt	112.477	0.176174	0.170009	1.03626	0.300082	0.484978
Ndufb3	109.231	0.162573	0.156944	1.03587	0.300265	0.484978
Sqor	151.426	0.196308	0.189542	1.0357	0.300343	0.484978
Pls3	106.179	-0.164511	0.159037	-1.03442	0.30094	0.485629
Slc25a20	121.084	0.159134	0.154178	1.03214	0.302004	0.486723
Acnat1	118.904	0.197097	0.191094	1.03142	0.302345	0.486723
Col27a1	107.321	-0.183773	0.178225	-1.03113	0.302482	0.486723
Pltp	106.752	0.185339	0.179826	1.03065	0.302703	0.486723
Mttp	155.62	0.219217	0.212754	1.03037	0.302834	0.486723
Rpn1	104.492	0.200089	0.194282	1.02989	0.303061	0.486723
Larp1b	109.624	0.172943	0.167946	1.02975	0.303127	0.486723
Serbp1	164.619	0.229135	0.222532	1.02967	0.303164	0.486723
Pet100	140.697	0.180998	0.176006	1.02836	0.303779	0.487138
Mlf2	162.642	0.194413	0.189136	1.0279	0.303998	0.487138
Cdh3	100.652	-0.192797	0.187566	-1.02789	0.304002	0.487138
Pcdhga7	110.041	-0.167109	0.163077	-1.02473	0.305491	0.489213
Zfp36l1	225.095	0.347338	0.339232	1.0239	0.305885	0.489532
Gucd1	108.848	0.173473	0.16981	1.02157	0.306984	0.490653
C9	317.601	0.309804	0.303334	1.02133	0.307099	0.490653
Pigp	121.786	-0.164775	0.161358	-1.02118	0.30717	0.490653
Spop	163.122	0.205579	0.201539	1.02005	0.307707	0.490875
Anapc13	129.116	0.159483	0.156441	1.01945	0.307992	0.490875
Mmp19	101.618	-0.165739	0.162609	-1.01925	0.308084	0.490875
Fermt2	117.077	0.171485	0.168248	1.01924	0.308088	0.490875
Raly	150.921	-0.167149	0.164121	-1.01845	0.308464	0.490903
Sqstm1	318.342	0.332237	0.326239	1.01839	0.308495	0.490903
Nono	109.665	0.17162	0.168657	1.01757	0.308883	0.491209
Canx	240.262	0.283758	0.279028	1.01695	0.309176	0.491243
Dctn4	118.305	-0.160521	0.157943	-1.01633	0.309473	0.491243
Sdc2	122.82	0.171875	0.169158	1.01606	0.3096	0.491243
Egln2	138.694	-0.160451	0.157942	-1.01589	0.309684	0.491243
Cox6a1	521.772	0.38502	0.379174	1.01542	0.309907	0.491288
4833439L19Rik	130.342	0.185454	0.182735	1.01488	0.310165	0.491387
Rab18	134.939	0.160144	0.158133	1.01272	0.311194	0.492708
P4hb	549.663	0.394603	0.390549	1.01038	0.312313	0.494013
Cep97	102.671	-0.167579	0.165907	-1.01008	0.312457	0.494013
Chchd7	104.724	-0.160061	0.158556	-1.0095	0.312737	0.494013
Gstm1	696.561	0.630305	0.624461	1.00936	0.312803	0.494013
Tmed2	164.868	0.198104	0.19648	1.00826	0.313328	0.494091
Gm52800	3840.11	-0.354059	0.351372	-1.00765	0.313624	0.494091
Zfp706	103.771	0.168574	0.167298	1.00762	0.313635	0.494091
Cpeb2	118.432	0.174151	0.172834	1.00762	0.313637	0.494091
Cdk2ap1	122.695	-0.166068	0.164943	-1.00682	0.314022	0.494208
Dynll1	101.673	-0.177762	0.176745	-1.00575	0.314534	0.494208
Crp	354.966	0.28677	0.285157	1.00566	0.314581	0.494208
G6pc	373.879	0.413971	0.411818	1.00523	0.314788	0.494208
Eif3c	125.569	0.170642	0.169768	1.00515	0.314826	0.494208
Stk25	103.586	0.177899	0.177011	1.00502	0.314889	0.494208
Ctsc	135.722	0.159369	0.158725	1.00406	0.315351	0.494626
Uba52	132.525	0.43881	0.437591	1.00279	0.315964	0.49528
Rps13	284.325	0.340497	0.339927	1.00167	0.316501	0.495368
Nrbp2	108.558	0.157408	0.15717	1.00151	0.316578	0.495368
Adgre1	108.856	0.164439	0.164202	1.00145	0.316611	0.495368
Cenpv	109.24	0.154063	0.154413	0.99773	0.31841	0.497874
Pik3r2	104.655	-0.183516	0.184837	-0.992853	0.320782	0.501271
Dnajc19	178.534	0.240345	0.242454	0.991301	0.321539	0.502143
Hspa8	337.832	0.394019	0.397745	0.990631	0.321866	0.502342
Prpf19	129.823	0.170218	0.171959	0.989879	0.322233	0.502466
Nsd3	133.997	0.156363	0.157998	0.989651	0.322345	0.502466
Dcn	158.162	0.424558	0.429301	0.988951	0.322687	0.50269
Ccnl1	109.222	0.153154	0.155042	0.987825	0.323238	0.503109
Gm4724	326.365	0.25461	0.25781	0.987585	0.323356	0.503109
Rer1	182.067	0.181714	0.184376	0.985563	0.324347	0.50434
Cltc	122.059	0.184657	0.18753	0.984683	0.32478	0.504367
Celf1	105.588	0.160544	0.163071	0.984503	0.324868	0.504367
Ldha	285.839	0.316899	0.321952	0.984305	0.324965	0.504367
Ncor1	132.723	0.17238	0.175248	0.983636	0.325294	0.504567
Miga2	109.77	0.18923	0.19271	0.981942	0.326129	0.505549
Psmd13	109.19	-0.176771	0.180635	-0.97861	0.327772	0.507656
Selenof	282.088	0.278069	0.284217	0.978371	0.327891	0.507656
Emc10	101.36	0.152746	0.156391	0.976693	0.328721	0.508629
Mplkip	173.906	-0.202361	0.207655	-0.974503	0.329807	0.5099
1600014C10Rik	160.757	0.167468	0.171899	0.974221	0.329947	0.5099
Cd81	146.74	0.229882	0.236768	0.970916	0.33159	0.51205
Rps10	291.496	0.338888	0.349151	0.970604	0.331745	0.51205
Ces1e	136.802	0.154241	0.159613	0.96634	0.333874	0.51494
Antkmt	106.738	-0.148965	0.154202	-0.966036	0.334026	0.51494
Mapk3	108.303	0.151151	0.156626	0.965043	0.334523	0.515391
Vdac1	104.081	0.172823	0.179348	0.963619	0.335237	0.515629
Atp11b	103.882	-0.163599	0.169786	-0.963559	0.335267	0.515629
Tecr	203.088	0.281197	0.291846	0.96351	0.335292	0.515629
Iyd	134.865	0.165307	0.172313	0.959336	0.337389	0.518231
Sap30	119.607	-0.155847	0.162455	-0.959324	0.337395	0.518231
Nsun2	102.3	0.153884	0.160623	0.958042	0.338041	0.518702
Ccdc6	104.286	-0.144906	0.151275	-0.957899	0.338114	0.518702
Psme2	120.506	0.152482	0.15963	0.955225	0.339464	0.520456
Rps6	436.115	0.356199	0.373298	0.954194	0.339986	0.520939
Evi5	100.19	-0.1627	0.17136	-0.949463	0.342385	0.524235
Adhfe1	113.679	0.160847	0.169467	0.949132	0.342553	0.524235
Psmc2	118.873	0.156236	0.164689	0.948674	0.342787	0.524274
Rpl35	216.226	0.266962	0.281899	0.947012	0.343633	0.524633
C1ra	129.155	0.198954	0.210089	0.946999	0.343639	0.524633
Scrn2	135.223	-0.145431	0.153635	-0.946601	0.343842	0.524633
Hes6	107.825	0.16471	0.174032	0.946437	0.343926	0.524633
Hikeshi	595.644	-0.330985	0.349816	-0.946168	0.344063	0.524633
H2-Q10	985.351	0.420135	0.444732	0.944693	0.344816	0.525463
Fbxl17	121.119	0.16908	0.179291	0.94305	0.345655	0.526424
Mef2a	107.055	-0.147582	0.156794	-0.941247	0.346578	0.527452
Sfpq	137.427	0.158979	0.169	0.940706	0.346856	0.527452
Mif4gd	104.53	0.148322	0.157713	0.940452	0.346986	0.527452
Morf4l2	129.378	-0.150169	0.159791	-0.939784	0.347328	0.527452
Apoc4	674.601	0.31254	0.332599	0.939689	0.347377	0.527452
2310039H08Rik	167.266	-0.161265	0.171714	-0.93915	0.347654	0.527554
Micos13	158.541	0.188282	0.200674	0.938248	0.348117	0.527939
Ganab	105.909	-0.145949	0.155659	-0.937618	0.348441	0.528112
Rbm3	114.744	0.163229	0.174257	0.936713	0.348906	0.52819
Prss48	100.744	-0.178345	0.190397	-0.936703	0.348912	0.52819
Pex3	108.033	0.142261	0.151975	0.936087	0.349228	0.528292
Rnf168	117.47	-0.158392	0.169266	-0.935757	0.349398	0.528292
H1f4	106.402	0.201101	0.21503	0.93522	0.349675	0.528393
Sec61a1	142.137	0.190942	0.20495	0.931653	0.351516	0.530857
Chmp2a	102.274	-0.160293	0.172263	-0.930512	0.352106	0.531093
Xbp1	170.313	0.188116	0.202175	0.93046	0.352133	0.531093
Rpl36al	245.236	0.245483	0.264179	0.929228	0.352771	0.531093
Pycr2	102.141	-0.152357	0.164062	-0.928655	0.353068	0.531093
Mafg	102.892	-0.158167	0.170374	-0.928356	0.353223	0.531093
Rpl11	311.373	0.271234	0.292215	0.928198	0.353305	0.531093
Ropn1l	101.785	-0.155223	0.167268	-0.927992	0.353412	0.531093
Eif1	615.425	0.364267	0.392554	0.927943	0.353437	0.531093
Prkaca	128.27	0.166491	0.179469	0.927687	0.35357	0.531093
Cct2	117.587	0.149295	0.161066	0.926916	0.35397	0.531195
Abce1	143.645	0.154695	0.166956	0.926562	0.354154	0.531195
Rpl21	496.471	0.331187	0.357523	0.926337	0.354271	0.531195
Cbr1	114.88	0.175213	0.1893	0.925585	0.354661	0.531465
Sema4d	109.182	-0.164145	0.177557	-0.924462	0.355246	0.532024
Rps21	417.047	0.354914	0.384111	0.92399	0.355491	0.532075
Prdx3	129.357	0.149801	0.162415	0.922337	0.356353	0.532328
Serpina3g	128.475	-0.148671	0.161227	-0.922123	0.356464	0.532328
Rpl24	170.2	0.222624	0.241426	0.922122	0.356465	0.532328
Mccc2	113.329	0.149453	0.162089	0.922045	0.356505	0.532328
Scd1	3279.96	0.460065	0.499295	0.92143	0.356826	0.532491
Tbca	119.418	0.152797	0.166396	0.918274	0.358475	0.534408
Etnk1	102.616	0.162399	0.176986	0.917582	0.358838	0.534408
Fam120a	159.911	0.164526	0.179352	0.917339	0.358965	0.534408
Scarb2	165.204	0.187187	0.204107	0.917106	0.359087	0.534408
Mrpl53	101.054	0.145896	0.159111	0.916945	0.359171	0.534408
Pcsk6	108.558	0.154632	0.168735	0.916422	0.359445	0.5345
Efna1	104.129	-0.168416	0.183934	-0.915634	0.359859	0.534799
Igfbp7	164.988	0.403339	0.441883	0.912774	0.361361	0.536715
Anp32a	131.105	0.14349	0.157404	0.9116	0.361979	0.537181
Cd300lg	101.474	-0.140854	0.154553	-0.911368	0.362102	0.537181
Psmc3	116.826	-0.145192	0.159571	-0.909895	0.362878	0.538016
Hba-a1	163.501	-0.514602	0.565934	-0.909296	0.363194	0.538168
Krtcap2	128.38	0.161892	0.178299	0.907979	0.363889	0.538434
Mgat1	124.279	0.147902	0.162918	0.907828	0.363969	0.538434
Selenot	146.705	0.165368	0.182203	0.907604	0.364088	0.538434
Pttg1ip	110.163	0.142115	0.156628	0.907338	0.364228	0.538434
Prr13	180.263	0.162881	0.179605	0.906883	0.364468	0.538473
Rab4a	115.214	-0.14087	0.155432	-0.906315	0.364769	0.538601
Ccz1	109.22	-0.15494	0.171041	-0.905867	0.365006	0.538636
Clk1	140.266	0.16063	0.177598	0.904458	0.365753	0.539351
Ptgdr2	100.727	-0.179546	0.198622	-0.903957	0.366018	0.539351
Rpl12	350.515	0.343423	0.380002	0.90374	0.366133	0.539351
Stx5a	110.344	0.177194	0.196404	0.902192	0.366955	0.539766
Cdkl5	102.22	-0.166716	0.184807	-0.902112	0.366997	0.539766
Ppp6r1	116.434	0.151525	0.167989	0.901998	0.367058	0.539766
Stat3	105.087	-0.154044	0.17094	-0.90116	0.367503	0.540106
Dap	364.798	0.329544	0.366246	0.899788	0.368233	0.540862
Rtp4	110.22	0.14902	0.165739	0.899123	0.368587	0.541067
Prss45	109.174	-0.151761	0.1691	-0.897458	0.369475	0.541922
Gclc	172.963	0.407978	0.454712	0.897223	0.3696	0.541922
Dbi	1149.81	0.408892	0.456444	0.895822	0.370348	0.542703
Plch2	100.701	-0.166545	0.186243	-0.894237	0.371195	0.543628
Suds3	128.454	-0.144903	0.162215	-0.893278	0.371708	0.543957
Ranbp9	113.186	0.143691	0.160923	0.892914	0.371903	0.543957
Ctsl	439.403	0.363979	0.407809	0.892522	0.372113	0.543957
Phf20l1	100.244	-0.142084	0.159251	-0.892204	0.372284	0.543957
Gsk3a	100.039	0.14265	0.160011	0.891497	0.372662	0.544021
Sidt2	116.42	0.157548	0.176759	0.891317	0.372759	0.544021
Abhd4	105.618	0.140539	0.157912	0.889979	0.373477	0.544753
Klf3	108.672	0.158026	0.17776	0.888989	0.374009	0.545213
C3	1697.88	0.366308	0.412385	0.888266	0.374397	0.545464
Cbr4	103.496	-0.145443	0.163825	-0.887795	0.374651	0.545518
Fga	1756.88	0.37794	0.426305	0.886547	0.375323	0.546173
H13	116.97	0.151065	0.170511	0.885956	0.375641	0.546173
Cd99	280.893	0.24477	0.276342	0.885751	0.375752	0.546173
Cpn2	157.841	0.157457	0.177988	0.884647	0.376347	0.546552
Ddrgk1	154.482	0.151412	0.171191	0.884463	0.376446	0.546552
Atp6v1f	130.872	0.191226	0.216664	0.882593	0.377456	0.547703
Mbl1	109.166	-0.139948	0.158871	-0.880894	0.378375	0.548124
Fbxo31	100.871	0.154657	0.17558	0.880837	0.378406	0.548124
Dhrs3	128.635	0.15288	0.173593	0.880681	0.37849	0.548124
Hyou1	103.844	-0.156427	0.177668	-0.880448	0.378617	0.548124
Map4k3	106.88	0.145707	0.16571	0.879289	0.379244	0.548484
Pdzd8	123.657	-0.154664	0.175917	-0.879185	0.379301	0.548484
Paip1	114.972	0.135091	0.153833	0.878165	0.379854	0.548969
Cldn12	118.585	-0.134526	0.153507	-0.87635	0.38084	0.550078
Retreg3	127.476	0.137599	0.157278	0.874881	0.381639	0.550916
Hsd17b13	423.097	0.354761	0.405851	0.874115	0.382056	0.551202
Cope	164.753	0.157411	0.180576	0.871712	0.383366	0.552397
Manf	110.642	-0.167716	0.192407	-0.871674	0.383386	0.552397
Radil	111.128	-0.306186	0.351377	-0.871389	0.383542	0.552397
Rps8	414.771	0.303357	0.348699	0.869967	0.384319	0.553105
Psmd7	112.564	-0.13124	0.150906	-0.869684	0.384473	0.553105
Pds5a	126.535	0.134768	0.155312	0.867723	0.385546	0.55427
Sub1	130.177	0.136732	0.157634	0.8674	0.385723	0.55427
Ces1b	117.664	0.148242	0.17105	0.866657	0.38613	0.554539
Tkt	123.131	0.170865	0.197619	0.864619	0.387248	0.555502
4930544G11Rik	118.928	-0.155444	0.179795	-0.864564	0.387278	0.555502
Crtc2	102.19	-0.143004	0.16547	-0.864228	0.387462	0.555502
Anxa7	112.952	0.150463	0.174344	0.863022	0.388125	0.556136
Pebp1	236.568	0.234003	0.271477	0.861964	0.388707	0.556653
F13b	118.855	0.13661	0.158726	0.860662	0.389424	0.557363
Cyp8b1	126.278	0.163361	0.189918	0.86017	0.389695	0.557435
2310030G06Rik	141.849	-0.144585	0.168177	-0.859718	0.389945	0.557475
Cald1	103.299	0.150933	0.175706	0.859006	0.390337	0.557719
Cmip	229.438	0.230019	0.268238	0.857518	0.391159	0.558577
Cpq	121.947	0.130572	0.153362	0.851399	0.394548	0.563041
Bscl2	116.228	0.142151	0.167057	0.850912	0.394818	0.563041
Rnf150	104.199	-0.142692	0.167742	-0.850664	0.394956	0.563041
Cdkn1b	153.687	-0.145838	0.171862	-0.848577	0.396116	0.564376
9130401M01Rik	125.494	-0.148793	0.175524	-0.847709	0.3966	0.564727
Gpam	143.201	0.3153	0.372109	0.847331	0.396811	0.564727
Elavl1	113.547	-0.134044	0.158537	-0.845505	0.397829	0.565856
Abcg2	126.379	0.144519	0.171279	0.843761	0.398803	0.566922
Mien1	117.276	0.129226	0.153279	0.843079	0.399184	0.567143
Ces2a	111.718	-0.132796	0.157657	-0.842308	0.399615	0.567436
Ndufb5	148.193	0.154908	0.18422	0.84089	0.40041	0.568243
Pik3cb	101.051	-0.140921	0.167792	-0.839857	0.400989	0.568314
4932411N23Rik	101.507	-0.146409	0.174367	-0.839659	0.4011	0.568314
Tor1aip2	106.334	0.126573	0.150874	0.838937	0.401504	0.568314
Klf9	121.895	0.14832	0.176897	0.838452	0.401777	0.568314
Rrbp1	202.072	0.198473	0.236793	0.838171	0.401935	0.568314
Eif2s2	127.902	0.150729	0.179905	0.837825	0.402129	0.568314
Rnf7	104.691	0.13051	0.155851	0.8374	0.402368	0.568314
Uqcr11	345.746	0.271214	0.323878	0.837397	0.402369	0.568314
Pxk	124.149	0.131368	0.156951	0.836997	0.402594	0.568314
Mia3	117.353	0.132375	0.158377	0.835826	0.403253	0.568314
Lypd8l	99.9514	-0.279763	0.334867	-0.835443	0.403468	0.568314
Slc39a14	186.534	0.191249	0.229093	0.834809	0.403825	0.568314
Wbp2	107.453	0.144036	0.172545	0.834773	0.403846	0.568314
Cox4i1	499.356	0.327532	0.392407	0.834673	0.403902	0.568314
Atox1	169.972	0.223477	0.267981	0.833928	0.404322	0.568314
Ndufa7	150.882	0.165422	0.198442	0.833608	0.404502	0.568314
Cyc1	165.664	0.173496	0.20813	0.833595	0.404509	0.568314
Ampd2	104.63	-0.139362	0.167186	-0.833576	0.40452	0.568314
Rpl29	398.881	0.264439	0.317407	0.833121	0.404776	0.568357
Spcs2	109.738	0.139943	0.168504	0.830506	0.406253	0.570112
Bpnt1	118.66	0.131251	0.15823	0.829496	0.406824	0.570595
Rnf111	119.951	-0.127738	0.154454	-0.827032	0.408219	0.572234
Srsf4	115.739	-0.143329	0.173537	-0.825925	0.408847	0.572625
Sec24d	106.287	0.166713	0.201896	0.825738	0.408953	0.572625
Pcdhgc3	111.605	-0.131278	0.159081	-0.825228	0.409242	0.572712
Srd5a1	100.124	0.147664	0.17904	0.824755	0.409511	0.572769
Ppib	234.914	0.214078	0.25982	0.823945	0.409971	0.572814
Mtfr1	120.166	0.124028	0.150594	0.82359	0.410173	0.572814
Mroh2a	105.003	-0.146701	0.178144	-0.823498	0.410225	0.572814
Acaca	126.748	0.136494	0.165862	0.822938	0.410543	0.572918
Rgs10	127.816	-0.136166	0.165538	-0.822567	0.410754	0.572918
Ptpn3	115.027	-0.131064	0.16022	-0.818023	0.413344	0.576211
Rala	116.189	-0.129687	0.158676	-0.817311	0.413751	0.576459
Cap1	111.966	0.134805	0.165354	0.815247	0.414931	0.577289
Pygm	111.826	-0.137694	0.168905	-0.815214	0.41495	0.577289
Ppp1cb	143.286	0.15725	0.192929	0.815067	0.415034	0.577289
Selenos	104.612	-0.137747	0.169222	-0.814004	0.415643	0.577499
Psmb3	127.979	0.142586	0.175166	0.814003	0.415643	0.577499
Eif2s3x	109.908	0.131272	0.161498	0.812839	0.41631	0.578107
Btbd17	108.599	-0.135311	0.167015	-0.81017	0.417843	0.579758
Itih3	376.917	0.259496	0.320379	0.809966	0.41796	0.579758
Crip3	127.36	-0.124974	0.154455	-0.80913	0.418441	0.580106
Pura	153.733	0.129868	0.160749	0.80789	0.419154	0.580774
Lman1	118.467	0.129904	0.161211	0.805801	0.420358	0.582123
Rnf114	123.671	0.146686	0.182489	0.80381	0.421507	0.583393
Rraga	130.232	0.134273	0.167522	0.801525	0.422828	0.5848
Srp54a	121.356	-0.141043	0.176115	-0.800857	0.423214	0.5848
Srsf6	151.23	0.143308	0.178945	0.800848	0.42322	0.5848
Mapk1ip1l	108.414	0.126595	0.158289	0.799773	0.423842	0.585261
Ubr3	115.608	0.124467	0.155686	0.79947	0.424018	0.585261
Pex6	110.248	0.134594	0.168456	0.798984	0.4243	0.585329
Pex10	120.681	-0.135776	0.170284	-0.797348	0.425249	0.586318
Prss8	111.349	-0.130899	0.164395	-0.796245	0.42589	0.58688
Ppp2cb	102.262	0.122512	0.154271	0.794137	0.427116	0.588247
Rad54l	123.253	-0.134409	0.16958	-0.792596	0.428013	0.588898
H2bu2	233.757	-0.20721	0.261456	-0.792523	0.428056	0.588898
Sh3glb2	101.054	-0.132888	0.168502	-0.788639	0.430323	0.591694
Chmp1a	122.294	0.119828	0.152287	0.786857	0.431365	0.592804
Clu	737.228	0.325104	0.413624	0.785989	0.431874	0.593179
Grb7	122.011	0.159459	0.203137	0.784984	0.432463	0.593445
Ivns1abp	154.624	0.329378	0.419667	0.784855	0.432539	0.593445
Dctn3	128.05	0.123478	0.157541	0.783782	0.433168	0.593985
Trf	2826.47	0.349279	0.447203	0.781029	0.434785	0.595878
Emc7	130.971	0.124097	0.158994	0.780517	0.435086	0.595967
Junb	103.095	-0.141257	0.181662	-0.777581	0.436816	0.598011
Nus1	119.701	0.125537	0.161587	0.776899	0.437218	0.598022
Ppp1ca	164.02	0.176268	0.227157	0.775975	0.437763	0.598022
Anxa6	128.121	0.120774	0.155671	0.775828	0.437851	0.598022
Rpl37a	405.013	0.28715	0.370232	0.775593	0.437989	0.598022
Edf1	155.704	0.147359	0.190065	0.775306	0.438159	0.598022
Fam114a1	104.053	-0.119224	0.15385	-0.774936	0.438377	0.598022
Gabarapl2	167.66	0.144354	0.186378	0.774522	0.438622	0.598022
Nisch	116.752	0.15109	0.195119	0.774351	0.438724	0.598022
Rps19	402.103	0.325223	0.421657	0.771298	0.440531	0.60016
Cyp2d22	150.715	0.147603	0.191525	0.770671	0.440902	0.600183
Aarsd1	104.007	-0.129064	0.167536	-0.770367	0.441082	0.600183
Ptchd3	115.651	-0.168459	0.21876	-0.770064	0.441262	0.600183
Arhgap42	116.729	0.118013	0.153343	0.769597	0.441539	0.600235
Ost4	163.016	0.210905	0.274409	0.768579	0.442143	0.600733
Eif3g	101.367	-0.147047	0.192439	-0.76412	0.444796	0.604011
Ppp1r11	107.309	-0.129705	0.16998	-0.76306	0.445428	0.604543
4930595D18Rik	100.117	-0.14123	0.185706	-0.760501	0.446955	0.60629
Pdxdc1	138.765	0.120369	0.158418	0.759821	0.447362	0.606515
Wfdc21	526.434	0.261676	0.344727	0.759081	0.447804	0.606788
Taf12	108.683	0.119777	0.157975	0.758204	0.448329	0.607172
Nutf2	109.693	-0.123286	0.162998	-0.756365	0.44943	0.608313
Ndufa2	244.593	0.217281	0.287411	0.755992	0.449654	0.608313
Fdx2	100.024	-0.15125	0.200991	-0.75252	0.451738	0.610805
Rpl15	400.484	0.255468	0.340521	0.750226	0.453119	0.612342
Josd2	102.745	0.118843	0.158557	0.74953	0.453538	0.61258
Cops7a	105.13	-0.119366	0.1594	-0.748845	0.453951	0.612809
Set	170.904	-0.128388	0.17216	-0.745747	0.455821	0.614861
Cldn3	109.136	0.124739	0.167368	0.745296	0.456093	0.614861
Psmd4	192.62	0.155473	0.208657	0.745114	0.456203	0.614861
Onecut2	104.881	-0.130481	0.175307	-0.744296	0.456697	0.614907
Rnf214	112.168	-0.113424	0.152401	-0.74425	0.456725	0.614907
Cfl2	129.017	-0.125374	0.168997	-0.741871	0.458166	0.616517
S100a1	109.13	0.117313	0.158453	0.740364	0.459079	0.617345
Cdkn2aip	122.834	-0.127533	0.172384	-0.739823	0.459407	0.617345
Ppa2	118.501	0.122977	0.166265	0.739643	0.459517	0.617345
Rexo2	147.317	0.122701	0.166004	0.739147	0.459818	0.617421
4931406C07Rik	109.825	0.129479	0.175505	0.737749	0.460667	0.618003
Mrpl33	104.27	0.120864	0.163899	0.737429	0.460861	0.618003
Bhmt	775.58	0.300917	0.408177	0.737222	0.460987	0.618003
9930111J21Rik1	102.533	-0.114873	0.156207	-0.735387	0.462104	0.618657
Ndufc1	101.661	0.118922	0.161723	0.735347	0.462128	0.618657
Tomm7	153.067	0.151324	0.205825	0.735209	0.462212	0.618657
Rab5a	124.553	0.118651	0.161573	0.734349	0.462736	0.618931
Sf3a1	106.845	0.123607	0.168436	0.73385	0.46304	0.618931
Spr	144.716	0.140021	0.190852	0.733664	0.463154	0.618931
Rad23b	141.758	0.138184	0.188476	0.733163	0.463459	0.61897
Rnf139	126.199	0.110441	0.150773	0.732503	0.463862	0.61897
Me1	239.972	0.230751	0.315058	0.732407	0.46392	0.61897
Aimp1	103.079	-0.123386	0.168642	-0.731643	0.464387	0.619221
C130050O18Rik	101.135	-0.121076	0.165564	-0.731294	0.4646	0.619221
Cryzl1	105.661	-0.117956	0.161699	-0.729478	0.46571	0.620371
Spag9	102.31	0.11312	0.156285	0.723803	0.469186	0.624654
Pigyl	127.513	-0.121307	0.167685	-0.723422	0.469421	0.624654
Rpsa	154.884	0.14642	0.202984	0.721337	0.470702	0.625931
Epb41	123.332	0.114779	0.159183	0.721053	0.470877	0.625931
Mocs2	115.866	-0.11762	0.163456	-0.719584	0.471781	0.626613
Fn1	338.52	0.247314	0.34409	0.718749	0.472296	0.626613
Cyp2b13	130.999	0.293591	0.408648	0.718445	0.472483	0.626613
Saxo2	109.261	-0.14134	0.19676	-0.718336	0.47255	0.626613
Ambp	1627.57	0.288866	0.402209	0.7182	0.472634	0.626613
Hspa5	179.657	-0.209915	0.293467	-0.715292	0.474429	0.628662
Ccs	146.132	0.115892	0.162584	0.712814	0.475961	0.63005
Rpl41	851.983	0.318905	0.447406	0.712788	0.475977	0.63005
Polr1d	106.853	0.118985	0.167102	0.712053	0.476432	0.630321
Pdia4	189.923	0.15529	0.218685	0.710108	0.477637	0.631584
Psme4	117.406	0.110355	0.155712	0.708712	0.478503	0.632397
Cdk5rap3	115.777	0.113715	0.160682	0.707701	0.479131	0.632769
Timm23	115.775	-0.123649	0.174805	-0.707351	0.479348	0.632769
Ring1	101.292	-0.112203	0.158692	-0.707046	0.479538	0.632769
Steap4	232.253	-0.155244	0.220107	-0.705311	0.480616	0.633834
Agpat2	167.009	0.14601	0.207125	0.704939	0.480848	0.633834
Pdrg1	104.363	-0.105623	0.150009	-0.704112	0.481363	0.633972
Cldn16	107.702	-0.144943	0.205912	-0.70391	0.481489	0.633972
Coq2	102.443	-0.110272	0.156734	-0.703558	0.481708	0.633972
Sar1a	143.949	-0.110751	0.158125	-0.7004	0.483678	0.63576
Lbp	111.458	-0.116124	0.165842	-0.700207	0.483798	0.63576
Ccrl2	119.446	-0.115111	0.164405	-0.700166	0.483824	0.63576
Fasn	224.776	0.250519	0.358615	0.698573	0.484819	0.636735
R3hdm4	136.338	-0.112753	0.161832	-0.696726	0.485975	0.637383
Ndufs8	131.475	0.121402	0.174347	0.696325	0.486225	0.637383
Emc2	102.909	-0.110751	0.15906	-0.696286	0.48625	0.637383
5730409E04Rik	103.025	-0.121152	0.174058	-0.696044	0.486401	0.637383
Cd74	143.837	0.368441	0.529549	0.695763	0.486577	0.637383
Prxl2b	112.516	-0.1174	0.168947	-0.694891	0.487123	0.637536
Sema4g	246.046	0.175351	0.252387	0.694769	0.4872	0.637536
Cmc1	103.901	0.112867	0.162652	0.69392	0.487733	0.637902
Ndufb9	187.721	0.156601	0.225852	0.693378	0.488072	0.638014
Mrpl2	101.897	0.115691	0.167003	0.692745	0.48847	0.638203
Aco2	108.621	0.116806	0.168883	0.691636	0.489166	0.638562
Dnajb6	132.899	0.109816	0.158808	0.691499	0.489252	0.638562
Cwc15	109.675	0.107985	0.156402	0.690434	0.489921	0.639105
Pex11a	131.52	0.123306	0.178883	0.689311	0.490628	0.639695
Rusc2	107.555	-0.112829	0.163869	-0.688531	0.491119	0.640004
Psmd8	187.875	-0.152661	0.221979	-0.687726	0.491625	0.640333
Cbx8	174.022	0.180766	0.263833	0.685152	0.493248	0.641962
Sf3b2	122.334	0.1237	0.180705	0.684545	0.493631	0.641962
Rhoc	105.552	-0.113728	0.16614	-0.68453	0.493641	0.641962
Repin1	109.58	-0.11481	0.16787	-0.683922	0.494024	0.642129
Cstf3	108.709	-0.108381	0.158652	-0.683137	0.49452	0.642443
Rsrp1	266.959	0.205323	0.300926	0.682304	0.495047	0.642795
Col3a1	109.205	-0.138936	0.204771	-0.678495	0.497458	0.645593
Sh2d4b	100.474	-0.105358	0.155679	-0.676764	0.498555	0.645937
Pdia6	295.724	0.176699	0.261312	0.676199	0.498914	0.645937
Pkd2	100.304	0.108081	0.159866	0.676075	0.498993	0.645937
Fgb	2126.67	0.274143	0.405496	0.676069	0.498997	0.645937
Ddost	135.322	-0.109955	0.162642	-0.676057	0.499005	0.645937
Pdhb	141.115	0.117203	0.17364	0.674976	0.499691	0.646078
Actn4	119.053	0.126778	0.187887	0.674753	0.499833	0.646078
Rfwd3	101.086	-0.117834	0.174692	-0.674528	0.499975	0.646078
Pex19	134.357	-0.104261	0.154707	-0.673924	0.50036	0.646078
Rasgrp2	135.873	-0.106265	0.157848	-0.673207	0.500816	0.646078
Krt8	247.054	0.253274	0.376255	0.673144	0.500856	0.646078
Nudt4	218.426	0.199593	0.296546	0.67306	0.500909	0.646078
Usp19	129.5	0.114148	0.169789	0.672291	0.501399	0.646378
Slc7a8	106.503	-0.107326	0.159845	-0.671441	0.501939	0.646745
Midn	147.224	0.104729	0.156271	0.670179	0.502743	0.647449
Rtcb	108.265	0.103142	0.154435	0.667869	0.504217	0.647785
Rab4b	127.534	0.107316	0.160791	0.667422	0.504502	0.647785
Cpd	109.415	-0.12	0.179799	-0.667411	0.504509	0.647785
Isca1	100.318	0.111021	0.166381	0.66727	0.504599	0.647785
Insig1	148.882	0.251492	0.376911	0.667247	0.504615	0.647785
Birc6	106.64	-0.109008	0.163387	-0.667179	0.504658	0.647785
Pcyox1	111.447	0.106897	0.160278	0.666949	0.504805	0.647785
Slc25a16	110.547	-0.131687	0.198249	-0.664249	0.506531	0.64967
H2ac18	146.299	0.126096	0.190151	0.663137	0.507243	0.649771
Ppil4	103.744	0.11285	0.170207	0.663014	0.507322	0.649771
Car5a	101.649	0.112828	0.170199	0.662917	0.507384	0.649771
Hsp90b1	305.374	0.211446	0.319822	0.661138	0.508524	0.650901
Cxadr	107.218	-0.103632	0.156901	-0.660494	0.508937	0.651012
Lman2	117.707	0.11051	0.167389	0.660196	0.509128	0.651012
Reg4	115.6	-0.108974	0.165256	-0.659425	0.509623	0.651314
Aplp2	199.39	0.165317	0.252024	0.655955	0.511853	0.653577
Higd1a	104.883	-0.111145	0.169464	-0.655862	0.511913	0.653577
Pstpip2	103.471	-0.11185	0.171012	-0.654047	0.513082	0.654738
Cyp2j6	132.436	0.100631	0.154162	0.652761	0.51391	0.655463
Rab11fip1	114.236	-0.110345	0.169621	-0.650539	0.515344	0.65696
Itgb5	101.406	0.121106	0.18685	0.648143	0.516892	0.6586
Dcxr	134.758	0.109212	0.169307	0.645055	0.518891	0.660726
F11r	101.927	0.113274	0.175685	0.644755	0.519086	0.660726
Ceacam1	128.475	0.102573	0.159762	0.642038	0.520848	0.662635
Arrdc3	158.388	0.148509	0.231625	0.641162	0.521417	0.662821
Ehmt2	103.277	0.107351	0.167487	0.640952	0.521554	0.662821
Ppdpf	146.898	0.109947	0.171631	0.640598	0.521784	0.662821
Cars	115.336	-0.0967191	0.151126	-0.639991	0.522179	0.662988
Pum2	113.584	0.106984	0.167677	0.63804	0.523448	0.664264
Zfyve21	127.739	0.102509	0.160848	0.637302	0.523928	0.664539
S100a10	248.618	0.212415	0.333742	0.636464	0.524474	0.664596
Tomm5	103.298	-0.107617	0.169224	-0.635946	0.524812	0.664596
Retnlg	109.613	-0.11298	0.177744	-0.635637	0.525013	0.664596
Calr	261.577	0.168876	0.266109	0.634613	0.525681	0.664596
Phtf2	111.346	-0.0999804	0.157566	-0.63453	0.525735	0.664596
Ggnbp2	105.988	0.108843	0.171546	0.634483	0.525766	0.664596
Serpina12	103.277	0.108581	0.171155	0.6344	0.52582	0.664596
Pygo2	100.169	-0.103738	0.163829	-0.633206	0.526599	0.665247
Cyp2d12	899.654	-0.219897	0.347552	-0.6327	0.526929	0.665331
Eif4g3	103.313	0.105167	0.166677	0.630961	0.528066	0.666432
Szrd1	113.238	0.107532	0.170546	0.630515	0.528358	0.666466
Afg3l2	112.232	-0.10505	0.166882	-0.629487	0.52903	0.666981
[truncated: 5,397 more rows]
