# Supplementary material for: Heterozygous GAA knockout is nonconsequential on metabolism and the spatial liver transcriptome in high‐fat diet‐induced obese and prediabetic mice
Source: Physiol Rep. 2025 Mar 19;13(6):e70276. doi: 10.14814/phy2.70276 (PMC11922812; doi:10.14814/phy2.70276)
Supplement: Supplementary file 1 — Table S1. [file PHY2-13-e70276-s001.zip › PHYSREP-2024-11-768-T-file007.xlsx]

## Sheet: HFD Perivenous HetKO Vs Wt
Supplemental Table 6.
	baseMean	log2FoldChange	lfcSE	stat	pvalue	padj
Gpcpd1	139.301	0.920816	0.182003	5.05935	4.20685e-07	0.00160281
Aldh6a1	129.223	0.918814	0.207185	4.43474	9.21814e-06	0.0138434
Gm4951	98.6159	0.710235	0.161472	4.3985	1.09003e-05	0.0138434
Hpgd	141.31	0.726547	0.175741	4.1342	3.56198e-05	0.0324111
Gm29758	145.985	-0.881634	0.215386	-4.09326	4.25342e-05	0.0324111
Gfra1	96.2042	0.674566	0.166733	4.04578	5.21494e-05	0.0331148
Ugt2b34	117.585	0.714728	0.181444	3.93911	8.17834e-05	0.0445135
Vcp	135.291	0.7119	0.18468	3.85477	0.000115838	0.0472815
H2bc8	119.633	0.60888	0.157991	3.8539	0.000116249	0.0472815
Ugp2	162.046	0.814155	0.212136	3.83789	0.000124098	0.0472815
Ece1	123.303	0.6126	0.161527	3.79256	0.000149103	0.0514478
Hagh	124.23	0.605929	0.160645	3.77185	0.00016204	0.0514478
Gm3696	110.483	-0.645281	0.174758	-3.69242	0.000222129	0.0647176
Prss40	95.8355	-0.608624	0.166115	-3.66387	0.00024843	0.0647176
Gm31035	105.905	-0.696381	0.190901	-3.64787	0.000264423	0.0647176
Slc2a2	189.792	0.824265	0.226396	3.64081	0.00027178	0.0647176
Dbp	191.242	0.818712	0.226708	3.6113	0.000304668	0.0682815
Swi5	116.694	0.628849	0.175337	3.58652	0.000335125	0.069655
Arl1	112.16	0.555824	0.155928	3.56461	0.000364395	0.069655
Huwe1	95.9186	0.55662	0.156243	3.56254	0.000367288	0.069655
Stab2	105.606	0.619468	0.174952	3.54078	0.000398944	0.069655
Apol7c	94.3	-0.600242	0.169625	-3.53863	0.000402207	0.069655
Lpin2	151.829	0.764896	0.217041	3.5242	0.000424758	0.0703621
Adtrp	97.2647	0.629104	0.179611	3.50259	0.000460764	0.0724179
Sdr42e1	105.625	0.612007	0.175141	3.49437	0.000475183	0.0724179
Galm	124.448	0.579975	0.166708	3.47898	0.00050332	0.0737558
Gm10058	113.146	-0.587833	0.170011	-3.45762	0.00054498	0.0769027
Slc25a20	145.277	0.615826	0.178976	3.44083	0.000579925	0.0789113
Akr1c20	125.9	0.582985	0.170533	3.4186	0.000629447	0.0826964
Inmt	192.332	0.809875	0.238519	3.39542	0.000685224	0.0850196
Fggy	122.645	0.55242	0.16282	3.39282	0.000691761	0.0850196
Olfr92	101.219	-0.606904	0.179591	-3.37937	0.000726527	0.0862673
Cct8	144.778	0.547876	0.162495	3.37165	0.000747197	0.0862673
Tbca	93.7224	0.53779	0.16019	3.35721	0.000787332	0.0882275
H1f0	117.159	0.555408	0.166015	3.34552	0.000821272	0.0894013
Mcph1	95.9584	-0.553986	0.166387	-3.32949	0.000870036	0.0899909
Gk	136.784	0.708595	0.213096	3.32524	0.00088342	0.0899909
Otc	159.237	0.700149	0.210964	3.3188	0.000904045	0.0899909
Keg1	104.535	0.541132	0.163514	3.30939	0.000934994	0.0899909
Akr1d1	125.498	0.539002	0.163014	3.30647	0.000944786	0.0899909
Gm10354	98.7508	-0.560783	0.171529	-3.26931	0.00107809	0.09692
Lgmn	96.2768	0.641284	0.196396	3.26527	0.0010936	0.09692
Rasl2-9	100.126	-0.529844	0.162358	-3.26342	0.00110075	0.09692
Sqor	118.402	0.52236	0.160595	3.25266	0.00114332	0.09692
Gstk1	100.787	0.496626	0.1527	3.25231	0.00114472	0.09692
Pnpla2	107.286	0.494577	0.153347	3.22522	0.00125877	0.100986
Nmt1	108.934	0.50118	0.155402	3.22505	0.00125952	0.100986
Agxt2	137.654	0.549627	0.170658	3.22063	0.00127908	0.100986
4930449I24Rik	109.987	-0.597168	0.185672	-3.21625	0.00129878	0.100986
Pcdhga1	114.928	-0.566803	0.17709	-3.20065	0.00137118	0.103003
Sec24a	134.254	0.51549	0.161138	3.19906	0.00137878	0.103003
Ttc39c	123.093	0.528583	0.165538	3.19312	0.00140746	0.103124
Acadvl	188.9	0.645546	0.203218	3.17662	0.00149004	0.107114
Anxa2	106.878	0.564348	0.179177	3.14967	0.00163455	0.114346
Cep152	104.84	-0.573196	0.182152	-3.1468	0.00165067	0.114346
Atp6v0c	153.759	0.636839	0.202924	3.13831	0.00169927	0.115611
Ehd3	96.716	0.537521	0.171836	3.1281	0.00175939	0.117601
Slc17a2	115.904	0.491264	0.158327	3.10284	0.00191674	0.12591
Qsox1	120.276	0.588854	0.191909	3.06841	0.00215204	0.137316
Gm10662	106.64	-0.572667	0.187035	-3.06181	0.0022	0.137316
Tspan31	139.334	0.528102	0.172501	3.06144	0.00220272	0.137316
Ugt2b38	206.086	0.854077	0.279371	3.05715	0.00223454	0.137316
Anxa7	111.435	0.504462	0.165659	3.04519	0.00232534	0.13954
Sec14l4	130.489	0.635788	0.208949	3.04279	0.00234398	0.13954
Glyat	175.836	0.748933	0.247637	3.02432	0.00249191	0.146064
Cbx2	111.75	-0.471046	0.156003	-3.01947	0.00253216	0.146175
4933402N03Rik	105.529	-0.476934	0.158355	-3.01181	0.00259696	0.147678
Nfix	130.147	0.567597	0.19055	2.97873	0.00289446	0.159854
Prr27	97.4174	-0.459281	0.15448	-2.97307	0.00294838	0.159854
Prss48	106.427	-0.502998	0.169291	-2.97121	0.00296631	0.159854
Commd9	100.492	-0.494486	0.166558	-2.96886	0.0029891	0.159854
Hsd17b10	146.264	0.513982	0.173583	2.96101	0.00306628	0.159854
Bccip	93.2203	0.585799	0.198031	2.95812	0.00309525	0.159854
Trp53inp2	97.058	0.493277	0.167022	2.95336	0.00314339	0.159854
Rel	136.977	-0.484148	0.16395	-2.95303	0.00314673	0.159854
Acsl1	285.678	0.986833	0.33612	2.93595	0.00332524	0.164658
Rasl10b	98.9468	-0.465003	0.158395	-2.93572	0.00332773	0.164658
Gstt2	104.106	0.572743	0.196701	2.91174	0.00359424	0.175154
Rrp1	127.958	0.448341	0.154149	2.90849	0.00363181	0.175154
Etnk2	176.288	0.628612	0.216923	2.89786	0.00375723	0.178938
Atg12	111.011	-0.489409	0.169284	-2.89105	0.00383951	0.180512
Gne	106.278	0.515986	0.179005	2.88252	0.00394504	0.180512
H4c17	221.93	0.800503	0.27801	2.87941	0.00398424	0.180512
Dmgdh	172.421	0.586981	0.204484	2.87055	0.00409755	0.180512
Phlda1	105.893	0.58654	0.204374	2.86993	0.00410563	0.180512
Tst	145.623	0.561726	0.195982	2.86621	0.00415415	0.180512
Ralgds	99.0024	-0.444038	0.155078	-2.86332	0.00419233	0.180512
Abcc3	162.963	0.697189	0.244233	2.85461	0.00430899	0.180512
Clec2j	109.263	-0.437223	0.15322	-2.85357	0.00432311	0.180512
Gm10413	107.48	-0.515505	0.180692	-2.85295	0.00433153	0.180512
Gm1110	95.4822	-0.549507	0.192645	-2.85243	0.00433863	0.180512
Polh	92.9482	-0.435558	0.152919	-2.84829	0.00439543	0.180512
Rbl2	104.351	-0.438757	0.154084	-2.84751	0.00440621	0.180512
Srebf1	199.061	0.885264	0.312566	2.83225	0.00462215	0.185555
Plpp3	182.049	0.644438	0.227767	2.82937	0.00466392	0.185555
Apom	153.136	0.52142	0.184428	2.82722	0.00469534	0.185555
Dcaf4	93.9014	-0.461297	0.1635	-2.82139	0.00478159	0.185555
Lamtor2	101.314	0.487294	0.172788	2.82019	0.00479957	0.185555
Lonp2	182.987	0.71265	0.253278	2.81371	0.00489739	0.185555
Gm51592	124.871	-0.527816	0.187801	-2.81051	0.00494638	0.185555
Gm21828	99.7281	-0.49434	0.175913	-2.81014	0.00495194	0.185555
4933427D14Rik	99.1818	-0.454133	0.161663	-2.80913	0.00496761	0.185555
Araf	96.6611	0.441137	0.15748	2.80123	0.00509084	0.188312
Hmgcl	168.834	0.671488	0.240086	2.79686	0.00516017	0.189041
Ldlr	99.1043	0.538731	0.1929	2.7928	0.00522544	0.189342
Uroc1	109.826	0.514408	0.18445	2.78888	0.00528909	0.189342
Gm7995	105.124	-0.500904	0.17972	-2.78714	0.00531749	0.189342
A1cf	221.009	0.77428	0.278686	2.77833	0.00546395	0.190662
Rab5c	116.206	0.423842	0.152654	2.77648	0.00549503	0.190662
Igf1	194.823	0.614609	0.222158	2.76654	0.00566552	0.190662
Gch1	135.227	0.506112	0.183096	2.76419	0.00570648	0.190662
Nudt7	387.776	1.09226	0.395149	2.76418	0.00570658	0.190662
Dusp1	113.746	0.528215	0.191143	2.76346	0.00571925	0.190662
Shox2	94.0417	-0.479084	0.173662	-2.75872	0.00580281	0.190662
Phf21b	95.1079	-0.433084	0.157159	-2.75571	0.00585647	0.190662
Scfd1	96.4381	0.424255	0.154113	2.75288	0.0059074	0.190662
Rab11fip3	105.266	-0.42204	0.153391	-2.7514	0.00593416	0.190662
Hao1	140.404	0.535672	0.19496	2.7476	0.00600336	0.190662
Abhd17a	125.129	0.486294	0.176994	2.74752	0.00600473	0.190662
Ifi27	112.731	0.445102	0.162098	2.74588	0.00603496	0.190662
Zfp503	179.101	-0.677689	0.246901	-2.74478	0.00605515	0.190662
Gys2	106.746	0.489304	0.178835	2.73606	0.00621798	0.192625
Sult2a8	458.496	1.01522	0.371058	2.73603	0.00621861	0.192625
Ppih	116.549	-0.46738	0.171328	-2.72798	0.00637229	0.193357
Apoa5	382.838	1.04807	0.384382	2.72664	0.00639821	0.193357
Plk3	120.017	0.467175	0.171354	2.72638	0.00640332	0.193357
Mllt11	95.1092	-0.450605	0.165549	-2.72189	0.00649107	0.193357
Hacd3	147.187	0.52019	0.191313	2.71906	0.00654682	0.193357
Nedd4	119.871	0.508988	0.187309	2.71737	0.00658038	0.193357
Piwil1	113.141	-0.466396	0.17189	-2.71333	0.00666098	0.193357
Cgas	101.784	-0.437936	0.161821	-2.70629	0.00680394	0.193357
Fdx1	172.989	0.593863	0.219746	2.70249	0.00688218	0.193357
Fbxo3	106.087	0.419322	0.155246	2.70102	0.00691264	0.193357
A430033K04Rik	96.5325	-0.523269	0.193761	-2.70058	0.00692177	0.193357
Ppp2r3a	101.219	-0.425064	0.157406	-2.70043	0.00692493	0.193357
Rasa2	94.0812	-0.453126	0.167807	-2.70028	0.00692814	0.193357
Scarb2	159.408	0.601997	0.223598	2.69232	0.00709572	0.193357
H2az1	108.061	0.464908	0.172735	2.69145	0.00711415	0.193357
Acox2	133.005	0.415002	0.154291	2.68973	0.00715088	0.193357
Vmn1r88	102.725	-0.418283	0.155578	-2.68857	0.0071759	0.193357
Clec4f	125.324	0.550478	0.204748	2.68856	0.00717606	0.193357
Gna12	143.674	0.54543	0.203178	2.68449	0.00726398	0.193357
Smim10l1	125.524	0.502086	0.187453	2.67846	0.00739613	0.193357
Dhdh	152.704	0.471691	0.176128	2.67811	0.0074039	0.193357
Rhox3g	95.2836	-0.426868	0.159438	-2.67734	0.00742104	0.193357
Actr3	104.573	0.414958	0.155183	2.67399	0.00749557	0.193357
Aldh8a1	160.881	0.605793	0.227052	2.66809	0.00762849	0.193357
Uqcrfs1	114.989	0.522158	0.195754	2.66742	0.00764365	0.193357
Arfgap2	115.103	0.452157	0.16954	2.66696	0.00765417	0.193357
Pheta2	143.31	-0.460424	0.172755	-2.66519	0.0076945	0.193357
Got2	181.5	0.580088	0.217747	2.66405	0.00772058	0.193357
Rab1a	126.758	0.448812	0.168588	2.66218	0.00776372	0.193357
Amz2	93.2474	-0.439406	0.165136	-2.66087	0.00779383	0.193357
9930111J21Rik1	103.735	-0.409429	0.153924	-2.65994	0.00781547	0.193357
Pex11a	209.322	0.701964	0.264299	2.65595	0.00790864	0.194399
Ndufa10	124.516	0.477087	0.180453	2.64383	0.00819734	0.198183
F5	104.519	0.430438	0.162818	2.64367	0.00820118	0.198183
Eng	168.193	0.73155	0.276793	2.64295	0.00821861	0.198183
Csrnp2	114.36	-0.456197	0.172914	-2.63829	0.00833242	0.199664
Rcl1	183.817	0.645674	0.245303	2.63215	0.00848456	0.201698
Dnajc14	98.7478	0.433824	0.164914	2.63061	0.00852319	0.201698
Edf1	157.918	0.472033	0.179754	2.626	0.00863959	0.20319
Ces3b	277.446	0.71143	0.271359	2.62173	0.00874844	0.204488
Itih2	200.131	0.688799	0.263301	2.61602	0.00889624	0.206675
Ghitm	187.876	0.783358	0.300543	2.60648	0.00914787	0.207957
Dlst	129.495	0.473227	0.181567	2.60635	0.00915131	0.207957
Tmem14c	109.108	0.459313	0.176279	2.6056	0.00917143	0.207957
Lgals8	133.24	0.45672	0.175327	2.60496	0.00918854	0.207957
Arpc5	115.742	0.456131	0.175395	2.60059	0.00930624	0.207957
Ak2	253.871	0.766587	0.294785	2.6005	0.00930881	0.207957
Serpina3k	2328.87	1.17448	0.452562	2.59518	0.00945426	0.207957
Lap3	171.22	0.519164	0.200097	2.59457	0.009471	0.207957
Picalm	132.843	0.5022	0.19377	2.59173	0.00954955	0.207957
Cfap69	99.1745	-0.432101	0.166731	-2.59162	0.00955265	0.207957
Aamp	150.494	0.444425	0.171536	2.59086	0.00957358	0.207957
Zfp207	128.901	0.459855	0.177572	2.58968	0.00960643	0.207957
Serpind1	196.93	0.609456	0.235665	2.58611	0.00970669	0.208941
Csf1r	108.827	0.457593	0.177082	2.58408	0.00976404	0.208994
Eif3l	110.247	0.430336	0.16698	2.57717	0.00996137	0.211444
Hsd17b4	199.385	0.737909	0.286922	2.57181	0.010117	0.211444
Kmo	237.656	0.676445	0.263142	2.57065	0.0101509	0.211444
Alad	173	0.558389	0.217353	2.56904	0.0101982	0.211444
Rangrf	94.5584	-0.46847	0.182375	-2.56871	0.0102076	0.211444
Fbxo9	127.338	0.400396	0.155935	2.56772	0.0102371	0.211444
Srsf5	319.897	0.819701	0.319359	2.56671	0.010267	0.211444
Ptprb	130.932	0.524649	0.204666	2.56344	0.0103642	0.212298
4930519G04Rik	103.196	-0.414216	0.161967	-2.5574	0.0105456	0.213711
Hgd	348.635	0.942011	0.368753	2.55459	0.0106314	0.213711
1700102P08Rik	103.439	-0.44452	0.174046	-2.55404	0.0106481	0.213711
Cdkl3	96.7655	-0.447013	0.175043	-2.55373	0.0106575	0.213711
Ifitm2	145.123	0.56244	0.220578	2.54985	0.0107771	0.214658
Larp1b	111.231	0.456168	0.178992	2.54854	0.0108174	0.214658
Nadk2	108.065	0.431518	0.169587	2.54452	0.0109428	0.215272
Poglut3	99.4325	-0.387159	0.152189	-2.54393	0.0109614	0.215272
Adipor1	122.397	0.531368	0.209245	2.53945	0.0111026	0.216547
Tcf25	100.383	0.444168	0.175135	2.53615	0.011208	0.216547
Pprc1	103.497	-0.536114	0.211608	-2.53353	0.0112921	0.216547
Ndfip1	115.056	0.508629	0.200818	2.53279	0.0113158	0.216547
Slc25a16	104.827	0.409941	0.161858	2.53272	0.0113182	0.216547
Pmvk	99.9792	-0.406345	0.160534	-2.5312	0.0113673	0.216547
Nol3	109.196	-0.448001	0.1774	-2.52537	0.0115575	0.219075
Rab33b	116.605	-0.416012	0.165034	-2.52076	0.0117101	0.22055
Npc1	96.3264	0.457314	0.181507	2.51953	0.0117511	0.22055
LOC118567641	190.236	-0.652061	0.259013	-2.51748	0.0118197	0.22075
Upf3a	93.3576	-0.38913	0.154835	-2.51319	0.0119646	0.221726
Isoc2a	153.425	0.532604	0.211983	2.51249	0.0119883	0.221726
Rpn1	94.9215	0.402235	0.160581	2.50487	0.0122497	0.223351
Grcc10	139.187	0.472284	0.18862	2.50389	0.0122837	0.223351
Rad9a	111.359	-0.439707	0.175631	-2.50358	0.0122945	0.223351
Ctsh	159.696	0.46814	0.187023	2.50311	0.0123107	0.223351
Pdia2	106.874	-0.388636	0.155652	-2.49683	0.0125307	0.226266
Bud13	94.3794	-0.400314	0.160491	-2.49431	0.0126202	0.226806
Acy3	146.321	0.505881	0.203566	2.4851	0.0129515	0.231236
Mgll	215.424	0.682558	0.274771	2.4841	0.0129881	0.231236
Ms4a4c	138.558	-0.493548	0.198974	-2.48047	0.0131209	0.23129
Asl	158.071	0.547868	0.220947	2.47964	0.0131514	0.23129
Zfyve27	99.0522	-0.424609	0.171279	-2.47905	0.0131732	0.23129
Slc25a25	208.817	0.645584	0.260751	2.47586	0.0132915	0.232296
Polr2c	98.0062	-0.386845	0.156428	-2.47299	0.0133988	0.233102
6030458C11Rik	99.5012	-0.398587	0.161792	-2.46358	0.0137558	0.238226
Vwa8	132.992	0.430038	0.174779	2.46047	0.0138755	0.239212
Bud23	97.3295	-0.394044	0.160297	-2.45821	0.0139632	0.239638
Btbd17	129.078	-0.393573	0.160214	-2.45654	0.0140281	0.239674
Rad54l	145.876	-0.420868	0.171442	-2.45487	0.0140936	0.239716
Lcp1	99.5955	0.383562	0.156561	2.44992	0.0142889	0.241449
Hspd1	141.03	0.598782	0.244493	2.44908	0.0143222	0.241449
Dnase1l3	109.182	0.488379	0.199647	2.44621	0.0144367	0.241647
Fcgr2b	113.452	0.416569	0.170333	2.44561	0.0144608	0.241647
Coro1b	157.552	0.432574	0.177161	2.4417	0.0146182	0.242368
Lypd8l	112.088	-0.434101	0.177844	-2.44091	0.0146504	0.242368
Ctnnb1	124.239	0.404833	0.165928	2.43982	0.0146948	0.242368
Rela	101.711	-0.37665	0.15451	-2.43771	0.0147807	0.242561
Chil6	94.4383	-0.397446	0.163128	-2.43641	0.0148338	0.242561
Plcxd1	114.834	-0.379689	0.156152	-2.43153	0.0150351	0.243058
Cep97	115.781	-0.36371	0.149655	-2.43032	0.0150856	0.243058
Gck	204.425	0.682813	0.281083	2.42922	0.0151312	0.243058
Adk	299.899	0.795202	0.32775	2.42625	0.0152559	0.243058
Dppa3	92.9475	-0.41753	0.172094	-2.42617	0.0152593	0.243058
4930568D16Rik	93.3957	-0.442227	0.182341	-2.42528	0.0152967	0.243058
Rapgefl1	98.8135	-0.463241	0.19119	-2.42293	0.0153957	0.243058
Ebp	145.047	0.407758	0.168429	2.42095	0.0154799	0.243058
Creb3l3	249.666	0.671382	0.27738	2.42044	0.0155019	0.243058
Hpd	536.661	0.908408	0.375387	2.41993	0.0155236	0.243058
Abca1	159.353	0.389716	0.161132	2.41861	0.0155798	0.243058
Sesn3	132.207	-0.378945	0.156962	-2.41424	0.0157679	0.243058
Ogdh	115.567	0.40934	0.169712	2.41196	0.0158669	0.243058
Col19a1	99.3765	-0.430563	0.178589	-2.41092	0.0159125	0.243058
Ncl	133.38	0.479319	0.19882	2.41082	0.0159165	0.243058
Col4a6	113.011	-0.46816	0.194294	-2.40954	0.0159724	0.243058
Akr1c14	190.918	0.568771	0.236106	2.40897	0.0159977	0.243058
Cd81	189.434	0.615618	0.25574	2.40721	0.0160751	0.243058
Nr1i3	218.39	0.911139	0.3786	2.4066	0.0161017	0.243058
Myo1b	134.468	0.420764	0.174947	2.4051	0.0161682	0.243058
Gsr	111.892	0.37409	0.155611	2.40401	0.0162164	0.243058
Actg1	203.945	0.668866	0.278363	2.40285	0.0162676	0.243058
Gm21466	94.9074	-0.467204	0.195234	-2.39305	0.0167092	0.245073
Ptprr	101.906	-0.409569	0.171317	-2.39071	0.0168159	0.245073
Gdi2	185.54	0.649512	0.272244	2.38577	0.0170432	0.245073
Serbp1	148.787	0.436826	0.183297	2.38316	0.0171649	0.245073
Cxcl11	97.8378	-0.445192	0.186933	-2.38156	0.0172393	0.245073
Ces1d	274.836	0.908167	0.381391	2.38119	0.0172566	0.245073
Sec14l2	271.842	0.866712	0.364045	2.38079	0.0172758	0.245073
Ctxn1	128.414	-0.389857	0.163919	-2.37834	0.0173906	0.245073
Ormdl3	116.258	0.380994	0.160201	2.37822	0.0173965	0.245073
Gm3383	187	-0.636339	0.267738	-2.37672	0.0174672	0.245073
Gpt2	190.312	0.630254	0.265254	2.37604	0.0174996	0.245073
Peg10	94.5873	-0.375861	0.158217	-2.3756	0.0175203	0.245073
Mn1	95.0138	-0.393569	0.165725	-2.37484	0.0175568	0.245073
Sfi1	221.432	-0.608025	0.256068	-2.37446	0.0175744	0.245073
Idh1	186.191	0.608194	0.256179	2.37409	0.017592	0.245073
Cul5	92.7158	-0.372437	0.156878	-2.37406	0.0175936	0.245073
Enpp2	93.4374	0.412986	0.17396	2.37403	0.0175952	0.245073
Ugt2b1	117.932	0.444835	0.187468	2.37286	0.017651	0.245073
Rdx	117.785	0.424194	0.178925	2.37079	0.01775	0.245073
Snrnp70	108.588	0.397675	0.167745	2.37071	0.0177537	0.245073
Raet1e	106.914	-0.3912	0.16513	-2.36905	0.0178339	0.245073
Vdac3	98.5059	0.481184	0.203252	2.36742	0.0179124	0.245073
Mbtps1	103.938	0.396576	0.167788	2.36356	0.0181004	0.245073
Cpsf4l	112.531	-0.389288	0.164795	-2.36225	0.0181642	0.245073
Fam102a	93.742	0.37252	0.15774	2.36161	0.0181957	0.245073
Acot12	176.235	0.521557	0.221088	2.35905	0.0183219	0.245073
Acadl	206.892	0.542129	0.230067	2.35639	0.0184535	0.245073
Ephx2	463.603	0.938956	0.398592	2.35568	0.0184889	0.245073
Ppp1r26	104.031	-0.403987	0.17161	-2.3541	0.0185676	0.245073
G6pc	311.563	0.808776	0.343571	2.35403	0.0185712	0.245073
Cpox	188.917	0.502832	0.213635	2.3537	0.0185876	0.245073
Cd22	97.8398	-0.394771	0.167736	-2.35353	0.0185962	0.245073
Epb41l4b	137.375	0.419532	0.178432	2.35122	0.018712	0.245073
Fpgs	109.331	0.435637	0.185345	2.35041	0.0187528	0.245073
Decr2	235.953	0.719567	0.306229	2.34977	0.0187849	0.245073
Raet1d	142.657	-0.419458	0.178592	-2.34869	0.0188396	0.245073
Cfhr2	294.252	0.677201	0.288334	2.34867	0.0188408	0.245073
Grn	193.436	0.59676	0.254098	2.34855	0.0188468	0.245073
Atraid	108.188	0.438539	0.187093	2.34397	0.0190799	0.24726
Dhrs4	152.077	0.450478	0.192581	2.33916	0.0193273	0.248882
Chmp4c	129.861	-0.399786	0.171047	-2.33728	0.0194244	0.248882
Olfr154	107.911	-0.396706	0.169786	-2.3365	0.0194652	0.248882
Cyp2c67	259.16	0.683653	0.2926	2.33648	0.0194664	0.248882
Ctu1	108.635	-0.371764	0.159336	-2.3332	0.0196376	0.250231
BC005537	148.331	0.539692	0.231602	2.33025	0.0197929	0.250337
Azin1	97.8197	0.375936	0.161373	2.32961	0.0198269	0.250337
Eif3i	110.178	0.350396	0.150429	2.3293	0.019843	0.250337
Cpt2	157.766	0.419276	0.180333	2.32502	0.0200711	0.252379
Arpc2	151.661	0.513863	0.221225	2.3228	0.0201897	0.252381
Gpd1	146.259	0.501069	0.215741	2.32254	0.0202037	0.252381
Man1a	158.771	0.421232	0.1816	2.31956	0.0203647	0.252814
Aox3	228.879	0.734467	0.316681	2.31927	0.0203806	0.252814
Rgn	885.926	1.00495	0.433598	2.31771	0.0204651	0.252814
Robo4	109.812	-0.38421	0.16595	-2.31521	0.0206012	0.252814
Adh5	193.343	0.660869	0.285543	2.31443	0.020644	0.252814
Sell	105.643	-0.388723	0.168132	-2.31201	0.0207773	0.252814
Masp2	272.986	0.736217	0.318607	2.31073	0.0208477	0.252814
Eif5a	258.017	0.779325	0.337477	2.30927	0.0209287	0.252814
Aup1	140.704	0.403311	0.174664	2.30906	0.0209403	0.252814
Dnaja2	144.11	0.390739	0.169264	2.30846	0.0209737	0.252814
Cib4	92.4623	-0.413908	0.179381	-2.30742	0.0210314	0.252814
Acaa1a	228.958	0.564527	0.244663	2.30736	0.0210346	0.252814
Ppp1r3b	171.096	0.485773	0.210948	2.30281	0.0212893	0.253905
Ppil4	113.786	-0.359194	0.155983	-2.30277	0.0212916	0.253905
Derl1	110.973	0.43321	0.188329	2.30028	0.0214322	0.253905
Gabarapl2	154.953	0.448105	0.194869	2.29952	0.0214752	0.253905
Lifr	104.979	0.431059	0.187628	2.29741	0.0215955	0.253905
C1qc	135.212	0.427226	0.186048	2.29632	0.0216575	0.253905
Prrg1	119.925	-0.383667	0.167124	-2.29571	0.0216926	0.253905
Adi1	145.07	0.49129	0.214004	2.2957	0.0216929	0.253905
Ak3	125.607	0.408948	0.178354	2.2929	0.0218537	0.253905
Fdft1	123.985	0.368909	0.160892	2.29289	0.0218542	0.253905
Chml	113.084	-0.412565	0.179938	-2.29282	0.0218585	0.253905
Phc1	99.8704	-0.384054	0.167651	-2.2908	0.0219749	0.254159
Hadha	185.576	0.672517	0.293683	2.28994	0.0220245	0.254159
Sult1d1	97.1663	0.360838	0.157641	2.28898	0.0220805	0.254159
Ppp1r8	105.719	-0.379291	0.16587	-2.28668	0.0222147	0.254934
Msrb1	195.479	0.634875	0.278161	2.2824	0.0224658	0.255056
Map2k3	114.347	0.338981	0.148615	2.28094	0.022552	0.255056
Qrfpr	98.5271	-0.40087	0.175826	-2.27992	0.0226122	0.255056
Igfbp4	576.516	0.865259	0.379789	2.27827	0.0227108	0.255056
Hspa9	190.913	0.699995	0.307429	2.27693	0.0227904	0.255056
4930578G10Rik	104.595	-0.370228	0.162645	-2.27629	0.0228285	0.255056
Vkorc1	192.003	0.559319	0.245753	2.27594	0.0228494	0.255056
Ccnb3	104.911	-0.349375	0.153625	-2.27421	0.0229536	0.255056
Angptl3	333.801	0.908607	0.399694	2.27326	0.0230108	0.255056
Pomp	161.59	0.438551	0.192941	2.27298	0.0230271	0.255056
Pif1	122.591	-0.429456	0.189177	-2.27013	0.0231995	0.255056
Dram2	109.92	0.348651	0.153633	2.26938	0.0232453	0.255056
Tinagl1	129.63	0.411614	0.181539	2.26736	0.0233685	0.255056
Cfd	105.081	-0.416605	0.18379	-2.26674	0.023406	0.255056
Pcdhga7	121.959	-0.381009	0.168108	-2.26645	0.0234239	0.255056
Serpina12	115.026	-0.378039	0.166842	-2.26586	0.0234602	0.255056
Cbs	190.728	0.53008	0.234079	2.26454	0.0235409	0.255056
Runx2	108.238	-0.358615	0.158521	-2.26225	0.023682	0.255056
Btf3	159.783	0.419402	0.18544	2.26166	0.0237182	0.255056
Col15a1	94.1112	-0.394784	0.174595	-2.26114	0.0237507	0.255056
Echs1	214.351	0.661895	0.292804	2.26054	0.0237879	0.255056
Krt2	106.792	-0.390073	0.172564	-2.26046	0.023793	0.255056
Sfswap	93.1877	-0.353144	0.156367	-2.25843	0.0239187	0.255056
Pmpcb	103.829	0.371176	0.164355	2.25839	0.0239217	0.255056
1700030J22Rik	95.0745	-0.35823	0.158647	-2.25803	0.0239437	0.255056
Rem2	114.335	-0.376129	0.166751	-2.25563	0.024094	0.255056
Tysnd1	131.904	-0.416685	0.184754	-2.25535	0.0241113	0.255056
Rdh9	140.443	0.511063	0.226695	2.25441	0.0241704	0.255056
Prss42	97.8452	-0.366324	0.162577	-2.25324	0.024244	0.255056
Ap2m1	145.135	0.434414	0.192901	2.252	0.024322	0.255056
Gulo	322.047	0.835537	0.371244	2.25064	0.0244083	0.255056
Mtarc2	268.918	0.724214	0.321823	2.25035	0.0244268	0.255056
Chil1	102.556	-0.342804	0.152459	-2.2485	0.0245445	0.255056
Park7	210.937	0.51596	0.229492	2.24827	0.0245589	0.255056
Ccsap	100.234	-0.401451	0.178618	-2.24753	0.024606	0.255056
Cpeb3	113.793	-0.359742	0.160188	-2.24575	0.0247201	0.255056
Rab31	99.8831	-0.391383	0.174355	-2.24475	0.0247844	0.255056
Prodh2	178.407	0.460188	0.205046	2.24432	0.024812	0.255056
Fcgrt	206.526	0.601875	0.268222	2.24394	0.0248361	0.255056
Abcd3	304.938	0.740621	0.330301	2.24226	0.0249445	0.255442
Stk3	123.732	-0.339353	0.15141	-2.24128	0.0250079	0.255442
Gm10406	209.373	-0.534727	0.238742	-2.23977	0.0251061	0.25576
Ndufs3	168.291	0.43913	0.196155	2.23869	0.025176	0.255788
Tomm5	112.865	0.329208	0.147346	2.23425	0.0254665	0.258051
Prkar1a	135.076	0.422105	0.189113	2.23203	0.0256131	0.258849
Ndufa9	119.776	0.364635	0.163493	2.23027	0.0257295	0.259337
2610008E11Rik	102.086	-0.361683	0.162329	-2.22808	0.0258754	0.260119
Gnpnat1	110.834	0.347532	0.156118	2.22609	0.0260079	0.260353
Ccny	108.416	0.340146	0.152828	2.22569	0.0260353	0.260353
Plekhm3	94.6682	-0.382268	0.171991	-2.2226	0.0262426	0.260513
Mettl7a1	201.573	0.535239	0.240834	2.22244	0.0262536	0.260513
H1f4	114.198	0.422646	0.190399	2.21979	0.0264329	0.260513
Slc6a13	197.665	0.564208	0.254272	2.21891	0.0264928	0.260513
Papss2	131.557	0.375975	0.169525	2.21781	0.0265678	0.260513
Nr1d2	152.451	0.479758	0.216328	2.21773	0.0265734	0.260513
Cyp4f14	103.831	0.367089	0.165543	2.21749	0.02659	0.260513
Prss50	127.391	-0.373058	0.168327	-2.21626	0.0266735	0.260513
Gbe1	166.221	0.531752	0.239982	2.2158	0.0267053	0.260513
Phyh	963.468	0.910824	0.41114	2.21536	0.0267351	0.260513
Stt3b	115.216	0.345793	0.156415	2.21074	0.0270538	0.262946
Ndrg2	539.078	0.869594	0.393786	2.20829	0.0272241	0.263928
Btbd19	99.9594	-0.341558	0.154798	-2.20648	0.0273505	0.264372
Cdkl4	108.873	-0.365364	0.165683	-2.2052	0.0274397	0.264372
Prl2c3	96.6549	-0.359365	0.16315	-2.20267	0.0276179	0.264372
Hnrnpab	121.603	0.368342	0.167236	2.20252	0.0276283	0.264372
Acsf2	134.237	0.402412	0.18274	2.2021	0.0276586	0.264372
Sh3pxd2b	158.635	-0.369617	0.168089	-2.19893	0.0278826	0.264372
Cnbp	190.429	0.541618	0.246345	2.19862	0.0279052	0.264372
Cracdl	115.242	-0.366825	0.166849	-2.19854	0.0279104	0.264372
Alas1	392.046	0.940885	0.428113	2.19775	0.0279669	0.264372
Rfx8	104.597	-0.358398	0.163132	-2.19699	0.0280213	0.264372
Mrpl33	104.088	0.351374	0.159974	2.19644	0.0280601	0.264372
Bri3	187.766	0.54914	0.250214	2.19468	0.0281866	0.264372
Sult1a1	332.286	0.776869	0.354084	2.19403	0.0282335	0.264372
Oplah	95.118	0.432839	0.197431	2.19236	0.0283537	0.264372
4930595D18Rik	103.686	-0.357375	0.163018	-2.19224	0.0283621	0.264372
Rora	106.266	0.341403	0.15575	2.19199	0.02838	0.264372
Masp1	132.081	0.429857	0.196277	2.19005	0.0285205	0.264558
Sema4d	109.125	-0.348095	0.158962	-2.1898	0.0285389	0.264558
Nit1	157.997	0.441397	0.201856	2.1867	0.0287646	0.265902
Scarb1	142.524	0.478781	0.219032	2.18589	0.0288235	0.265902
Amacr	165.376	0.456154	0.209097	2.18154	0.0291433	0.268159
Ssbp1	102.505	-0.341891	0.156784	-2.18065	0.0292089	0.268159
Pah	438.453	0.776854	0.356875	2.17682	0.0294939	0.26998
2310057M21Rik	105.264	-0.341862	0.157108	-2.17597	0.0295577	0.26998
Rnaseh2a	130.845	-0.382746	0.175964	-2.17514	0.0296198	0.26998
Rad1	128.023	-0.343066	0.157932	-2.17223	0.0298381	0.271095
Ddn	101.508	-0.39475	0.181777	-2.17162	0.0298845	0.271095
Plin5	101.276	-0.334598	0.154238	-2.16937	0.0300548	0.271992
Mlxipl	322.309	0.654584	0.301965	2.16775	0.0301777	0.272457
C1qa	144.155	0.458132	0.211845	2.16258	0.0305733	0.273269
Timm13	121.094	0.363555	0.168185	2.16163	0.0306466	0.273269
Max	103.527	-0.342942	0.158656	-2.16154	0.0306537	0.273269
Ppp1r7	121.54	-0.332227	0.153768	-2.16057	0.0307284	0.273269
Kcna1	114.395	-0.366669	0.16971	-2.16056	0.0307292	0.273269
Mplkip	189.833	-0.593847	0.275155	-2.15823	0.0309101	0.273269
4933407L21Rik	100.922	-0.382288	0.177215	-2.1572	0.0309898	0.273269
Entpd5	223.031	0.594883	0.275843	2.1566	0.0310368	0.273269
Sco2	158.667	0.44598	0.206995	2.15455	0.0311972	0.273269
Serpina6	152.769	0.54031	0.250806	2.1543	0.031217	0.273269
Mettl7b	279.755	0.716844	0.332802	2.15396	0.031243	0.273269
Mroh2a	97.4835	-0.351753	0.163313	-2.15385	0.0312517	0.273269
Cd209b	96.2065	-0.428481	0.198958	-2.15362	0.0312698	0.273269
Bhlhe40	183.712	0.482206	0.223934	2.15334	0.0312918	0.273269
Hadhb	108.582	0.408863	0.189932	2.15269	0.0313434	0.273269
Actb	387.375	0.840487	0.391239	2.14827	0.0316925	0.275109
Paqr7	125.816	0.354842	0.165182	2.14819	0.0316989	0.275109
Urah	120.984	0.381258	0.177817	2.1441	0.0320249	0.275493
Paqr9	205.326	0.634566	0.296362	2.14119	0.032259	0.275493
Hnrnpa2b1	148.823	0.494459	0.230982	2.14068	0.0322998	0.275493
Ric3	96.6015	-0.357596	0.167069	-2.14041	0.0323215	0.275493
Gnb1	120.715	0.374144	0.174826	2.1401	0.032347	0.275493
Cstad	101.776	-0.391978	0.183213	-2.13947	0.0323977	0.275493
Gpat4	174.808	0.582481	0.272691	2.13605	0.0326757	0.275493
Rabl3	110.608	-0.356384	0.166866	-2.13575	0.0326996	0.275493
Sap25	109.526	-0.373218	0.17477	-2.13548	0.0327219	0.275493
Npr2	124.993	0.381332	0.178691	2.13403	0.03284	0.275493
Prodh	210.842	0.561157	0.262997	2.1337	0.0328673	0.275493
Pipox	207.097	0.511678	0.239888	2.13299	0.0329253	0.275493
Nr2f2	107.171	0.323637	0.151753	2.13265	0.0329535	0.275493
Gamt	166.23	0.552092	0.258962	2.13194	0.0330117	0.275493
Grpel1	100.564	0.350985	0.164634	2.13191	0.0330142	0.275493
Mtch2	222.049	0.633444	0.297283	2.13078	0.0331074	0.275493
Vegfa	93.8071	0.335696	0.157586	2.13024	0.0331521	0.275493
Bckdhb	129.65	0.371026	0.174246	2.12932	0.0332274	0.275493
Hoatz	113.603	-0.369144	0.173377	-2.12914	0.0332423	0.275493
Limk2	98.4159	-0.333228	0.156564	-2.12839	0.0333048	0.275493
Aspscr1	107.522	0.354803	0.166778	2.12741	0.0333864	0.275493
Rnasek	135.959	0.387993	0.182412	2.12702	0.0334184	0.275493
Gspt1	106.61	0.382363	0.179818	2.12639	0.0334707	0.275493
S1pr3	95.1851	-0.334582	0.157354	-2.1263	0.0334786	0.275493
Steap2	97.3731	-0.342653	0.16139	-2.12313	0.0337429	0.276525
Slc43a3	93.7476	0.356372	0.168046	2.12067	0.0339492	0.276525
Kdelr1	101.305	0.42692	0.201398	2.11978	0.034025	0.276525
Micos13	160.938	0.400875	0.189181	2.119	0.0340905	0.276525
Rexo5	115.982	-0.344093	0.16262	-2.11593	0.034351	0.276525
Hacd2	117.562	0.376434	0.177923	2.11572	0.034369	0.276525
Rragd	104.252	-0.339127	0.160294	-2.11566	0.0343735	0.276525
Rnh1	150.666	0.458971	0.216943	2.11563	0.0343761	0.276525
Adrm1	97.4756	0.334218	0.158013	2.11513	0.0344187	0.276525
Aldh7a1	209.404	0.567292	0.26823	2.11494	0.0344346	0.276525
Ubxn1	110.111	0.361408	0.170895	2.1148	0.0344472	0.276525
Nckap1	109.887	0.351417	0.166354	2.11247	0.0346463	0.276525
Arl6ip1	125.427	0.3418	0.161917	2.11096	0.0347755	0.276525
Acsm1	147.214	0.395712	0.187474	2.11075	0.0347935	0.276525
Aldoa	108.231	0.342386	0.162247	2.11028	0.0348344	0.276525
Pglyrp4	113.453	-0.347432	0.164686	-2.10966	0.0348878	0.276525
Gabarap	178.064	0.538778	0.255519	2.10857	0.034982	0.276525
Prr30	102.315	-0.367392	0.174241	-2.10853	0.0349852	0.276525
Ssu72	101.089	0.366402	0.173802	2.10816	0.0350172	0.276525
Akr1c6	745.159	0.894106	0.424206	2.10772	0.0350556	0.276525
Rhox2a	105.244	-0.390077	0.185167	-2.10663	0.03515	0.276697
Piga	118.442	-0.391327	0.185931	-2.10468	0.0353188	0.277283
Gpt	213.538	0.572293	0.27199	2.1041	0.03537	0.277283
Smarca2	120.376	0.323553	0.15385	2.10304	0.0354621	0.277423
Dynll2	172.387	0.477859	0.227311	2.10223	0.0355334	0.277423
Hmgcs2	997.352	1.07029	0.510335	2.09723	0.0359731	0.277804
Pttg1ip	114.579	0.337327	0.160931	2.09609	0.0360739	0.277804
Sgcb	97.8638	-0.34621	0.165247	-2.09511	0.0361614	0.277804
Aldh4a1	206.632	0.587016	0.280261	2.09453	0.0362126	0.277804
Wbp1l	127.918	0.398873	0.190435	2.09453	0.0362127	0.277804
Acaa2	467.337	0.834101	0.398351	2.09388	0.0362705	0.277804
Cpeb2	123.914	0.336876	0.160923	2.0934	0.0363138	0.277804
Bok	126.357	-0.366749	0.175323	-2.09185	0.0364521	0.277804
1520401A03Rik	101.232	-0.329818	0.157718	-2.09119	0.0365113	0.277804
Pex12	107.577	-0.338829	0.162071	-2.09062	0.0365623	0.277804
Pdcd4	136.559	0.325727	0.155835	2.09021	0.0365993	0.277804
Rrm1	95.8227	-0.322355	0.154235	-2.09002	0.0366156	0.277804
Hyal4	98.3178	-0.35529	0.170025	-2.08963	0.0366513	0.277804
Mios	94.2378	-0.32426	0.155301	-2.08794	0.0368029	0.277804
Ivns1abp	109.81	0.400463	0.191857	2.0873	0.0368606	0.277804
Pla2g15	106.635	-0.325106	0.155765	-2.08716	0.0368733	0.277804
Hspb8	137.553	0.461872	0.221311	2.08698	0.0368898	0.277804
Rasgrp4	104.92	-0.336977	0.161567	-2.08568	0.0370072	0.277804
Tspan12	142.553	0.481527	0.23091	2.08535	0.0370378	0.277804
Nt5dc2	105.312	-0.331599	0.159079	-2.0845	0.037115	0.277804
Pck1	753.355	0.915956	0.439438	2.08438	0.0371257	0.277804
Krt18	146.65	0.483324	0.231953	2.08371	0.0371864	0.277804
Cdkal1	115.804	-0.319757	0.153667	-2.08084	0.0374489	0.279218
Polr2h	102.195	-0.326472	0.157537	-2.07235	0.0382326	0.283263
Cenpb	95.0388	-0.351071	0.169552	-2.07058	0.0383985	0.283263
Saxo2	112.188	-0.380867	0.183959	-2.07039	0.0384157	0.283263
Errfi1	537.097	0.793568	0.383595	2.06876	0.0385684	0.283263
Pdlim3	97.0352	-0.366263	0.177046	-2.06874	0.0385701	0.283263
Rab23	96.1788	-0.361752	0.174911	-2.0682	0.038621	0.283263
Aldh3a2	367.505	0.828997	0.401332	2.06561	0.038865	0.283263
Ganab	107.681	0.334853	0.162147	2.06512	0.0389118	0.283263
2610301B20Rik	113.559	-0.31048	0.150368	-2.0648	0.038942	0.283263
Lrrc8d	100.509	-0.315033	0.152589	-2.06459	0.038962	0.283263
Pate10	120.248	-0.34443	0.166832	-2.06453	0.0389674	0.283263
Cd247	106.547	-0.348868	0.169056	-2.06363	0.0390531	0.283263
Mme	114.119	0.348084	0.168679	2.0636	0.039056	0.283263
Gnmt	516.406	0.659734	0.319754	2.06326	0.039088	0.283263
Grhpr	239.127	0.586204	0.284143	2.06306	0.0391066	0.283263
Atox1	188.731	0.489538	0.237556	2.06073	0.0393286	0.283946
Apol7a	92.9181	0.344825	0.167392	2.05998	0.0394001	0.283946
Krcc1	92.5981	0.337782	0.163993	2.05973	0.0394245	0.283946
Prdx1	424.923	0.873914	0.425284	2.0549	0.0398891	0.286462
Atp5k	164.733	0.494008	0.240535	2.05379	0.0399964	0.286462
Hint2	121.924	0.308534	0.150292	2.0529	0.0400822	0.286462
Tecr	214.656	0.67946	0.331088	2.0522	0.04015	0.286462
Ifitm3	182.172	0.552269	0.26956	2.04877	0.0404842	0.286462
Ppara	230.914	0.607084	0.296505	2.04747	0.0406119	0.286462
Pcbp2	221.534	0.636142	0.310925	2.04597	0.0407598	0.286462
Prss45	111.824	-0.35195	0.172024	-2.04593	0.0407631	0.286462
Ybx1	181.198	0.614503	0.300367	2.04584	0.0407722	0.286462
Skp1	229.722	0.63629	0.311223	2.04448	0.0409058	0.286462
Sat1	111.512	0.402125	0.196716	2.04419	0.0409348	0.286462
Acp5	116.828	0.336998	0.164868	2.04405	0.0409482	0.286462
Pabpc1	221.279	0.658142	0.322109	2.04323	0.0410298	0.286462
1700122O11Rik	95.0162	-0.366453	0.179412	-2.04253	0.0410993	0.286462
Tnfsf18	98.4032	-0.316216	0.154829	-2.04236	0.0411159	0.286462
Cyb5r3	277.517	0.721121	0.353149	2.04197	0.0411542	0.286462
Rlim	109.047	-0.305729	0.149746	-2.04165	0.0411863	0.286462
Pcyox1	123.595	0.314956	0.154269	2.0416	0.0411909	0.286462
Lypla1	106.394	0.324018	0.158716	2.04149	0.0412023	0.286462
Cfap43	97.904	-0.364456	0.17875	-2.03892	0.0414578	0.287712
Met	98.3196	0.352748	0.173274	2.03578	0.0417725	0.288136
Ppib	179.873	0.449835	0.221024	2.03523	0.0418282	0.288136
Prdx3	146.233	0.39081	0.192041	2.03503	0.0418478	0.288136
Igfbp7	168.28	0.912719	0.448664	2.0343	0.0419211	0.288136
H3c1	137.377	0.82411	0.405108	2.0343	0.0419215	0.288136
Mbnl1	105.965	0.409443	0.20132	2.03379	0.0419726	0.288136
Satb2	96.8178	-0.363224	0.17893	-2.02998	0.0423585	0.28973
Eif3a	135.64	0.348771	0.171938	2.02848	0.0425117	0.28973
Serpinb8	99.9502	-0.32567	0.160662	-2.02705	0.0426571	0.28973
Dio1	172.491	0.500139	0.246746	2.02694	0.0426687	0.28973
Pcsk6	133.677	0.35515	0.175235	2.02671	0.0426921	0.28973
Mrpl40	97.3277	-0.314825	0.155376	-2.02622	0.0427425	0.28973
Ppp2r5a	213.67	0.50866	0.251236	2.02463	0.0429055	0.28973
Cwc25	110.174	-0.348558	0.172265	-2.02339	0.0430331	0.28973
Sub1	127.256	0.350905	0.173439	2.02322	0.0430508	0.28973
Srp9	142.327	0.384399	0.190046	2.02266	0.0431079	0.28973
Entpd4	100.016	0.314908	0.155761	2.02174	0.043203	0.28973
Arcn1	119.995	0.363074	0.179602	2.02155	0.0432225	0.28973
Casp9	112.778	-0.325686	0.161143	-2.0211	0.0432691	0.28973
Ndufa11	125.384	0.327097	0.161841	2.0211	0.0432695	0.28973
Iqgap2	182.987	0.555206	0.275078	2.01836	0.0435542	0.290509
Slc47a1	140.024	0.333855	0.165412	2.01832	0.0435582	0.290509
Vmn1r100	237.63	-0.569111	0.282048	-2.01778	0.0436144	0.290509
Fmo5	559.781	0.897864	0.44524	2.01659	0.0437386	0.29051
Cisd1	198.314	0.465989	0.231134	2.0161	0.04379	0.29051
Cyb5rl	99.509	-0.368878	0.183013	-2.01559	0.0438433	0.29051
Per3	106.716	-0.313879	0.155785	-2.01482	0.0439231	0.290533
Mtss1	159.773	0.439454	0.218214	2.01387	0.0440229	0.290689
Prl3a1	97.2011	-0.326306	0.162181	-2.01198	0.0442218	0.290809
Celsr1	127.014	-0.358634	0.178305	-2.01135	0.0442887	0.290809
Calm1	191.436	0.582152	0.28952	2.01075	0.0443524	0.290809
Osgep	97.9342	-0.308203	0.153317	-2.01023	0.0444069	0.290809
Srsf2	126.26	0.383107	0.190593	2.01008	0.0444228	0.290809
1300017J02Rik	228.604	0.485075	0.241508	2.00853	0.0445871	0.291384
Crls1	107.436	0.318252	0.158518	2.00767	0.0446782	0.291479
Rnf135	108.571	-0.330951	0.16498	-2.006	0.0448558	0.292138
Slc22a23	100.298	0.321413	0.160341	2.00456	0.0450106	0.292627
Prune2	119.344	-0.356142	0.177762	-2.00347	0.0451265	0.292627
Gm10100	149.757	-0.505129	0.252174	-2.0031	0.0451669	0.292627
Olfr19	95.6019	-0.33874	0.169192	-2.0021	0.0452736	0.292627
Ndufv3	139.711	0.362529	0.181137	2.00141	0.0453481	0.292627
Cd1d2	98.0413	-0.329191	0.16457	-2.00032	0.0454662	0.292627
Cyp3a25	515.016	0.834515	0.417305	1.99977	0.045525	0.292627
Nopchap1	98.807	-0.351634	0.175902	-1.99903	0.0456049	0.292627
Serpinb1a	111.834	-0.321658	0.160942	-1.9986	0.0456521	0.292627
Fcna	114.452	0.413277	0.206829	1.99816	0.045699	0.292627
Taf10	162.696	0.397704	0.199455	1.99395	0.0461573	0.293584
Sqstm1	278.524	0.63074	0.316336	1.99389	0.0461638	0.293584
Smim14	102.075	0.319298	0.160174	1.99345	0.0462124	0.293584
Sec63	129.55	0.430856	0.216156	1.99326	0.0462328	0.293584
Cluh	207.471	0.486623	0.244135	1.99325	0.0462337	0.293584
Ppp1cb	154.076	0.408836	0.205216	1.99222	0.0463466	0.293698
Sardh	279	0.665643	0.334211	1.99168	0.0464058	0.293698
Gng5	215.306	0.628096	0.315982	1.98776	0.0468384	0.295847
Gabarapl1	266.857	0.710334	0.357542	1.98671	0.0469542	0.295847
Sh3gl3	98.4196	-0.376491	0.189525	-1.9865	0.0469783	0.295847
Gcdh	259.182	0.705771	0.355685	1.98426	0.0472272	0.296015
Shmt2	166.773	0.436578	0.220284	1.98188	0.0474922	0.296015
Selenof	273.32	0.521517	0.263163	1.98173	0.0475099	0.296015
Ralgapb	95.1923	-0.321085	0.162081	-1.98101	0.0475899	0.296015
Retsat	211.021	0.447746	0.226076	1.98051	0.0476462	0.296015
Gm5798	101.455	-0.35636	0.17994	-1.98044	0.047654	0.296015
Llph	94.9192	-0.302083	0.152588	-1.97973	0.0477341	0.296015
Gm52720	143.088	-0.479257	0.242115	-1.97946	0.0477646	0.296015
Idh3b	98.8065	0.330888	0.167238	1.97854	0.0478676	0.296015
Capzb	102.442	0.315422	0.15943	1.97843	0.0478797	0.296015
Chrac1	104.345	-0.308866	0.156137	-1.97818	0.0479086	0.296015
Slc22a28	139.183	0.405524	0.205115	1.97706	0.0480352	0.296015
Ep300	106.946	-0.310102	0.156876	-1.97674	0.0480715	0.296015
Psmb1	208.04	0.438239	0.221801	1.97582	0.0481755	0.296015
Rad54b	95.8342	-0.386483	0.195668	-1.9752	0.048246	0.296015
Onecut1	105.264	0.340392	0.172345	1.97506	0.0482612	0.296015
Dennd5b	114.55	0.34383	0.174153	1.97429	0.0483487	0.296015
Rlbp1	101.327	-0.334384	0.169411	-1.97381	0.0484034	0.296015
Blvrb	240.301	0.647877	0.32839	1.97289	0.0485078	0.296178
Ppfia2	95.497	-0.323456	0.16406	-1.97157	0.0486588	0.296624
Eif3c	124.996	0.322901	0.164023	1.96864	0.0489947	0.297817
Ywhae	125.503	0.399354	0.202873	1.9685	0.0490108	0.297817
1700020L24Rik	106.279	-0.32136	0.163427	-1.96638	0.0492543	0.29882
Echdc2	225.497	0.478441	0.243441	1.96533	0.049376	0.298898
Txnip	215.957	0.66315	0.337496	1.96491	0.0494241	0.298898
Mia2	265.573	0.66401	0.338224	1.96323	0.0496199	0.299243
LOC118567992	210.263	-0.47482	0.241948	-1.96249	0.0497055	0.299243
Rab4b	126.652	-0.306166	0.156017	-1.96239	0.0497168	0.299243
Gm21783	426.981	-0.712198	0.363299	-1.96036	0.0499532	0.300192
H2-K1	463.218	0.808551	0.412794	1.95873	0.0501446	0.300868
Sec61g	106.184	0.349203	0.178368	1.95777	0.0502569	0.301067
Tkfc	214.173	0.517934	0.264752	1.9563	0.0504301	0.30163
Dbr1	95.3229	-0.316499	0.16199	-1.95381	0.0507232	0.302691
Radil	129.038	-0.318297	0.162941	-1.95345	0.0507664	0.302691
Rab15	93.3515	-0.363477	0.186209	-1.95199	0.0509394	0.303249
Sc5d	298.637	0.630179	0.322952	1.95131	0.0510203	0.303256
Slc27a2	787.053	0.857712	0.439771	1.95036	0.0511334	0.303455
Slc1a2	216.811	0.53538	0.274779	1.9484	0.0513672	0.303718
Fam107b	123.54	0.350732	0.180015	1.94835	0.0513732	0.303718
Uqcr10	158.467	0.488479	0.251077	1.94554	0.0517106	0.303718
Cdyl2	94.5717	-0.320647	0.164832	-1.9453	0.0517389	0.303718
2410137M14Rik	102.773	-0.359193	0.184673	-1.94502	0.0517723	0.303718
Klrg2	125.791	-0.353941	0.182036	-1.94435	0.0518537	0.303718
Serpinf1	301.874	0.60558	0.311642	1.94319	0.0519932	0.303718
Atp5c1	217.216	0.646016	0.332573	1.94248	0.0520792	0.303718
Cstf2	92.9432	-0.338167	0.174244	-1.94076	0.0522868	0.303718
2310057N15Rik	107.722	-0.394934	0.20352	-1.94052	0.0523167	0.303718
Pcbp1	179.791	0.508921	0.262329	1.94001	0.0523787	0.303718
Plcl1	97.8813	-0.315781	0.162865	-1.93892	0.0525115	0.303718
Slc16a7	101.268	0.316631	0.163352	1.93833	0.0525832	0.303718
H2-D1	262.394	0.802909	0.414237	1.93828	0.0525888	0.303718
Selenbp1	309.437	0.615881	0.317746	1.93828	0.052589	0.303718
Slc25a47	423.216	0.826083	0.426212	1.93819	0.0525995	0.303718
Epas1	168.041	0.370243	0.191088	1.93755	0.0526778	0.303718
Slco1a1	222.742	0.642244	0.331495	1.93742	0.0526945	0.303718
Azgp1	416.999	0.743176	0.383804	1.93634	0.0528257	0.303718
Rex2	114.538	-0.383964	0.198314	-1.93614	0.0528509	0.303718
C1rl	119.967	0.306213	0.158157	1.93613	0.0528517	0.303718
Calm2	136.936	0.344375	0.178044	1.93421	0.0530877	0.303947
Cdkn2a	120.698	-0.353367	0.182715	-1.93397	0.0531163	0.303947
Zfp975	108.99	-0.395612	0.204571	-1.93386	0.0531308	0.303947
4833439L19Rik	119.259	0.349951	0.181068	1.9327	0.0532729	0.304303
Vamp8	193.712	0.451737	0.23382	1.93198	0.0533614	0.304352
Deptor	97.8687	0.299997	0.15541	1.93036	0.0535624	0.305041
Gm52520	159.622	-0.442894	0.229802	-1.92729	0.0539439	0.306598
Dnaja1	232.657	0.556912	0.289025	1.92686	0.0539967	0.306598
Mocs1	120.181	0.325764	0.169208	1.92523	0.0542003	0.30688
1700109H08Rik	116.151	-0.314131	0.163176	-1.92511	0.0542162	0.30688
Afm	135.2	0.337874	0.175562	1.92453	0.0542879	0.30688
Cidec	115.419	0.386434	0.20095	1.92303	0.0544757	0.30712
Car3	1312.38	0.963595	0.501114	1.92291	0.0544916	0.30712
Pon1	345.744	0.6242	0.324771	1.92197	0.0546095	0.30733
Wbp2	107.121	0.313765	0.163422	1.91997	0.0548617	0.307713
Kif1b	107.152	0.383159	0.1996	1.91963	0.0549041	0.307713
Psmb6	154.322	0.416549	0.217081	1.91886	0.0550022	0.307713
Rplp2	209.721	0.525735	0.274077	1.9182	0.0550857	0.307713
Slc25a10	215.566	0.582832	0.304011	1.91714	0.0552199	0.307713
Tpi1	159.845	0.392064	0.204549	1.91673	0.0552727	0.307713
Ank	107.227	-0.289843	0.151248	-1.91634	0.0553218	0.307713
Tdo2	494.951	0.828133	0.432216	1.91602	0.0553631	0.307713
Marchf2	126.463	0.322553	0.168449	1.91484	0.0555124	0.307713
Pfn4	106.923	-0.313753	0.164058	-1.91245	0.0558181	0.307713
Gm16434	105.495	-0.352353	0.18436	-1.91122	0.0559764	0.307713
Dcaf8	197.65	0.37728	0.197504	1.91024	0.0561027	0.307713
Aagab	100.75	-0.289303	0.151453	-1.91019	0.0561085	0.307713
Srsf4	116.972	-0.290521	0.15213	-1.90968	0.0561738	0.307713
Mrpl51	137.971	0.311007	0.162916	1.909	0.0562619	0.307713
Rabgap1l	133.621	-0.322013	0.168773	-1.90796	0.0563961	0.307713
Eif4g2	141.212	0.317629	0.166554	1.90706	0.0565122	0.307713
Decr1	218.647	0.595015	0.312006	1.90706	0.0565128	0.307713
Mef2a	106.305	-0.289388	0.151754	-1.90696	0.0565261	0.307713
Itm2b	475.277	0.856646	0.449274	1.90673	0.0565551	0.307713
Dpys	212.313	0.607353	0.318539	1.90668	0.0565616	0.307713
Mknk2	183.848	0.549623	0.288564	1.90469	0.0568207	0.307713
Gstz1	567.073	0.782643	0.411073	1.9039	0.0569229	0.307713
Ctsb	132.022	0.373808	0.196358	1.90371	0.0569483	0.307713
Bgn	103.456	0.369156	0.193915	1.9037	0.0569497	0.307713
1700019D03Rik	98.394	-0.328566	0.172601	-1.90362	0.0569603	0.307713
Pcdhgc5	103.888	-0.331744	0.174305	-1.90324	0.0570092	0.307713
Gm11596	134.439	-0.358496	0.188396	-1.90289	0.0570554	0.307713
Tlcd4	122.345	0.345166	0.181473	1.90202	0.0571685	0.307713
Mrfap1	171.518	0.389381	0.204754	1.9017	0.0572103	0.307713
Ugt2a3	102.555	0.290752	0.153016	1.90014	0.0574149	0.307713
Spp2	187.04	0.436265	0.229622	1.89992	0.0574432	0.307713
Aar2	94.0911	-0.316706	0.166697	-1.89989	0.057447	0.307713
Plpbp	109.968	0.305638	0.160924	1.89927	0.0575288	0.307713
Pard6b	97.223	-0.295959	0.155871	-1.89875	0.0575977	0.307713
Psmc3	135.401	0.312857	0.164867	1.89764	0.0577441	0.307713
Galnt1	102.471	0.313559	0.165267	1.89729	0.0577897	0.307713
Sucla2	129.44	0.400138	0.210906	1.89723	0.0577971	0.307713
Mpc1	172.212	0.429782	0.226558	1.897	0.0578274	0.307713
Slc38a4	304.975	0.648689	0.342456	1.89422	0.0581952	0.309238
Ost4	167.385	0.433918	0.229178	1.89337	0.0583084	0.309296
Ddt	275.658	0.564668	0.298366	1.89253	0.0584202	0.309296
Fbxo21	95.174	0.320867	0.169564	1.8923	0.0584504	0.309296
Dcn	186.889	0.924725	0.48922	1.8902	0.0587309	0.309296
Scp2	1685.14	0.933963	0.494171	1.88996	0.0587635	0.309296
Psca	106.324	-0.303689	0.160714	-1.88962	0.0588086	0.309296
Plcl2	97.7551	-0.330276	0.174853	-1.88887	0.0589087	0.309296
Srp54a	118.702	-0.284411	0.150618	-1.8883	0.0589861	0.309296
Cdh19	122.72	-0.287278	0.152167	-1.88792	0.0590365	0.309296
Gabpa	93.9713	0.302537	0.160276	1.8876	0.05908	0.309296
Myl6	221.758	0.536734	0.284369	1.88746	0.0590991	0.309296
Pecr	247.559	0.526611	0.279185	1.88625	0.0592619	0.309318
Mup13	9491.83	1.04237	0.552777	1.8857	0.0593355	0.309318
Csprs	212.785	-0.483262	0.25651	-1.88399	0.0595659	0.309318
Sdhd	201.057	0.452811	0.240356	1.88392	0.0595758	0.309318
Eif3e	138.679	0.329391	0.174844	1.88391	0.0595766	0.309318
Pnp	102.412	0.283066	0.150262	1.88381	0.0595904	0.309318
Sdha	212.657	0.573677	0.305535	1.87761	0.0604341	0.313271
Suclg1	202.646	0.517439	0.275824	1.87598	0.0606583	0.31331
Mark3	101.175	0.298073	0.158935	1.87543	0.0607335	0.31331
Ccnd3	94.8082	-0.297131	0.158483	-1.87485	0.060814	0.31331
Psma6	185.627	0.407434	0.217344	1.8746	0.0608476	0.31331
Itgb1	123.282	0.336981	0.179765	1.87456	0.0608529	0.31331
Gstp1	863.714	0.761587	0.40641	1.87394	0.0609392	0.313331
Rnf217	98.5743	-0.319473	0.170883	-1.86954	0.0615471	0.315722
Ccrl2	124.313	-0.315177	0.1686	-1.86938	0.06157	0.315722
Por	234.547	0.475303	0.254557	1.86717	0.0618773	0.316115
Mtus1	102.474	0.346753	0.185734	1.86693	0.0619111	0.316115
Plch2	126.007	-0.293238	0.157078	-1.86683	0.0619255	0.316115
Rad9b	104.877	-0.295369	0.158277	-1.86615	0.0620202	0.316115
Ech1	474.663	0.82773	0.443619	1.86586	0.0620614	0.316115
Slc6a9	94.1945	0.304085	0.163077	1.86467	0.0622276	0.316477
Pex5l	155.128	-0.336684	0.18061	-1.86415	0.0623009	0.316477
Zfp808	138.034	-0.359337	0.192821	-1.86357	0.0623816	0.316477
Eif4a1	247.035	0.530175	0.28477	1.86177	0.0626356	0.31671
Cers2	229.034	0.528311	0.283875	1.86107	0.0627343	0.31671
Chd4	117.417	0.288367	0.154952	1.861	0.0627435	0.31671
Elob	159.551	0.33618	0.180668	1.86076	0.0627787	0.31671
Laptm4a	199.014	0.525889	0.282691	1.8603	0.0628432	0.31671
Ndufa4	302.668	0.63854	0.343682	1.85794	0.0631778	0.316863
Chchd10	527.011	0.707384	0.380853	1.85737	0.0632591	0.316863
Cdr2	111.057	-0.33117	0.178351	-1.85685	0.0633325	0.316863
4930467E23Rik	150.007	-0.388875	0.209494	-1.85626	0.0634164	0.316863
Cyp2d26	820.961	0.807435	0.435245	1.85513	0.0635781	0.316863
Gsta3	1120.87	0.905092	0.487988	1.85474	0.0636331	0.316863
Carmil1	92.8018	-0.343207	0.185145	-1.85371	0.0637801	0.316863
Tpt1	844.417	0.949418	0.512185	1.85366	0.0637876	0.316863
Cyp2c37	242.802	0.494944	0.267017	1.85361	0.0637956	0.316863
Eif4ebp2	185.349	0.547374	0.29531	1.85356	0.0638022	0.316863
Pctp	117.188	0.332358	0.179364	1.85298	0.0638851	0.316863
Ankrd39	95.9814	-0.339954	0.183532	-1.85229	0.0639844	0.316863
Rhod	108.323	-0.280908	0.151816	-1.85032	0.0642678	0.316863
Cspg5	114.152	-0.320641	0.17331	-1.8501	0.0642995	0.316863
Prrx2	101.01	-0.293258	0.158535	-1.8498	0.0643425	0.316863
Aacs	166.684	0.440642	0.238212	1.84979	0.0643439	0.316863
Cnep1r1	94.4664	-0.29139	0.157548	-1.84954	0.0643804	0.316863
Arfip1	101.012	-0.294796	0.159552	-1.84765	0.0646528	0.316863
Cpt1a	295.396	0.70791	0.383227	1.84723	0.0647135	0.316863
Surf4	197.75	0.489013	0.264742	1.84713	0.0647285	0.316863
Tm9sf3	107.332	0.327054	0.177083	1.84689	0.0647626	0.316863
Eci1	219.347	0.510487	0.276437	1.84667	0.0647951	0.316863
Plin2	535.054	0.857997	0.464735	1.84621	0.0648622	0.316863
Ttc36	145.302	0.41258	0.223481	1.84616	0.0648696	0.316863
Hhex	95.4017	0.324754	0.176032	1.84486	0.065058	0.317286
Fkbp8	169.066	0.411864	0.22333	1.84419	0.0651548	0.317286
St6galnac5	130.69	-0.306543	0.166252	-1.84384	0.0652061	0.317286
Optn	158.978	0.335238	0.181943	1.84254	0.0653963	0.317806
Gjb1	288.592	0.57325	0.311535	1.84008	0.0657561	0.318525
Slc25a17	110.592	0.302694	0.164513	1.83994	0.0657774	0.318525
2310002L09Rik	102.621	-0.321235	0.174602	-1.83982	0.065795	0.318525
Lactb2	199.87	0.487461	0.265147	1.83845	0.0659955	0.318765
Aimp2	93.1776	-0.322894	0.175654	-1.83824	0.0660272	0.318765
Pcx	275.208	0.715949	0.389706	1.83715	0.0661877	0.318765
Ptpru	99.4231	-0.310959	0.169354	-1.83615	0.0663355	0.318765
Thrsp	472.128	0.811225	0.442047	1.83516	0.0664827	0.318765
Nr1h3	148.619	0.367418	0.200234	1.83494	0.0665144	0.318765
Cirbp	110.262	-0.281211	0.153284	-1.83457	0.066569	0.318765
Ctbs	111.108	-0.286397	0.156156	-1.83405	0.0666467	0.318765
Oat	1285.9	0.910027	0.496229	1.83388	0.0666714	0.318765
Chac1	99.065	-0.334632	0.182487	-1.83373	0.0666948	0.318765
Ssr2	110	0.282483	0.15411	1.83299	0.0668038	0.318765
Ndufb1	167.123	0.459464	0.250777	1.83216	0.0669269	0.318765
Rgs7bp	94.3101	-0.321596	0.175532	-1.83213	0.0669323	0.318765
Ftcd	285.245	0.677938	0.37065	1.82905	0.067392	0.319873
Ghr	531.074	0.7011	0.383407	1.8286	0.0674589	0.319873
Fads2	631.485	0.894668	0.489282	1.82853	0.0674697	0.319873
Ppox	106.099	-0.307352	0.168106	-1.82833	0.0675007	0.319873
Cplane1	92.5322	-0.329098	0.180081	-1.82751	0.0676238	0.320058
Rad50	116.448	-0.31323	0.171514	-1.82627	0.0678102	0.320542
Abra	107.414	-0.302139	0.165686	-1.82356	0.0682188	0.321515
4931417E11Rik	99.6783	-0.373096	0.204717	-1.8225	0.0683798	0.321515
Etfa	250.545	0.541802	0.297347	1.82212	0.0684373	0.321515
Bckdha	165.531	0.483177	0.265211	1.82186	0.0684768	0.321515
Nfia	157.709	0.439944	0.241489	1.8218	0.0684857	0.321515
Edem2	105.287	0.270744	0.148633	1.82156	0.0685224	0.321515
Ap3s1	158.018	0.391416	0.214967	1.82082	0.068634	0.321643
Slco2b1	141.601	0.349015	0.192142	1.81645	0.0693018	0.323775
Hebp1	194.905	0.470386	0.258993	1.81621	0.0693383	0.323775
Ptma	414.778	0.667332	0.367439	1.81617	0.069344	0.323775
Rps15a	212.863	0.505624	0.278537	1.81528	0.0694802	0.324014
Pgm1	185.165	0.375224	0.207055	1.81219	0.0699571	0.325839
Cep57l1	97.2575	-0.293449	0.162018	-1.81121	0.070108	0.326136
Cd5l	146.651	0.442925	0.244659	1.81037	0.070238	0.326136
Abcb4	270.953	0.537461	0.296929	1.81006	0.070286	0.326136
Ecm1	149.148	0.855793	0.472928	1.80957	0.0703632	0.326136
Prss46	137.603	-0.326963	0.181233	-1.8041	0.0712159	0.329687
Capn6	108.418	-0.327034	0.181379	-1.80304	0.0713817	0.330054
Sord	601.389	0.818609	0.454359	1.80168	0.0715959	0.330133
Mdh1	414.796	0.758977	0.421295	1.80154	0.0716183	0.330133
Ring1	98.0006	-0.29254	0.162407	-1.80128	0.0716588	0.330133
Arl5a	136.654	0.33984	0.188816	1.79985	0.0718842	0.330159
Hsd17b12	137.332	0.402263	0.223503	1.79981	0.0718903	0.330159
4932414N04Rik	101.19	-0.2981	0.165648	-1.7996	0.0719244	0.330159
Rarres2	389.051	0.640944	0.356666	1.79704	0.0723287	0.331504
Eif3b	116.459	0.294953	0.164168	1.79665	0.0723915	0.331504
Cd164	243.865	0.51797	0.28844	1.79576	0.0725327	0.331611
Parpbp	93.8022	-0.310191	0.172769	-1.79541	0.0725889	0.331611
App	140.858	0.372532	0.207621	1.79429	0.0727666	0.332025
Cdiptos	105.422	-0.301034	0.167952	-1.79237	0.073073	0.333024
Lrp5	100.694	0.301102	0.168202	1.79012	0.0734345	0.333979
Abat	116.667	0.317554	0.177503	1.789	0.0736143	0.333979
Birc3	93.6449	-0.299673	0.167519	-1.78889	0.073633	0.333979
Amy1	149.839	0.335855	0.187746	1.78889	0.0736332	0.333979
Hpn	139.328	0.358348	0.200535	1.78696	0.073944	0.334301
9130213A22Rik	104.398	-0.335493	0.187776	-1.78666	0.0739917	0.334301
Serpina1a	747.644	0.639904	0.358162	1.78663	0.0739972	0.334301
Atp5a1	430.78	0.771255	0.431767	1.78627	0.074055	0.334301
Ctc1	115.205	-0.275402	0.154323	-1.78458	0.0743298	0.335144
Mindy1	116.083	0.293829	0.164773	1.78324	0.074547	0.335726
Acad12	111.04	-0.2838	0.159324	-1.78127	0.0748686	0.336248
Hibadh	217.678	0.520486	0.292203	1.78125	0.0748722	0.336248
Grb7	120.674	0.294466	0.165366	1.7807	0.0749622	0.336248
Pip4k2b	112.485	-0.287948	0.161868	-1.77891	0.075255	0.336248
Tasl	114.971	-0.291152	0.163705	-1.77852	0.0753186	0.336248
Hnrnpk	131.699	0.37361	0.210154	1.77779	0.0754376	0.336248
Olfr30	110.843	-0.300068	0.168827	-1.77737	0.0755079	0.336248
Phb	157.66	0.3131	0.17627	1.77625	0.0756918	0.336248
Rnf130	107.107	0.32757	0.18445	1.77593	0.0757446	0.336248
Cox14	94.27	0.301009	0.169511	1.77575	0.0757746	0.336248
Aqp9	296.166	0.601951	0.339058	1.77536	0.0758384	0.336248
Cmpk1	134.427	0.355299	0.200284	1.77397	0.0760677	0.336248
Sdhc	126.139	0.296941	0.167477	1.77302	0.0762248	0.336248
B4galt1	95.6434	0.28605	0.161377	1.77256	0.0763011	0.336248
Agt	224.748	0.452184	0.255224	1.77172	0.0764415	0.336248
Mcfd2	189.046	0.385793	0.21778	1.77148	0.0764813	0.336248
Glud1	591.551	0.783174	0.442138	1.77133	0.076505	0.336248
Coro1a	98.6789	-0.288088	0.16267	-1.77099	0.0765616	0.336248
Cyld	96.7213	-0.284313	0.160542	-1.77096	0.0765671	0.336248
Etfb	212.359	0.521172	0.294414	1.7702	0.0766937	0.336248
Stk33	114.763	-0.265474	0.14997	-1.77019	0.076696	0.336248
Ccdc80	99.3761	-0.2787	0.157452	-1.77006	0.0767169	0.336248
Abcb8	101.504	-0.305521	0.172625	-1.76985	0.0767515	0.336248
Mtpn	94.9938	0.293186	0.165672	1.76968	0.076781	0.336248
Btbd35f1	185.702	-0.382029	0.216092	-1.7679	0.077077	0.337157
Mpp4	94.9973	-0.306097	0.173397	-1.76529	0.0775147	0.338414
Arf5	150.852	0.338241	0.191624	1.76513	0.0775421	0.338414
Rhd	112.53	-0.281712	0.159716	-1.76383	0.0777608	0.338791
Nufip2	97.8253	0.27215	0.154318	1.76356	0.0778064	0.338791
Rab11a	107.836	0.354771	0.201238	1.76294	0.0779102	0.338856
Col12a1	103.119	-0.278158	0.158059	-1.75984	0.078435	0.340155
Gm6570	203.202	0.495105	0.281618	1.75807	0.0787352	0.340155
Cyp27a1	195.283	0.402571	0.228989	1.75804	0.0787406	0.340155
Ninj1	155.813	0.421673	0.2399	1.7577	0.0787982	0.340155
Arhgef12	120.997	0.335893	0.191104	1.75765	0.0788078	0.340155
Acox1	1510.79	0.960581	0.54669	1.75709	0.0789028	0.340155
Pdhb	134.383	0.265122	0.150913	1.75679	0.0789535	0.340155
Zdhhc24	120.975	-0.340692	0.194001	-1.75614	0.0790652	0.340155
Cog1	94.9655	-0.32755	0.186544	-1.75589	0.0791076	0.340155
Ddb1	139.509	0.31134	0.17739	1.75511	0.07924	0.340155
Apof	281.249	0.576649	0.328571	1.75502	0.0792554	0.340155
Slc35e3	103.076	-0.28312	0.161372	-1.75445	0.0793526	0.340155
Selenoo	130.103	0.290173	0.165453	1.75381	0.0794625	0.340155
Cers3	93.2849	-0.31513	0.179706	-1.75359	0.0795007	0.340155
Dctn2	149.426	0.310299	0.177005	1.75305	0.0795927	0.340155
4930402F06Rik	112.356	-0.273033	0.155815	-1.75229	0.0797244	0.340155
Rara	224.77	-0.426452	0.24337	-1.75227	0.0797266	0.340155
Paics	110.865	0.295024	0.168436	1.75155	0.0798514	0.340306
H2ac18	142.521	0.359882	0.205573	1.75063	0.0800104	0.340603
Enoph1	108.183	-0.274818	0.157172	-1.74852	0.080374	0.341721
Gm35486	129.571	-0.31497	0.180182	-1.74806	0.0804532	0.341721
Ctnna1	138.996	0.299666	0.171527	1.74704	0.0806298	0.341721
Eif2s3x	104.132	0.286749	0.164153	1.74684	0.0806654	0.341721
Slc25a15	155.836	0.32919	0.188484	1.74651	0.0807216	0.341721
Hsd17b11	126.502	0.393451	0.22535	1.74595	0.0808193	0.341726
Chpt1	504.538	0.747409	0.42823	1.74535	0.0809245	0.341726
Pdzd3	95.5886	-0.295504	0.169376	-1.74466	0.0810434	0.341726
Dnajc3	168.776	0.358114	0.205288	1.74445	0.0810813	0.341726
Mgat1	127.643	0.261809	0.150176	1.74335	0.0812724	0.342152
Pld3	106.856	-0.277229	0.159172	-1.7417	0.0815614	0.342395
4921524J17Rik	115.931	-0.273018	0.15676	-1.74163	0.0815731	0.342395
Rars2	96.1526	-0.275197	0.158025	-1.74148	0.0815997	0.342395
Hrg	288.126	0.54557	0.313375	1.74095	0.081692	0.342405
Cfi	194.466	0.38387	0.220655	1.73968	0.0819148	0.342962
A530032D15Rik	214.432	-0.455034	0.262011	-1.7367	0.08244	0.344782
Ctnnal1	92.7298	-0.327201	0.188563	-1.73524	0.0826985	0.345025
Rmdn2	146.384	0.329935	0.190152	1.73511	0.0827209	0.345025
Prss43	103.411	-0.281333	0.162211	-1.73437	0.0828532	0.345025
Pkp4	95.2732	-0.264896	0.152737	-1.73433	0.0828603	0.345025
Abhd4	118.131	0.263693	0.152217	1.73235	0.0832121	0.345058
Rai1	97.3697	-0.29523	0.170449	-1.73207	0.0832608	0.345058
Ppat	125.211	-0.274883	0.158712	-1.73196	0.0832814	0.345058
4930524B15Rik	99.5021	-0.281525	0.162748	-1.72982	0.0836624	0.345058
Msra	132.278	0.400137	0.23136	1.7295	0.0837202	0.345058
Safb	111.08	0.270379	0.156362	1.72919	0.0837759	0.345058
Aldh9a1	209.8	0.46025	0.266312	1.72824	0.0839454	0.345058
Rarres1	145.886	0.361045	0.208944	1.72795	0.0839973	0.345058
Oaf	152.98	0.358675	0.207592	1.72779	0.0840253	0.345058
Rpl23	482.812	0.70462	0.407854	1.72763	0.0840545	0.345058
Sec62	151.066	0.338173	0.195744	1.72763	0.0840554	0.345058
Prdx2	165.09	0.36597	0.211892	1.72715	0.0841406	0.345058
Prdx6	241.86	0.510746	0.295745	1.72698	0.0841709	0.345058
Hmbs	103.604	0.261558	0.151529	1.72613	0.0843245	0.345058
Pramel46	123.192	-0.37499	0.217325	-1.72548	0.0844415	0.345058
Btbd18	95.2904	-0.284838	0.165085	-1.7254	0.0844554	0.345058
Rnaseh1	150.711	-0.338506	0.196247	-1.7249	0.0845458	0.345058
LOC118568783	290.226	-0.539751	0.313005	-1.72442	0.0846325	0.345058
Cplx4	112.499	-0.289746	0.168033	-1.72434	0.084646	0.345058
Lgals9	288.731	0.609206	0.353336	1.72416	0.0846797	0.345058
Lect2	220.054	0.4888	0.283604	1.72353	0.0847925	0.345149
Crybb3	96.2715	-0.296489	0.172211	-1.72167	0.0851301	0.34583
Prm1	94.5521	-0.300448	0.174534	-1.72143	0.0851737	0.34583
Fbp1	458.184	0.752755	0.437685	1.71985	0.0854589	0.34583
Mcrip2	121.89	0.272222	0.158284	1.71983	0.0854625	0.34583
Ahcy	618.598	0.663615	0.386014	1.71915	0.0855877	0.34583
Ppia	418.9	0.649014	0.377628	1.71866	0.0856759	0.34583
Ddr1	97.1462	-0.348178	0.202605	-1.71851	0.0857044	0.34583
Cdca3	106.519	-0.274228	0.159637	-1.71782	0.0858295	0.34583
Ccnb1	102.725	-0.288752	0.168117	-1.71757	0.0858755	0.34583
Aldh1l1	318.238	0.554118	0.322805	1.71657	0.0860575	0.34583
Ssr3	140.075	0.332294	0.193624	1.71618	0.0861296	0.34583
Sdf4	128.416	0.282551	0.164688	1.71567	0.086222	0.34583
Ndufb11	159.873	0.319379	0.186156	1.71565	0.0862254	0.34583
Lamtor5	92.6586	-0.262168	0.152812	-1.71563	0.0862305	0.34583
Clec2d	267.215	0.535424	0.312328	1.7143	0.0864736	0.34644
Pkdcc	122.67	-0.343447	0.20069	-1.71133	0.0870205	0.347971
Enthd1	104.997	-0.286671	0.167525	-1.71121	0.0870426	0.347971
Rp9	100.708	-0.265419	0.155149	-1.71073	0.0871304	0.347971
Lime1	98.9304	-0.262886	0.153712	-1.71024	0.0872211	0.347971
Ctsl	265.619	0.560464	0.327841	1.70956	0.0873473	0.34808
Ndufa12	140.226	0.279774	0.163696	1.70911	0.0874312	0.34808
H2-T23	180.215	0.392382	0.229657	1.70856	0.0875329	0.348121
2310011J03Rik	108.504	-0.272964	0.159932	-1.70676	0.0878672	0.349073
Plppr5	93.7176	-0.274989	0.161163	-1.70628	0.0879555	0.349073
Dcaf11	192.13	0.393452	0.231001	1.70325	0.0885211	0.35095
Rwdd2a	104.782	-0.297686	0.17484	-1.70262	0.0886389	0.35095
Apoa1	5924.8	0.870748	0.511522	1.70227	0.0887047	0.35095
1600014C10Rik	180.691	0.328403	0.193005	1.70152	0.0888445	0.351139
Cps1	260.334	0.634282	0.372884	1.70102	0.0889398	0.351151
Elovl2	265.661	0.621001	0.365215	1.70037	0.0890613	0.351267
Gorasp2	94.4945	0.289877	0.170539	1.69977	0.0891734	0.351341
Abca2	94.2844	-0.276807	0.16292	-1.69904	0.0893109	0.351341
Rabgef1	100.961	-0.2657	0.15649	-1.69787	0.0895323	0.351341
Mocs2	128.837	0.316152	0.186255	1.69741	0.0896191	0.351341
Ppa1	149.797	0.334984	0.197536	1.69581	0.0899213	0.351341
Clcn6	100.913	-0.328779	0.193888	-1.69572	0.0899392	0.351341
Cyp4a10	359.006	0.782493	0.461649	1.695	0.0900763	0.351341
D8Ertd738e	124.493	0.260944	0.15395	1.69499	0.0900774	0.351341
Ccr10	103.536	-0.28554	0.168566	-1.69394	0.0902769	0.351341
C1ra	126.252	0.317781	0.187667	1.69333	0.0903931	0.351341
Vmn1r113	217.274	-0.471882	0.278738	-1.69292	0.0904699	0.351341
Aqp12	116.684	-0.27552	0.162749	-1.69291	0.0904729	0.351341
Cst3	162.109	0.421612	0.249069	1.69275	0.0905023	0.351341
Atp5pb	213.031	0.558228	0.329896	1.69214	0.0906202	0.351341
Slc10a1	345.429	0.556018	0.328857	1.69076	0.0908826	0.351341
Kynu	138.762	0.342615	0.20268	1.69042	0.0909479	0.351341
G0s2	324.005	0.711154	0.420833	1.68987	0.0910522	0.351341
Aldh1a1	920.023	0.844979	0.500274	1.68903	0.0912133	0.351341
Aifm1	94.2113	0.267961	0.158762	1.68781	0.0914475	0.351341
Stard5	150.592	0.306509	0.181647	1.68738	0.0915298	0.351341
Rad51d	116.41	-0.288561	0.171078	-1.68672	0.0916564	0.351341
Aaas	99.4521	-0.309037	0.183262	-1.68631	0.0917357	0.351341
Ptx4	115.362	-0.317205	0.188117	-1.68621	0.0917547	0.351341
Ell2	123.164	0.32471	0.192664	1.68536	0.0919184	0.351341
Penk	108.222	-0.301044	0.17869	-1.68473	0.0920402	0.351341
Cyb5a	1249.54	0.838149	0.497519	1.68466	0.092055	0.351341
Rgr	99.1177	-0.276411	0.164085	-1.68457	0.0920724	0.351341
Tsku	120.864	0.321187	0.190688	1.68435	0.0921133	0.351341
Slc25a23	216.076	0.381137	0.226361	1.68375	0.0922292	0.351341
Cxcl12	195.363	0.401502	0.238574	1.68292	0.0923899	0.351341
Eif3m	149.851	0.292411	0.17379	1.68256	0.0924607	0.351341
Micos10	158.75	0.333667	0.198334	1.68235	0.092501	0.351341
Serp1	224.832	0.439984	0.261561	1.68215	0.0925405	0.351341
Cyp2d10	1131.62	0.661065	0.393	1.6821	0.0925495	0.351341
Crat	149.824	0.317834	0.188993	1.68173	0.0926213	0.351341
Txn1	186.025	0.467128	0.277776	1.68167	0.0926333	0.351341
Fer1l6	174.431	-0.333498	0.198349	-1.68137	0.0926911	0.351341
Fkbp2	137.624	0.310811	0.184917	1.68081	0.0927993	0.351341
Ndufs6	225.072	0.461471	0.274562	1.68075	0.0928117	0.351341
Arg1	339.685	0.689224	0.410073	1.68074	0.0928141	0.351341
1700088E04Rik	97.8554	-0.285049	0.169655	-1.68017	0.0929241	0.351341
Mpc2	304.865	0.567222	0.337644	1.67994	0.0929688	0.351341
Abl2	96.1578	-0.277697	0.16534	-1.67955	0.0930453	0.351341
Psmb5	226.846	0.363936	0.216794	1.67872	0.0932069	0.351446
Pkm	141.832	-0.261265	0.155658	-1.67845	0.0932591	0.351446
Creb3l1	106.262	-0.270037	0.160992	-1.67733	0.093478	0.351446
Pxmp2	147.24	0.347471	0.207238	1.67668	0.0936052	0.351446
1190007I07Rik	121.167	-0.258424	0.154185	-1.67606	0.0937264	0.351446
Abcg4	98.1373	-0.324962	0.193897	-1.67596	0.0937469	0.351446
Mettl26	200.447	0.386572	0.230755	1.67525	0.0938851	0.351446
Cd1d1	291.658	0.543084	0.324392	1.67416	0.0940991	0.351446
Tax1bp1	101.513	0.27984	0.16718	1.67388	0.0941546	0.351446
Uox	690.377	0.747332	0.44648	1.67383	0.0941643	0.351446
Naca	228.993	0.565408	0.337884	1.67338	0.0942532	0.351446
Sem1	189.802	0.336873	0.201327	1.67326	0.0942755	0.351446
Parvg	98.5747	-0.286509	0.171386	-1.67171	0.0945809	0.351446
Vmn2r46	138.392	-0.343155	0.205301	-1.67148	0.0946274	0.351446
Fah	317.697	0.613947	0.367314	1.67145	0.0946332	0.351446
Ssb	100.607	0.288606	0.172788	1.67029	0.0948615	0.351446
Pias2	126.75	-0.267477	0.160156	-1.6701	0.0948999	0.351446
Acad11	168.538	0.364132	0.21803	1.6701	0.0949005	0.351446
Selenow	152.082	0.32269	0.193285	1.6695	0.0950176	0.351446
Rfesd	162.906	-0.361633	0.216736	-1.66854	0.0952082	0.351446
Cldn17	118.785	-0.278866	0.167147	-1.66839	0.0952388	0.351446
Paip2	106.877	0.266106	0.159594	1.6674	0.0954357	0.351446
Srr	131.577	0.290299	0.174105	1.66738	0.0954391	0.351446
Sts	103.452	0.273656	0.164169	1.66691	0.0955317	0.351446
Ubb	1266.31	0.859608	0.515695	1.66689	0.0955359	0.351446
A930033H14Rik	92.4933	-0.285492	0.17131	-1.66652	0.09561	0.351446
Ppp3r1	114.6	-0.263549	0.158218	-1.66573	0.0957664	0.351446
Tram1	137.004	0.29737	0.178526	1.6657	0.0957741	0.351446
Osbpl1a	97.802	0.260476	0.156464	1.66477	0.0959584	0.351446
Mien1	128.419	0.273952	0.164572	1.66463	0.0959875	0.351446
Cd209f	112.66	-0.319543	0.192008	-1.66421	0.0960698	0.351446
H3f3b	233.25	0.555031	0.333523	1.66415	0.0960833	0.351446
Cebpa	268.282	0.578208	0.347486	1.66398	0.0961173	0.351446
Aadat	107.709	0.262691	0.157925	1.66339	0.0962335	0.351534
Rrp1b	93.0232	-0.266476	0.160287	-1.6625	0.0964133	0.351853
Canx	208.399	0.419027	0.252247	1.66117	0.0966786	0.352454
Proz	170.115	0.335186	0.201829	1.66075	0.0967646	0.352454
Rab43	149.841	0.318774	0.191999	1.66029	0.0968554	0.352454
Fabp2	300.058	0.648988	0.391025	1.65971	0.0969733	0.352546
Bst1	114.435	-0.270428	0.163056	-1.6585	0.0972159	0.352761
Gm8094	238.864	-0.465147	0.280501	-1.65827	0.097263	0.352761
Atp5j	206.229	0.487888	0.294422	1.6571	0.0974984	0.352761
Sgcz	101.689	-0.265205	0.160089	-1.65661	0.097598	0.352761
Acadm	303.111	0.556908	0.33621	1.65643	0.0976345	0.352761
Pramel34	95.6586	-0.271337	0.163828	-1.65623	0.0976745	0.352761
Tmbim6	539.219	0.678032	0.409455	1.65594	0.097735	0.352761
Pfn3	107.653	-0.315149	0.190337	-1.65575	0.0977731	0.352761
Pygl	397.466	0.574102	0.346978	1.65458	0.0980107	0.353076
Lcat	300.356	0.549949	0.332415	1.6544	0.0980458	0.353076
Ncor1	133.905	0.27538	0.166718	1.65178	0.0985802	0.354516
P4hb	515.142	0.634489	0.384184	1.65152	0.0986318	0.354516
Ptp4a1	360.953	0.598888	0.36274	1.65101	0.0987366	0.354558
Rlf	116.146	-0.250647	0.152168	-1.64717	0.0995223	0.357043
Ndufc2	137.131	0.275446	0.167525	1.64421	0.100134	0.358793
Srcap	100.806	0.283179	0.172311	1.64342	0.100297	0.358793
Zfp704	97.7314	-0.28175	0.171483	-1.64302	0.100379	0.358793
Haao	254.41	0.556838	0.338919	1.64298	0.100387	0.358793
Rnaseh2c	94.4763	0.281123	0.171202	1.64205	0.100579	0.359144
Gnb2	125.834	0.316296	0.192716	1.64125	0.100746	0.359365
Ola1	95.279	-0.266169	0.162237	-1.64062	0.100877	0.359365
Timm8a1	96.7106	0.263559	0.160702	1.64004	0.100997	0.359365
Bdh1	203.628	0.496365	0.302737	1.63959	0.10109	0.359365
3110040M04Rik	108.11	-0.283905	0.173168	-1.63948	0.101113	0.359365
Aldh2	1090.33	0.815909	0.498263	1.6375	0.101525	0.360422
Pspc1	115.514	-0.263238	0.160791	-1.63715	0.101599	0.360422
Ccdc71l	108.557	-0.247098	0.150998	-1.63643	0.10175	0.360538
Atp5e	249.697	0.518352	0.31693	1.63554	0.101936	0.360538
Riox2	103.159	-0.255243	0.156129	-1.63481	0.102088	0.360538
Rpl19	475.3	0.66587	0.407496	1.63405	0.102248	0.360538
Fads1	387.818	0.722111	0.442082	1.63343	0.102378	0.360538
Rint1	107.555	-0.258399	0.158214	-1.63322	0.102423	0.360538
Atp5h	174.753	0.501407	0.307084	1.6328	0.102511	0.360538
Polr1d	115.257	0.283538	0.173658	1.63274	0.102525	0.360538
4931406C07Rik	153.815	0.297558	0.182274	1.63247	0.10258	0.360538
Prr5l	94.9019	-0.314288	0.192569	-1.63208	0.102662	0.360538
Adh1	1269.57	0.82319	0.504396	1.63203	0.102673	0.360538
Sft2d2	96.411	-0.262336	0.160869	-1.63074	0.102944	0.36088
Tob1	94.456	0.252522	0.15486	1.63065	0.102964	0.36088
Cenpq	101.422	-0.261144	0.160201	-1.6301	0.10308	0.36088
Reg3d	131.754	-0.29846	0.183229	-1.62889	0.103336	0.36088
Lrr1	2348.32	0.829887	0.509547	1.62868	0.103382	0.36088
Ppp1ca	163.772	0.329717	0.202459	1.62856	0.103405	0.36088
Cat	1368.59	0.796798	0.489346	1.62829	0.103463	0.36088
Usp5	97.1626	-0.269283	0.165409	-1.62799	0.103528	0.36088
Apoh	1349.97	0.681285	0.418788	1.6268	0.103779	0.361426
Gapdh	734.13	0.771262	0.474427	1.62567	0.10402	0.361932
Cpsf4	109.758	-0.252361	0.155293	-1.62506	0.104149	0.36205
Celf1	98.9937	0.260066	0.1601	1.6244	0.104291	0.362099
Pnpla1	97.1309	-0.250085	0.153996	-1.62397	0.104382	0.362099
Rpl22	240.625	0.533423	0.328531	1.62366	0.104448	0.362099
Rrp12	101.547	-0.255401	0.157398	-1.62265	0.104664	0.362518
Agmo	142.194	0.296708	0.183092	1.62054	0.105116	0.363752
Cdh9	95.3532	-0.278833	0.172227	-1.61899	0.105449	0.364575
9030624G23Rik	130.209	-0.293847	0.18166	-1.61756	0.105758	0.365309
Ndufa2	235.584	0.482431	0.298445	1.61648	0.10599	0.36578
Ephx1	370.826	0.61558	0.381084	1.61534	0.106237	0.366302
Upp2	109.202	0.274904	0.170402	1.61327	0.106686	0.367288
Ptprd	120.712	0.292109	0.181082	1.61313	0.106716	0.367288
Gfm1	99.2672	0.254852	0.158529	1.6076	0.107923	0.370867
Mia3	130.245	0.244659	0.1523	1.60643	0.10818	0.370867
Pgrmc1	595.274	0.663195	0.412917	1.60612	0.108247	0.370867
Serinc3	249.134	0.538761	0.335465	1.60601	0.108271	0.370867
Gm51591	357.725	-0.520619	0.324188	-1.60592	0.108292	0.370867
Habp2	97.424	0.264896	0.165003	1.60541	0.108404	0.370867
Gjb2	150.5	0.308741	0.192363	1.60499	0.108496	0.370867
Luc7l2	128.355	0.290054	0.180747	1.60475	0.108548	0.370867
Etfdh	173.385	0.400066	0.24936	1.60437	0.108632	0.370867
Csde1	147.298	0.354045	0.22087	1.60296	0.108944	0.371333
Cdc42se1	100.655	-0.33616	0.209758	-1.60261	0.109021	0.371333
Rwdd2b	112.644	-0.277147	0.172991	-1.60209	0.109135	0.371333
Elovl5	336.869	0.671417	0.419127	1.60194	0.109169	0.371333
Mmut	219.586	0.419368	0.261862	1.60148	0.10927	0.371333
Rfpl4b	111.835	-0.262066	0.16372	-1.6007	0.109443	0.371333
2610002M06Rik	106.954	-0.279103	0.174416	-1.60022	0.10955	0.371333
Lipe	97.8779	-0.258132	0.161409	-1.59924	0.109767	0.371333
Chp1	205.939	0.362457	0.226685	1.59894	0.109834	0.371333
Abhd2	119.505	0.255244	0.159643	1.59884	0.109856	0.371333
Ppm1j	126.426	-0.244988	0.153232	-1.59881	0.109863	0.371333
Zfp939	93.3412	-0.258217	0.161618	-1.5977	0.11011	0.371333
Inhbe	114.077	0.284504	0.17812	1.59726	0.110208	0.371333
Mfn1	92.7721	-0.573125	0.358839	-1.59716	0.110229	0.371333
Cryzl2	110.408	-0.255925	0.16027	-1.59683	0.110303	0.371333
Aasdhppt	96.3955	-0.252101	0.157922	-1.59637	0.110407	0.371333
Rab5if	194.718	0.305143	0.191183	1.59608	0.110472	0.371333
Ndufa3	250.21	0.521135	0.326587	1.5957	0.110556	0.371333
Parl	98.5063	-0.248963	0.15605	-1.59541	0.11062	0.371333
Clasp2	102.012	-0.279956	0.175592	-1.59435	0.110857	0.371801
Sdc2	98.1784	0.263893	0.165639	1.59318	0.111119	0.372353
Ndufab1	170.845	0.333089	0.209138	1.59267	0.111234	0.372408
Cap1	97.2581	0.248848	0.156294	1.59217	0.111346	0.372456
Atp5l	229.562	0.435171	0.273786	1.58946	0.111957	0.373902
Rps12	426.254	0.669286	0.421099	1.58938	0.111974	0.373902
Klf15	153.433	0.33957	0.21377	1.58848	0.112177	0.37412
Cwc15	141.028	0.251517	0.158364	1.58822	0.112236	0.37412
Hnrnpu	171.804	0.36415	0.229363	1.58765	0.112364	0.374183
Rps25	384.035	0.590626	0.372101	1.58727	0.112451	0.374183
Defa2	96.6344	-0.247223	0.155802	-1.58677	0.112564	0.37423
Eif4b	181.794	0.448855	0.283185	1.58502	0.112962	0.375226
Pklr	206.997	0.405328	0.255868	1.58413	0.113163	0.375367
Aldh1a7	106.715	0.310793	0.196212	1.58397	0.113201	0.375367
Asgr1	399.483	0.619499	0.39168	1.58164	0.113731	0.376263
Pcyt2	280.107	0.589624	0.373043	1.58058	0.113974	0.376263
Ccnyl1	95.7868	-0.27535	0.174211	-1.58055	0.11398	0.376263
Ppcdc	98.7795	-0.249293	0.157738	-1.58043	0.114009	0.376263
Usp19	129.835	0.251716	0.159299	1.58015	0.114073	0.376263
Ralgps1	119.744	-0.260103	0.164608	-1.58014	0.114075	0.376263
Capn5	93.9761	-0.268724	0.170105	-1.57976	0.114163	0.376263
Hc	201.622	0.424672	0.269282	1.57705	0.114783	0.377809
Dgat2	318.444	0.543596	0.344735	1.57685	0.11483	0.377809
Prm3	93.5483	-0.262604	0.166794	-1.57442	0.115391	0.377842
Syvn1	143.176	-0.251995	0.160074	-1.57424	0.115433	0.377842
Rida	318.601	0.529649	0.336568	1.57368	0.115562	0.377842
Bhmt2	138.84	0.337355	0.214421	1.57333	0.115642	0.377842
Ginm1	104.438	0.244098	0.155196	1.57284	0.115757	0.377842
Entpd8	111.319	0.251165	0.159773	1.57202	0.115947	0.377842
Gm14288	94.9876	0.249675	0.158846	1.5718	0.115996	0.377842
Ndufa8	134.198	0.249298	0.158675	1.57112	0.116154	0.377842
Lin54	97.8545	-0.241043	0.153445	-1.57087	0.116212	0.377842
Ccdc93	92.9046	-0.273645	0.174322	-1.56977	0.11647	0.377842
Mrps24	107.077	0.257983	0.164359	1.56963	0.116501	0.377842
Nfib	118.27	0.323946	0.206408	1.56945	0.116544	0.377842
Dpp4	102.08	0.243502	0.155159	1.56937	0.116562	0.377842
Pygo2	98.517	-0.258695	0.164896	-1.56884	0.116686	0.377842
Klkb1	139.298	0.31277	0.199424	1.56837	0.116795	0.377842
Reep6	458.711	0.531223	0.338794	1.56798	0.116885	0.377842
Cpsf6	97.0972	-0.260173	0.165932	-1.56795	0.116894	0.377842
Timm8b	102.044	0.236753	0.151078	1.56708	0.117095	0.377842
C1s1	170.064	0.351966	0.22461	1.56701	0.117113	0.377842
Pcnx4	94.3206	-0.261376	0.166929	-1.56579	0.117398	0.377842
Lypd1	108.206	-0.25296	0.161634	-1.56502	0.117579	0.377842
Uba52	134.189	0.36172	0.231168	1.56475	0.117642	0.377842
Mlana	101.444	-0.275182	0.175891	-1.5645	0.1177	0.377842
3110009E18Rik	98.2333	-0.288657	0.184524	-1.56434	0.117739	0.377842
Ddx5	288.822	0.568434	0.363461	1.56395	0.11783	0.377842
Ndufa1	167.017	0.355823	0.227642	1.56308	0.118034	0.377842
Gphn	104.623	0.256715	0.164278	1.56269	0.118126	0.377842
Gm9507	98.5956	-0.258067	0.165148	-1.56264	0.118137	0.377842
Sec31a	151.617	0.335155	0.214482	1.56262	0.118141	0.377842
Nudt9	109.365	0.238855	0.152888	1.56229	0.11822	0.377842
Rpl27	218.791	0.44869	0.287208	1.56225	0.11823	0.377842
Carf	103.316	-0.252901	0.161889	-1.56218	0.118244	0.377842
Rabep2	95.9559	-0.283461	0.181467	-1.56205	0.118276	0.377842
Rrp36	182.638	0.306322	0.196172	1.56149	0.118407	0.377842
Sephs2	650.867	0.616042	0.394618	1.56111	0.118498	0.377842
Echdc3	127.038	0.248441	0.159186	1.56069	0.118597	0.377842
Aspg	129.23	0.31874	0.204236	1.56064	0.118608	0.377842
Rfxap	121.169	-0.234436	0.150218	-1.56064	0.118609	0.377842
F10	221.681	0.380679	0.244162	1.55913	0.118966	0.378355
Serping1	355.654	0.5462	0.350326	1.55912	0.118968	0.378355
Rusc1	92.6846	-0.242003	0.155313	-1.55816	0.119195	0.378603
Glo1	324.843	0.565542	0.363004	1.55795	0.119245	0.378603
Aldob	1809.38	0.815576	0.523655	1.55747	0.119359	0.378649
Rpl24	162.201	0.337526	0.216838	1.55658	0.11957	0.379004
Nudt21	92.486	-0.244288	0.157092	-1.55506	0.119931	0.379438
Krtcap2	123.721	0.254329	0.163614	1.55445	0.120078	0.379438
Mbl2	414.186	0.630866	0.405957	1.55402	0.120179	0.379438
Prm2	109.314	-0.260153	0.167419	-1.55391	0.120207	0.379438
Map4k3	101.173	-0.253357	0.16308	-1.55358	0.120284	0.379438
Atp5g2	249.075	0.526396	0.339109	1.55229	0.120592	0.379438
Gm4952	106.622	0.312995	0.20165	1.55217	0.120621	0.379438
Cyc1	153.58	0.318773	0.205379	1.55212	0.120633	0.379438
Sgpp2	94.4787	-0.290534	0.18721	-1.55192	0.120682	0.379438
Fam214a	142.354	0.274261	0.176734	1.55183	0.120703	0.379438
Psmb2	127.444	0.284514	0.183487	1.5506	0.120997	0.38005
Clcc1	106.065	-0.262382	0.169317	-1.54965	0.121226	0.380395
Mknk1	95.9974	-0.245196	0.158283	-1.54909	0.12136	0.380395
Akt2	107.239	0.249984	0.161395	1.54889	0.121407	0.380395
Rgcc	99.0178	-0.299336	0.193427	-1.54754	0.121734	0.381106
Ppp2ca	124.625	0.252404	0.163187	1.54672	0.12193	0.381371
Nisch	116.339	0.261489	0.1691	1.54636	0.122019	0.381371
Pink1	147.688	0.351428	0.227549	1.54441	0.12249	0.382421
Olfr196	127.238	-0.318446	0.206229	-1.54414	0.122555	0.382421
Slc38a3	487.692	0.640041	0.414784	1.54307	0.122813	0.382614
Stoml2	93.9223	0.248	0.16076	1.54267	0.12291	0.382614
Acsm3	123.359	0.24633	0.159742	1.54205	0.123062	0.382614
Ndufb2	126.718	0.254242	0.164932	1.5415	0.123195	0.382614
Eef1b2	161.04	0.371294	0.240945	1.54099	0.123319	0.382614
Wsb2	93.2265	0.243237	0.15787	1.54074	0.12338	0.382614
Rbp4	3015.81	0.677064	0.43956	1.54032	0.123482	0.382614
Rgs13	187.123	-0.32359	0.210086	-1.54028	0.123493	0.382614
Rps5	278.5	0.555305	0.36055	1.54016	0.123521	0.382614
Ptov1	106.917	0.247119	0.160529	1.53941	0.123704	0.38287
Slc25a13	108.09	0.254499	0.165477	1.53797	0.124055	0.383403
Mapkapk2	98.4607	-0.252735	0.16434	-1.53788	0.124078	0.383403
Rhoa	279.231	0.39499	0.25693	1.53735	0.124208	0.383496
Jund	157.32	0.321369	0.209164	1.53644	0.124429	0.38381
Fabp1	6156.35	0.838852	0.54619	1.53582	0.124582	0.38381
Ndufb3	119.503	0.256567	0.167152	1.53493	0.124802	0.38381
Rabl6	168.205	-0.260059	0.169472	-1.53453	0.1249	0.38381
Map3k2	96.8318	-0.260662	0.169881	-1.53438	0.124937	0.38381
LOC118568632	1064.35	-0.633085	0.412647	-1.5342	0.12498	0.38381
C6	135.49	0.34176	0.222908	1.53318	0.125231	0.38381
Mfsd2a	119.241	0.607108	0.395979	1.53318	0.125232	0.38381
Msn	93.0334	0.258337	0.168514	1.53303	0.125268	0.38381
Cdhr4	100.655	-0.248991	0.162478	-1.53246	0.125408	0.38381
Pcdhgb7	111.707	-0.271028	0.176862	-1.53242	0.125418	0.38381
Cyp2e1	6129.53	0.73768	0.481654	1.53156	0.125632	0.383992
Ptbp3	149.154	0.260973	0.170418	1.53136	0.125679	0.383992
Proca1	94.7291	-0.255614	0.166991	-1.53071	0.125842	0.384181
Atp5g3	402.954	0.596697	0.390055	1.52978	0.126072	0.384576
Pals2	169.067	0.353172	0.231058	1.5285	0.126389	0.384655
Ctsz	170.614	0.31278	0.204657	1.52832	0.126434	0.384655
4921517D22Rik	96.0105	-0.250264	0.163755	-1.52828	0.126443	0.384655
Scamp3	93.2977	0.236053	0.154481	1.52804	0.126502	0.384655
C1qbp	117.772	0.266157	0.174359	1.52649	0.126889	0.385299
Pycrl	102.747	-0.238911	0.156522	-1.52638	0.126916	0.385299
Ssr4	123.892	0.251642	0.164953	1.52554	0.127125	0.385587
Slco1b2	867.628	0.680984	0.446602	1.52481	0.127306	0.385587
Epn1	196.038	0.415528	0.272517	1.52478	0.127315	0.385587
Aplp2	260.07	0.478266	0.313788	1.52417	0.127467	0.385743
Rnf11	175.308	0.416106	0.273257	1.52276	0.127818	0.386189
Gcgr	152.666	0.386463	0.253916	1.52201	0.128007	0.386189
Hadh	326.381	0.60488	0.397477	1.5218	0.12806	0.386189
S100a10	257.518	0.545638	0.358553	1.52178	0.128065	0.386189
Gm3248	322.566	-0.485476	0.319113	-1.52133	0.128178	0.386189
Hspe1	188.381	0.382575	0.251504	1.52115	0.128223	0.386189
Sod1	1251.25	0.732462	0.48171	1.52054	0.128374	0.386199
Fads6	111.001	0.241728	0.158998	1.52033	0.128429	0.386199
Hint1	232.449	0.43144	0.283974	1.51929	0.128689	0.386213
Ces1e	148.794	0.243412	0.160218	1.51926	0.128698	0.386213
Abca15	102.417	-0.243847	0.160521	-1.5191	0.128738	0.386213
Cers4	102.313	-0.239635	0.157832	-1.51829	0.12894	0.386508
Fmo1	97.4139	0.461694	0.304165	1.5179	0.129039	0.386508
Rufy4	108.952	-0.253774	0.167321	-1.51669	0.129344	0.387119
Tat	378.345	0.563812	0.37186	1.5162	0.12947	0.38719
Fn1	268.07	0.481437	0.317863	1.51461	0.129872	0.387845
Rab11b	136.536	0.243853	0.16101	1.51453	0.129892	0.387845
Gpx4	411.864	0.668228	0.441374	1.51397	0.130033	0.387961
Naa38	107.2	0.250055	0.165326	1.51249	0.130408	0.388573
Usp9x	94.2133	0.245442	0.162291	1.51236	0.130442	0.388573
Serpinc1	1028.81	0.647786	0.42895	1.51017	0.131001	0.389409
Rgs18	136.647	-0.316542	0.209633	-1.50998	0.131048	0.389409
9230102O04Rik	107.917	-0.264782	0.175374	-1.50981	0.131091	0.389409
Rspo3	106.09	-0.240326	0.159193	-1.50965	0.131132	0.389409
Mavs	123.189	0.236818	0.156919	1.50917	0.131255	0.38947
Cpne5	99.569	-0.303781	0.201404	-1.50831	0.131474	0.389554
Edem1	158.231	0.294802	0.195458	1.50826	0.131487	0.389554
Psma7	159.827	0.295611	0.196228	1.50646	0.131948	0.390302
Gchfr	177.319	0.359729	0.2388	1.5064	0.131964	0.390302
Olfr165	159.632	-0.263259	0.174798	-1.50608	0.132047	0.390302
Slc37a4	109.866	0.247175	0.16425	1.50487	0.132357	0.390579
Sar1b	198.34	0.328102	0.218065	1.50461	0.132425	0.390579
Midn	135.636	0.226804	0.150749	1.50452	0.132448	0.390579
Ahsa1	112.823	0.235349	0.156503	1.5038	0.132632	0.390817
Agpat3	230.359	0.387897	0.258059	1.50313	0.132805	0.391026
Mllt1	130.264	-0.286846	0.190913	-1.5025	0.132969	0.391205
Rdh1	120.086	0.25527	0.169958	1.50196	0.133108	0.391313
1700003E16Rik	103.438	-0.25427	0.169377	-1.50121	0.133302	0.391581
Hdlbp	203.729	0.403478	0.268872	1.50063	0.133451	0.391716
Cdc37	104.319	0.236595	0.157758	1.49974	0.133683	0.391871
Pex6	119.238	0.255348	0.170274	1.49963	0.133709	0.391871
Psap	435.793	0.598194	0.399163	1.49862	0.133973	0.392341
Aldh5a1	93.649	0.269968	0.18061	1.49476	0.134977	0.393976
Akap1	111.827	0.223469	0.149548	1.49429	0.1351	0.393976
Pdilt	113.454	-0.234454	0.156927	-1.49403	0.135168	0.393976
Rap2a	111.31	-0.223599	0.149669	-1.49396	0.135186	0.393976
Mgam	94.2434	0.245637	0.164451	1.49368	0.13526	0.393976
Erg28	107.287	0.22061	0.14773	1.49333	0.135351	0.393976
Ndufs5	217.194	0.400659	0.268396	1.49279	0.135492	0.393976
Rhbdf2	102.796	-0.23478	0.157458	-1.49107	0.135943	0.393976
Gclc	150.914	0.389821	0.261473	1.49087	0.135997	0.393976
Cplx1	131.422	-0.262923	0.176366	-1.49078	0.13602	0.393976
H2-Q10	828.31	0.732728	0.491674	1.49027	0.136153	0.393976
Pcbp3	92.6354	-0.276868	0.185837	-1.48984	0.136265	0.393976
Pex5	156.364	0.247422	0.166079	1.48978	0.136281	0.393976
Gde1	95.5891	0.25651	0.172189	1.4897	0.136304	0.393976
4921536K21Rik	96.2732	-0.251149	0.16875	-1.48829	0.136674	0.393976
Ddx6	138.714	0.260251	0.174872	1.48824	0.136687	0.393976
Adra1b	114.308	0.229972	0.15453	1.48821	0.136697	0.393976
Nfe2l2	160.065	0.341403	0.229444	1.48796	0.136762	0.393976
Bhmt	863.553	0.611721	0.411214	1.4876	0.136857	0.393976
Pdxp	94.6786	-0.251829	0.169299	-1.48748	0.136888	0.393976
Dhcr24	377.845	0.643344	0.432527	1.48741	0.136907	0.393976
Atp5j2	172.57	0.317433	0.213457	1.4871	0.136987	0.393976
Cyp2j5	346.713	0.473836	0.318679	1.48688	0.137048	0.393976
Ddrgk1	156.384	0.242073	0.162839	1.48658	0.137127	0.393976
Ccs	164.015	0.287938	0.193741	1.4862	0.137226	0.393976
Dcun1d1	142.63	0.240935	0.162137	1.486	0.13728	0.393976
Apoc1	5347.26	0.700086	0.471201	1.48575	0.137346	0.393976
Lamp1	425.311	0.614023	0.413401	1.48529	0.137466	0.393976
Uqcrq	258.048	0.503116	0.338786	1.48505	0.13753	0.393976
Stbd1	129.637	0.251835	0.169773	1.48337	0.137977	0.394962
Cyp4a12a	168.727	0.417798	0.281786	1.48268	0.13816	0.395055
Eif4a2	283.459	0.469288	0.31656	1.48246	0.138218	0.395055
Cfap20	113.472	0.250953	0.169416	1.48128	0.138531	0.395655
Psmd2	164.651	0.276545	0.186875	1.47984	0.138917	0.396459
Ndufa13	210.259	0.404192	0.273289	1.47899	0.139142	0.396664
Elavl1	99.5142	0.237487	0.160596	1.47879	0.139197	0.396664
Vps4b	105.59	-0.232266	0.157166	-1.47784	0.13945	0.397067
Mrpl23	107.348	0.229105	0.155064	1.47748	0.139547	0.397067
Kcmf1	107.153	0.233502	0.158162	1.47635	0.13985	0.397583
Stub1	101.821	0.244301	0.165513	1.47603	0.139937	0.397583
Slc25a5	209.254	0.476728	0.32335	1.47434	0.140389	0.397843
Mrpl30	98.7403	0.252812	0.171498	1.47414	0.140444	0.397843
Dazap2	152.015	0.265794	0.18031	1.47409	0.140456	0.397843
Mpeg1	94.0203	0.237047	0.160876	1.47348	0.140622	0.397843
Snx20	99.7141	-0.266142	0.180635	-1.47337	0.140651	0.397843
Map3k11	107.841	0.22996	0.156079	1.47336	0.140655	0.397843
Pex16	210.596	0.316271	0.214808	1.47234	0.140928	0.398256
Ctps2	93.0693	-0.257761	0.175105	-1.47204	0.14101	0.398256
Pdyn	99.4824	-0.24949	0.169575	-1.47126	0.14122	0.398555
4930578L24Rik	100.417	-0.283208	0.192588	-1.47054	0.141416	0.398812
Dynlrb1	97.7208	0.282517	0.192217	1.46978	0.141621	0.399095
Gm52436	540.793	-0.562917	0.383216	-1.46893	0.141852	0.39945
Wrn	95.9759	-0.233158	0.159035	-1.46608	0.142627	0.401211
Scmh1	132.119	-0.269765	0.184076	-1.46551	0.142782	0.401211
Pkn1	95.6265	-0.241557	0.164832	-1.46547	0.142793	0.401211
Abca5	96.1174	-0.257784	0.175996	-1.46471	0.143	0.401497
Mrps14	93.1321	0.229732	0.156955	1.46367	0.143283	0.40155
Hnrnpf	114.995	0.254804	0.174113	1.46344	0.143348	0.40155
Atp5mpl	145.046	0.28484	0.194657	1.46329	0.143387	0.40155
Sgo2b	103.992	-0.250559	0.171253	-1.4631	0.143441	0.40155
Rap1b	126.228	-0.224593	0.153578	-1.4624	0.143631	0.401645
Lgals1	147.929	0.32863	0.224784	1.46198	0.143746	0.401645
Atp5b	385.523	0.607769	0.415762	1.46182	0.143791	0.401645
Eci2	262.868	0.461072	0.315647	1.46072	0.144091	0.402189
Pcdhgc3	130.047	-0.229688	0.157317	-1.46003	0.144281	0.402423
Rnf114	134.134	0.283538	0.194264	1.45955	0.144413	0.402476
Cyp8b1	152.215	0.326128	0.223525	1.45903	0.144558	0.402476
Arpc3	112.031	0.244335	0.167489	1.45881	0.144617	0.402476
Stil	98.1298	-0.244651	0.167826	-1.45777	0.144905	0.402983
Ptprz1	106.251	-0.253069	0.173657	-1.4573	0.145035	0.403051
Col5a2	108.092	-0.262941	0.180553	-1.45631	0.145307	0.403512
Serinc1	160.405	0.327624	0.225076	1.45562	0.145499	0.403751
Mttp	188.262	0.377191	0.25932	1.45454	0.145797	0.404215
Mlkl	138.921	-0.271043	0.186381	-1.45425	0.145878	0.404215
Rpn2	145.69	0.317483	0.218424	1.45352	0.14608	0.404261
Nr1h4	137.278	0.347973	0.239417	1.45342	0.146107	0.404261
Nop10	113.05	0.243384	0.167544	1.45265	0.14632	0.404556
Erdr1	222.575	0.431953	0.297573	1.45159	0.146616	0.404574
Bphl	128.915	0.292858	0.201754	1.45156	0.146625	0.404574
Tmem168	102.177	-0.223332	0.153905	-1.4511	0.146753	0.404574
Gstm1	1417.63	0.882635	0.608336	1.4509	0.146808	0.404574
F9	120.969	0.26076	0.179759	1.45061	0.146888	0.404574
Mgst1	3454.47	0.746352	0.514604	1.45034	0.146963	0.404574
Emc10	105.652	0.237258	0.163724	1.44913	0.147302	0.405212
Gnas	476.688	0.670504	0.462867	1.44859	0.147453	0.405336
Man2a1	214.496	0.393255	0.271624	1.44779	0.147676	0.405656
Parp1	101.751	-0.22055	0.152516	-1.44608	0.148156	0.406025
Hsd3b7	168.88	0.395214	0.273333	1.44591	0.148204	0.406025
Prpf40b	111.041	-0.222207	0.153711	-1.44562	0.148285	0.406025
Fh1	118.65	0.248572	0.172064	1.44465	0.148556	0.406025
B2m	1406.62	0.678275	0.469509	1.44465	0.148557	0.406025
Tle5	226.29	0.442575	0.306396	1.44445	0.148611	0.406025
Nedd8	92.4954	0.249201	0.172616	1.44368	0.14883	0.406025
2010109A12Rik	121.128	-0.250567	0.17359	-1.44344	0.148897	0.406025
Setdb1	94.0236	-0.236602	0.16392	-1.4434	0.148909	0.406025
Rhbdl1	95.6131	-0.249712	0.17305	-1.443	0.14902	0.406025
Rpl4	492.546	0.663652	0.459992	1.44275	0.149092	0.406025
Nipsnap1	136.414	0.511126	0.354361	1.44239	0.149193	0.406025
Mat1a	898.012	0.7051	0.488907	1.4422	0.149247	0.406025
Chdh	137.187	0.238017	0.16506	1.442	0.149302	0.406025
Insr	118.586	0.299227	0.207585	1.44147	0.149453	0.406074
Apoc3	1416.6	0.603559	0.418795	1.44118	0.149533	0.406074
Cldn13	108.901	-0.267897	0.186035	-1.44004	0.149857	0.406246
Ilk	94.7258	0.222255	0.154394	1.43953	0.15	0.406246
Gc	1763.01	0.735748	0.511169	1.43934	0.150053	0.406246
Ldha	361.916	0.562128	0.390615	1.43908	0.150127	0.406246
Rpa2	108.058	-0.250172	0.173925	-1.43839	0.150322	0.406246
Pcdhga8	100.938	-0.254554	0.176979	-1.43832	0.150342	0.406246
Cmbl	193.651	0.386395	0.268672	1.43816	0.150387	0.406246
Rps15	371.951	0.536475	0.373085	1.43794	0.15045	0.406246
Psmd7	123.831	0.235168	0.163674	1.43681	0.150772	0.406726
Ttr	2544.24	0.704098	0.490126	1.43657	0.150841	0.406726
Psmg1	108.953	-0.241578	0.168245	-1.43587	0.15104	0.406974
2310009B15Rik	107.285	-0.250571	0.174587	-1.43522	0.151225	0.407151
Cenpt	99.9853	-0.249259	0.173723	-1.43481	0.151342	0.407151
Naa60	107.203	0.2262	0.15773	1.4341	0.151544	0.407151
Psmg4	99.9293	-0.257328	0.179564	-1.43307	0.151838	0.407151
Stk11	126.937	0.267167	0.186569	1.432	0.152144	0.407151
Furin	191.007	0.354164	0.247355	1.4318	0.152201	0.407151
2310022A10Rik	104.435	-0.243577	0.170172	-1.43136	0.152328	0.407151
Nadk	156.478	0.385483	0.269328	1.43128	0.152351	0.407151
Gpx1	2223.57	0.741391	0.517994	1.43127	0.152352	0.407151
Sdhb	205.682	0.38562	0.269453	1.43112	0.152395	0.407151
Qrfp	96.0211	-0.254284	0.177705	-1.43094	0.152448	0.407151
Cox6a1	528.72	0.537024	0.375313	1.43087	0.152468	0.407151
Gm52298	113.459	0.250611	0.175185	1.43055	0.152559	0.407151
Hamp	133.133	0.718912	0.502705	1.43009	0.152692	0.407151
Alg5	103.152	0.233512	0.163291	1.43003	0.152708	0.407151
Gm20792	165.515	-0.358613	0.2509	-1.42931	0.152916	0.407158
Dbndd2	115.387	-0.231384	0.161892	-1.42925	0.152933	0.407158
Spop	163.334	0.300319	0.21022	1.4286	0.15312	0.407158
Nxf1	94.6023	-0.23422	0.163958	-1.42853	0.153138	0.407158
Sh2d4b	103.554	-0.221823	0.155489	-1.42662	0.153691	0.408065
Nrxn3	98.6762	-0.25964	0.182045	-1.42624	0.153799	0.408065
Samd15	92.5134	-0.229771	0.161103	-1.42623	0.153801	0.408065
H2aj	102.158	0.228793	0.160531	1.42523	0.15409	0.408464
Rfxank	171.491	-0.267215	0.187523	-1.42497	0.154166	0.408464
Abca6	206.916	0.336284	0.236106	1.42429	0.154362	0.408699
Mettl23	105.381	-0.216185	0.151886	-1.42334	0.154638	0.409147
Mrpl37	97.1898	0.22834	0.160489	1.42278	0.1548	0.409166
Ptchd3	109.926	-0.269132	0.189234	-1.42222	0.154963	0.409166
Psmb10	99.1273	-0.226504	0.159274	-1.42211	0.154995	0.409166
Ptges3	176.048	0.363043	0.255335	1.42183	0.155075	0.409166
Psmb3	227.604	-1.05575	0.743183	-1.42058	0.15544	0.409523
Rpl28	295.926	0.502672	0.353868	1.42051	0.15546	0.409523
Ccnt1	114.093	-0.225251	0.158614	-1.42012	0.155573	0.409523
Akr7a5	187.152	0.357533	0.251804	1.41989	0.15564	0.409523
Pim3	98.2975	0.229091	0.161441	1.41904	0.155888	0.409891
Cbr1	118.111	0.239648	0.168934	1.41859	0.156019	0.409921
Glul	1195.76	0.711147	0.501574	1.41783	0.15624	0.409921
Pbld2	169.005	0.303398	0.21399	1.41782	0.156244	0.409921
9430069I07Rik	101.076	-0.247224	0.174406	-1.41753	0.156329	0.409921
Cideb	257.069	0.378795	0.267523	1.41593	0.156795	0.410858
Rhox4a	103.66	-0.224984	0.158977	-1.4152	0.157009	0.411138
Mrpl2	104.858	0.214372	0.151641	1.41368	0.157457	0.411872
Daam1	96.3963	0.221545	0.156734	1.41351	0.157506	0.411872
Pank1	211.88	0.350254	0.247914	1.41281	0.157713	0.412087
Psma3	113.427	0.271934	0.19268	1.41132	0.15815	0.412087
Serf2	302.485	0.455366	0.322655	1.41131	0.158154	0.412087
2810004N23Rik	109.962	-0.222646	0.157777	-1.41115	0.158202	0.412087
Septin9	118.395	0.289224	0.204976	1.41102	0.158239	0.412087
Pzp	815.032	0.610608	0.432846	1.41068	0.158338	0.412087
Anpep	128.318	0.222331	0.157608	1.41066	0.158345	0.412087
Apoe	6341.6	0.677366	0.480354	1.41014	0.158499	0.412204
Etf1	104.08	0.217844	0.154588	1.40919	0.158779	0.412441
Cdc5l	116.942	-0.246106	0.174655	-1.4091	0.158806	0.412441
Hes6	122.001	0.27089	0.192301	1.40868	0.158931	0.412483
Ndufb8	130.622	0.237733	0.168909	1.40747	0.159289	0.413133
Abcc2	304.057	0.472249	0.335824	1.40624	0.159653	0.413794
Paip1	121.495	0.233052	0.165797	1.40565	0.159828	0.413843
Rnase4	642.798	0.547114	0.389296	1.40539	0.159904	0.413843
Cep112	96.7937	-0.242823	0.172823	-1.40504	0.160009	0.413843
Slc7a2	166.479	0.269937	0.19223	1.40424	0.160247	0.413843
Rpl35	208.694	0.33228	0.236723	1.40367	0.160418	0.413843
Rbbp5	114.583	-0.242868	0.17309	-1.40313	0.160578	0.413843
Brpf1	105.383	-0.216553	0.154388	-1.40265	0.160721	0.413843
Nop53	114.578	0.254357	0.181358	1.40251	0.160762	0.413843
Zfp445	113.082	0.218681	0.155953	1.40223	0.160848	0.413843
Fez2	95.6699	0.220881	0.157524	1.40221	0.160853	0.413843
Rtn3	153.218	0.231842	0.165368	1.40198	0.160922	0.413843
Kdelr2	126.183	0.261992	0.186897	1.4018	0.160975	0.413843
Pknox1	97.6038	-0.238755	0.170441	-1.40081	0.161272	0.414327
Lactb	99.2286	0.219871	0.15707	1.39983	0.161564	0.414592
Zfp978	95.4784	-0.214757	0.153461	-1.39942	0.161686	0.414592
Tex49	115.076	-0.229551	0.164063	-1.39917	0.161763	0.414592
Eif4h	135.783	0.264557	0.189184	1.39841	0.161989	0.414592
Acat1	360.325	0.56379	0.403179	1.39836	0.162004	0.414592
Selenop	2006.83	0.775153	0.554482	1.39798	0.16212	0.414592
Preb	119.859	0.215903	0.154446	1.39792	0.162137	0.414592
Chrm4	106.133	-0.235906	0.16884	-1.39722	0.162349	0.414855
Cradd	103.489	-0.218021	0.156199	-1.39579	0.162777	0.415282
Serpinb7	113.099	-0.252602	0.180984	-1.39572	0.1628	0.415282
Mrpl13	103.034	0.212003	0.151911	1.39557	0.162843	0.415282
Slc25a3	276.18	0.497502	0.356713	1.39468	0.163111	0.415688
Crb3	127.166	-0.218898	0.157119	-1.3932	0.163559	0.415923
Rnf7	104.698	0.226532	0.162646	1.3928	0.163681	0.415923
Purg	97.4663	-0.232752	0.167113	-1.39278	0.163686	0.415923
Ctsd	245.358	0.487691	0.350277	1.3923	0.163832	0.415923
Fam120a	153.998	0.26187	0.188085	1.3923	0.163832	0.415923
Snap23	101.167	-0.240054	0.172426	-1.39221	0.163858	0.415923
Cyp2a4	333.782	0.516143	0.371329	1.38999	0.164532	0.417354
Cox5b	310.291	0.486729	0.350372	1.38918	0.164779	0.417704
Smim22	328.577	-0.413124	0.297591	-1.38823	0.165068	0.417901
Pdss1	92.4514	-0.23946	0.172498	-1.38819	0.165079	0.417901
Rplp0	442.458	0.555213	0.400257	1.38714	0.165399	0.417901
Pip4k2c	96.3917	-0.21496	0.154984	-1.38697	0.165449	0.417901
Clns1a	107.389	-0.211553	0.152547	-1.3868	0.165503	0.417901
Ndufb10	118.57	0.291982	0.210586	1.38652	0.165588	0.417901
Ly6e	191.065	0.4456	0.321408	1.3864	0.165625	0.417901
Klrb1	92.7347	-0.237688	0.171795	-1.38355	0.166495	0.41982
Pgam1	204.895	0.284868	0.206121	1.38204	0.166959	0.420224
Arf1	200.069	0.375542	0.271756	1.38191	0.166999	0.420224
Ociad1	137.436	0.218386	0.158046	1.38179	0.167038	0.420224
Rims2	96.4043	-0.240655	0.174187	-1.38159	0.167097	0.420224
Atp13a3	93.1752	0.221753	0.160578	1.38096	0.16729	0.420433
Apob	737.654	0.607246	0.439927	1.38033	0.167484	0.420641
Jun	117.704	0.234498	0.170095	1.37863	0.168008	0.421298
Coq8a	106.476	0.215984	0.156726	1.3781	0.168172	0.421298
Prrt4	107.253	-0.229441	0.166504	-1.37799	0.168206	0.421298
Eef2	1115.48	0.688959	0.500137	1.37754	0.168345	0.421298
Sult3a1	105.468	-0.218623	0.158751	-1.37714	0.168468	0.421298
Nup54	106.679	-0.242312	0.17599	-1.37685	0.168558	0.421298
C8g	205.182	0.335844	0.243952	1.37668	0.168611	0.421298
Ipmk	104.099	0.213603	0.155165	1.37662	0.16863	0.421298
Rpl37	375.653	0.512683	0.372535	1.3762	0.16876	0.421346
Timm17b	93.5382	0.237166	0.172464	1.37516	0.169081	0.421684
Mtfr1l	93.5294	0.234268	0.17037	1.37505	0.169116	0.421684
Eif2s2	137.698	0.229538	0.167034	1.3742	0.16938	0.421919
Angptl8	136.075	0.280421	0.20412	1.3738	0.169504	0.421919
Mapre2	105.596	-0.206275	0.150163	-1.37367	0.169543	0.421919
Rad51b	105.127	-0.241768	0.176062	-1.3732	0.169691	0.422013
Chmp1a	136.185	-0.224423	0.163631	-1.37152	0.170213	0.423035
Cfl1	261.148	0.404433	0.295	1.37096	0.170387	0.423104
Rbbp8	111.05	-0.236337	0.172431	-1.37062	0.170494	0.423104
Nt5c	94.4644	-0.211085	0.154095	-1.36984	0.170737	0.423104
Cspp1	94.8766	-0.238586	0.174185	-1.36973	0.17077	0.423104
Map2k5	101.67	-0.223213	0.16301	-1.36932	0.170899	0.423104
Hsdl2	101.566	0.224153	0.163713	1.36918	0.170944	0.423104
Cd207	105.205	-0.233372	0.170476	-1.36894	0.171019	0.423104
Cisd3	129.248	0.207432	0.151818	1.36632	0.171839	0.424859
Pifo	129.075	-0.270192	0.19783	-1.36578	0.172009	0.425003
Ahsg	1614.68	0.610155	0.447239	1.36427	0.172482	0.425781
Abhd12	99.2464	-0.208691	0.152992	-1.36406	0.172548	0.425781
Lamp2	419.237	0.541312	0.39716	1.36296	0.172896	0.426364
Ndufaf8	96.5939	-0.239002	0.175411	-1.36253	0.173031	0.426421
Cox18	95.0077	-0.223061	0.163913	-1.36085	0.173563	0.427077
Psmd8	194.029	0.322999	0.237391	1.36062	0.173633	0.427077
Rnf19a	123.275	-0.215435	0.158384	-1.36021	0.173764	0.427077
Sptan1	101.407	0.23611	0.173614	1.35997	0.173839	0.427077
Cbfa2t2	103.77	-0.217537	0.160028	-1.35937	0.174031	0.427077
Qdpr	357.828	0.436892	0.321408	1.35931	0.17405	0.427077
Rab40c	131.975	-0.224759	0.165362	-1.35919	0.174086	0.427077
Rpl8	177.176	0.387123	0.28496	1.35852	0.1743	0.427077
Zfp995	92.7149	-0.244097	0.179762	-1.35788	0.1745	0.427077
Piwil4	107.08	-0.243059	0.179044	-1.35754	0.17461	0.427077
Zfyve21	125.742	0.221556	0.163218	1.35742	0.174647	0.427077
Rps16	454.99	0.547801	0.403595	1.35731	0.174684	0.427077
Ass1	367.485	0.517769	0.38153	1.35709	0.174754	0.427077
Eif3j1	116.263	-0.203236	0.149874	-1.35604	0.175087	0.42741
Cd74	144.288	0.617371	0.455335	1.35586	0.175143	0.42741
0610009B22Rik	95.0144	-0.23534	0.173613	-1.35554	0.175244	0.42741
Rab13	111.815	-0.207079	0.152815	-1.3551	0.175386	0.42741
Grsf1	97.2161	0.246268	0.181864	1.35414	0.175693	0.42741
Ces1c	922.957	0.542732	0.400814	1.35407	0.175713	0.42741
Chchd7	117.82	-0.22671	0.167442	-1.35396	0.175751	0.42741
Ccdc83	115.957	-0.214974	0.158828	-1.3535	0.175895	0.42741
Cog4	94.8313	-0.2157	0.159366	-1.35349	0.1759	0.42741
Prelid1	224.334	0.367454	0.271713	1.35236	0.17626	0.427933
Rraga	145.486	0.211944	0.15675	1.35211	0.17634	0.427933
F12	285.272	0.461282	0.341256	1.35172	0.176465	0.427965
Copa	138.364	0.213917	0.158359	1.35084	0.176747	0.428376
Shank2	124.527	-0.212557	0.157405	-1.35038	0.176894	0.428403
Rpl6	333.265	0.514869	0.381356	1.3501	0.176983	0.428403
Chia1	113.972	-0.243559	0.18048	-1.34951	0.177175	0.428594
Angptl4	162.298	0.304569	0.225951	1.34795	0.177676	0.429086
Cox7a2	329.495	0.444522	0.329783	1.34792	0.177683	0.429086
Kif16b	95.1096	-0.209852	0.155697	-1.34782	0.177716	0.429086
Derl2	112.198	0.265981	0.197415	1.34732	0.177878	0.429206
Cyp2d22	154.014	0.259062	0.192348	1.34684	0.178033	0.429308
Ssh1	95.0927	-0.219529	0.163125	-1.34577	0.178375	0.429861
Megf9	99.2282	-0.20278	0.150807	-1.34464	0.178743	0.430329
Adam9	123.708	0.249827	0.185817	1.34447	0.178795	0.430329
Eif3h	195.056	0.320465	0.238496	1.34369	0.17905	0.430669
Uqcrh	281.738	0.451613	0.33641	1.34245	0.179451	0.431104
Rab6b	158.363	-0.239421	0.178409	-1.34197	0.179605	0.431104
Rps14	420.2	0.495943	0.369653	1.34164	0.179711	0.431104
Psmb4	204.945	0.329354	0.245504	1.34154	0.179744	0.431104
Mier1	100.451	-0.215484	0.160643	-1.34138	0.179796	0.431104
Cdh6	115.876	-0.246951	0.184155	-1.341	0.17992	0.43113
Dhrs1	109.122	0.215621	0.16087	1.34034	0.180135	0.431157
Ei24	160.671	0.286381	0.213728	1.33993	0.180269	0.431157
Wasl	111.234	-0.221543	0.165361	-1.33976	0.180324	0.431157
Rarg	105.186	-0.207651	0.155036	-1.33938	0.180449	0.431157
Rab18	133.127	0.202938	0.151534	1.33922	0.180497	0.431157
Psmc5	129.334	0.216451	0.161737	1.33829	0.180802	0.431585
9530002B09Rik	104.627	-0.239652	0.179172	-1.33755	0.181044	0.431585
Rpl12	319.975	0.452852	0.338626	1.33732	0.181118	0.431585
Enpep	106.822	0.202618	0.151515	1.33728	0.18113	0.431585
Shprh	102.898	-0.214342	0.160514	-1.33535	0.181763	0.432745
F2	874.038	0.535415	0.40103	1.3351	0.181844	0.432745
Cldn16	113.006	-0.273658	0.205105	-1.33424	0.182127	0.433147
6330403K07Rik	97.6378	-0.228928	0.171701	-1.33329	0.182436	0.433612
Ehhadh	229.481	0.477357	0.358401	1.33191	0.18289	0.434277
Prdx5	261.948	0.397234	0.298281	1.33175	0.182944	0.434277
Ecpas	105.846	0.216113	0.162486	1.33004	0.183504	0.43489
Mrpl41	94.1302	-0.21146	0.158995	-1.32997	0.183527	0.43489
Pik3r1	121.382	0.203253	0.152836	1.32988	0.183559	0.43489
Nudc	107.475	0.207649	0.156177	1.32957	0.183658	0.43489
Marchf6	110.55	0.237118	0.178651	1.32727	0.18442	0.435411
Slc7a8	106.793	-0.216085	0.162814	-1.32719	0.184446	0.435411
Tsc22d1	118.785	0.261154	0.19678	1.32713	0.184464	0.435411
Plekho2	112.141	-0.216142	0.162911	-1.32674	0.184594	0.435411
Kif1c	181.134	0.347405	0.261905	1.32645	0.184689	0.435411
Rps17	357.544	0.502506	0.378851	1.32639	0.18471	0.435411
4930564D02Rik	105.932	-0.230486	0.173801	-1.32615	0.184789	0.435411
Dbh	110.74	-0.20136	0.151893	-1.32567	0.184948	0.435411
Fxyd1	208.821	0.371851	0.280531	1.32553	0.184996	0.435411
Elk4	97.2094	0.231969	0.175011	1.32545	0.185021	0.435411
Krt8	199.338	0.410106	0.309728	1.32408	0.185475	0.435448
Mkln1	106.421	0.204475	0.154444	1.32395	0.185521	0.435448
9130023H24Rik	103.502	-0.238712	0.18034	-1.32368	0.18561	0.435448
Psmd9	134.724	0.206685	0.156154	1.3236	0.185635	0.435448
Rgs5	99.7945	0.226183	0.170904	1.32345	0.185686	0.435448
Gm16367	97.5273	-0.245121	0.185229	-1.32334	0.185723	0.435448
Rps3	268.153	0.432845	0.327261	1.32263	0.185959	0.435715
Olfr867	97.0477	-0.237436	0.179562	-1.32231	0.186065	0.435715
Prss37	124.276	-0.234717	0.177692	-1.32092	0.186527	0.436498
Susd6	106.996	-0.235421	0.178266	-1.32062	0.186628	0.436498
Cyp2a22	204.658	0.346877	0.262781	1.32003	0.186826	0.436692
Pfdn5	141.425	0.244883	0.185606	1.31937	0.187045	0.436936
Esd	278.954	0.384409	0.291521	1.31863	0.187293	0.43701
Mfn2	129.962	0.232083	0.176009	1.31859	0.187307	0.43701
Rab3d	102.413	-0.209628	0.159213	-1.31665	0.187956	0.438258
Pwp1	121.386	-0.224857	0.170832	-1.31625	0.188091	0.438303
Dhx30	103.687	-0.215709	0.164017	-1.31517	0.188454	0.438763
Rassf9	94.6457	-0.223692	0.170111	-1.31497	0.188518	0.438763
Slc25a39	282.782	0.463371	0.352501	1.31452	0.18867	0.438848
Spr	136.548	0.235745	0.179438	1.3138	0.188914	0.438992
Alb	21825.3	0.772648	0.588167	1.31366	0.188962	0.438992
Hikeshi	755.111	-0.518537	0.39509	-1.31245	0.189368	0.439665
2810408A11Rik	93.2193	-0.211895	0.161556	-1.31159	0.189659	0.439919
Slc27a5	259.858	0.382641	0.291771	1.31144	0.189708	0.439919
Psmd11	139.668	0.209259	0.159664	1.31062	0.189986	0.440297
Suclg2	113.235	0.257979	0.197141	1.3086	0.190669	0.441462
Psrc1	104.779	-0.231826	0.177206	-1.30823	0.190796	0.441462
Glrx5	110.461	0.204697	0.156483	1.30811	0.190837	0.441462
Rhobtb2	93.8333	-0.250914	0.191981	-1.30697	0.191223	0.441796
Akr1a1	297.167	0.486259	0.372136	1.30667	0.191324	0.441796
Ppm1b	198.657	0.295807	0.226433	1.30638	0.191424	0.441796
Gckr	189.168	0.351773	0.269286	1.30632	0.191445	0.441796
Ccnb1ip1	93.5697	-0.212969	0.163224	-1.30476	0.191974	0.442749
Rabggtb	99.841	0.211822	0.162555	1.30308	0.192548	0.443329
Gatd3a	117.068	0.226569	0.173882	1.303	0.192574	0.443329
Mib1	114.681	0.219956	0.168808	1.303	0.192575	0.443329
Serac1	97.1038	-0.247219	0.189953	-1.30147	0.193096	0.444128
Cyp2c50	200.859	0.331347	0.254628	1.3013	0.193155	0.444128
Cyp2r1	94.613	-0.221973	0.170665	-1.30064	0.193383	0.444384
Psma5	161.352	0.233766	0.179786	1.30024	0.193517	0.444425
Amfr	182.957	0.287481	0.221177	1.29978	0.193676	0.444474
Odc1	152.709	-0.220422	0.169621	-1.2995	0.193772	0.444474
Gm40755	118.75	-0.235073	0.181024	-1.29858	0.194089	0.444802
1700012A03Rik	104.46	-0.218758	0.168495	-1.2983	0.194183	0.444802
Rsrp1	241.831	0.457369	0.352402	1.29786	0.194335	0.444802
Als2cl	94.3892	-0.216864	0.167125	-1.29761	0.19442	0.444802
Dcxr	173.409	0.276557	0.213165	1.29738	0.194499	0.444802
Ubr3	124.417	0.202621	0.156306	1.29632	0.194867	0.445101
Ubxn2a	93.6118	0.209413	0.161557	1.29621	0.194902	0.445101
Btnl9	108.066	-0.208892	0.161188	-1.29595	0.194992	0.445101
Acsm5	121.377	0.199162	0.153716	1.29565	0.195097	0.445101
Tmem170	92.4329	-0.238385	0.184138	-1.2946	0.195459	0.445661
Rslcan18	112.366	-0.204948	0.158354	-1.29424	0.195583	0.445677
Pdha1	103.409	0.236875	0.183207	1.29294	0.196033	0.446192
Exoc4	112.952	0.210113	0.162512	1.29291	0.196044	0.446192
Rfc1	112.721	-0.19442	0.15042	-1.29251	0.196181	0.446211
Ftl1	3776.36	0.710791	0.550595	1.29095	0.196721	0.446211
Cep89	97.2551	-0.22265	0.172522	-1.29056	0.196856	0.446211
Pkib	104.349	-0.209081	0.162009	-1.29056	0.196858	0.446211
Morf4l1	266.288	0.38728	0.300134	1.29036	0.196926	0.446211
Slc23a1	109.095	0.213046	0.165106	1.29036	0.196927	0.446211
Sf1	99.8028	0.220324	0.17075	1.29033	0.196937	0.446211
Chchd5	116.131	-0.200049	0.155055	-1.29018	0.196989	0.446211
Tmsb4x	213.537	0.859219	0.666272	1.28959	0.197192	0.446372
Prrc2a	108.277	0.20141	0.156269	1.28887	0.197445	0.446372
Ensa	96.065	-0.207843	0.161287	-1.28866	0.197517	0.446372
Arpp19	147.367	0.26627	0.206636	1.28859	0.197539	0.446372
Dhx9	95.888	0.228481	0.177394	1.28799	0.197751	0.446372
Rhoc	105.034	-0.230049	0.178659	-1.28765	0.197869	0.446372
Cpn1	235.16	0.339265	0.263484	1.28761	0.19788	0.446372
Cds2	101.92	0.212997	0.165518	1.28685	0.198148	0.446712
Cox7b	272.054	0.421558	0.327856	1.2858	0.198512	0.447267
Bpnt1	132.27	0.202812	0.157805	1.28521	0.19872	0.447473
Vapa	113.931	0.215384	0.167789	1.28366	0.19926	0.448023
Pltp	134.453	0.258656	0.201513	1.28357	0.199294	0.448023
Cmip	263.063	0.388212	0.302464	1.2835	0.199317	0.448023
4931400O07Rik	107.479	-0.218896	0.1706	-1.2831	0.199457	0.448072
Arpc5l	94.1873	0.2282	0.178143	1.28099	0.200196	0.44922
Rpl31	461.809	0.531029	0.414599	1.28082	0.200256	0.44922
Me1	329.438	0.525964	0.410778	1.28041	0.200401	0.44922
Sdc4	275.013	0.356385	0.278394	1.28015	0.200493	0.44922
Agpat2	253.277	0.385672	0.301323	1.27993	0.20057	0.44922
Mdh2	264.957	0.456756	0.356961	1.27957	0.200697	0.44922
Pik3r2	110.957	-0.204875	0.160147	-1.2793	0.200793	0.44922
Rnf10	184.173	0.325116	0.254419	1.27788	0.201292	0.449464
Pfn1	195.462	0.362459	0.283697	1.27763	0.201381	0.449464
Hmgcs1	94.8449	0.229181	0.179382	1.27761	0.201386	0.449464
Dpm1	92.9572	0.203321	0.159164	1.27743	0.201449	0.449464
Agmat	140.009	0.310291	0.242927	1.2773	0.201496	0.449464
Pgk1	190.735	0.300911	0.235721	1.27656	0.201758	0.449464
Hsp90ab1	327.521	0.507364	0.397545	1.27624	0.201869	0.449464
Riox1	94.3314	-0.218459	0.17118	-1.2762	0.201886	0.449464
Hnrnpa3	202.865	0.314176	0.246224	1.27598	0.201964	0.449464
Pole4	114.255	-0.2049	0.160647	-1.27547	0.202144	0.449603
C4bp	332.828	0.427953	0.335664	1.27495	0.202329	0.44975
Bnip3	156.561	0.273737	0.214976	1.27334	0.202897	0.450751
Prss35	113.079	-0.21403	0.168168	-1.27272	0.203118	0.450884
Pdia4	191.215	0.304897	0.239712	1.27193	0.203397	0.450884
Clpx	93.103	0.215606	0.169548	1.27165	0.203499	0.450884
Ripk3	101.299	-0.218476	0.171814	-1.27159	0.20352	0.450884
Agxt	104.326	0.223684	0.175921	1.27151	0.203549	0.450884
Arfgap3	93.8299	-0.21452	0.169221	-1.26769	0.204908	0.45363
Stau1	119.902	0.193694	0.153064	1.26545	0.205711	0.45509
Rbbp4	107.73	0.225434	0.178183	1.26518	0.205806	0.45509
Abcg1	103.742	-0.194352	0.153815	-1.26355	0.206392	0.455757
Serpina3j	131.405	-0.197606	0.15639	-1.26355	0.206393	0.455757
Aatk	100.334	-0.211895	0.167726	-1.26334	0.206466	0.455757
Phospho1	111.834	0.21124	0.167258	1.26296	0.206604	0.455796
Slc4a4	96.3784	0.206424	0.163572	1.26198	0.206956	0.455953
Enpp5	94.6993	-0.196939	0.156067	-1.26189	0.20699	0.455953
Cd300lg	109.872	-0.24312	0.192683	-1.26176	0.207034	0.455953
Hyi	118.157	0.193778	0.15362	1.26141	0.207161	0.45597
Crybg3	114.422	-0.21041	0.166949	-1.26033	0.207552	0.456566
Rsbn1	110.295	-0.254031	0.201754	-1.25911	0.20799	0.457265
Rpl18	344.39	0.407792	0.324053	1.25841	0.208243	0.457558
Zfand6	100.852	0.198715	0.15796	1.25801	0.208388	0.457613
5730596B20Rik	108.935	-0.190846	0.151852	-1.25679	0.208829	0.458317
Ndufa6	255.727	0.380741	0.303032	1.25644	0.208958	0.458336
Comt	383.255	0.418192	0.332943	1.25605	0.209099	0.458381
Fau	473.024	0.510818	0.406934	1.25529	0.209375	0.458595
Khsrp	113.94	0.196333	0.156501	1.25452	0.209655	0.458595
Vtn	225.6	0.335199	0.26722	1.25439	0.2097	0.458595
Creg1	228.402	0.350791	0.279661	1.25434	0.209718	0.458595
Chmp6	101.744	-0.22216	0.177155	-1.25404	0.209826	0.458595
Ddc	100.083	-0.200195	0.159707	-1.25351	0.21002	0.458595
Dcdc2a	98.3692	-0.228542	0.182329	-1.25346	0.210039	0.458595
Pdia6	267.014	0.330727	0.263937	1.25305	0.210186	0.458654
Ptpn9	99.7893	-0.204406	0.163175	-1.25268	0.210322	0.458655
Pla2r1	109.791	-0.236335	0.188707	-1.25239	0.210428	0.458655
Abcc9	103.193	0.205523	0.16419	1.25174	0.210664	0.458908
Peli1	105.037	-0.191536	0.153072	-1.25128	0.210832	0.459012
Nr1d1	171.481	0.332165	0.265599	1.25063	0.21107	0.459268
Rps20	516.436	0.515545	0.412689	1.24923	0.21158	0.460114
Commd2	103.825	-0.193792	0.155195	-1.2487	0.211774	0.460273
Ces1f	257.52	0.407939	0.326798	1.24829	0.211924	0.460337
Psmd14	126.085	0.190921	0.153069	1.24728	0.212293	0.460876
Nat8f2	301.955	0.458663	0.367842	1.2469	0.212432	0.460916
Cltc	120.698	0.19155	0.153704	1.24623	0.21268	0.461191
Rnf111	145.725	-0.269708	0.216493	-1.24581	0.212836	0.461266
Tmem205	524.993	0.545878	0.438482	1.24493	0.213159	0.461702
Mrpl9	92.7214	0.20165	0.162047	1.24439	0.213356	0.461868
Cnppd1	103.553	0.197602	0.15901	1.2427	0.213977	0.462568
Homer2	107.612	0.189823	0.152759	1.24263	0.214005	0.462568
Egfl7	105.519	0.219765	0.176928	1.24212	0.214194	0.462568
Adipor2	224.512	0.372383	0.299818	1.24203	0.214224	0.462568
Cldn12	123.097	-0.182482	0.146942	-1.24186	0.214287	0.462568
Acad9	95.7584	-0.226279	0.182285	-1.24135	0.214478	0.462718
H2-Q6	96.0927	0.209788	0.169304	1.23912	0.215303	0.464221
Marcks	216.055	-0.308829	0.249386	-1.23836	0.215583	0.464221
Mapk1	131.591	0.195424	0.157842	1.2381	0.215679	0.464221
Acaa1b	141.49	0.249509	0.201561	1.23788	0.21576	0.464221
Ppfibp1	126.769	-0.2302	0.186008	-1.23758	0.215872	0.464221
Cyp2j9	111.709	-0.245179	0.198133	-1.23744	0.215923	0.464221
Nsa2	138.247	0.201117	0.162647	1.23652	0.216264	0.464221
Atl3	94.952	0.18941	0.153223	1.23617	0.216394	0.464221
Fth1	2579.05	0.760328	0.615103	1.2361	0.216422	0.464221
Sfxn5	99.2526	-0.190889	0.154446	-1.23596	0.216473	0.464221
Ddx56	95.4545	-0.198756	0.160837	-1.23576	0.216548	0.464221
Sergef	108.452	-0.216275	0.175048	-1.23552	0.216636	0.464221
Eif1	629.497	0.522725	0.42333	1.23479	0.216907	0.46454
Sap30	133.054	-0.21848	0.177069	-1.23387	0.217253	0.464631
Aco1	194.492	0.271118	0.219749	1.23376	0.217292	0.464631
Ndufa5	107.673	0.229153	0.185745	1.2337	0.217316	0.464631
Cmah	94.584	0.208916	0.169459	1.23284	0.217637	0.464902
1700093K21Rik	102.974	-0.211833	0.171872	-1.2325	0.217761	0.464902
Pkd2	105.428	-0.191691	0.155546	-1.23238	0.217808	0.464902
Anp32a	151.798	0.207965	0.168889	1.23137	0.218183	0.465377
Rab42	122.829	-0.228066	0.185283	-1.23091	0.218358	0.465377
Chmp3	94.8062	-0.196079	0.159347	-1.23052	0.218504	0.465377
Cct5	149.93	0.213583	0.173593	1.23036	0.21856	0.465377
2610318N02Rik	96.664	-0.208258	0.169435	-1.22913	0.219022	0.465377
4930550C14Rik	99.2595	-0.197785	0.160918	-1.22911	0.219031	0.465377
Hba-a1	144.355	0.454762	0.37001	1.22905	0.219052	0.465377
Nit2	111.43	0.255015	0.207523	1.22885	0.219128	0.465377
Nbr1	144.111	0.229221	0.186624	1.22825	0.219352	0.465377
Capza2	131.594	0.212854	0.173306	1.2282	0.219372	0.465377
Lpcat3	114.955	0.238987	0.194585	1.22819	0.219374	0.465377
Marf1	124.52	0.187409	0.152683	1.22744	0.219659	0.465721
Rab11fip1	114.463	-0.189603	0.154696	-1.22565	0.220329	0.466861
Cyth2	97.2567	-0.200746	0.163846	-1.22522	0.220494	0.466861
Eif4g1	207.555	0.380478	0.310752	1.22438	0.220808	0.466861
Ndufs2	151.699	0.470842	0.384557	1.22438	0.22081	0.466861
Cox7a2l	174.278	0.303476	0.247914	1.22412	0.220907	0.466861
Pigb	108.257	-0.208438	0.170285	-1.22405	0.220932	0.466861
Cox5a	276.612	0.350107	0.286287	1.22292	0.22136	0.467506
Tmem59	129.165	0.21329	0.174535	1.22204	0.221691	0.467946
Pemt	282.754	0.364331	0.298279	1.22144	0.221918	0.468167
Rfwd3	99.5795	-0.194883	0.159724	-1.22013	0.222417	0.468249
Ddhd2	105.328	-0.212062	0.173825	-1.21997	0.222475	0.468249
Ppm1d	93.1923	-0.208025	0.17052	-1.21994	0.222487	0.468249
Cd200	102.631	-0.221918	0.181968	-1.21954	0.222638	0.468249
Ube2d3	107.384	0.226225	0.185523	1.21939	0.222696	0.468249
Slc9a3r1	130.145	0.210762	0.172911	1.21891	0.22288	0.468249
Psme2	114.035	-0.184266	0.151206	-1.21864	0.222981	0.468249
Chchd3	173.714	0.263882	0.216543	1.21861	0.222991	0.468249
Sec16a	97.7208	0.197662	0.162242	1.21832	0.223103	0.468249
Psma4	201.764	0.26892	0.220813	1.21786	0.223276	0.468249
Cd302	234.268	0.407201	0.334381	1.21778	0.223309	0.468249
Xdh	140.753	0.244907	0.201252	1.21692	0.223636	0.468676
1810065E05Rik	115.698	-0.251494	0.206828	-1.21596	0.224001	0.469183
Rac2	92.9729	-0.190119	0.156506	-1.21477	0.224454	0.469259
Ddost	113.209	0.180911	0.148995	1.21421	0.224669	0.469259
H3f3a	151.616	0.243612	0.200698	1.21383	0.224814	0.469259
Narf	93.1941	-0.194947	0.160634	-1.21361	0.224896	0.469259
Isca1	96.3675	0.185078	0.152518	1.21348	0.224945	0.469259
Relb	120.297	-0.212413	0.175047	-1.21346	0.224952	0.469259
Rps11	296.477	0.441486	0.363835	1.21342	0.224969	0.469259
Ptbp2	104.326	-0.189377	0.156122	-1.213	0.225128	0.469259
Rps29	490.444	0.488389	0.402664	1.2129	0.22517	0.469259
C8a	154.676	0.257926	0.212812	1.21199	0.225515	0.469259
Hs6st1	126.005	0.213186	0.175913	1.21188	0.225557	0.469259
Rxra	234.435	0.376019	0.310295	1.21181	0.225584	0.469259
Cers5	92.9962	-0.199847	0.164935	-1.21167	0.225639	0.469259
Relch	105.227	-0.196085	0.161885	-1.21126	0.225796	0.46933
Ptrhd1	109.651	-0.232294	0.19195	-1.21018	0.226209	0.469932
Pygb	122.596	-0.203943	0.168845	-1.20787	0.227096	0.471519
Prss39	147.374	-0.259287	0.214796	-1.20713	0.227382	0.471621
LOC118568634	884.236	-0.484963	0.401913	-1.20664	0.227572	0.471621
Higd1a	108.946	0.183393	0.152002	1.20651	0.227619	0.471621
Rfc2	101.425	-0.189056	0.156703	-1.20646	0.227641	0.471621
Maz	105.329	0.187541	0.155581	1.20542	0.228041	0.472019
Gpam	166.563	0.517535	0.429376	1.20532	0.228081	0.472019
Rpl38	433.662	0.460158	0.382083	1.20434	0.228459	0.472545
Abhd8	110.224	-0.192738	0.160095	-1.2039	0.228628	0.472638
Sphk2	114.085	-0.227926	0.18948	-1.2029	0.229015	0.473181
Lasp1	95.8439	0.18693	0.155515	1.20201	0.22936	0.473637
Pcbd2	213.008	0.285384	0.237496	1.20164	0.229503	0.473677
Serpina3m	219.434	0.380072	0.316538	1.20072	0.229861	0.474118
Olfr299	115.432	-0.209076	0.174229	-1.2	0.230138	0.474118
Stag1	108.445	-0.182035	0.151698	-1.19998	0.230145	0.474118
Pgls	109.426	0.190597	0.158857	1.19981	0.230215	0.474118
4930404H24Rik	106.938	-0.2244	0.187191	-1.19878	0.230615	0.474482
Dctn3	130.296	0.198543	0.165666	1.19845	0.230741	0.474482
Ptpn5	147.617	-0.219347	0.183034	-1.19839	0.230765	0.474482
Abcc6	132.41	0.202524	0.169059	1.19795	0.230936	0.474577
Ryk	132.87	0.188812	0.157692	1.19735	0.231171	0.474793
Rsf1	99.0694	-0.215965	0.180492	-1.19653	0.231489	0.474793
Cttn	109.798	-0.185086	0.154705	-1.19638	0.231549	0.474793
Resp18	97.2869	-0.209013	0.174739	-1.19614	0.231641	0.474793
Cd82	102.77	0.190128	0.158959	1.19608	0.231664	0.474793
Cdo1	789.993	0.506851	0.423922	1.19562	0.231843	0.474905
Cyp4v3	140.142	0.227042	0.190006	1.19492	0.23212	0.47517
Rab9b	100.62	-0.214953	0.179929	-1.19465	0.232222	0.47517
Drap1	110.984	0.223256	0.187062	1.19348	0.23268	0.475841
Dnajc11	100.983	0.18156	0.152165	1.19318	0.2328	0.475841
2210418O10Rik	232.461	0.301592	0.252905	1.19251	0.233062	0.476121
Pwwp3a	114.027	-0.194377	0.163122	-1.19161	0.233415	0.476587
Rps27a	281.349	0.390349	0.327694	1.1912	0.233575	0.476658
Rabac1	162.262	0.20463	0.171844	1.19079	0.233736	0.476718
Adap2	97.3273	0.183868	0.154448	1.19049	0.233855	0.476718
Ggnbp2	98.897	0.186254	0.156565	1.18963	0.234192	0.476974
Impa1	101.23	0.191506	0.161036	1.18921	0.234356	0.476974
Golim4	101.646	0.215428	0.181183	1.18901	0.234436	0.476974
Chkb	125.362	0.194646	0.16375	1.18868	0.234565	0.476974
Polr3e	95.6877	-0.184606	0.155358	-1.18826	0.234731	0.476974
Mlf2	157.984	0.239788	0.201798	1.18826	0.234731	0.476974
Rps23	278.913	0.40642	0.342219	1.1876	0.23499	0.477221
Rasd1	98.9929	-0.220788	0.185956	-1.18731	0.235104	0.477221
Rassf3	131.878	0.224948	0.189605	1.1864	0.235463	0.477697
Tlr13	96.0905	-0.186175	0.15703	-1.18561	0.235778	0.478081
Polr2m	120.905	0.197412	0.166554	1.18527	0.235909	0.478092
Acap2	106.181	-0.188653	0.159389	-1.1836	0.23657	0.479176
Cs	170.717	0.28342	0.239716	1.18232	0.23708	0.479955
Mreg	95.525	-0.179553	0.151907	-1.18199	0.237209	0.479962
Serpinb1b	98.427	-0.180292	0.152591	-1.18154	0.23739	0.480071
Dcaf5	95.424	-0.203527	0.17268	-1.17864	0.238544	0.481693
Prlr	112.034	0.184941	0.156915	1.17861	0.238553	0.481693
Cox6c	171.998	0.555226	0.471144	1.17846	0.238612	0.481693
Rrbp1	181.649	0.257423	0.218494	1.17817	0.23873	0.481693
Rell1	136.341	-0.184975	0.157034	-1.17793	0.238824	0.481693
Cdkn2aip	132.538	-0.190156	0.161573	-1.1769	0.239235	0.482267
Jtb	116.19	0.193247	0.164308	1.17613	0.239544	0.482562
Peg3	123.644	-0.220297	0.187387	-1.17563	0.239744	0.482562
Prpf6	94.942	0.181898	0.154845	1.17471	0.240111	0.482562
Eif2ak3	99.2991	-0.178798	0.152211	-1.17468	0.240125	0.482562
Mt2	96.1242	-0.216663	0.184503	-1.17431	0.240272	0.482562
Nsd1	110.774	0.181526	0.15465	1.17379	0.24048	0.482562
Serpinf2	267.413	0.33072	0.281785	1.17366	0.240532	0.482562
Brd3	116.338	0.189499	0.161515	1.17326	0.24069	0.482562
AI182371	130.625	0.257436	0.219427	1.17322	0.240708	0.482562
Taldo1	124.2	0.230968	0.196928	1.17286	0.240853	0.482562
Sh3bp5	98.4215	0.196772	0.167773	1.17285	0.240856	0.482562
Pstpip2	107.653	-0.189377	0.161483	-1.17274	0.240901	0.482562
Pon2	119.694	0.19151	0.163373	1.17223	0.241106	0.482719
4933405O20Rik	96.5264	-0.215464	0.184022	-1.17086	0.241655	0.483563
Plekhg1	126.27	-0.184977	0.158137	-1.16973	0.242111	0.483891
Rbbp9	94.5794	-0.207654	0.177611	-1.16916	0.242341	0.483891
Zfp36l2	148.797	0.268219	0.22945	1.16896	0.242418	0.483891
Nfe2l1	129.308	0.220848	0.189032	1.16831	0.242681	0.483891
Copb1	132.742	0.181174	0.155077	1.16828	0.242692	0.483891
Arfgef2	108.018	-0.189001	0.161814	-1.16802	0.2428	0.483891
Rag2	155.855	-0.204082	0.174767	-1.16774	0.242913	0.483891
Wdr26	105.002	0.20224	0.173206	1.16763	0.242957	0.483891
Pga5	99.7313	-0.202244	0.173211	-1.16762	0.242961	0.483891
Sgo2a	107.08	-0.195491	0.167631	-1.16619	0.243536	0.484612
Rpl26	461.08	0.449038	0.385081	1.16609	0.243578	0.484612
Cfap36	115.94	-0.172876	0.14832	-1.16556	0.243792	0.484612
Serpinb6c	102.133	-0.191659	0.164475	-1.16528	0.243907	0.484612
Pclo	96.1354	-0.181686	0.155945	-1.16506	0.243993	0.484612
Rpl23a	542.774	0.450562	0.386804	1.16483	0.244087	0.484612
Gm2a	93.7739	-0.184136	0.158135	-1.16442	0.244252	0.484688
Rdh16	248.193	0.420485	0.361317	1.16376	0.244523	0.484963
Pigo	113.667	-0.184518	0.158595	-1.16345	0.244645	0.484963
Rpl36a	166.335	0.230737	0.198455	1.16267	0.244965	0.485025
Proc	285.81	0.365264	0.314291	1.16219	0.24516	0.485025
4932411N23Rik	119.802	-0.195571	0.168309	-1.16198	0.245245	0.485025
Mug2	271.726	0.401494	0.345622	1.16166	0.245374	0.485025
Klhdc10	93.3503	0.194347	0.167363	1.16123	0.245548	0.485025
Atp5d	183.158	0.308041	0.265323	1.161	0.24564	0.485025
Rps4x	454.884	0.46885	0.403833	1.161	0.245642	0.485025
Abcg5	150.281	0.231838	0.199711	1.16087	0.245695	0.485025
Nqo2	134.341	0.210133	0.181086	1.1604	0.245885	0.485149
Cpb2	164.734	0.226307	0.195192	1.15941	0.246288	0.485693
Sesn1	113.242	-0.188059	0.162269	-1.15893	0.246483	0.485825
Rab39b	121.266	-0.184979	0.159655	-1.15862	0.246611	0.485827
Chrnb3	101.656	-0.214371	0.185109	-1.15808	0.246831	0.48597
Commd3	114.492	0.186676	0.161231	1.15782	0.246939	0.48597
Cyp2c29	483.944	0.428836	0.370748	1.15668	0.247404	0.486634
Ncoa2	98.1678	-0.180988	0.156524	-1.15629	0.247561	0.486691
Pip4p2	100.506	-0.183115	0.158414	-1.15593	0.247712	0.486736
Rassf8	109.623	-0.21781	0.188616	-1.15478	0.248181	0.487242
Dbi	1310.27	0.581018	0.503267	1.15449	0.248298	0.487242
Ppp1r2	134.158	0.182223	0.157923	1.15387	0.248552	0.487242
Ndufa7	170.1	0.270908	0.234807	1.15375	0.248605	0.487242
Eps15	99.2001	-0.192827	0.167132	-1.15374	0.248608	0.487242
Klf3	97.9917	0.183532	0.159172	1.15304	0.248892	0.487477
Phtf1	96.5968	-0.182084	0.157947	-1.15282	0.248984	0.487477
Itih1	146.468	0.265278	0.230188	1.15244	0.249139	0.48753
Rpl18a	452.325	0.453354	0.394339	1.14965	0.250286	0.488438
Rmnd5a	167.352	0.277539	0.24142	1.14961	0.250303	0.488438
R3hdm2	143.494	0.227615	0.198067	1.14919	0.250479	0.488438
Sema4g	252.605	0.286825	0.249597	1.14915	0.250493	0.488438
Dennd6a	95.694	-0.177806	0.154773	-1.14882	0.25063	0.488438
Fetub	169.917	0.239812	0.208755	1.14878	0.250648	0.488438
Nelfcd	102.235	-0.194105	0.168995	-1.14858	0.250727	0.488438
Pradc1	95.9388	-0.185089	0.161173	-1.14839	0.250809	0.488438
Srsf1	125.001	0.205057	0.178575	1.14829	0.250847	0.488438
Cenpv	119.61	-0.175265	0.152682	-1.14791	0.251006	0.488438
Cycs	202.823	0.29547	0.257403	1.14789	0.251014	0.488438
Sec11a	100.069	0.177142	0.154392	1.14735	0.251236	0.488622
Elmo3	99.5016	-0.176339	0.153793	-1.1466	0.251548	0.488979
Chmp7	97.4187	-0.175664	0.153315	-1.14578	0.251888	0.489207
Prr11	103.986	-0.199123	0.173801	-1.14569	0.251922	0.489207
Ppfia1	102.954	-0.174105	0.152239	-1.14363	0.252777	0.490323
Prkar2a	118.965	0.184117	0.161003	1.14356	0.252806	0.490323
Anxa5	154.848	0.296404	0.259236	1.14337	0.252883	0.490323
Rpl34	219.743	0.303746	0.265827	1.14264	0.253186	0.490661
Pfkm	105.025	-0.178478	0.156266	-1.14214	0.253394	0.490814
Pccb	110.698	0.209989	0.183945	1.14158	0.253628	0.490973
Ndufb6	133.821	0.250698	0.219716	1.14101	0.253867	0.490973
Raet1a	129.779	-0.186784	0.163712	-1.14093	0.253898	0.490973
Pax7	102.579	-0.200159	0.175499	-1.14051	0.254073	0.490973
Ppm1g	100.15	-0.184494	0.16181	-1.14019	0.254206	0.490973
Nrn1	335.674	0.400853	0.351598	1.14009	0.25425	0.490973
Pvr	104.922	-0.180752	0.158671	-1.13916	0.254635	0.491469
Rnf14	111.916	-0.181074	0.159075	-1.1383	0.254997	0.491802
H2ac10	167.83	0.251176	0.220749	1.13784	0.255188	0.491802
Eny2	150.403	0.193245	0.169838	1.13782	0.255195	0.491802
Cops6	150.274	0.190348	0.1674	1.13708	0.255503	0.492147
Rnpepl1	108.331	0.223579	0.196802	1.13606	0.255932	0.492603
Prox1	160.602	0.19848	0.174733	1.1359	0.255999	0.492603
Percc1	101.49	-0.213187	0.187751	-1.13548	0.256175	0.492693
Pdcd6	118.081	0.229635	0.202402	1.13455	0.256566	0.493197
Brap	114.959	0.17645	0.155772	1.13274	0.257323	0.494144
Slc16a9	115.294	-0.183735	0.162312	-1.13199	0.257639	0.494144
Rev3l	94.0932	-0.178857	0.158022	-1.13185	0.257699	0.494144
Cyp3a13	93.9156	0.195396	0.172669	1.13162	0.257795	0.494144
Cox4i1	478.419	0.456603	0.403566	1.13142	0.257877	0.494144
Senp2	131.04	-0.175543	0.155166	-1.13132	0.257919	0.494144
Egln2	157.977	-0.231225	0.204405	-1.13121	0.257967	0.494144
Abcg8	139.732	0.252004	0.22292	1.13047	0.258278	0.494291
Osbpl9	112.361	0.206571	0.18274	1.13041	0.258303	0.494291
Shfl	151.549	-0.196928	0.174265	-1.13005	0.258456	0.494311
Sbf1	94.2384	-0.174282	0.154263	-1.12977	0.258572	0.494311
Ccnc	92.8833	-0.186744	0.165356	-1.12935	0.258752	0.494406
Cyp20a1	105.825	-0.178531	0.158156	-1.12883	0.258971	0.494413
Slc25a1	168.826	0.280859	0.248886	1.12847	0.259123	0.494413
Rims1	108.659	-0.187099	0.165812	-1.12838	0.25916	0.494413
Coasy	169.353	0.200395	0.177639	1.12811	0.259275	0.494413
[truncated: 5,397 more rows]
