# Supplementary material for: Heterozygous GAA knockout is nonconsequential on metabolism and the spatial liver transcriptome in high‐fat diet‐induced obese and prediabetic mice
Source: Physiol Rep. 2025 Mar 19;13(6):e70276. doi: 10.14814/phy2.70276 (PMC11922812; doi:10.14814/phy2.70276)
Supplement: Supplementary file 1 — Table S1. [file PHY2-13-e70276-s001.zip › PHYSREP-2024-11-768-T-file008.xlsx]

## Sheet: Wt Periportal HFD vs LFD
Supplemental Table 7.
gene_id	baseMean	log2FoldChange	lfcSE	stat	pvalue	padj
Slco1a1	48.8567	-2.33675	0.342273	-6.82714	8.66e-12	5.28e-08
Serpina3k	1228.9	-2.61111	0.412409	-6.33137	2.43e-10	4.94e-07
Sult2a8	62.8434	-2.0593	0.322828	-6.37894	1.78e-10	4.94e-07
Mup13	1707.06	-3.51533	0.5909	-5.94912	2.7e-09	4.11e-06
Egfr	53.1679	-1.90051	0.32579	-5.83355	5.43e-09	6.62e-06
Tat	285.675	-2.23028	0.38728	-5.75883	8.47e-09	8.61e-06
G6pc	160.374	-1.93178	0.344288	-5.61094	2.01e-08	1.75e-05
Asl	132.58	-2.18805	0.39457	-5.54541	2.93e-08	2.24e-05
Cps1	326.934	-2.46924	0.47092	-5.24344	1.58e-07	8.77e-05
Gnmt	331.288	-2.20222	0.420046	-5.24281	1.58e-07	8.77e-05
Gls2	43.9983	-1.72136	0.327209	-5.26074	1.43e-07	8.77e-05
Gstp1	716.051	-2.2596	0.441354	-5.11969	3.06e-07	0.000151
Hpd	171.623	-2.1742	0.425424	-5.11066	3.21e-07	0.000151
Nudt7	105.833	-2.04823	0.403469	-5.07655	3.84e-07	0.000167
Ahcy	210.052	-2.00387	0.403687	-4.96393	6.91e-07	0.000281
Slc10a1	105.469	-2.01851	0.411576	-4.90435	9.37e-07	0.000306
Etnppl	47.5002	-1.85484	0.378635	-4.89874	9.65e-07	0.000306
Ces3b	91.0575	-1.65329	0.335969	-4.92096	8.61e-07	0.000306
Nat8f1	43.8781	-1.57762	0.319955	-4.93074	8.19e-07	0.000306
Cyp2c23	42.1696	-1.43995	0.294399	-4.89117	1e-06	0.000306
Pck1	541.392	-2.07199	0.427302	-4.84901	1.24e-06	0.00036
Otc	68.4862	-1.78624	0.369464	-4.8347	1.33e-06	0.00037
Cyp2c70	44.3388	-1.45641	0.301861	-4.82477	1.4e-06	0.000372
Mfsd2a	46.79	-1.50142	0.313354	-4.79145	1.66e-06	0.000421
Ttc39c	36.8068	-1.30237	0.273574	-4.76056	1.93e-06	0.000471
C8b	30.9555	-1.49849	0.315857	-4.74419	2.09e-06	0.000491
Hgd	110.692	-2.03144	0.438998	-4.62746	3.7e-06	0.000836
Acsl1	50.7698	-1.40237	0.303793	-4.61619	3.91e-06	0.000852
Slc22a28	32.8936	-1.2375	0.27088	-4.56845	4.91e-06	0.0010335
Acly	88.9757	-2.12742	0.469733	-4.529	5.93e-06	0.00104395
Ephx2	145.152	-1.95021	0.43014	-4.53391	5.79e-06	0.00104395
Serpina1a	481.971	-1.79733	0.398081	-4.51498	6.33e-06	0.00104395
Dpyd	81.9074	-1.60824	0.355035	-4.5298	5.9e-06	0.00104395
Slc25a25	70.0566	-1.60541	0.354586	-4.52757	5.97e-06	0.00104395
Cyp4f14	36.9259	-1.36322	0.299821	-4.54677	5.45e-06	0.00104395
Nnmt	53.5066	-1.34399	0.297448	-4.51841	6.23e-06	0.00104395
Cort	37.1816	1.40906	0.311317	4.52614	6.01e-06	0.00104395
Selenbp1	114.595	-1.85197	0.415047	-4.46208	8.12e-06	0.00130293
Ass1	481.442	-2.229	0.500458	-4.45392	8.43e-06	0.00131877
Slc38a3	266.595	-2.00418	0.451942	-4.4346	9.22e-06	0.00136935
Aldh1l1	143.99	-1.85183	0.418032	-4.42989	9.43e-06	0.00136935
Pah	126.571	-1.77593	0.400743	-4.43158	9.35e-06	0.00136935
Thrsp	93.7285	-1.956	0.44265	-4.41883	9.92e-06	0.0014078
Sult1a1	108.564	-1.71357	0.389632	-4.39792	1.09e-05	0.00151517
Cth	61.8352	-1.45935	0.332723	-4.38607	1.15e-05	0.00153055
Slc17a2	42.9352	-1.25013	0.284737	-4.39046	1.13e-05	0.00153055
Aldh8a1	49.4735	-1.49663	0.342377	-4.37128	1.24e-05	0.00160315
Qsox1	51.3476	-1.44297	0.331434	-4.3537	1.34e-05	0.00170099
Slc9a3r1	39.1484	-1.33853	0.307764	-4.3492	1.37e-05	0.00170099
Fh1	45.0908	-1.27592	0.293891	-4.34146	1.42e-05	0.00172677
Lap3	51.6678	-1.32224	0.305125	-4.33342	1.47e-05	0.00175601
Cyp2d10	192.836	-1.70199	0.393506	-4.32521	1.52e-05	0.0017667
Mettl7b	66.0692	-1.52681	0.353296	-4.32163	1.55e-05	0.0017667
Gch1	39.6813	-1.33449	0.308947	-4.31948	1.56e-05	0.0017667
Klkb1	37.2663	-1.18592	0.2753	-4.30773	1.65e-05	0.00182931
G0s2	62.3428	-1.80464	0.420002	-4.29675	1.73e-05	0.00188798
Fah	88.2488	-1.70821	0.398849	-4.28284	1.85e-05	0.00190776
Slc37a4	31.4983	-1.17508	0.27415	-4.28625	1.82e-05	0.00190776
Por	34.4189	-1.14951	0.268348	-4.28364	1.84e-05	0.00190776
Srebf1	82.8046	-1.97802	0.463781	-4.26498	2e-05	0.00195258
Ak2	72.5689	-1.58181	0.37032	-4.27148	1.94e-05	0.00195258
Mtss1	49.7326	-1.2984	0.304105	-4.26957	1.96e-05	0.00195258
Klf15	48.1682	-1.27266	0.298534	-4.26304	2.02e-05	0.00195258
Pecr	72.2472	-1.49645	0.35204	-4.25079	2.13e-05	0.00201931
Mtarc1	63.4894	-1.40744	0.331277	-4.24854	2.15e-05	0.00201931
Uox	443.852	-2.06066	0.486946	-4.23181	2.32e-05	0.00211197
Dpys	54.4969	-1.38271	0.327011	-4.22833	2.35e-05	0.00211197
Paics	34.9226	-1.20782	0.285477	-4.23088	2.33e-05	0.00211197
Uqcrc1	25.2116	-1.25632	0.299982	-4.18799	2.81e-05	0.00248808
Ndrg2	187.079	-1.82447	0.436685	-4.178	2.94e-05	0.00252665
Hagh	40.7568	-1.2778	0.305787	-4.17872	2.93e-05	0.00252665
Elovl2	110.321	-1.83174	0.438807	-4.17437	2.99e-05	0.00253163
Sec14l4	38.0674	-1.23857	0.297369	-4.16511	3.11e-05	0.00260047
Gpat4	36.2433	-1.16038	0.279598	-4.15016	3.32e-05	0.00273875
Hal	131.755	-1.76052	0.425259	-4.13987	3.48e-05	0.0028264
Nipsnap1	37.5387	-1.35096	0.32702	-4.13111	3.61e-05	0.00289758
Mdh1	142.841	-1.80996	0.43907	-4.12225	3.75e-05	0.00294884
Cyp2f2	212.176	-1.67636	0.407064	-4.11817	3.82e-05	0.00294884
Mlxipl	77.6227	-1.31777	0.319941	-4.1188	3.81e-05	0.00294884
Msrb1	53.2989	-1.41562	0.34441	-4.11028	3.95e-05	0.00301323
Aox3	97.8877	-1.78971	0.43784	-4.08759	4.36e-05	0.0032425
Iigp1	26.6326	-1.19609	0.292531	-4.08877	4.34e-05	0.0032425
Slc38a4	129.504	-1.74209	0.428615	-4.06446	4.81e-05	0.0034443
Dbp	54.5386	-1.47309	0.362591	-4.06266	4.85e-05	0.0034443
Serpina6	24.5027	-1.237	0.304267	-4.0655	4.79e-05	0.0034443
Ninj1	45.76	-1.23269	0.303434	-4.06246	4.86e-05	0.0034443
Hgfac	56.4238	-1.25861	0.310679	-4.05117	5.1e-05	0.00357323
Fbp1	345.553	-2.04351	0.505223	-4.04477	5.24e-05	0.00358973
Ecm1	30.4769	-1.23593	0.305557	-4.04483	5.24e-05	0.00358973
Gpld1	39.1256	-1.08897	0.269463	-4.04125	5.32e-05	0.0036036
Upp2	37.9789	-1.31085	0.324842	-4.03536	5.45e-05	0.0036546
Serpinf1	113.974	-1.59026	0.394997	-4.02599	5.67e-05	0.00371384
Haao	74.5255	-1.48809	0.369676	-4.02539	5.69e-05	0.00371384
Hsd11b1	65.3614	-1.42269	0.353555	-4.02395	5.72e-05	0.00371384
Hnrnpk	33.4833	-1.1766	0.293509	-4.00874	6.1e-05	0.00391964
Glyat	47.9918	-1.35719	0.339048	-4.00294	6.26e-05	0.00397526
AI182371	48.0611	-1.22469	0.306387	-3.99719	6.41e-05	0.00403089
Asgr2	45.9035	-1.13831	0.285386	-3.98866	6.64e-05	0.00413594
Arf5	40.5391	-1.1538	0.290086	-3.97745	6.97e-05	0.00429208
Cebpa	88.6501	-1.53713	0.387904	-3.96267	7.41e-05	0.00443251
Cbs	87.3407	-1.44758	0.365299	-3.96272	7.41e-05	0.00443251
Hikeshi	95.2562	1.42574	0.359466	3.96626	7.3e-05	0.00443251
Agxt	47.9211	-1.31419	0.332545	-3.95191	7.75e-05	0.00459165
Prodh2	54.6841	-1.18478	0.300004	-3.94921	7.84e-05	0.00459911
Serping1	144.717	-1.63614	0.414759	-3.9448	7.99e-05	0.00463438
Sec14l2	69.5156	-1.53433	0.389158	-3.94269	8.06e-05	0.00463438
Cdr2	16.1637	1.32758	0.336901	3.94056	8.13e-05	0.00463438
Sucla2	31.3463	-1.10478	0.280649	-3.93651	8.27e-05	0.00464277
Urah	37.8002	-1.09039	0.277052	-3.93568	8.3e-05	0.00464277
Phyh	226.052	-1.77088	0.452011	-3.91777	8.94e-05	0.00495604
Slc7a2	80.9431	-1.44846	0.370447	-3.91002	9.23e-05	0.00507163
Ifitm3	60.6923	-1.4913	0.381796	-3.90602	9.38e-05	0.00511038
Dmgdh	41.9704	-1.15949	0.297387	-3.89894	9.66e-05	0.00521541
Mtarc2	67.004	-1.40098	0.359548	-3.8965	9.76e-05	0.00522213
Pbld2	44.3548	-1.11985	0.287892	-3.88982	0.0001	0.0053212
Ttc36	47.5621	-1.27757	0.328648	-3.88735	0.000101	0.00532933
Serpind1	86.0517	-1.4243	0.367045	-3.88044	0.000104	0.00543622
Rel	22.1193	1.12946	0.291534	3.87418	0.000107	0.00553043
Eif5a	76.4381	-1.41221	0.366059	-3.85787	0.000114	0.00586307
Gjb2	64.6858	-1.41576	0.368147	-3.84563	0.00012	0.00611229
Slc27a5	92.2322	-1.51584	0.394716	-3.84033	0.000123	0.00619426
Cyp2e1	77.8214	-1.62176	0.423433	-3.83003	0.000128	0.00640651
Apon	75.5539	-1.32379	0.346463	-3.82086	0.000133	0.00659532
Mat1a	324.556	-1.78463	0.468551	-3.80882	0.00014	0.00670698
Apof	110.803	-1.52751	0.401438	-3.80509	0.000142	0.00670698
Cd302	56.8004	-1.22969	0.323619	-3.79979	0.000145	0.00670698
Ces1d	44.0559	-1.2083	0.317945	-3.80035	0.000144	0.00670698
C8g	62.7586	-1.16256	0.305727	-3.80261	0.000143	0.00670698
Amacr	41.0292	-1.13795	0.299376	-3.80106	0.000144	0.00670698
Mst1	33.018	-1.12454	0.295128	-3.81035	0.000139	0.00670698
Acsm1	32.7744	-1.04149	0.273058	-3.81415	0.000137	0.00670698
Keg1	31.5962	-1.01462	0.267057	-3.79925	0.000145	0.00670698
Apom	59.7203	-1.28097	0.337442	-3.79611	0.000147	0.00674139
Rbm39	23.1152	-1.13501	0.299487	-3.78983	0.000151	0.00681161
Irf2	41.4545	-1.1061	0.291841	-3.79007	0.000151	0.00681161
Gpr146	19.3288	-1.16158	0.307824	-3.77354	0.000161	0.00721908
Idh1	43.6154	-1.22407	0.324867	-3.76791	0.000165	0.00732983
Ece1	31.3351	-1.04918	0.278625	-3.76557	0.000166	0.00734509
Dgat2	81.1074	-1.45748	0.38797	-3.75668	0.000172	0.00755626
Errfi1	203.699	-1.46958	0.391769	-3.75115	0.000176	0.00766959
Sec63	32.2309	-1.03773	0.276872	-3.74804	0.000178	0.00771038
Slc29a1	32.0496	-1.01895	0.273581	-3.72448	0.000196	0.00834894
Gm10100	23.2062	1.18437	0.317931	3.72523	0.000195	0.00834894
Ddt	66.3941	-1.29843	0.348967	-3.72077	0.000199	0.0084136
Adk	107.925	-1.54474	0.41587	-3.71447	0.000204	0.00856649
Cfhr2	114.643	-1.43947	0.388514	-3.70505	0.000211	0.00882954
Pigr	100.191	-1.40374	0.379224	-3.70162	0.000214	0.00882954
Prdx6	52.5945	-1.17737	0.318002	-3.7024	0.000214	0.00882954
Ugp2	43.3283	-1.10566	0.298846	-3.69976	0.000216	0.00883497
Angptl3	110.965	-1.55895	0.422461	-3.69015	0.000224	0.0090413
Glo1	83.2402	-1.42911	0.387383	-3.68914	0.000225	0.0090413
F10	90.098	-1.35078	0.36618	-3.68883	0.000225	0.0090413
Slc25a47	178.307	-1.7177	0.466062	-3.68556	0.000228	0.00909816
Gne	27.9848	-1.0117	0.274978	-3.67919	0.000234	0.00926774
Masp2	74.4425	-1.21845	0.3315	-3.67557	0.000237	0.00933961
Ybx1	47.5724	-1.19774	0.326478	-3.66866	0.000244	0.00952044
Fkbp4	27.5196	-1.03041	0.280964	-3.66739	0.000245	0.00952044
Comt	94.1773	-1.3276	0.362332	-3.66403	0.000248	0.00953208
Oaf	51.2241	-1.18897	0.324514	-3.66384	0.000248	0.00953208
Atp5h	53.9764	-1.24045	0.339068	-3.65839	0.000254	0.00955672
Grb7	38.2749	-1.16179	0.317456	-3.65969	0.000253	0.00955672
Got2	46.2017	-1.14262	0.312187	-3.66006	0.000252	0.00955672
Lcat	84.7906	-1.28363	0.351269	-3.65426	0.000258	0.00965255
Rbp4	700.134	-1.55418	0.425875	-3.64937	0.000263	0.00977785
Asgr1	98.9224	-1.53557	0.421544	-3.64274	0.00027	0.00991262
Tspan12	30.0949	-1.00822	0.276749	-3.64309	0.000269	0.00991262
Kyat1	35.2819	-0.971653	0.267154	-3.63706	0.000276	0.0100731
Sephs2	194.382	-1.5428	0.424984	-3.63025	0.000283	0.010281
Cat	392.598	-1.73845	0.479864	-3.62279	0.000291	0.0104593
Aadac	59.6731	-1.28359	0.354463	-3.62123	0.000293	0.0104593
Tex49	16.9386	1.18229	0.326356	3.62271	0.000292	0.0104593
Rgs19	63.9081	1.12989	0.312352	3.61735	0.000298	0.0105213
Phc1	16.1705	1.17746	0.325562	3.61669	0.000298	0.0105213
Arg1	320.835	-1.78923	0.495002	-3.61459	0.000301	0.010546
Kng1	225.967	-1.69743	0.469858	-3.61263	0.000303	0.0105653
Inmt	52.4456	-1.9195	0.532819	-3.60255	0.000315	0.0107988
Amdhd1	61.2789	-1.27688	0.354361	-3.60333	0.000314	0.0107988
Etfb	53.6521	-1.15007	0.319034	-3.60483	0.000312	0.0107988
Sord	102.318	-1.57567	0.438543	-3.59297	0.000327	0.0108977
Igfbp2	28.2963	-1.55891	0.433794	-3.59365	0.000326	0.0108977
Herpud1	63.9335	-1.20628	0.335732	-3.59299	0.000327	0.0108977
Hao1	38.9753	-1.12698	0.313575	-3.59396	0.000326	0.0108977
Ndufs3	41.7176	-1.02501	0.285204	-3.59397	0.000326	0.0108977
Derl2	31.977	-0.983514	0.273876	-3.59109	0.000329	0.0109169
Uba52	37.6001	-1.15249	0.321308	-3.58688	0.000335	0.0110295
Deptor	24.2673	-1.02766	0.286608	-3.5856	0.000336	0.0110295
Apoc3	713.594	-1.59272	0.445967	-3.57137	0.000355	0.011318
Fxyd1	68.5624	-1.29285	0.362087	-3.57054	0.000356	0.011318
Cnbp	54.4629	-1.27652	0.35698	-3.57589	0.000349	0.011318
Ces1f	53.0686	-1.15792	0.324039	-3.5734	0.000352	0.011318
Cfap73	18.5716	1.12801	0.315707	3.57298	0.000353	0.011318
Cdh6	17.4885	1.13628	0.318158	3.57145	0.000355	0.011318
Itih1	50.8679	-1.15819	0.324537	-3.56873	0.000359	0.0113377
Shmt2	42.4106	-1.12906	0.317153	-3.55997	0.000371	0.0116062
Cstl1	18.4303	1.15907	0.325592	3.55988	0.000371	0.0116062
Clec2d	66.4164	-1.29403	0.364085	-3.55419	0.000379	0.0116808
Il1rap	20.8279	-1.07159	0.301491	-3.55431	0.000379	0.0116808
6330403K07Rik	16.9334	1.16385	0.327366	3.55519	0.000378	0.0116808
Insr	32.8752	-0.966834	0.27216	-3.55244	0.000382	0.0116995
Ftcd	122.297	-1.50731	0.425144	-3.5454	0.000392	0.011897
1700015G11Rik	16.5854	1.18473	0.33408	3.54626	0.000391	0.011897
Chchd10	124.957	-1.46779	0.414643	-3.53989	0.0004	0.0120288
1300017J02Rik	65.5081	-1.19564	0.337733	-3.5402	0.0004	0.0120288
Upb1	18.3509	-1.14851	0.324818	-3.53585	0.000406	0.0121539
Plg	195.657	-1.5092	0.426995	-3.53447	0.000409	0.0121581
Pkd2l1	16.7656	1.14442	0.32394	3.53282	0.000411	0.0121749
Aldh2	205.347	-1.70087	0.481882	-3.52965	0.000416	0.0122492
Hebp1	51.2241	-1.19017	0.337288	-3.52865	0.000418	0.0122492
Nr1h4	35.6003	-1.01388	0.287761	-3.52334	0.000426	0.012327
Rab6b	28.0595	0.975227	0.276803	3.52319	0.000426	0.012327
Brinp3	18.5679	1.11692	0.317018	3.52321	0.000426	0.012327
Iqgap2	41.4358	-1.10446	0.313661	-3.5212	0.00043	0.0123612
Cers2	58.1995	-1.1701	0.33258	-3.51824	0.000434	0.0124412
Pygl	119.391	-1.41686	0.402963	-3.5161	0.000438	0.0124834
Ifitm2	51.7076	-1.12202	0.319512	-3.51168	0.000445	0.0126338
C1ra	38.6967	-1.1067	0.315937	-3.50292	0.00046	0.0129513
Sod2	31.0331	-1.09431	0.312426	-3.50261	0.000461	0.0129513
Cyb5r3	91.7207	-1.56464	0.447339	-3.49767	0.000469	0.0130067
Ces1c	249.513	-1.43564	0.410704	-3.49556	0.000473	0.0130067
Adh5	62.6802	-1.35458	0.387124	-3.49909	0.000467	0.0130067
Bhlhe40	58.7778	-1.20811	0.346217	-3.48945	0.000484	0.0130067
Gdi2	48.2328	-1.1055	0.316447	-3.49347	0.000477	0.0130067
Abcb11	49.1022	-1.07824	0.308682	-3.49305	0.000478	0.0130067
Aldh4a1	41.3742	-1.06419	0.304669	-3.49293	0.000478	0.0130067
Fech	24.0658	-1.04215	0.298439	-3.49201	0.000479	0.0130067
Plpp3	34.2596	-0.946396	0.27111	-3.49082	0.000482	0.0130067
Creb5	14.8665	1.17025	0.335331	3.48985	0.000483	0.0130067
Elof1	93.2708	1.20511	0.346037	3.48261	0.000497	0.013285
Pcyt2	94.3972	-1.28778	0.37004	-3.48011	0.000501	0.013293
Gcgr	42.579	-0.986764	0.28345	-3.48126	0.000499	0.013293
Gjb1	83.6887	-1.33355	0.383464	-3.47764	0.000506	0.0133324
Cxcl12	54.7483	-1.09056	0.31365	-3.47699	0.000507	0.0133324
Gns	23.144	-1.0709	0.308112	-3.47567	0.00051	0.0133409
Kyat3	42.5288	-0.958381	0.275875	-3.47396	0.000513	0.0133686
Fetub	51.047	-1.06291	0.306756	-3.465	0.00053	0.0137634
Tdo2	163.242	-1.55285	0.448395	-3.46314	0.000534	0.0138004
Sdhd	60.2366	-1.1679	0.337654	-3.45885	0.000542	0.0138214
Lgals8	27.3454	-1.01876	0.294579	-3.45837	0.000543	0.0138214
Cfhr4	28.2924	-0.931764	0.269272	-3.4603	0.00054	0.0138214
Rara	36.411	1.00449	0.290467	3.4582	0.000544	0.0138214
Zpr1	27.7829	-0.941886	0.27271	-3.4538	0.000553	0.0139905
Kmo	70.6519	-1.18845	0.344636	-3.44842	0.000564	0.0140971
Txnip	48.5421	-1.13873	0.330156	-3.44906	0.000563	0.0140971
Cplx4	16.3534	1.12714	0.326826	3.44876	0.000563	0.0140971
Hibadh	38.717	-0.962171	0.279223	-3.44589	0.000569	0.0141716
Cep152	16.7047	1.10613	0.321153	3.44424	0.000573	0.0142003
Ugt2b38	45.7651	-1.04501	0.303671	-3.44126	0.000579	0.0142994
Ccnb3	16.4757	1.11341	0.323757	3.43903	0.000584	0.0143598
Slc27a2	200.107	-1.44987	0.421759	-3.43768	0.000587	0.0143736
Serpinf2	136.092	-1.4044	0.409041	-3.43338	0.000596	0.0145041
Edem1	39.635	-0.947341	0.275946	-3.43306	0.000597	0.0145041
Zdhhc24	19.5144	1.0315	0.301083	3.42598	0.000613	0.01477
Abca16	14.9648	1.13372	0.330908	3.42608	0.000612	0.01477
Apoa5	162.445	-1.55265	0.454136	-3.4189	0.000629	0.0147727
Apoh	398.426	-1.5289	0.448872	-3.40609	0.000659	0.0147727
Khk	140.72	-1.4635	0.428408	-3.41614	0.000635	0.0147727
Acaa2	117.271	-1.46242	0.429716	-3.40321	0.000666	0.0147727
Sds	147.934	-1.45633	0.427048	-3.41022	0.000649	0.0147727
Hrg	104.059	-1.36851	0.401811	-3.40586	0.00066	0.0147727
Hc	96.0251	-1.3527	0.396751	-3.40945	0.000651	0.0147727
Slc2a2	61.2959	-1.27881	0.374615	-3.41367	0.000641	0.0147727
Aspg	69.8304	-1.27167	0.373585	-3.40396	0.000664	0.0147727
Creb3l3	75.9203	-1.21205	0.354466	-3.41937	0.000628	0.0147727
Aldh7a1	55.9051	-1.18281	0.347268	-3.40605	0.000659	0.0147727
Mpc2	63.7987	-1.1679	0.34243	-3.41063	0.000648	0.0147727
Etnk2	49.8336	-1.14399	0.335193	-3.41294	0.000643	0.0147727
Sar1b	43.2675	-1.0242	0.300819	-3.40472	0.000662	0.0147727
Mthfd1	23.015	-1.01918	0.298544	-3.41383	0.000641	0.0147727
Cpn2	46.5467	-0.988968	0.290384	-3.40572	0.00066	0.0147727
Mafb	27.0285	-0.965555	0.282307	-3.42023	0.000626	0.0147727
Eva1a	39.337	-0.939001	0.274976	-3.41485	0.000638	0.0147727
Ctu1	18.5729	1.06662	0.312457	3.41366	0.000641	0.0147727
Cd209f	18.0189	1.08417	0.318436	3.40466	0.000662	0.0147727
1700088E04Rik	15.6982	1.13958	0.33421	3.40976	0.00065	0.0147727
Rad54b	15.8885	1.1998	0.350547	3.42265	0.00062	0.0147727
Ndufa4	92.0434	-1.26346	0.372458	-3.39221	0.000693	0.0152678
Tob1	25.898	-0.994786	0.293243	-3.39236	0.000693	0.0152678
Srsf5	85.338	-1.16655	0.34401	-3.39103	0.000696	0.0152788
Itih2	89.7436	-1.27285	0.375627	-3.38862	0.000702	0.0153585
Hes6	29.9448	-0.9804	0.289803	-3.38299	0.000717	0.0155652
Rab42	19.9396	1.01759	0.300746	3.38356	0.000716	0.0155652
Ahsg	819.056	-1.50622	0.445687	-3.37954	0.000726	0.0157057
4933412E24Rik	15.9422	1.10859	0.328282	3.37693	0.000733	0.0157997
Ndufab1	40.1148	-1.04575	0.309794	-3.37562	0.000737	0.0158193
H3f3a	43.2712	-0.961298	0.28503	-3.37263	0.000745	0.015936
Proz	55.4653	-0.98953	0.293562	-3.37077	0.00075	0.0159876
Igf1	102.569	-1.22526	0.363614	-3.36968	0.000753	0.0159949
Pklr	75.5591	-1.36982	0.407643	-3.36035	0.000778	0.0163741
Atp5k	43.8923	-1.01034	0.300558	-3.36156	0.000775	0.0163741
Ptges3	42.4456	-0.971315	0.289026	-3.36064	0.000778	0.0163741
Got1	53.3934	-1.75451	0.522447	-3.35825	0.000784	0.0164425
Cyp7b1	22.1245	-1.04674	0.311803	-3.35705	0.000788	0.0164572
Atp5c1	63.153	-1.13388	0.337871	-3.35594	0.000791	0.0164669
Afm	49.0294	-0.987469	0.294605	-3.35184	0.000803	0.0166563
Calm1	45.3925	-1.11501	0.332955	-3.34884	0.000812	0.0167674
Aldh9a1	46.5162	-1.00363	0.29976	-3.34812	0.000814	0.0167674
Pcbp1	48.3397	-1.08859	0.325325	-3.34615	0.000819	0.0168296
Atp5d	54.1988	-1.14355	0.342017	-3.34355	0.000827	0.0169233
H13	31.6311	-0.916749	0.27425	-3.34275	0.00083	0.0169233
Acadvl	44.9656	-1.01072	0.302722	-3.33879	0.000841	0.017053
Cyp4v3	39.505	-0.954443	0.285866	-3.33878	0.000841	0.017053
Hnrnpa2b1	42.5613	-1.00021	0.29982	-3.33602	0.00085	0.0171099
Aup1	31.6793	-0.87789	0.263094	-3.33679	0.000848	0.0171099
Serpinc1	428.559	-1.581	0.474164	-3.3343	0.000855	0.0171594
Suclg1	56.6726	-1.28396	0.385234	-3.33294	0.000859	0.0171869
Apoc1	1659.77	-1.57389	0.472428	-3.33149	0.000864	0.0172199
4930503L19Rik	19.3788	1.01895	0.30657	3.32371	0.000888	0.0176499
Ak3	35.2659	-0.900851	0.271284	-3.3207	0.000898	0.0177835
Col4a4	15.5097	1.13126	0.340816	3.31928	0.000903	0.0178165
Hspd1	38.9395	-1.05289	0.317496	-3.31623	0.000912	0.0179538
Rpl8	47.621	-1.11609	0.336909	-3.31272	0.000924	0.0180639
Dusp1	27.2871	-0.941804	0.284254	-3.31325	0.000922	0.0180639
Agmat	33.5895	-0.913747	0.27591	-3.31175	0.000927	0.0180686
Nat8f2	67.6504	-1.21733	0.368287	-3.30538	0.000948	0.0183676
Nfib	27.2077	-0.947133	0.286487	-3.30602	0.000946	0.0183676
Akr1c6	84.3441	-1.27471	0.38603	-3.3021	0.00096	0.0185099
Renbp	16.4468	1.07704	0.326322	3.30055	0.000965	0.0185099
Chac1	15.477	1.08406	0.328384	3.30119	0.000963	0.0185099
Serinc3	64.8216	-1.16944	0.355168	-3.29263	0.000993	0.018704
Rxra	58.5265	-1.10119	0.334332	-3.29372	0.000989	0.018704
Naca	54.5234	-1.03817	0.31541	-3.29151	0.000997	0.018704
Derl1	27.4068	-1.01375	0.307904	-3.29244	0.000993	0.018704
Cd200r3	20.9055	0.998934	0.303488	3.29151	0.000996	0.018704
Cplx1	19.7325	1.01349	0.307524	3.29565	0.000982	0.018704
Ctc1	17.8543	1.05258	0.319717	3.29221	0.000994	0.018704
Akr1c14	39.9602	-0.983993	0.299033	-3.29058	0.001	0.0187083
Gcdh	54.7545	-1.19458	0.363145	-3.28953	0.00100355	0.0187206
Sardh	78.1636	-1.31385	0.399913	-3.28533	0.00101863	0.0189441
C6	27.1835	-0.934876	0.284896	-3.28146	0.00103271	0.0190895
H1f0	31.4169	-0.918086	0.279733	-3.282	0.00103072	0.0190895
Vtn	132.635	-1.37501	0.419283	-3.27944	0.00104013	0.0191566
Tkfc	81.5562	-1.27528	0.388999	-3.27838	0.00104407	0.0191566
Gamt	48.21	-1.03585	0.316067	-3.2773	0.00104805	0.0191566
Bnip3	37.8411	-1.00516	0.306726	-3.27707	0.0010489	0.0191566
Apol9b	26.1397	-0.955507	0.291784	-3.27471	0.00105771	0.0192598
C8a	78.3576	-1.35012	0.413025	-3.26886	0.00107981	0.0196036
Hpn	36.6889	-0.92928	0.284434	-3.26712	0.00108648	0.0196663
Gm14295	51.3691	-0.923568	0.282766	-3.2662	0.00109003	0.0196722
Aspdh	23.418	-0.917344	0.280953	-3.26511	0.00109421	0.0196893
Eif4b	47.5326	-1.02121	0.312902	-3.26369	0.00109972	0.0197303
Idh3g	21.7007	-0.998847	0.306268	-3.26135	0.00110882	0.0197783
Uqcrfs1	30.4148	-0.880906	0.270106	-3.26134	0.00110888	0.0197783
Shmt1	27.2615	-0.924507	0.283678	-3.259	0.00111805	0.0198579
Rad50	18.7068	0.9957	0.305566	3.25854	0.00111986	0.0198579
Iah1	26.6507	-0.967962	0.29737	-3.25508	0.00113361	0.0200435
H2-K1	138.011	-1.44261	0.443641	-3.25174	0.00114699	0.0202215
Noct	24.1574	-0.92271	0.284027	-3.24868	0.00115944	0.020328
Bcap31	30.8308	-0.893511	0.275044	-3.24861	0.0011597	0.020328
H3f3b	73.589	-1.22746	0.378119	-3.24622	0.00116948	0.0204407
Hamp	225.572	-3.00113	0.925764	-3.24178	0.00118784	0.0205847
Ddx5	92.875	-1.2715	0.392148	-3.24241	0.00118524	0.0205847
Pdcd4	39.3483	-0.925393	0.28538	-3.24267	0.00118415	0.0205847
Mbl2	72.9472	-1.1937	0.368607	-3.23842	0.00120195	0.0207702
3110009E18Rik	17.4523	1.03859	0.320972	3.23575	0.00121323	0.0209059
Cenpn	16.4681	1.04251	0.322329	3.2343	0.0012194	0.0209531
Gapdh	293.774	-1.55473	0.481635	-3.22802	0.00124648	0.0212984
Pf4	26.7773	0.908101	0.281295	3.22828	0.00124536	0.0212984
Slc25a15	64.0859	-1.14701	0.355469	-3.22675	0.00125204	0.0213337
Nadk	32.587	-0.982626	0.304692	-3.22498	0.00125981	0.0214062
Hsd17b4	33.6919	-0.976073	0.302754	-3.22398	0.00126423	0.0214217
Rmnd5a	35.6185	-0.87176	0.270596	-3.22163	0.00127462	0.021538
H2bu2	39.402	0.95051	0.295166	3.22026	0.00128074	0.0215815
Gpt	59.4846	-1.21003	0.376027	-3.21793	0.00129118	0.0216461
Eif4a1	72.5681	-1.10792	0.344538	-3.21566	0.00130145	0.0216461
Hacl1	21.74	-0.940609	0.292547	-3.21524	0.00130336	0.0216461
Dcaf11	40.1948	-0.90602	0.281589	-3.21752	0.00129303	0.0216461
Slc25a22	37.284	-0.864962	0.269066	-3.21469	0.00130586	0.0216461
Olfr299	19.9427	0.961766	0.29916	3.21489	0.00130494	0.0216461
Ncoa4	21.1904	-0.9413	0.293079	-3.21176	0.00131923	0.0218085
Akr1d1	32.1832	-0.863041	0.268885	-3.2097	0.00132874	0.0219063
Fga	627.847	-1.57507	0.491485	-3.20471	0.001352	0.021934
Npc1	24.5116	-0.913574	0.284959	-3.20599	0.00134601	0.021934
Frmd4b	24.2593	-0.911948	0.284515	-3.20527	0.00134937	0.021934
Arcn1	27.7769	-0.895677	0.279159	-3.20849	0.00133435	0.021934
Rab39b	20.1062	0.982005	0.306409	3.20489	0.00135115	0.021934
Psg25	18.981	0.987314	0.307878	3.20683	0.00134207	0.021934
C9	100.545	-1.30101	0.406882	-3.19751	0.00138618	0.0220599
Adtrp	18.288	-1.00568	0.314247	-3.2003	0.00137286	0.0220599
Vkorc1	51.4424	-0.968077	0.302603	-3.19917	0.00137826	0.0220599
Ndfip1	24.645	-0.929895	0.290493	-3.20109	0.00136907	0.0220599
Mmut	57.451	-0.928341	0.290108	-3.19999	0.00137433	0.0220599
Fads6	29.2301	-0.897553	0.280654	-3.19807	0.0013835	0.0220599
Nfix	31.176	-0.879169	0.275063	-3.19624	0.00139231	0.0220599
Col3a1	17.8849	0.998129	0.312246	3.19662	0.0013905	0.0220599
Cenpq	15.2939	1.0662	0.333487	3.19712	0.00138809	0.0220599
Clcn6	16.0432	1.06443	0.333242	3.19417	0.00140233	0.0221611
Pank1	48.6846	-0.942297	0.295098	-3.19317	0.0014072	0.0221807
Phb2	38.7822	-0.966872	0.302913	-3.19192	0.00141332	0.0222197
Sdhc	38.4374	-0.88217	0.276453	-3.19103	0.00141768	0.0222216
Slc26a1	30.1209	-0.860686	0.269773	-3.19041	0.00142073	0.0222216
Gck	46.7948	-1.01076	0.317083	-3.1877	0.00143409	0.0223162
Ptrhd1	17.4822	1.00607	0.315542	3.18839	0.00143067	0.0223162
Ndufs2	41.2853	-1.02225	0.320839	-3.18618	0.00144165	0.0223485
Ppa1	44.6395	-1.00853	0.316607	-3.18543	0.00144541	0.0223485
Cldn16	17.296	1.02182	0.320816	3.18508	0.00144716	0.0223485
Prdx1	103.382	-1.41653	0.445401	-3.18036	0.00147093	0.0226011
Kdelr1	25.4701	-0.964968	0.303362	-3.18091	0.00146814	0.0226011
Lactb2	50.5195	-1.10626	0.347925	-3.17959	0.00147482	0.022604
Atp5pb	58.3368	-1.13096	0.355786	-3.17875	0.00147912	0.0226132
Apoa1	2285.21	-1.55368	0.488906	-3.17787	0.00148361	0.0226251
Scp2	394.759	-1.52426	0.479846	-3.17656	0.00149034	0.022671
Tmbim6	131.212	-1.3918	0.438266	-3.17569	0.00149481	0.0226824
Adh1	254.092	-1.65132	0.520553	-3.17225	0.00151262	0.0227266
Lamp2	95.4054	-1.26883	0.399932	-3.1726	0.00151078	0.0227266
Cyp2j5	87.7831	-1.07501	0.338866	-3.17236	0.00151204	0.0227266
Chrnb3	17.1941	1.02797	0.323987	3.17288	0.00150933	0.0227266
Hmgcs2	213.34	-1.53955	0.485605	-3.17037	0.00152246	0.0228182
F12	83.7413	-1.23322	0.389162	-3.16891	0.00153012	0.0228768
Atp5j	60.679	-1.11677	0.352732	-3.16605	0.00154525	0.0229902
Pipox	57.5553	-0.993118	0.313706	-3.16576	0.00154679	0.0229902
Fkbp8	40.2616	-0.946878	0.299312	-3.16352	0.00155875	0.0229902
Ndufc2	34.776	-0.903137	0.285511	-3.16322	0.00156032	0.0229902
Sdr42e1	24.3774	-0.882928	0.279038	-3.16419	0.00155518	0.0229902
Cep112	15.7568	1.0335	0.326691	3.16355	0.00155858	0.0229902
Sdc2	33.3808	-0.871928	0.275882	-3.16052	0.0015749	0.0231492
Gchfr	48.967	-0.967898	0.306319	-3.15977	0.00157892	0.0231524
Atp5b	140.688	-1.56345	0.495061	-3.1581	0.00158802	0.0231744
Mia2	65.9542	-1.16407	0.368547	-3.15853	0.00158567	0.0231744
Cnn3	31.4346	-0.847305	0.268399	-3.15689	0.00159461	0.0231937
Rab3d	19.0416	0.945438	0.299524	3.15647	0.00159694	0.0231937
Atp5md	46.7987	-0.916197	0.290327	-3.15574	0.00160092	0.0231962
Cox5b	91.168	-1.19608	0.379674	-3.15029	0.00163111	0.0235777
Creb3l1	15.5872	1.02972	0.326952	3.14944	0.00163585	0.0235902
Idh3b	23.5921	-0.954753	0.303526	-3.14554	0.00165781	0.0237944
Sec31a	35.0463	-0.835521	0.265589	-3.14591	0.00165568	0.0237944
Mettl7a1	48.682	-1.00648	0.320417	-3.14115	0.00168285	0.0240971
Chmp4c	23.5531	0.91858	0.29272	3.13809	0.00170054	0.0242935
Lsr	43.4299	-0.941744	0.300276	-3.13627	0.00171114	0.0243877
Cyp2d26	192.63	-1.34432	0.429107	-3.13284	0.00173124	0.0245333
C1s1	48.0854	-0.944608	0.301477	-3.13327	0.00172869	0.0245333
Tas2r123	14.7988	1.0464	0.33405	3.13247	0.00173342	0.0245333
Rasl2-9	16.6627	1.01407	0.323881	3.13099	0.00174218	0.0246002
Wfdc21	166.394	-1.23868	0.395729	-3.13011	0.00174739	0.0246169
Gys2	36.6117	-1.55234	0.496863	-3.12428	0.00178238	0.0250519
Eif4ebp2	40.4223	-0.982277	0.31498	-3.11853	0.00181753	0.0254872
Itih3	118.716	-1.23772	0.397084	-3.11704	0.0018268	0.0255472
Ndufa6	60.7911	-1.08509	0.348178	-3.11649	0.00183019	0.0255472
Aass	47.8639	-0.867832	0.278602	-3.11495	0.00183977	0.0256223
Sod1	249.341	-1.46985	0.472261	-3.11238	0.00185588	0.0257879
Ptms	208.208	-1.22275	0.393193	-3.10981	0.00187208	0.0258048
Tmem30a	15.623	-1.00662	0.323639	-3.11032	0.00186887	0.0258048
Ebp	40.119	-0.97896	0.314828	-3.10951	0.00187401	0.0258048
Sec62	35.3913	-0.892061	0.286882	-3.1095	0.00187402	0.0258048
Abcd3	56.9939	-1.08302	0.348467	-3.10797	0.00188378	0.0258548
Abra	16.3298	1.02458	0.329702	3.1076	0.00188613	0.0258548
Gstz1	129.213	-1.30376	0.419964	-3.10446	0.00190629	0.0259473
Col18a1	90.8612	-1.18596	0.382075	-3.10399	0.00190931	0.0259473
Ndufb1	37.3402	-0.982711	0.31648	-3.10513	0.00190196	0.0259473
Tmem14c	25.9731	-0.880698	0.283739	-3.1039	0.00190989	0.0259473
Prss36	19.596	0.946997	0.305235	3.10252	0.0019188	0.0260104
Rbbp4	27.5282	-0.862487	0.278351	-3.09856	0.00194464	0.0263022
Uroc1	59.9255	-1.04038	0.335866	-3.09759	0.00195098	0.0263296
Qprt	25.5335	-0.930653	0.300548	-3.09652	0.00195806	0.0263668
Prox1	41.2329	-0.831397	0.268868	-3.09221	0.00198669	0.0266934
Ifi27	30.4399	-0.915886	0.296574	-3.08822	0.00201362	0.0269366
Ehd3	22.4699	-0.892162	0.288892	-3.08822	0.00201361	0.0269366
Rem2	16.2834	0.984052	0.31875	3.08722	0.00202041	0.0269682
Qdpr	93.8165	-1.18779	0.385095	-3.08441	0.00203958	0.0271648
Sfxn3	20.8203	0.926138	0.300459	3.08241	0.00205333	0.0272883
Tecr	62.9516	-1.20575	0.391351	-3.081	0.00206304	0.0273577
Sirt3	29.7895	-0.831722	0.270341	-3.07657	0.00209396	0.0277075
Alb	13179.3	-1.60149	0.520775	-3.0752	0.00210361	0.0277749
Pif1	18.5013	0.95231	0.309757	3.07438	0.00210939	0.0277912
Serpina3m	54.2136	-0.91186	0.297007	-3.07016	0.00213941	0.0281258
Pten	42.8768	-0.921763	0.300454	-3.0679	0.00215566	0.0282069
Ms4a4c	20.588	0.90845	0.296165	3.06738	0.00215944	0.0282069
Pitpnm1	16.6237	0.995884	0.324665	3.06741	0.00215919	0.0282069
Amfr	45.0671	-0.927821	0.302894	-3.06319	0.0021899	0.0285436
Atp5g1	80.6724	-1.01001	0.329915	-3.06143	0.00220279	0.0286504
Gnb2	32.6812	-0.885421	0.289664	-3.05671	0.00223777	0.0287016
Cyp8b1	33.7759	-0.877605	0.286937	-3.05853	0.00222426	0.0287016
Adh4	36.272	-0.850715	0.278208	-3.05784	0.00222938	0.0287016
Dazap1	29.8919	-0.82277	0.26919	-3.05646	0.00223967	0.0287016
Psrc1	17.8949	0.95845	0.313405	3.05819	0.00222679	0.0287016
Rhbdl2	18.3674	0.966004	0.316002	3.05695	0.00223598	0.0287016
Mlana	16.2683	1.02411	0.334965	3.05738	0.00223284	0.0287016
Pcx	63.2809	-1.24674	0.408254	-3.05385	0.00225927	0.0288362
Cyp2d22	40.844	-0.848881	0.277975	-3.0538	0.00225962	0.0288362
Cyc1	46.2179	-0.919605	0.301532	-3.04978	0.00229012	0.0291644
Pax7	16.1243	0.967734	0.317666	3.04639	0.00231609	0.0294336
Cbll1	16.4059	1.01499	0.333281	3.04545	0.00232332	0.0294642
Fggy	28.7198	-0.829404	0.272418	-3.0446	0.00232993	0.0294867
Uqcrc2	36.4505	-0.95515	0.313923	-3.04263	0.0023452	0.0296185
Prr32	25.9398	0.858099	0.282095	3.04188	0.00235107	0.0296313
Cfap44	15.9375	0.995728	0.327652	3.03898	0.00237382	0.0298562
Rarres2	149.335	-1.334	0.439263	-3.0369	0.00239025	0.0299394
Hba-a1	67.233	-1.30757	0.430561	-3.0369	0.00239022	0.0299394
5430402E10Rik	14.7426	1.0332	0.34037	3.03553	0.00240114	0.0300143
Gpi1	50.7632	-1.10727	0.365651	-3.02821	0.0024601	0.0306884
Cldn17	16.6307	0.97931	0.323475	3.02747	0.00246614	0.0307009
Mcfd2	46.5384	-0.919982	0.304191	-3.02436	0.00249159	0.0309546
Kynu	51.0803	-0.935143	0.309457	-3.02188	0.0025121	0.0311369
Acad11	32.7671	-0.859173	0.284367	-3.02135	0.00251647	0.0311369
Eef1b2	43.7889	-1.0298	0.341006	-3.01989	0.00252867	0.0312245
Ap2m1	41.793	-0.896945	0.297222	-3.01776	0.00254647	0.0312544
Tmprss6	32.6598	-0.812592	0.269251	-3.01798	0.00254468	0.0312544
Pnpla1	15.5187	1.00871	0.33416	3.01864	0.00253908	0.0312544
Slc24a4	16.3756	1.00081	0.332133	3.01327	0.00258447	0.0316572
9230102O04Rik	17.2113	0.965707	0.320619	3.01201	0.00259525	0.0317255
Laptm4a	57.2568	-1.10713	0.367978	-3.00867	0.00262392	0.0319902
BC005537	34.8546	-0.860815	0.286215	-3.00759	0.00263332	0.0319902
Ppp1r3b	40.9067	-0.815619	0.271235	-3.00706	0.00263788	0.0319902
Plbd1	14.7923	0.987517	0.328386	3.00718	0.0026368	0.0319902
Cfi	84.667	-1.09382	0.364181	-3.0035	0.00266896	0.0321541
Sdc4	79.7366	-0.97556	0.32495	-3.00219	0.00268047	0.0321541
Cpn1	59.0783	-0.951401	0.316678	-3.00432	0.00266175	0.0321541
Cyp2a22	59.5269	-0.945785	0.315036	-3.00215	0.00268082	0.0321541
Adipor1	27.6524	-0.880809	0.293417	-3.0019	0.00268302	0.0321541
Bst1	15.6233	0.973993	0.324458	3.00191	0.00268289	0.0321541
H6pd	50.7572	-1.03696	0.345668	-2.99988	0.00270083	0.032304
Pemt	67.5028	-1.08211	0.360799	-2.9992	0.00270689	0.0323132
Mttp	41.9772	-0.907694	0.30276	-2.99806	0.00271702	0.0323707
Acy3	29.0216	-0.846619	0.282522	-2.99665	0.00272963	0.0323945
Reg3d	24.0173	0.838019	0.27965	2.99667	0.00272948	0.0323945
Fgb	715.963	-1.37884	0.460457	-2.99451	0.00274889	0.0324603
Hsp90ab1	81.1173	-1.22512	0.409226	-2.99375	0.00275575	0.0324603
Eif4a2	64.1588	-1.04236	0.348256	-2.99308	0.00276173	0.0324603
4930430F08Rik	18.7402	0.918967	0.306987	2.9935	0.00275798	0.0324603
Cracdl	17.7176	0.944978	0.315721	2.99308	0.00276179	0.0324603
Ctsb	40.0621	-0.936398	0.312933	-2.99233	0.00276857	0.0324775
Bckdha	38.1227	-0.883102	0.295292	-2.99061	0.00278422	0.0325984
Ndufa9	30.32	-0.829223	0.277365	-2.98965	0.00279301	0.0326386
Mrfap1	45.9903	-0.88219	0.295255	-2.98789	0.00280912	0.0326394
Swi5	30.7312	-0.816708	0.273335	-2.98793	0.0028087	0.0326394
Osbpl9	29.6748	-0.806903	0.269987	-2.98867	0.00280193	0.0326394
Ddr1	17.4579	0.938883	0.31473	2.98314	0.00285308	0.033087
Uqcrh	84.2261	-1.08611	0.3642	-2.98219	0.00286194	0.0331268
Rgs13	29.0998	0.818201	0.274727	2.97823	0.00289917	0.0334942
Rdx	27.5841	-0.842764	0.283263	-2.9752	0.00292795	0.0336961
Cyp4a14	19.9734	0.90425	0.303958	2.97492	0.00293064	0.0336961
Rapgef3	18.5094	0.940235	0.316082	2.97465	0.00293321	0.0336961
Mettl26	43.9627	-0.880085	0.295966	-2.9736	0.00294325	0.0337478
Rasa3	25.094	0.846624	0.284785	2.97285	0.0029505	0.0337674
Itm2b	98.4447	-1.33735	0.449966	-2.9721	0.00295767	0.0337794
Hykk	21.8558	-0.871219	0.293184	-2.97158	0.00296275	0.0337794
N4bp2l1	29.0687	-0.806537	0.271468	-2.97102	0.00296815	0.0337794
Cd164	56.5471	-0.958112	0.322755	-2.96854	0.0029922	0.0339896
Pgam1	49.7561	-0.870235	0.293327	-2.96678	0.00300938	0.0341141
Nr1h3	34.72	-0.790459	0.266483	-2.96627	0.00301435	0.0341141
Ndufb8	35.6633	-0.82919	0.279638	-2.96523	0.00302461	0.0341668
Azgp1	147.486	-1.37195	0.463344	-2.96098	0.00306659	0.0345771
Igfbp4	194.926	-1.27713	0.431515	-2.95964	0.00308	0.0346244
Eif4g1	50.2374	-1.04455	0.352958	-2.95942	0.00308214	0.0346244
Proc	83.8526	-1.06779	0.361273	-2.95563	0.00312032	0.0349247
Hadha	42.4422	-1.0125	0.342547	-2.9558	0.00311859	0.0349247
Fabp1	1131.54	-1.47238	0.498606	-2.95299	0.00314716	0.0349287
Grhpr	52.2574	-1.07522	0.364276	-2.95165	0.00316076	0.0349287
Prkd3	26.6438	-0.799978	0.27076	-2.95457	0.0031311	0.0349287
4932411N23Rik	16.708	0.93501	0.316493	2.95428	0.00313396	0.0349287
Rragb	15.7835	0.94507	0.32012	2.95223	0.00315486	0.0349287
Aldh3a2	16.7854	0.967982	0.327912	2.95196	0.00315763	0.0349287
Prr19	14.8519	0.983795	0.333218	2.95241	0.00315305	0.0349287
Fasn	124.144	-2.28493	0.774673	-2.94954	0.00318243	0.0351045
Rfpl4	18.668	0.930506	0.315564	2.9487	0.00319108	0.0351365
Cox6c	51.4765	-1.07944	0.366652	-2.94404	0.0032396	0.0352673
Rcl1	41.4898	-0.956535	0.324889	-2.94419	0.00323798	0.0352673
Epn1	49.3807	-0.948699	0.322217	-2.94429	0.00323697	0.0352673
Scarb1	39.4967	-0.891552	0.302847	-2.9439	0.00324101	0.0352673
Aqp1	22.7558	-0.876343	0.297388	-2.9468	0.00321084	0.0352673
Naprt	26.9455	-0.832229	0.282461	-2.94635	0.00321547	0.0352673
Ppfia3	17.5614	0.947935	0.322025	2.94367	0.00324344	0.0352673
Nit1	38.186	-0.793919	0.269787	-2.94276	0.003253	0.0353083
Tedc2	30.9179	-0.768911	0.261429	-2.94119	0.00326955	0.035425
Echs1	52.5181	-1.02345	0.34804	-2.9406	0.00327574	0.0354291
Acat3	53.5825	-0.980904	0.33368	-2.93966	0.00328574	0.0354744
Pgrmc1	140.788	-1.21641	0.41393	-2.93868	0.00329613	0.0355236
Pla2r1	16.9537	0.948724	0.322988	2.93733	0.00331047	0.0356002
Col19a1	14.7705	0.983355	0.334826	2.93692	0.0033149	0.0356002
Rab11fip3	19.3748	0.882377	0.30057	2.93568	0.00332821	0.0356803
C2	26.743	-0.813188	0.277144	-2.93417	0.0033444	0.0357729
Col6a3	17.4693	0.926725	0.31588	2.93378	0.00334857	0.0357729
Ppara	46.2298	-0.99265	0.338568	-2.93191	0.00336888	0.0359269
Pcbp2	55.4154	-1.01394	0.345988	-2.93055	0.00338358	0.0359414
Cpb2	50.6776	-0.854121	0.291499	-2.9301	0.00338853	0.0359414
Slc38a2	26.7221	-0.804067	0.274358	-2.93072	0.00338177	0.0359414
Srd5a1	26.2409	-0.799954	0.273058	-2.92962	0.00339381	0.0359414
Cyp27a1	25.0614	-0.840667	0.287132	-2.92781	0.00341363	0.035964
Gfra1	23.8345	-0.820902	0.28036	-2.92802	0.00341123	0.035964
Hoatz	15.6056	0.944941	0.322682	2.9284	0.00340715	0.035964
Cox7a2	89.4025	-1.02239	0.349846	-2.92239	0.00347353	0.0363746
Abca6	44.8303	-0.813878	0.278369	-2.92373	0.00345861	0.0363746
Nt5dc2	17.0821	0.912642	0.312314	2.9222	0.00347574	0.0363746
1700019D03Rik	14.8521	0.972834	0.332919	2.92213	0.00347645	0.0363746
Etfa	63.5682	-1.12858	0.386713	-2.9184	0.00351832	0.0366242
Aldh1b1	39.7917	-0.881197	0.301896	-2.91888	0.00351293	0.0366242
Hhex	22.7418	-0.839289	0.287535	-2.91891	0.00351259	0.0366242
Cideb	58.1826	-0.930091	0.319089	-2.91484	0.00355876	0.0369701
1810010H24Rik	20.5425	0.860103	0.295121	2.9144	0.00356368	0.0369701
Cyp3a13	33.1918	-0.797115	0.273674	-2.91265	0.00358381	0.0371158
Pcdh7	14.9889	0.953924	0.327713	2.91085	0.00360442	0.0372661
Paxx	15.7796	0.94744	0.325576	2.91004	0.00361381	0.0372999
Epas1	48.9037	-0.948103	0.325925	-2.90896	0.00362628	0.0373654
Surf4	55.4298	-0.977201	0.336017	-2.90819	0.00363528	0.037395
Emc6	31.3419	-0.791495	0.27241	-2.90553	0.00366637	0.0376513
Ptgdr2	16.3962	0.936614	0.322538	2.90388	0.00368565	0.0377857
Ctag2l1	20.4007	0.886772	0.305596	2.90178	0.0037105	0.0379766
Cisd1	47.3805	-0.929292	0.320394	-2.90047	0.00372606	0.038072
Gng5	64.2245	-1.02301	0.35283	-2.89945	0.00373814	0.0381315
Tst	26.8939	-0.845583	0.291778	-2.89804	0.00375503	0.0382398
Abat	27.7466	-0.797596	0.275278	-2.89742	0.00376242	0.0382512
Psat1	17.4699	0.9212	0.318006	2.8968	0.00376989	0.0382635
Rasgrp4	15.4854	0.947338	0.327211	2.89519	0.00378928	0.0383964
Slco1b2	70.6755	-1.05832	0.365749	-2.89356	0.00380898	0.0384046
Furin	50.8565	-0.932969	0.322406	-2.89378	0.00380641	0.0384046
Lypd8l	17.0879	0.964863	0.33335	2.89444	0.00379832	0.0384046
Rasl10b	15.7373	0.94664	0.327293	2.89233	0.00382393	0.0384917
Gabarap	48.7648	-0.938916	0.324724	-2.89143	0.00383493	0.0385388
Rps5	67.2915	-1.1141	0.385462	-2.8903	0.00384878	0.0385731
Mrpl12	35.0644	-0.81808	0.283061	-2.89012	0.00385098	0.0385731
Cdo1	177.179	-1.32032	0.457076	-2.88862	0.00386936	0.0386798
Psmb1	46.8291	-0.865117	0.299533	-2.88822	0.00387432	0.0386798
Ddi1	15.1885	0.961838	0.333106	2.88748	0.00388337	0.0387068
Prrt4	18.1355	0.88254	0.305958	2.88451	0.0039202	0.0390102
Cfh	62.0341	-1.1439	0.396826	-2.88263	0.00394367	0.0391094
Hint1	64.501	-1.1003	0.381625	-2.8832	0.00393663	0.0391094
Ndufb4	40.635	-0.829793	0.287956	-2.88166	0.00395582	0.0391094
Ccr7	19.4819	0.905486	0.314204	2.88184	0.0039536	0.0391094
Rgs17	20.8705	0.861498	0.299014	2.88112	0.0039626	0.039113
Fads2	203.248	-1.46469	0.508677	-2.8794	0.00398429	0.0392465
Grcc10	34.0439	-0.794824	0.276122	-2.87852	0.00399542	0.0392465
Mpp4	15.4045	0.943023	0.327585	2.87872	0.00399299	0.0392465
Atp5e	72.8152	-1.02525	0.356315	-2.87736	0.00401024	0.0392656
Efna1	31.5021	-0.880156	0.305847	-2.87776	0.00400506	0.0392656
Pomp	37.2615	-0.873591	0.303894	-2.87466	0.00404465	0.0395135
Shox2	15.0309	0.943723	0.328325	2.87436	0.00404851	0.0395135
Gatd3a	27.6017	-0.805093	0.280165	-2.87364	0.0040577	0.0395399
Amy1	37.137	-0.810892	0.282341	-2.87203	0.00407839	0.0396782
Mdh2	57.8259	-1.02364	0.356651	-2.87015	0.00410272	0.0397191
Echdc2	71.3015	-0.946781	0.329829	-2.87052	0.004098	0.0397191
Abhd14b	44.0306	-0.86762	0.302389	-2.86921	0.00411495	0.0397191
Cyp3a41a	17.3261	0.894012	0.31159	2.8692	0.00411516	0.0397191
Prss43	17.2965	0.912432	0.317978	2.86949	0.0041114	0.0397191
Atp5a1	133.868	-1.37065	0.477824	-2.86852	0.00412401	0.0397417
Eno1	124.786	-1.33871	0.467143	-2.86574	0.00416031	0.0398577
Sdha	60.3954	-1.04864	0.365968	-2.86539	0.00416492	0.0398577
Uqcr10	45.6513	-0.926578	0.323374	-2.86535	0.00416551	0.0398577
Slc6a13	51.6742	-0.866223	0.302188	-2.8665	0.00415033	0.0398577
Rnh1	37.8773	-0.848583	0.296179	-2.8651	0.00416873	0.0398577
Capn6	15.8258	0.943555	0.329471	2.86385	0.00418522	0.0399528
F2	313.488	-1.28687	0.449697	-2.86163	0.00421469	0.0400462
Arpc2	34.6765	-0.845267	0.29534	-2.86202	0.00420953	0.0400462
Marchf5	39.0421	-0.811029	0.283376	-2.86203	0.00420941	0.0400462
Dynll2	39.6311	-0.857688	0.300097	-2.85804	0.0042627	0.0401893
Hsp90aa1	24.518	-0.828377	0.289731	-2.85913	0.00424806	0.0401893
Rad54l	20.3472	0.857131	0.299875	2.8583	0.00425921	0.0401893
Cerk	16.6026	0.906387	0.317069	2.85865	0.00425454	0.0401893
4930564C03Rik	15.2987	0.964227	0.33725	2.85909	0.00424861	0.0401893
Agt	69.1547	-1.05603	0.369612	-2.85713	0.00427495	0.0401917
Cycs	52.9235	-0.895213	0.313336	-2.85704	0.00427614	0.0401917
Smarcc2	24.5555	-0.788207	0.276307	-2.85265	0.00433563	0.0405839
Josd2	27.2852	-0.781733	0.274062	-2.8524	0.00433908	0.0405839
Chrm4	17.4082	0.889716	0.312006	2.8516	0.00434996	0.0405839
Aatk	16.2978	0.902445	0.316479	2.85152	0.00435112	0.0405839
Cd200r1	15.4172	0.938217	0.328929	2.85234	0.00433988	0.0405839
Pgm1	41.4766	-0.839537	0.294593	-2.84982	0.00437438	0.0407385
Pgk1	49.645	-0.902337	0.316869	-2.84766	0.00440415	0.0409532
Tmem205	120.961	-1.26545	0.444505	-2.84688	0.00441501	0.0409917
Gm2a	31.2947	-0.799983	0.28106	-2.8463	0.00442299	0.0410034
Gm14288	22.5535	-0.812216	0.285631	-2.84359	0.0044609	0.0412921
Gsta3	145.982	-1.36145	0.478926	-2.84272	0.00447299	0.0413012
Cyp4f15	33.8734	-0.758508	0.266865	-2.84229	0.004479	0.0413012
1810065E05Rik	16.044	0.918299	0.32311	2.84207	0.0044822	0.0413012
Fads1	112.105	-1.29433	0.455535	-2.84135	0.00449232	0.041332
Enpep	24.3394	-0.799315	0.28137	-2.8408	0.00450012	0.0413414
Mug2	130.938	-1.24526	0.438479	-2.83994	0.00451219	0.0413831
Npm1	18.9395	-0.900573	0.317226	-2.8389	0.00452691	0.0413831
Klhdc3	24.6923	-0.786559	0.27713	-2.83823	0.00453648	0.0413831
Nbr1	35.3252	-0.764806	0.26948	-2.83808	0.00453857	0.0413831
Defa34	17.8165	0.871277	0.306877	2.83917	0.00452305	0.0413831
Serpinb6b	15.7339	0.924819	0.326254	2.83466	0.00458742	0.0417661
Rida	155.659	-1.19987	0.423432	-2.83368	0.00460161	0.0417706
Pex5l	27.4416	0.809437	0.285602	2.83414	0.00459488	0.0417706
Cox5a	78.8104	-1.0325	0.364475	-2.83283	0.00461372	0.0418183
Lgals9	81.3697	-1.14025	0.402641	-2.83193	0.00462684	0.041875
Zfp36	48.19	-0.893845	0.315756	-2.83081	0.004643	0.0418969
Nit2	28.1446	-0.816348	0.288366	-2.83095	0.00464105	0.0418969
Rpl28	85.5459	-1.11574	0.394299	-2.82968	0.00465942	0.041921
Nucks1	32.9998	-0.782463	0.276501	-2.82988	0.00465656	0.041921
Scly	30.724	-0.78959	0.279152	-2.82853	0.0046762	0.04201
Cd207	17.7743	0.890346	0.314972	2.82675	0.00470235	0.0421828
Mlycd	30.2471	-0.809854	0.286736	-2.82439	0.00473714	0.0424213
Prim2	15.5682	0.932857	0.330332	2.824	0.00474284	0.0424213
Man2a1	82.7176	-1.02531	0.363488	-2.82076	0.00479101	0.042558
A1cf	46.5595	-0.829578	0.294098	-2.82076	0.00479106	0.042558
Paqr9	31.8535	-0.801701	0.284228	-2.82063	0.00479301	0.042558
Mavs	29.472	-0.783452	0.277666	-2.82156	0.00477911	0.042558
Hnrnpf	30.7095	-0.7805	0.276682	-2.82093	0.00478842	0.042558
Rpl7a	113.711	-1.08437	0.384583	-2.8196	0.00480833	0.042632
Cox7b	83.7358	-1.0705	0.379743	-2.819	0.00481728	0.0426494
Ndufb10	34.1593	-0.766295	0.271957	-2.81771	0.00483678	0.04276
Bri3	43.0255	-0.911643	0.323759	-2.8158	0.00486552	0.042859
Vdac3	28.2293	-0.808983	0.287303	-2.81579	0.0048658	0.042859
Plcd4	14.8614	0.948963	0.337041	2.81557	0.00486906	0.042859
Acaca	34.3989	-0.857669	0.304686	-2.81492	0.0048789	0.0428837
Zfpm1	26.0496	-0.787101	0.279806	-2.81302	0.00490789	0.0430765
Ostf1	17.4911	-0.88242	0.313943	-2.81077	0.00494231	0.0431303
Pter	21.6705	-0.846897	0.301264	-2.81115	0.00493654	0.0431303
Rpn2	35.6872	-0.801008	0.284937	-2.81117	0.00493613	0.0431303
Ndufb2	30.5758	-0.768237	0.273277	-2.8112	0.00493568	0.0431303
Larp1	25.262	-0.792708	0.282124	-2.80978	0.00495748	0.0431392
Relb	21.6846	0.82073	0.292079	2.80996	0.00495475	0.0431392
Fau	118.859	-1.12631	0.401259	-2.80694	0.00500149	0.0434339
C4bp	91.6712	-1.08101	0.385156	-2.80667	0.00500558	0.0434339
Serinc1	37.8096	-0.833778	0.297257	-2.80491	0.00503312	0.0436108
4930550C14Rik	16.7544	0.891825	0.318097	2.80362	0.00505319	0.0437227
Eef2	290.692	-1.41282	0.504116	-2.80257	0.00506967	0.0438031
2300002M23Rik	14.7787	0.928661	0.331438	2.80191	0.00508006	0.0438308
Magea9	16.1417	0.913669	0.326265	2.80039	0.00510408	0.0439759
Sdhb	58.8586	-0.970059	0.346632	-2.79852	0.00513367	0.044039
Aars	26.4608	-0.804073	0.287363	-2.79811	0.00514029	0.044039
Cwc25	19.4602	0.857338	0.306284	2.79916	0.00512353	0.044039
Cbwd1	15.1704	0.906585	0.323974	2.79833	0.00513678	0.044039
Gstt2	23.1409	-0.847175	0.302875	-2.79711	0.00515616	0.044113
Irf2bp2	33.6065	-0.767601	0.274491	-2.79645	0.00516674	0.0441343
Cfap157	16.2516	0.934957	0.334385	2.79605	0.00517312	0.0441343
Fn1	103.67	-1.15185	0.412155	-2.79472	0.00519455	0.0442288
Prss37	20.3551	0.845435	0.30254	2.79446	0.0051987	0.0442288
Prm1	17.1518	0.872588	0.312778	2.7898	0.00527413	0.044808
Gc	733.614	-1.36809	0.491073	-2.78591	0.0053377	0.0452851
1810046K07Rik	16.8605	0.892279	0.32034	2.78542	0.00534591	0.0452917
Csrnp2	16.7314	0.877161	0.315082	2.78391	0.00537072	0.0454388
Ctsh	40.0892	-0.818084	0.294014	-2.78247	0.00539474	0.0455788
Vamp8	48.9202	-0.876881	0.315877	-2.77602	0.00550288	0.0463641
Nol3	19.5792	0.835207	0.300864	2.77603	0.00550272	0.0463641
Hnf4a	49.8577	-0.92023	0.331865	-2.77291	0.00555579	0.0467453
Erf	25.6603	-0.760977	0.274491	-2.77232	0.00556585	0.0467654
Myl12b	31.5975	-0.785092	0.2834	-2.77026	0.00560108	0.0469967
Prdx5	65.1319	-1.01269	0.365682	-2.76932	0.00561729	0.047068
4931400O07Rik	15.7414	0.9017	0.325732	2.76823	0.00563623	0.0471619
Pate10	20.3492	0.819148	0.296086	2.76659	0.00566455	0.0472691
Tasl	18.8545	0.852466	0.308128	2.76659	0.00566453	0.0472691
Acox1	290.613	-1.53022	0.553629	-2.76399	0.00571	0.0473891
H2-T23	53.4122	-0.843537	0.30515	-2.76434	0.00570382	0.0473891
Saraf	31.7855	-0.739734	0.267544	-2.76491	0.00569386	0.0473891
Orm2	22.2756	0.811927	0.293662	2.76484	0.00569509	0.0473891
Nedd4	30.3993	-0.794729	0.287786	-2.76153	0.00575321	0.0476828
Gpc4	14.7727	-0.899058	0.325792	-2.7596	0.00578716	0.0478342
1700093K21Rik	18.0078	0.869536	0.31507	2.75982	0.0057833	0.0478342
Ptma	131.924	-1.12393	0.407905	-2.75538	0.00586244	0.0483136
Camk2n1	55.4118	-0.856111	0.310895	-2.75369	0.00589268	0.0483136
Ogdh	32.5071	-0.804106	0.291968	-2.75409	0.00588562	0.0483136
Psmb6	36.6569	-0.748556	0.271824	-2.75382	0.00589037	0.0483136
Tram1	36.4633	-0.73581	0.26715	-2.7543	0.00588183	0.0483136
Limk2	14.7295	0.917326	0.333067	2.75418	0.00588397	0.0483136
Eif3f	37.5302	-0.818402	0.297431	-2.75157	0.005931	0.0485626
Jak1	23.1137	-0.777809	0.282879	-2.74962	0.00596651	0.048755
Crtap	19.4526	0.825349	0.300193	2.7494	0.00597049	0.048755
Aldob	1058.15	-1.4641	0.533155	-2.7461	0.00603078	0.0489267
Car3	167.046	-1.37522	0.500776	-2.74617	0.00602954	0.0489267
Rpl18a	115.045	-1.09693	0.399605	-2.74505	0.00605021	0.0489267
Tfr2	22.9486	-0.802373	0.29233	-2.74475	0.00605568	0.0489267
Ptbp1	23.9019	-0.797148	0.290348	-2.74549	0.00604206	0.0489267
Sgpp2	16.2972	0.8749	0.318735	2.74492	0.00605261	0.0489267
Rassf9	16.7834	0.876292	0.31893	2.7476	0.00600325	0.0489267
Prm3	15.8885	0.886156	0.322753	2.74562	0.00603965	0.0489267
Serpinb7	21.059	0.817511	0.297926	2.74401	0.00606938	0.0489725
Slc25a5	60.2742	-1.06673	0.389159	-2.74111	0.00612324	0.0490206
Vdac1	27.1981	-0.752644	0.274379	-2.74308	0.00608654	0.0490206
Sh3pxd2b	26.7779	0.769889	0.280805	2.74172	0.00611187	0.0490206
Selenoh	22.2749	0.772767	0.282008	2.74023	0.00613962	0.0490206
Ppm1j	22.4556	0.800571	0.291941	2.74224	0.00610223	0.0490206
Rgs7bp	16.4359	0.883184	0.322277	2.74045	0.0061355	0.0490206
Sgo2a	15.7987	0.891821	0.325166	2.74266	0.00609428	0.0490206
Btg1c	15.7802	0.921285	0.336193	2.74035	0.00613742	0.0490206
Btg1c	15.7802	0.921285	0.336193	2.74035	0.00613742	0.0490206
Oplah	23.7138	-0.764622	0.279085	-2.73975	0.00614861	0.0490281
Myo1b	31.7631	-0.78086	0.285073	-2.73915	0.00615977	0.049053
4932414N04Rik	16.712	0.895342	0.326983	2.7382	0.00617773	0.0491318
Rgs16	68.2161	-1.04838	0.382998	-2.7373	0.0061945	0.0492011
Clec4f	35.7554	-0.796471	0.291245	-2.73471	0.00624353	0.0494828
Pigb	15.2519	0.896338	0.32778	2.73457	0.00624619	0.0494828
Ndufv3	35.0364	-0.794633	0.290756	-2.73299	0.0062762	0.049656
Atp5g3	122.463	-1.21383	0.444549	-2.73048	0.00632424	0.0499713
Rab15	16.1298	0.870998	0.319131	2.72928	0.0063472	0.0500878
Rpgr	15.7122	0.888998	0.32582	2.7285	0.00636236	0.0501427
Prss46	22.9823	0.791601	0.290247	2.72734	0.00638471	0.0502028
Cdca3	18.1665	0.848109	0.311024	2.72683	0.00639469	0.0502028
Rab40b	16.3163	0.858387	0.314752	2.72719	0.00638771	0.0502028
Coq8a	22.9714	-0.795741	0.292025	-2.72491	0.00643193	0.0504303
Tpt1	230.796	-1.2874	0.472757	-2.72317	0.0064659	0.050596
Ssr3	36.6305	-0.775417	0.284768	-2.72298	0.00646965	0.050596
Dcdc2a	16.6928	0.856345	0.314723	2.72095	0.00650945	0.050842
Cd180	16.6166	0.855514	0.314673	2.71874	0.00655306	0.0511172
Akr7a5	42.7751	-0.901514	0.331763	-2.71734	0.00658089	0.0512687
Pxmp2	42.826	-0.783801	0.288498	-2.71684	0.00659094	0.0512734
Cdhr4	14.8512	0.904831	0.333091	2.71647	0.0065983	0.0512734
9430069I07Rik	16.8402	0.86448	0.318381	2.71523	0.00662291	0.0513494
5730596B20Rik	15.0208	0.917399	0.337884	2.71513	0.00662492	0.0513494
4930578G10Rik	16.0983	0.882891	0.325256	2.71445	0.00663862	0.0513904
Pstpip2	17.1738	0.841128	0.30998	2.71349	0.00665779	0.0514734
Map2k3	29.4539	-0.728121	0.26843	-2.71252	0.00667744	0.05156
Chml	18.8823	0.81628	0.30135	2.70874	0.00675393	0.0520847
Grsf1	22.0883	-0.785006	0.290016	-2.70677	0.00679422	0.0523292
Mindy1	26.7515	-0.75166	0.27774	-2.70634	0.00680292	0.0523301
Tspan31	33.8503	-0.781815	0.289109	-2.70423	0.00684635	0.0525979
1700122O11Rik	15.006	0.878503	0.325092	2.70232	0.00688577	0.0528342
Dnajc3	44.1597	-0.789598	0.292488	-2.69959	0.00694251	0.0531008
Pink1	31.1909	-0.755329	0.279814	-2.69939	0.00694663	0.0531008
Spin1	26.585	-0.748199	0.277145	-2.69967	0.0069409	0.0531008
Slc25a3	75.9581	-1.03455	0.38357	-2.69716	0.00699329	0.0532009
Morf4l1	70.5859	-0.919212	0.340795	-2.69726	0.00699124	0.0532009
Hacd3	29.7049	-0.782124	0.290031	-2.69669	0.00700333	0.0532009
Eef1d	27.5146	-0.743776	0.275768	-2.69711	0.00699446	0.0532009
Ptprq	15.4161	0.899772	0.333653	2.69673	0.00700231	0.0532009
C3	516.531	-1.22323	0.453952	-2.69463	0.00704665	0.0534046
Cyp3a25	106.875	-1.20607	0.447796	-2.69334	0.00707392	0.0534046
Ghr	101.654	-1.02103	0.379015	-2.69389	0.00706227	0.0534046
Col12a1	18.2411	0.828175	0.30745	2.69369	0.00706659	0.0534046
Pycr2	17.1086	0.839704	0.311747	2.69354	0.0070697	0.0534046
Gspt1	27.1233	-0.770411	0.286093	-2.69287	0.00708393	0.0534141
Ndufa3	63.8608	-0.94694	0.352157	-2.68897	0.00716733	0.0539762
Cpt1a	75.218	-1.08215	0.402672	-2.68742	0.00720058	0.0541597
Calr	72.4231	-0.905549	0.337496	-2.68314	0.0072934	0.0547229
Pigk	22.0122	0.762935	0.284342	2.68316	0.00729309	0.0547229
Hdlbp	52.3962	-0.946695	0.353066	-2.68135	0.00733252	0.0549488
Sc5d	108.679	-1.15311	0.430253	-2.68008	0.00736044	0.0550904
Ugt2b36	36.1631	-0.764036	0.28517	-2.67923	0.00737924	0.0551634
Ndufs7	32.4187	-0.743854	0.277847	-2.6772	0.00742399	0.05543
Ppia	140.879	-1.20502	0.45024	-2.67639	0.00744204	0.0554367
Scarb2	42.0934	-0.735943	0.274981	-2.67634	0.00744305	0.0554367
Insig1	51.6299	-1.44024	0.538302	-2.67552	0.00746138	0.0555054
Cdh19	17.3775	0.825718	0.308749	2.6744	0.00748638	0.0556235
Decr1	38.095	-0.78143	0.292247	-2.67387	0.00749814	0.0556431
Zfp36l2	35.3834	-0.737136	0.275917	-2.67158	0.00754943	0.0559326
Prr11	19.872	0.791534	0.296309	2.67131	0.00755549	0.0559326
Pifo	20.2936	0.79531	0.297784	2.67076	0.00756788	0.0559564
Nsfl1c	18.3723	-0.821465	0.307803	-2.6688	0.00761227	0.0561742
Ceacam11	15.9324	0.849879	0.318468	2.66865	0.00761575	0.0561742
Rpl4	126.576	-1.20399	0.451657	-2.66572	0.00768246	0.0565567
Phf24	17.217	0.828391	0.310776	2.66555	0.00768615	0.0565567
2210418O10Rik	53.9721	-0.776487	0.291447	-2.66424	0.0077162	0.0566412
Brap	26.4865	-0.735635	0.276091	-2.66447	0.00771097	0.0566412
Sec61g	25.5515	-0.757416	0.284352	-2.66365	0.0077297	0.0566721
Ambp	514.263	-1.2466	0.468208	-2.6625	0.00775625	0.0567303
Esd	70.5711	-0.915128	0.34369	-2.66265	0.00775273	0.0567303
Chaf1b	18.4107	0.815217	0.306451	2.66019	0.00780965	0.0570525
Fcgrt	36.2757	-0.808883	0.304182	-2.6592	0.00783257	0.0571516
Atp5l	64.1637	-0.849091	0.319455	-2.65794	0.00786207	0.0572982
Ppib	65.4937	-0.920844	0.346569	-2.65703	0.00788326	0.057316
Pigo	22.1535	0.762448	0.286955	2.65703	0.0078833	0.057316
Col4a6	14.7393	0.891263	0.335675	2.65513	0.00792769	0.0575702
Masp1	32.4073	-0.748011	0.281905	-2.65341	0.00796822	0.0577956
Rpl36	74.3705	-1.01329	0.3821	-2.6519	0.00800391	0.0579321
Pcdhga7	18.5951	0.81167	0.306081	2.65182	0.00800603	0.0579321
Gstt1	41.0927	-1.21303	0.4579	-2.64912	0.00807027	0.0582588
Ranbp10	28.9446	-0.706904	0.266827	-2.6493	0.00806579	0.0582588
Olfr867	18.0413	0.838809	0.316721	2.64842	0.00808702	0.0583106
Gpt2	61.2836	-1.08985	0.411919	-2.6458	0.00814989	0.058439
Cluh	53.1325	-0.842756	0.318533	-2.64574	0.00815125	0.058439
Prkar1a	37.3606	-0.781313	0.295316	-2.64568	0.00815271	0.058439
Ppm1b	44.3915	-0.741273	0.280131	-2.64616	0.00814103	0.058439
Rbl1	16.499	0.840624	0.317691	2.64604	0.00814391	0.058439
Chp1	37.2562	-0.750949	0.283906	-2.64506	0.00816765	0.0584773
Acsl5	60.4531	-0.955871	0.361633	-2.6432	0.00821253	0.0585924
Ndufb6	34.2921	-0.768212	0.290611	-2.64344	0.00820692	0.0585924
Pram1	16.7082	0.836855	0.316542	2.64374	0.00819945	0.0585924
Mgst1	547.841	-1.38026	0.522879	-2.63972	0.00829739	0.0590668
Eif3b	28.9679	-0.714189	0.270559	-2.63968	0.00829841	0.0590668
Gckr	56.7154	-0.883455	0.334911	-2.63788	0.00834261	0.0592432
Fam214a	34.8677	-0.713493	0.270467	-2.63801	0.00833942	0.0592432
Rps7	69.6363	-1.02591	0.38923	-2.63573	0.00839553	0.059274
Glul	29.6759	-0.812384	0.308218	-2.63575	0.00839522	0.059274
Nr1d1	39.604	-0.785689	0.297999	-2.63655	0.00837528	0.059274
Arf4	24.8239	-0.774187	0.293574	-2.63711	0.00836155	0.059274
Ccna1	17.1585	0.847625	0.321512	2.63637	0.00837975	0.059274
Etfdh	36.5033	-0.817443	0.310361	-2.63384	0.00844244	0.0595363
Bcl6	17.1609	-0.813059	0.309023	-2.63106	0.00851181	0.0599562
Gbe1	39.0298	-0.815824	0.310185	-2.63012	0.00853556	0.0600541
Tardbp	16.5527	-0.837326	0.318471	-2.6292	0.00855854	0.0601464
2310079G19Rik	16.3928	0.856593	0.32587	2.62863	0.0085729	0.060178
Atp1a1	41.4291	-0.804113	0.306075	-2.62717	0.00860978	0.060229
Arl1	29.0537	-0.719891	0.27398	-2.62753	0.00860062	0.060229
4930568D16Rik	16.3066	0.866797	0.329847	2.62787	0.00859201	0.060229
Plekhg1	22.1689	0.792775	0.301958	2.62545	0.00865349	0.0604654
Snx3	15.4838	-0.8513	0.32439	-2.62431	0.00868246	0.0605984
Apoe	1574.58	-1.31034	0.499529	-2.62314	0.00871227	0.0606676
Cir1	19.7937	0.794519	0.30288	2.62322	0.00871042	0.0606676
Sgo2b	17.5736	0.857994	0.327167	2.62249	0.00872887	0.0607139
Ptchd3	20.1922	0.82814	0.315833	2.62208	0.00873954	0.0607189
Hspa9	57.7753	-1.45958	0.557	-2.62044	0.00878168	0.0607677
Rps11	79.2501	-0.983189	0.375227	-2.62025	0.00878641	0.0607677
Atp6v0c	41.1975	-0.799607	0.305104	-2.62077	0.00877308	0.0607677
Chd1l	18.4211	0.817218	0.311837	2.62066	0.00877595	0.0607677
Txn1	36.8296	-0.733954	0.280226	-2.61915	0.00881487	0.0608955
Eif3h	45.0824	-0.785812	0.300431	-2.61562	0.00890666	0.0613405
2010109A12Rik	20.0358	0.772913	0.295494	2.61566	0.00890551	0.0613405
Catip	19.4589	0.797066	0.304746	2.61551	0.00890945	0.0613405
Dbh	16.6798	0.823429	0.314953	2.61445	0.00893713	0.0614617
Pygm	19.1685	0.799966	0.306098	2.61343	0.0089639	0.0615071
Rasd1	17.1527	0.816905	0.312573	2.61349	0.00896237	0.0615071
Hspb8	39.4519	-0.815201	0.312903	-2.60528	0.00917992	0.0629186
Uqcrb	49.1649	-0.782173	0.300341	-2.60428	0.00920667	0.0630311
Apob	244.398	-1.22813	0.471769	-2.60325	0.00923452	0.0631509
Rgs11	17.0806	0.835505	0.321008	2.60276	0.00924776	0.0631706
Peg3	19.5407	0.767495	0.294926	2.60234	0.00925912	0.0631774
Ccsap	15.4354	0.842992	0.324229	2.59999	0.00932269	0.0635401
Psmb2	29.0039	-0.76603	0.294709	-2.59927	0.0093422	0.063602
Akr1c19	24.3085	-0.739826	0.284745	-2.5982	0.00937132	0.0636582
Cd177	16.6494	0.839052	0.322903	2.59846	0.00936418	0.0636582
Capza2	27.5214	-0.716876	0.276034	-2.59706	0.00940253	0.0637991
Trp53inp2	21.3515	-0.766701	0.295265	-2.59666	0.00941356	0.063803
Nr1d2	33.7627	-0.719149	0.277144	-2.59486	0.00946304	0.0639962
Ccr1	18.772	0.836517	0.322359	2.59498	0.00945955	0.0639962
Parp4	16.0005	0.833198	0.321298	2.59322	0.00950813	0.0642299
Park7	52.8934	-0.867145	0.334504	-2.59233	0.00953274	0.0642385
Dhrs4	30.187	-0.746172	0.287871	-2.59204	0.009541	0.0642385
Ralgps2	27.5201	0.71858	0.277226	2.59204	0.0095409	0.0642385
Aldh6a1	26.2186	-1.07004	0.413298	-2.58903	0.00962471	0.0646461
Tle5	49.4879	-0.876554	0.338783	-2.58736	0.00967154	0.0646461
Endog	24.3174	-0.7376	0.28505	-2.58761	0.00966437	0.0646461
Bckdhb	25.6837	-0.733208	0.28335	-2.58764	0.00966353	0.0646461
Cpt2	32.8812	-0.668919	0.258549	-2.58721	0.00967571	0.0646461
Rergl	19.4267	0.787543	0.304141	2.5894	0.00961422	0.0646461
Gm7102	17.3897	0.839973	0.324479	2.58868	0.00963439	0.0646461
Morc4	17.3616	0.810256	0.313298	2.58621	0.00970377	0.0647626
Rad9b	17.169	0.831051	0.321514	2.58481	0.00974332	0.0648846
Col5a2	16.0728	0.837367	0.323919	2.58511	0.00973468	0.0648846
Aco1	42.378	-0.699348	0.270644	-2.58402	0.00976571	0.0649627
Rps25	94.6399	-0.974854	0.377415	-2.58298	0.00979516	0.0649975
Tpi1	42.7736	-0.820391	0.317571	-2.58333	0.00978511	0.0649975
Hadhb	26.3873	-0.77564	0.300321	-2.58271	0.00980291	0.0649975
Hdgf	29.877	-0.687519	0.266325	-2.58151	0.00983703	0.065153
Cav2	16.4984	0.822128	0.318525	2.58104	0.00985018	0.0651693
Stard10	160.475	-1.17802	0.457357	-2.57571	0.0100035	0.0654735
Uqcr11	96.6576	-0.983528	0.38152	-2.57792	0.0099398	0.0654735
Ndufa13	61.804	-0.841221	0.326477	-2.57666	0.00997594	0.0654735
Agpat2	44.0518	-0.741347	0.28778	-2.57609	0.0099925	0.0654735
Sppl2a	32.2887	-0.731744	0.283828	-2.57813	0.0099338	0.0654735
Faah	26.1034	-0.717072	0.278384	-2.57584	0.00999962	0.0654735
Pheta2	21.2894	0.765013	0.296787	2.57765	0.00994761	0.0654735
Col1a1	17.476	0.801624	0.311206	2.57586	0.00999901	0.0654735
Rhag	15.7083	0.831887	0.322829	2.57687	0.00997	0.0654735
4930505A04Rik	15.8781	0.848339	0.32898	2.57869	0.00991747	0.0654735
Arf1	47.4915	-0.856212	0.332776	-2.57293	0.0100841	0.065789
Ywhae	30.8994	-0.694674	0.269957	-2.57328	0.010074	0.065789
Sgcz	17.4924	0.811162	0.315178	2.57367	0.0100627	0.065789
Cyp2c38	14.838	0.843511	0.327947	2.57209	0.0101086	0.0658786
4921524J17Rik	20.2902	0.778134	0.302629	2.57125	0.0101332	0.0659685
Plgrkt	16.3116	0.808463	0.314494	2.57068	0.0101498	0.0660064
Lonp2	33.2709	-0.790686	0.307776	-2.56903	0.0101984	0.0662516
Sf1	23.7867	-0.716574	0.279047	-2.56793	0.0102307	0.0663905
Slc39a14	46.6694	-0.73003	0.2845	-2.56601	0.0102875	0.0666884
Cbx2	15.7274	0.828542	0.322964	2.56543	0.0103047	0.0667005
Ptprr	14.7933	0.843239	0.328721	2.56521	0.0103112	0.0667005
Ndufb7	40.0986	-0.682431	0.266101	-2.56456	0.0103307	0.0667557
Eif3k	26.0482	-0.692519	0.270112	-2.56382	0.0103527	0.066827
Rpl6	86.0197	-0.983337	0.383695	-2.56281	0.010383	0.066875
Tars	18.5083	-0.786039	0.306729	-2.56265	0.0103877	0.066875
Kdelr2	35.3629	-0.717078	0.279839	-2.56247	0.010393	0.066875
Perm1	15.5886	0.827108	0.32288	2.56166	0.0104173	0.0669604
Apoc4	184.941	-0.98106	0.383118	-2.56072	0.0104454	0.0669689
Ptpn5	23.6709	0.731382	0.285638	2.56052	0.0104515	0.0669689
Cgas	16.4013	0.812992	0.317432	2.56115	0.0104326	0.0669689
Nfic	21.3205	-0.752688	0.294091	-2.55937	0.0104861	0.0670683
H2-Q6	29.9575	-0.676	0.264137	-2.55928	0.010489	0.0670683
Sult1d1	21.7218	-0.749909	0.293252	-2.55722	0.0105514	0.0673637
Ndufb5	38.2975	-0.702674	0.274802	-2.55702	0.0105573	0.0673637
Rgn	43.9322	-0.749013	0.293011	-2.55626	0.0105803	0.0673691
Polr3d	18.7378	0.780649	0.305381	2.55632	0.0105787	0.0673691
Bhmt2	38.8546	-0.746616	0.292511	-2.55244	0.0106972	0.0674817
Sec61a1	36.5768	-0.742111	0.290819	-2.5518	0.0107169	0.0674817
Stt3a	24.0917	-0.724667	0.283818	-2.55328	0.0106714	0.0674817
Gldc	28.7666	-0.711731	0.278914	-2.55179	0.010717	0.0674817
Bphl	25.8899	-0.691349	0.27064	-2.55449	0.0106343	0.0674817
Atp5mpl	33.0747	-0.688516	0.269713	-2.55277	0.010687	0.0674817
Abitram	17.9108	0.77661	0.304254	2.55251	0.0106951	0.0674817
Col23a1	17.5931	0.802464	0.314242	2.55365	0.0106599	0.0674817
Cd1d2	17.6823	0.803091	0.314328	2.55495	0.0106203	0.0674817
Speer4b	15.4624	0.831356	0.325422	2.5547	0.010628	0.0674817
Cavin1	15.4775	0.838132	0.328459	2.55171	0.0107196	0.0674817
Rnase4	64.7965	-1.56224	0.612348	-2.55123	0.0107343	0.0675041
Rps3	68.6232	-0.989879	0.388434	-2.54839	0.0108223	0.0679175
Rab3b	16.6399	0.806817	0.316563	2.54867	0.0108133	0.0679175
4933405O20Rik	15.9882	0.858859	0.337186	2.54714	0.0108611	0.068091
Sqor	39.0899	-0.761214	0.298938	-2.5464	0.0108841	0.068118
Chil6	15.3723	0.827344	0.324923	2.54628	0.0108877	0.068118
Pzp	312.916	-1.16487	0.45778	-2.54461	0.0109399	0.0682379
Ralbp1	25.2076	0.701538	0.275697	2.5446	0.0109404	0.0682379
Pfn3	15.8049	0.823437	0.323583	2.54475	0.0109357	0.0682379
Rasa1	21.1243	0.740666	0.291172	2.54374	0.0109673	0.0683355
Zfp36l1	60.2454	-0.966319	0.380023	-2.54279	0.010997	0.0683914
Arfgap2	30.2276	-0.682752	0.268548	-2.54238	0.0110099	0.0683914
Tmem159	17.9138	0.785521	0.308955	2.54251	0.0110059	0.0683914
F13b	30.2878	-0.69041	0.271605	-2.54196	0.0110231	0.0684041
Kng2	64.795	-0.96767	0.380852	-2.5408	0.0110599	0.0684232
Dusp11	17.5414	-0.788885	0.310478	-2.54087	0.0110577	0.0684232
Anpep	27.212	-0.690461	0.271731	-2.54097	0.0110545	0.0684232
Prss48	17.1643	0.803074	0.316236	2.53948	0.0111018	0.0686132
Wdr48	17.2991	0.789328	0.311065	2.53751	0.0111646	0.068931
Dhdh	31.9645	-0.66699	0.263046	-2.53564	0.0112241	0.0691588
Abca15	16.7167	0.817715	0.322447	2.53597	0.0112136	0.0691588
Uqcrq	61.9689	-0.883035	0.348403	-2.53452	0.0112601	0.0691708
Sec16b	26.2784	-0.68596	0.270634	-2.53464	0.0112563	0.0691708
Mageh1	15.096	0.83308	0.328661	2.53477	0.0112521	0.0691708
Rbm4	21.2269	-0.728769	0.28759	-2.53406	0.0112749	0.0691923
Pla2g4d	17.9972	0.790478	0.312041	2.53325	0.0113011	0.0692829
Atraid	25.2811	-0.711309	0.280961	-2.5317	0.0113511	0.06952
Pparg	15.8463	0.819765	0.324483	2.52637	0.0115248	0.0705126
Rsrp1	71.777	-0.848679	0.336347	-2.52323	0.0116284	0.0710752
Gnas	119.176	-1.12605	0.446409	-2.52247	0.0116534	0.0711569
Adipor2	48.8007	-0.807294	0.320449	-2.51926	0.0117602	0.0716654
2310057N15Rik	16.052	0.806683	0.32019	2.51939	0.0117558	0.0716654
Gstk1	21.5235	-0.740741	0.294137	-2.51836	0.0117904	0.0717781
Hsd3b7	25.0109	-0.722948	0.287213	-2.51711	0.0118321	0.0719601
Rplp2	55.4327	-0.884687	0.351694	-2.5155	0.0118864	0.072218
Bhmt	231.246	-1.14543	0.455992	-2.51196	0.0120064	0.0728745
Ugt2b1	20.6301	-0.725851	0.289146	-2.51033	0.0120618	0.0731384
Rpl10	248.774	-1.03076	0.411001	-2.50793	0.0121442	0.0732019
Rplp0	117.968	-1.02642	0.409164	-2.50858	0.0121217	0.0732019
Mif	66.1057	-0.862045	0.343685	-2.50824	0.0121334	0.0732019
Psmb4	47.8104	-0.800265	0.319183	-2.50723	0.0121683	0.0732019
Romo1	41.287	-0.726043	0.289455	-2.50831	0.012131	0.0732019
Pdhb	35.7287	-0.671983	0.267957	-2.5078	0.0121484	0.0732019
Cgref1	16.6421	0.794538	0.316873	2.50743	0.0121611	0.0732019
Plekhm3	14.9637	0.822661	0.328021	2.50795	0.0121434	0.0732019
Ubb	285.948	-1.25508	0.500769	-2.50632	0.0121996	0.0732748
Pdyn	15.059	0.83439	0.332933	2.50618	0.0122045	0.0732748
C130050O18Rik	16.8607	0.779066	0.311406	2.50177	0.0123576	0.0741212
St3gal5	45.4276	-0.781278	0.312368	-2.50115	0.0123791	0.0741771
Hspe1	47.7753	-0.798242	0.319282	-2.50011	0.0124154	0.0743068
Hacd2	25.5147	-0.707733	0.283151	-2.49949	0.0124373	0.0743068
Riiad1	16.5078	0.783173	0.313331	2.49951	0.0124365	0.0743068
Chuk	31.3504	-0.696918	0.279022	-2.49772	0.0124994	0.074605
Rtp1	19.1338	0.753656	0.301834	2.49692	0.0125276	0.0746398
Abraxas1	15.4647	0.795108	0.318443	2.49686	0.0125297	0.0746398
Aldoa	34.3252	-0.744409	0.298316	-2.49537	0.0125825	0.0747647
Aldoa	34.3252	-0.744409	0.298316	-2.49537	0.0125825	0.0747647
Gtf2i	19.4631	-0.739174	0.296221	-2.49534	0.0125835	0.0747647
Prss35	18.5016	0.754046	0.302195	2.49523	0.0125874	0.0747647
Rpl27a	102.807	-0.910482	0.364999	-2.49448	0.0126142	0.074778
Runx2	18.0835	0.768104	0.307896	2.49469	0.0126068	0.074778
Naa50	25.6887	-0.697044	0.279508	-2.49383	0.0126374	0.0748428
Gm4724	83.4478	-0.751394	0.301484	-2.49232	0.0126913	0.0749438
9530003J23Rik	16.608	0.78998	0.316964	2.49234	0.0126906	0.0749438
Kmt5b	15.3771	0.794737	0.318812	2.49281	0.0126737	0.0749438
Nfia	41.3989	-0.69606	0.279359	-2.49163	0.0127158	0.075016
Fcna	24.4632	-0.715585	0.287335	-2.49042	0.0127592	0.075054
Cyp2c67	26.1349	-0.694556	0.278867	-2.49063	0.0127515	0.075054
Ell2	28.9572	-0.682647	0.27405	-2.49096	0.01274	0.075054
Serp1	55.3272	-0.848797	0.341047	-2.48879	0.0128177	0.0753258
Epha4	14.8791	0.814167	0.327222	2.48812	0.0128422	0.0753968
Cdh20	15.1177	0.825057	0.331774	2.4868	0.0128897	0.0756028
Rftn2	18.5292	0.754667	0.303522	2.48637	0.0129056	0.0756233
H2-Ke6	18.712	-0.75413	0.30366	-2.48347	0.013011	0.0761679
Rab40c	21.6682	0.71945	0.289754	2.48297	0.0130291	0.076201
Prr14l	25.3894	0.687319	0.276933	2.48189	0.0130686	0.0763586
Bst2	36.4549	-0.714723	0.288021	-2.4815	0.0130831	0.0763701
Slc6a6	25.3135	-0.675649	0.272444	-2.47995	0.0131399	0.0766286
Ptprm	16.7848	0.785154	0.316663	2.47946	0.0131581	0.0766615
Ddx6	35.5429	-0.642846	0.259362	-2.47857	0.013191	0.0767797
Lgals1	17.3211	0.802102	0.324125	2.47467	0.013336	0.0775497
Ccs	37.335	-0.669646	0.270669	-2.47404	0.0133594	0.0776116
Rps9	88.1729	-1.01665	0.411581	-2.47011	0.0135072	0.0783958
Ptp4a1	89.154	-0.882335	0.35734	-2.46917	0.0135425	0.0784023
Ptp4a1	89.154	-0.882335	0.35734	-2.46917	0.0135425	0.0784023
Fbxo3	26.0034	-0.6852	0.277442	-2.4697	0.0135226	0.0784023
2210016L21Rik	19.6648	0.735723	0.297977	2.46906	0.0135469	0.0784023
Edf1	40.6227	-0.746459	0.302409	-2.46838	0.0135728	0.0784776
Reg4	19.9819	0.729586	0.295629	2.46791	0.0135905	0.0785059
Ly6e	95.1061	-1.10159	0.446563	-2.46683	0.0136316	0.0786386
Prr30	17.2554	0.788861	0.319814	2.46663	0.0136393	0.0786386
Pknox1	15.5891	0.778824	0.315828	2.46597	0.0136641	0.0787075
Rep15	17.3244	0.770461	0.312593	2.46474	0.0137112	0.0789043
Krt2	17.6865	0.759709	0.308322	2.46402	0.013739	0.0789897
Fgg	723.696	-1.14746	0.466057	-2.46206	0.0138141	0.0793463
Kif1c	42.3462	-0.781957	0.317649	-2.46171	0.0138278	0.0793507
Satb2	17.2187	0.762399	0.309956	2.4597	0.0139052	0.0795742
Serpina12	16.2035	0.781872	0.31781	2.46018	0.0138866	0.0795742
Pga5	15.9948	0.786916	0.319926	2.45968	0.0139059	0.0795742
Spr	37.3629	-0.726423	0.295376	-2.45931	0.0139203	0.0795819
Hectd1	26.5568	-0.69463	0.282609	-2.45792	0.0139745	0.079817
Pcdhga6	19.6277	0.725914	0.295703	2.45488	0.0140933	0.0804203
4933405L10Rik	16.6849	0.783482	0.319242	2.4542	0.01412	0.0804972
Rims1	18.1692	0.750783	0.305982	2.45368	0.0141403	0.0805375
Apol7c	15.8428	0.798098	0.325521	2.45176	0.014216	0.0808934
Slc25a10	39.0303	-0.749974	0.30601	-2.45082	0.0142532	0.080954
Cdh3	17.9365	0.759182	0.309731	2.4511	0.0142421	0.080954
Rnasek	32.5154	-0.726935	0.296746	-2.44969	0.0142979	0.0809575
Vapa	23.1239	-0.684485	0.27941	-2.44975	0.0142956	0.0809575
Olfr19	17.9029	0.753282	0.307516	2.44957	0.0143029	0.0809575
Cpne5	14.9634	0.809871	0.330632	2.44946	0.0143069	0.0809575
Serpina3f	24.7836	0.6904	0.282085	2.44749	0.0143856	0.0813273
Isoc2a	29.3652	-0.70465	0.288214	-2.44489	0.0144898	0.0818404
Cyb5a	153.557	-1.15486	0.472683	-2.44321	0.0145574	0.0819787
Rab11a	25.3082	-0.681387	0.278847	-2.44359	0.0145421	0.0819787
Olfr197	17.8049	0.754266	0.308738	2.44306	0.0145633	0.0819787
Coq8b	15.6873	0.79334	0.324748	2.44294	0.014568	0.0819787
Mthfs	27.7953	-0.643575	0.263481	-2.44259	0.0145823	0.0819836
Hsp90b1	84.4632	-0.904413	0.370356	-2.44201	0.0146057	0.0820395
Slc25a1	41.0893	-0.764809	0.3133	-2.44114	0.0146411	0.0821625
Cspg5	17.5992	0.753128	0.308563	2.44076	0.0146563	0.0821724
Hadh	63.3002	-0.984219	0.403588	-2.43867	0.0147413	0.0823979
Rabepk	24.5925	0.680895	0.279141	2.43925	0.0147176	0.0823979
Cldn1	20.2258	0.730213	0.299412	2.43882	0.0147352	0.0823979
Ildr2	16.55	0.765033	0.313738	2.43845	0.0147506	0.0823979
Abcc6	34.9052	-0.660926	0.271191	-2.43712	0.0148046	0.0825487
St6galnac5	20.2773	0.720189	0.295496	2.43722	0.0148008	0.0825487
Rpl27	53.8897	-0.8406	0.345174	-2.43529	0.0148799	0.0828127
Phf21b	17.5684	0.750335	0.30819	2.43465	0.0149063	0.0828127
Plekho2	17.0554	0.7607	0.312441	2.4347	0.0149041	0.0828127
Pom121l12	16.4774	0.776941	0.319107	2.43474	0.0149026	0.0828127
Ghitm	43.6454	-0.858616	0.352794	-2.43376	0.0149429	0.0828504
Nrn1	42.1643	-0.708931	0.29128	-2.43385	0.0149391	0.0828504
C1rl	30.5279	-0.665074	0.2733	-2.4335	0.0149538	0.0828504
Suclg2	27.6833	-0.72188	0.296838	-2.4319	0.0150198	0.0831402
4931417E11Rik	16.0009	0.778522	0.32025	2.43099	0.0150578	0.0832753
Pdp1	16.8002	0.753766	0.310123	2.43054	0.0150764	0.0833027
Cd36	20.6948	0.788855	0.324745	2.42915	0.0151341	0.0835456
Prdx2	42.8191	-0.702226	0.289356	-2.42685	0.0152304	0.0838538
Dpp4	23.059	-0.693064	0.285622	-2.42651	0.0152449	0.0838538
Lpgat1	27.6146	-0.679655	0.280065	-2.42678	0.0152336	0.0838538
Ndufa11	31.1656	-0.651006	0.268287	-2.42653	0.015244	0.0838538
Cish	17.8466	0.740672	0.305286	2.42616	0.0152597	0.0838595
H2-Q10	280.522	-1.15245	0.475406	-2.42415	0.0153444	0.0841362
Tef	16.8754	-0.755408	0.311654	-2.42386	0.0153563	0.0841362
Dnaja1	47.5085	-0.725446	0.299241	-2.42429	0.0153385	0.0841362
Atp5o	31.8421	-0.683719	0.282178	-2.423	0.0153928	0.0841362
Rab2b	22.6529	0.692453	0.285719	2.42355	0.0153698	0.0841362
Ppwd1	15.0236	0.796828	0.328836	2.42318	0.0153855	0.0841362
Scd1	1502.69	-2.09548	0.864995	-2.42254	0.0154125	0.0841687
Stbd1	27.1637	-0.697289	0.28798	-2.42131	0.0154648	0.0843788
Rpl36al	63.5957	-0.815874	0.337218	-2.41942	0.0155451	0.0847408
Mbd2	31.6315	-0.649183	0.268697	-2.41604	0.0156903	0.0854562
Rpl10a	95.9169	-0.894977	0.370541	-2.41533	0.0157211	0.0854722
Hsd17b2	26.7403	-0.65888	0.272828	-2.415	0.0157353	0.0854722
Rgs2	22.6729	0.702442	0.290849	2.41514	0.015729	0.0854722
Ech1	96.9631	-1.06459	0.441028	-2.41389	0.0157832	0.0856564
Rps23	72.8761	-0.91862	0.380649	-2.4133	0.0158088	0.085719
Ube2d3	27.3994	-0.657664	0.272582	-2.41272	0.0158339	0.0857785
Rpl23	120.466	-1.0413	0.431842	-2.41129	0.0158963	0.0859568
Cyp2u1	28.1751	-0.670672	0.278157	-2.41113	0.0159032	0.0859568
Sergef	18.772	0.735668	0.30513	2.411	0.0159091	0.0859568
Col4a1	17.9325	0.731642	0.303513	2.41058	0.0159273	0.0859791
Nmrk1	21.5063	-0.683469	0.283605	-2.40993	0.0159554	0.086055
Son	17.4937	-0.737741	0.306475	-2.40718	0.016076	0.0866288
Clu	220.776	-1.13571	0.471873	-2.40681	0.0160927	0.0866419
Rpl7	49.9865	-0.683309	0.284046	-2.40563	0.0161448	0.0867694
Ndufa10	27.9163	-0.671694	0.279218	-2.40563	0.0161448	0.0867694
Clcc1	19.3133	0.716038	0.2977	2.40524	0.016162	0.0867854
Rps26	121.458	-0.920599	0.382906	-2.40424	0.0162061	0.0868795
Cdkn1a	17.9052	0.731057	0.304075	2.4042	0.016208	0.0868795
Cmip	60.3104	-0.815961	0.339449	-2.40378	0.0162265	0.0869021
Optn	29.5601	-0.65948	0.27449	-2.40257	0.0162805	0.0871147
Ddx3x	18.7849	-0.716106	0.298159	-2.40176	0.0163166	0.087155
Cdh9	16.616	0.760218	0.316525	2.40176	0.0163165	0.087155
Abca3	21.8118	0.677612	0.282359	2.39982	0.0164029	0.0872345
Pdk3	16.0692	0.773419	0.322169	2.40067	0.0163653	0.0872345
Map3k8	15.5622	0.774911	0.322884	2.39997	0.0163964	0.0872345
Lsmem1	15.8119	0.776661	0.323601	2.40005	0.0163927	0.0872345
Mllt3	14.9932	0.779624	0.324785	2.40043	0.0163757	0.0872345
Stard5	35.6466	-0.648895	0.270476	-2.39908	0.0164363	0.0873356
Eef1g	55.8795	-0.773041	0.322384	-2.39789	0.0164898	0.0873917
Xdh	32.0622	-0.636887	0.265567	-2.39821	0.0164754	0.0873917
Zfp704	19.0595	0.721904	0.301041	2.39802	0.0164839	0.0873917
Glyctk	22.1051	-0.70743	0.295132	-2.39699	0.0165303	0.08753
Scart2	17.4437	0.746798	0.311634	2.39639	0.0165575	0.087598
Vcp	30.5411	-0.66924	0.27933	-2.39588	0.0165805	0.0876091
Clcn5	16.6294	0.774895	0.323451	2.39571	0.0165883	0.0876091
Mcm3	15.2033	0.772223	0.322649	2.39338	0.016694	0.088091
Coro1a	17.2619	0.740077	0.309305	2.39271	0.0167245	0.0881757
Hspa8	92.1903	-1.04017	0.434987	-2.39126	0.0167905	0.0884473
Ly6g2	32.9233	-0.619299	0.259029	-2.39085	0.0168093	0.0884702
Rack1	71.6005	-0.870796	0.364308	-2.39027	0.0168359	0.0885336
Slc25a51	35.6849	-0.618649	0.258968	-2.38891	0.0168986	0.088787
Peli3	16.6245	0.742869	0.31102	2.38849	0.0169176	0.0888099
Percc1	15.3228	0.774953	0.324556	2.38773	0.0169528	0.0889183
Rsc1a1	47.661	-0.686113	0.287458	-2.38683	0.0169945	0.0890608
Gabarapl1	59.6743	-0.947934	0.397519	-2.38463	0.0170965	0.0892118
Gclm	42.5727	-0.766947	0.321523	-2.38536	0.0170625	0.0892118
Tm9sf3	24.1615	-0.660161	0.276767	-2.38526	0.017067	0.0892118
Cttnbp2	16.3098	0.764451	0.320546	2.38484	0.0170866	0.0892118
Cdca7l	16.3984	0.787278	0.330113	2.38487	0.0170851	0.0892118
Acadm	57.2645	-0.756818	0.317544	-2.38335	0.017156	0.0894457
Marchf6	21.5448	-0.676059	0.283753	-2.38256	0.0171926	0.0895599
Angptl4	35.1619	-0.644422	0.270551	-2.38188	0.0172243	0.0895683
Chrna1	17.333	0.733956	0.308179	2.38159	0.0172382	0.0895683
Ccr10	17.0155	0.739913	0.31067	2.38167	0.0172343	0.0895683
Mlf2	40.626	-0.6702	0.281607	-2.37991	0.0173168	0.0899001
Ern1	15.2534	-0.761096	0.319992	-2.37848	0.017384	0.0899426
Btf3	40.6757	-0.6899	0.290043	-2.37862	0.0173778	0.0899426
1700001C19Rik	18.528	0.724323	0.304526	2.37853	0.0173819	0.0899426
2810004N23Rik	16.0712	0.747312	0.314149	2.37884	0.0173671	0.0899426
Slc66a2	17.7987	-0.749132	0.315134	-2.37719	0.0174452	0.090183
Rfc3	25.7611	0.671853	0.282717	2.37642	0.0174817	0.0902947
Ldha	78.7191	-0.981642	0.41321	-2.37565	0.0175183	0.0904073
Rps15	94.7289	-0.95981	0.404363	-2.37363	0.0176141	0.0905951
Nop10	20.8822	-0.69493	0.292763	-2.3737	0.0176108	0.0905951
Cfhr1	29.4703	-0.644777	0.271627	-2.37375	0.0176083	0.0905951
Wbp1l	29.1312	-0.634594	0.267286	-2.37421	0.0175865	0.0905951
Erbb3	20.0027	-0.706283	0.297641	-2.37293	0.0176474	0.0906574
Rnf13	34.1801	-0.641343	0.270295	-2.37276	0.0176559	0.0906574
R3hdm2	29.6253	-0.637118	0.268663	-2.37144	0.0177187	0.0909033
Pcbd1	84.3535	-0.914295	0.385654	-2.37077	0.0177513	0.0909811
Fdx1	44.5114	-0.723381	0.305208	-2.37013	0.017782	0.0909811
Myh9	24.2746	-0.722993	0.305021	-2.37031	0.0177734	0.0909811
Nopchap1	16.2059	0.743719	0.313821	2.36989	0.0177935	0.0909811
Retsat	58.1367	-0.760856	0.32116	-2.36908	0.0178322	0.0911026
Chek2	17.4038	0.736792	0.311105	2.36831	0.0178698	0.0912181
Ctps2	14.9997	0.770766	0.325531	2.36772	0.0178983	0.0912871
Apoa2	2590.51	-1.08598	0.458864	-2.36667	0.0179489	0.0913165
Eng	26.8844	-0.68945	0.291275	-2.36701	0.0179327	0.0913165
Resf1	16.111	0.759084	0.3207	2.36696	0.017935	0.0913165
Msra	27.4645	-0.687279	0.290485	-2.36597	0.0179828	0.0914124
Nme2	88.0417	-0.953259	0.403058	-2.36507	0.0180268	0.0915597
Cldn13	16.5251	0.757637	0.320402	2.36464	0.0180475	0.0915888
Cyp2b13	19.2516	0.751094	0.317724	2.36398	0.0180798	0.0916763
B2m	430.602	-1.09288	0.462689	-2.36202	0.0181756	0.0920859
Selenop	770.448	-1.25903	0.533351	-2.36061	0.018245	0.09229
Rpl26	111.857	-0.902978	0.382523	-2.36058	0.0182462	0.09229
Crlf3	15.8998	0.756674	0.320601	2.36018	0.0182663	0.092315
Galm	27.5071	-0.631299	0.267721	-2.35805	0.0183711	0.0927682
Ndufa1	47.9328	-0.72718	0.308449	-2.35754	0.0183964	0.092819
Ndufs8	32.3523	-0.634482	0.269184	-2.35706	0.0184203	0.0928624
Plcl1	17.2315	0.718622	0.304975	2.35633	0.0184566	0.0929687
Rpl18	86.0934	-0.870804	0.369738	-2.35519	0.0185132	0.0931769
Gas2	21.8144	-0.672925	0.285766	-2.35482	0.0185319	0.0931941
Penk	17.7886	0.732969	0.311483	2.35316	0.0186148	0.093534
Sec16a	22.1068	-0.674137	0.2866	-2.35218	0.0186636	0.0936369
Jtb	23.6211	-0.659144	0.280232	-2.35214	0.018666	0.0936369
Ppp1r26	15.5381	0.754581	0.321036	2.35046	0.0187504	0.0939832
Aph1a	27.9245	-0.636416	0.270857	-2.34964	0.0187917	0.0940455
Ramp2	26.4211	0.649626	0.27651	2.34938	0.0188049	0.0940455
Cryba4	17.242	0.7326	0.311838	2.34929	0.0188091	0.0940455
Snap47	18.4093	-0.707329	0.301363	-2.3471	0.0189202	0.0944893
Sik1	22.6313	-0.675346	0.287813	-2.34648	0.0189519	0.0944893
Pcdh20	16.9903	0.746712	0.318248	2.34632	0.0189598	0.0944893
1700102P08Rik	16.2698	0.765012	0.325979	2.34682	0.0189345	0.0944893
Nr1i3	15.1911	-0.779965	0.332484	-2.34587	0.0189827	0.0945263
Srrm2	31.3067	-0.678282	0.289204	-2.34534	0.0190097	0.0945835
Sco2	36.8218	-0.637093	0.271705	-2.3448	0.0190375	0.0946442
Adi1	33.8736	-0.694976	0.296635	-2.34287	0.0191362	0.0950576
Plet1	16.8516	0.724247	0.309202	2.34231	0.0191647	0.0951216
Slc22a1	29.7681	-0.663492	0.283327	-2.34179	0.0191917	0.0951663
Chchd3	37.364	-0.624977	0.26691	-2.34153	0.0192049	0.0951663
Rgs12	16.0987	0.734641	0.313993	2.33967	0.0193006	0.095563
Glud1	119.786	-1.06084	0.453819	-2.3376	0.0194082	0.0959402
Rfpl4b	19.4489	0.707299	0.302557	2.33774	0.0194007	0.0959402
Cd99	70.6611	-0.722042	0.309017	-2.33657	0.0194613	0.0961249
Abl2	15.4925	0.73867	0.316415	2.3345	0.0195696	0.0965813
6430550D23Rik	17.4512	0.707667	0.303235	2.33373	0.01961	0.0967025
Zkscan1	19.2879	-0.693794	0.297416	-2.33274	0.0196619	0.0968799
Nploc4	19.8665	-0.716284	0.307259	-2.33121	0.0197425	0.0971989
Rpl24	42.4761	-0.68101	0.292377	-2.32922	0.0198474	0.0974133
Habp2	22.6438	-0.647037	0.277833	-2.32887	0.0198659	0.0974133
Mfn2	23.9456	-0.643755	0.276345	-2.32954	0.0198306	0.0974133
Chia1	19.0694	0.696664	0.299128	2.32899	0.0198598	0.0974133
4930445K14Rik	15.9287	0.746597	0.32049	2.32955	0.0198299	0.0974133
Cbfb	18.9436	0.68717	0.295233	2.32755	0.0199361	0.0976789
Ndufs6	49.9872	-0.756668	0.325306	-2.32602	0.0200174	0.0979201
Ociad1	26.7431	-0.644375	0.277026	-2.32604	0.0200163	0.0979201
Hmgb1	20.7657	-0.676876	0.291088	-2.32533	0.0200541	0.0979425
Zfp709	14.9318	0.761141	0.32729	2.32559	0.0200407	0.0979425
Piga	20.2929	0.682006	0.293491	2.32377	0.0201379	0.0982732
Rps12	115.429	-0.957363	0.412239	-2.32235	0.0202141	0.0983866
Lman1	30.1969	-0.640121	0.275661	-2.32213	0.0202257	0.0983866
Hmces	17.586	0.715332	0.307961	2.3228	0.0201898	0.0983866
Pi16	16.8648	0.720922	0.31042	2.32241	0.0202109	0.0983866
Rpl35a	160.878	-0.849923	0.366274	-2.32046	0.0203161	0.0987475
Map1lc3b	45.083	-0.626417	0.27003	-2.3198	0.0203515	0.098841
Gaa	24.9407	-0.6453	0.278347	-2.31833	0.0204314	0.0991502
Zar1l	17.8969	0.725227	0.312867	2.31801	0.020449	0.0991566
Irf7	17.0828	-1.05482	0.45529	-2.31682	0.0205136	0.099197
Sf3b1	21.2353	-0.672346	0.290164	-2.31712	0.0204971	0.099197
5730409E04Rik	17.4745	0.715004	0.308611	2.31685	0.0205121	0.099197
1700012A03Rik	17.3268	0.733568	0.316649	2.31666	0.0205224	0.099197
Epb41l4a	15.518	0.743928	0.321282	2.3155	0.0205855	0.0994232
Rwdd2a	18.9184	0.721985	0.311912	2.31471	0.0206288	0.0995537
Cox7c	58.2278	-0.732451	0.316613	-2.31339	0.0207011	0.0998034
Pkib	16.6751	0.723369	0.312718	2.31317	0.0207133	0.0998034
Irf3	29.884	-0.602441	0.260511	-2.31253	0.0207484	0.0998148
Rab17	16.9416	0.718999	0.310878	2.3128	0.0207334	0.0998148
Rpa2	18.7792	0.686368	0.296917	2.31165	0.0207972	0.0999709
Ddb1	32.8994	-0.68545	0.29656	-2.31134	0.0208143	0.0999741
Gm6570	50.2926	-0.730265	0.316238	-2.30922	0.0209311	0.100293
Eci2	34.7872	-0.680061	0.294533	-2.30895	0.0209465	0.100293
Dpep2	15.3618	0.737337	0.319308	2.30917	0.0209339	0.100293
Dpep2	15.3618	0.737337	0.319308	2.30917	0.0209339	0.100293
Prss56	15.2776	0.739926	0.320358	2.30969	0.0209055	0.100293
Lrr1	584.884	-1.1083	0.480406	-2.307	0.0210549	0.100497
Arrdc3	41.5727	-0.776038	0.336304	-2.30755	0.0210243	0.100497
Mvb12a	17.9462	-0.698024	0.302541	-2.3072	0.0210434	0.100497
Prss42	17.7361	0.702431	0.304441	2.30728	0.0210391	0.100497
Rps17	84.6907	-0.85376	0.370137	-2.30661	0.0210767	0.100522
F9	32.2306	-0.609964	0.264629	-2.30498	0.0211676	0.100877
Pdia4	48.7369	-0.693596	0.300991	-2.30438	0.0212014	0.100889
Sdf4	27.3828	-0.622196	0.27001	-2.30435	0.0212033	0.100889
Cyp4a12a	26.3325	-1.0782	0.468466	-2.30156	0.02136	0.100968
Rpl5	90.2651	-0.862494	0.374439	-2.30343	0.0212546	0.100968
Ivd	18.5178	-0.687383	0.298583	-2.30215	0.0213268	0.100968
Ip6k1	18.8523	-0.677513	0.294378	-2.30151	0.021363	0.100968
Bccip	23.1977	-0.666741	0.289749	-2.3011	0.021386	0.100968
Ssu72	22.6027	-0.665636	0.289267	-2.30111	0.0213851	0.100968
Gpbp1l1	23.5785	-0.644852	0.28027	-2.30082	0.0214018	0.100968
Psma3	27.4761	-0.632057	0.274571	-2.30198	0.0213362	0.100968
Chchd7	18.4456	0.707875	0.30752	2.30189	0.0213415	0.100968
Sell	18.9549	0.715309	0.310504	2.30371	0.0212392	0.100968
Carmil2	14.8827	0.772047	0.335326	2.30238	0.021314	0.100968
Ppp2r5a	44.179	-0.693302	0.30156	-2.29905	0.021502	0.10129
Psma6	36.4251	-0.614009	0.267073	-2.29903	0.0215033	0.10129
Cfb	22.9455	-0.664633	0.289134	-2.2987	0.0215218	0.101298
Fmo5	91.3642	-1.01205	0.440553	-2.29722	0.0216063	0.10154
Bbox1	18.5281	-0.715636	0.311493	-2.29743	0.021594	0.10154
Man1a	38.59	-0.616699	0.268494	-2.29689	0.0216253	0.101551
Ndufa12	33.7996	-0.600901	0.261685	-2.29628	0.02166	0.101557
Sh3bp5l	15.405	0.728878	0.317414	2.2963	0.0216586	0.101557
Cst3	35.896	-0.698027	0.304245	-2.2943	0.0217735	0.102011
Alas2	20.4571	-0.666598	0.290597	-2.29389	0.0217969	0.102042
Rplp1	178.827	-0.994078	0.433678	-2.29221	0.0218938	0.102406
Hbp1	20.4625	-0.673696	0.29394	-2.29196	0.0219082	0.102406
Cdkl5	18.2916	0.697061	0.30427	2.29093	0.0219674	0.102604
Radil	20.1429	0.733282	0.320166	2.29032	0.0220026	0.10269
Rpl19	125.562	-0.973349	0.425115	-2.28961	0.0220437	0.102803
Txn2	20.5683	-0.68113	0.297772	-2.28742	0.0221711	0.103318
Dbi	331.425	-1.16319	0.508859	-2.28587	0.0222616	0.103582
Rpl23a	131.944	-0.900751	0.394032	-2.28598	0.0222552	0.103582
Gna12	30.7987	-0.672777	0.294371	-2.28547	0.0222854	0.103613
Cyp2d40	31.8283	-0.597347	0.2617	-2.28257	0.0224559	0.104247
Olfr165	28.3485	0.613287	0.268659	2.28277	0.0224441	0.104247
Nqo2	29.4787	-0.701134	0.307218	-2.28221	0.0224772	0.104261
Lpcat3	26.7148	-0.655167	0.28711	-2.28194	0.0224931	0.104261
Rps29	130.928	-0.936105	0.410589	-2.27991	0.022613	0.104737
H2az2	15.6372	-0.724027	0.317631	-2.27946	0.0226399	0.104783
Prr27	16.9315	0.722671	0.31715	2.27864	0.0226885	0.104928
Polr1d	26.8941	-0.617558	0.271248	-2.27672	0.0228027	0.105376
Rassf2	22.363	0.684088	0.300549	2.27613	0.0228383	0.105461
Rab1a	31.4385	-0.682904	0.300186	-2.27494	0.0229098	0.105711
Mctp1	15.5178	0.732286	0.321964	2.27443	0.0229399	0.10577
Rps27a	82.1854	-0.883014	0.388477	-2.27302	0.0230252	0.106083
Ltbp4	22.019	-0.67749	0.298211	-2.27185	0.0230957	0.106328
4930595D18Rik	17.4314	0.717878	0.316063	2.27131	0.0231282	0.106397
Ttr	735.571	-1.08939	0.479806	-2.27048	0.0231787	0.106405
Iscu	29.5061	-0.642397	0.282943	-2.27042	0.0231823	0.106405
Sap18	37.6507	-0.601922	0.265055	-2.27093	0.0231512	0.106405
Cyb5b	52.7083	-0.783801	0.345467	-2.26882	0.0232795	0.106771
Rhebl1	16.5989	0.738698	0.325884	2.26675	0.0234056	0.107268
Abcc9	15.5215	0.729424	0.321941	2.26571	0.0234693	0.10748
Crp	88.6595	-0.763585	0.337072	-2.26535	0.0234914	0.1075
Krtcap2	31.8026	-0.627169	0.276912	-2.26486	0.023521	0.107555
Lrp1	27.0955	-0.618068	0.272944	-2.26445	0.0235463	0.10759
Fcgr2b	23.8964	-0.647554	0.286068	-2.26364	0.0235964	0.107738
Med30	15.3311	0.744097	0.328847	2.26274	0.0236514	0.107908
Ptrh1	21.452	0.654948	0.289554	2.26192	0.0237025	0.108061
Canx	60.2474	-0.756262	0.334758	-2.25913	0.023875	0.108766
Ncl	33.2897	-0.667584	0.295688	-2.25773	0.0239625	0.109083
Rap2a	19.8997	0.657503	0.29137	2.25659	0.0240336	0.109243
Fabp4	16.8175	0.70342	0.311682	2.25685	0.0240176	0.109243
2010003K11Rik	23.9322	0.617044	0.27373	2.25421	0.0241829	0.109759
Retnlg	19.1646	0.695255	0.308388	2.25448	0.024166	0.109759
1700028K03Rik	17.6048	0.691867	0.307077	2.25308	0.0242544	0.110001
Mindy3	18.6633	-0.668425	0.296871	-2.25157	0.0243495	0.110351
Eif1	160.568	-0.930254	0.413334	-2.25061	0.0244102	0.110462
Acot12	31.9099	-0.603714	0.268225	-2.25078	0.0243997	0.110462
Copa	29.3011	-0.633887	0.281782	-2.24957	0.0244764	0.110679
Cox7a2l	41.7477	-0.64797	0.288274	-2.24775	0.0245919	0.111119
Actb	103.804	-0.976398	0.434872	-2.24525	0.024752	0.111683
Atp5g2	71.6984	-0.827878	0.368812	-2.24472	0.0247863	0.111683
Rpl22	55.3606	-0.755809	0.336714	-2.24466	0.02479	0.111683
Slco2b1	33.5706	-0.599414	0.267007	-2.24494	0.0247722	0.111683
Rps27l	40.198	-0.745874	0.332352	-2.24423	0.0248178	0.111726
9330182O14Rik	15.1433	0.738945	0.329489	2.2427	0.0249163	0.112087
Pabpc1	53.1851	-0.823568	0.367399	-2.24162	0.0249862	0.11223
Rad1	20.9291	0.656809	0.293042	2.24135	0.0250034	0.11223
Olfr10	19.0978	0.690619	0.308072	2.24174	0.024978	0.11223
C4b	131.916	-1.02827	0.459057	-2.23997	0.0250931	0.112412
2610001J05Rik	21.6016	0.634028	0.283053	2.23996	0.0250934	0.112412
Prss50	20.8476	0.667639	0.29807	2.23987	0.0250992	0.112412
Mtch1	22.7424	-0.625181	0.279208	-2.23912	0.0251479	0.112547
Rpl11	78.6762	-0.738555	0.329912	-2.23864	0.0251794	0.112606
Csde1	36.6301	-0.672812	0.300798	-2.23676	0.0253023	0.113073
Selenoo	26.735	-0.60575	0.270898	-2.23608	0.0253467	0.113155
Olfr196	19.1427	0.678119	0.303324	2.23563	0.0253763	0.113155
Rgs14	16.6621	0.714013	0.319343	2.23588	0.0253597	0.113155
Pdia3	83.4975	-0.781871	0.349909	-2.2345	0.0254502	0.113319
Cox6b1	38.3714	-0.623978	0.279231	-2.23463	0.0254416	0.113319
Anapc10	20.9203	0.642582	0.287627	2.23408	0.0254779	0.113359
Rps2	202.289	-0.902676	0.404104	-2.23377	0.0254983	0.113367
Rps28	93.4684	-0.875909	0.392249	-2.23305	0.0255459	0.113426
Olfr92	18.571	0.684556	0.306563	2.233	0.0255487	0.113426
Rps20	117.205	-0.894962	0.400907	-2.23234	0.0255925	0.113538
Acat1	68.6409	-0.803543	0.360179	-2.23095	0.0256841	0.113614
Dlst	29.2615	-0.648026	0.290447	-2.23113	0.0256726	0.113614
Hoga1	24.5202	-0.645907	0.289416	-2.23176	0.0256308	0.113614
Nptn	20.5914	-0.637292	0.285598	-2.23143	0.0256527	0.113614
1700020L24Rik	16.268	0.700556	0.314172	2.22985	0.0257576	0.113856
4930544G11Rik	21.4039	0.65692	0.294653	2.22947	0.0257828	0.113885
Rps27	63.3809	-0.812203	0.36456	-2.2279	0.0258872	0.114016
Cd1d1	40.0205	-0.657968	0.295319	-2.22799	0.025881	0.114016
Ralgps1	20.316	0.672908	0.301985	2.22828	0.0258619	0.114016
C030006K11Rik	18.0306	0.681698	0.305966	2.22802	0.0258793	0.114016
Crb3	18.7305	0.665766	0.298933	2.22714	0.0259378	0.114156
Rps13	71.7573	-0.819181	0.368136	-2.22521	0.026067	0.114642
Psme1	36.9953	-0.583784	0.262407	-2.22473	0.0260996	0.114703
Zmynd10	18.7187	-0.66606	0.299508	-2.22385	0.0261586	0.114812
Acap3	16.105	0.706233	0.31758	2.2238	0.026162	0.114812
Sema4g	63.8075	-0.734996	0.330631	-2.22301	0.0262152	0.114962
Elovl6	38.5764	-1.29958	0.585508	-2.21958	0.0264473	0.115574
Mknk2	43.1455	-0.678557	0.305777	-2.21912	0.0264784	0.115574
Gabarapl2	41.4484	-0.604301	0.272318	-2.2191	0.0264801	0.115574
Bud13	16.4073	0.692769	0.3122	2.21899	0.0264873	0.115574
Cyp4f16	17.2377	0.694987	0.313097	2.21972	0.026438	0.115574
Ppfia2	15.4783	0.710736	0.320232	2.21944	0.0264568	0.115574
Tcf19	15.8976	0.71789	0.323313	2.22042	0.0263905	0.115574
Ctsl	120.541	-1.00601	0.453437	-2.21864	0.026511	0.115595
Hsd17b11	20.3959	-0.670191	0.30216	-2.218	0.0265549	0.115621
Picalm	31.034	-0.602573	0.271641	-2.21827	0.0265365	0.115621
Gm11596	23.666	0.671338	0.302769	2.21732	0.0266009	0.115681
Phactr3	14.793	0.730542	0.329483	2.21724	0.0266066	0.115681
Timd2	24.6507	-0.660466	0.297977	-2.2165	0.0266573	0.115703
Gadd45gip1	20.0699	-0.657431	0.29657	-2.21678	0.0266381	0.115703
Atp6ap1	22.6197	-0.619545	0.27961	-2.21575	0.0267086	0.115703
Rhox4a	18.8818	0.671813	0.303242	2.21543	0.0267304	0.115703
Cers4	16.6343	0.680964	0.307319	2.21582	0.0267036	0.115703
Psca	15.459	0.72184	0.325854	2.21523	0.0267445	0.115703
Brd3os	14.7305	0.728883	0.328889	2.2162	0.026678	0.115703
Rpsa	38.1785	-0.592535	0.267653	-2.21381	0.0268415	0.115958
Phospho1	14.7797	0.722812	0.32649	2.21388	0.0268368	0.115958
Prrx2	16.8518	0.690884	0.312182	2.21308	0.0268923	0.116096
Sec61b	25.8323	-0.60017	0.271311	-2.21211	0.026959	0.116219
1700123K08Rik	15.6641	0.716495	0.323863	2.21234	0.0269429	0.116219
Rps10	73.737	-0.819229	0.370403	-2.21172	0.0269858	0.116252
Cdv3	33.118	-0.601302	0.271957	-2.21102	0.0270343	0.116379
2610002M06Rik	17.9958	0.663092	0.300165	2.20909	0.027168	0.116872
Iyd	33.0073	-0.607648	0.275157	-2.20837	0.0272186	0.117007
Psmb3	31.7558	-0.604845	0.274067	-2.20692	0.0273196	0.117228
Rufy4	16.3353	0.693796	0.314389	2.20681	0.0273275	0.117228
Rhbdl1	15.2332	0.709387	0.321379	2.20733	0.0272914	0.117228
Capn5	15.0959	0.715033	0.324094	2.20625	0.0273666	0.117313
Nrp2	15.0853	0.707056	0.320581	2.20555	0.0274158	0.117441
Slc25a39	80.1269	-0.832533	0.377723	-2.20408	0.0275184	0.117798
Ring1	17.6621	0.663475	0.301432	2.20108	0.0277306	0.118623
Myl6	55.6087	-0.736196	0.334551	-2.20055	0.0277678	0.118664
Cldn5	17.9395	0.677528	0.307912	2.20039	0.0277789	0.118664
Rpl37	86.2502	-0.840513	0.382055	-2.19998	0.0278082	0.118705
Pon1	26.9741	-0.600658	0.273103	-2.19938	0.0278509	0.118805
Crem	18.0001	0.659314	0.299825	2.199	0.0278779	0.118837
Srsf2	33.2288	-0.621864	0.282869	-2.19841	0.0279196	0.118931
Grn	53.488	-0.738525	0.336135	-2.19711	0.0280127	0.119244
Fam47e	18.5069	-0.655542	0.298477	-2.19629	0.0280713	0.119411
Sfrp1	15.5172	0.703587	0.320655	2.19422	0.0282197	0.119958
Itgb1	26.3698	-0.611548	0.278753	-2.19387	0.0282445	0.11998
Acad12	16.8298	0.68066	0.3103	2.19356	0.0282674	0.119994
Csnk1a1	30.8236	-0.587606	0.268048	-2.19216	0.0283677	0.120336
1110065P20Rik	28.3752	0.574567	0.262363	2.18997	0.0285264	0.120925
Vegfa	26.4748	-0.600002	0.274099	-2.189	0.0285972	0.120929
2310009B15Rik	18.7783	0.65443	0.298981	2.18887	0.0286066	0.120929
Retnlb	15.6658	0.701383	0.320337	2.18951	0.0285596	0.120929
Ccdc82	15.1683	0.705044	0.32204	2.1893	0.0285748	0.120929
Abcg5	27.4394	-0.652962	0.298414	-2.18811	0.0286618	0.121078
Mbnl1	24.7236	-0.604819	0.276456	-2.18776	0.0286873	0.121102
Papss2	28.0204	-0.625222	0.285832	-2.18737	0.0287152	0.121136
Prodh	32.0098	-0.633218	0.289654	-2.18612	0.0288067	0.121438
Raet1d	23.1339	0.622086	0.284692	2.18511	0.0288804	0.121665
Tmem50a	20.6924	-0.628501	0.287761	-2.1841	0.0289546	0.121729
F5	22.0489	-0.621068	0.28436	-2.18409	0.0289556	0.121729
Comtd1	17.6166	0.679006	0.310871	2.1842	0.0289473	0.121729
Rps4x	114.066	-0.952814	0.436347	-2.18362	0.0289905	0.121792
Cobll1	17.5658	0.663661	0.304032	2.18287	0.0290455	0.121939
Ptprz1	17.7809	0.683376	0.313148	2.18228	0.029089	0.122038
Aspscr1	20.4359	-0.632459	0.289973	-2.1811	0.0291763	0.12232
Ndufc1	24.8857	-0.601658	0.275972	-2.18014	0.0292468	0.122457
Ccr9	15.5388	0.697535	0.319954	2.18011	0.0292491	0.122457
Maob	33.8507	-0.592626	0.271908	-2.17951	0.0292941	0.122561
Lamp1	116.998	-0.955636	0.438632	-2.17867	0.0293559	0.122684
Rrbp1	49.9124	-0.687675	0.315654	-2.17857	0.0293637	0.122684
Mcl1	30.8012	-0.619825	0.28462	-2.17773	0.0294263	0.122777
Psapl1	16.8937	0.682055	0.313194	2.17774	0.0294253	0.122777
Spag11b	15.0376	0.704111	0.323894	2.17389	0.0297133	0.12389
P4hb	145.446	-0.952784	0.438574	-2.17246	0.029821	0.12421
Sh3gl3	14.7557	0.726524	0.334444	2.17233	0.0298308	0.12421
Anks4b	19.7927	-0.650629	0.29961	-2.17158	0.0298871	0.12436
Tmem74b	16.4908	0.697908	0.321553	2.17043	0.0299744	0.124553
Cfap74	14.727	0.704775	0.324705	2.17051	0.0299683	0.124553
Cox6a1	135.868	-0.906271	0.417667	-2.16984	0.030019	0.124645
Gcat	16.7889	-0.680901	0.313877	-2.16933	0.0300579	0.124645
Gcat	16.7889	-0.680901	0.313877	-2.16933	0.0300579	0.124645
Sap25	18.6739	0.647966	0.298679	2.16944	0.0300491	0.124645
Rfesd	26.4364	0.617709	0.284847	2.16856	0.0301159	0.124801
Cfd	15.8528	0.686828	0.316817	2.16791	0.0301659	0.124923
Atp5j2	45.7509	-0.648196	0.299085	-2.16727	0.0302146	0.12504
Sap30	21.8238	0.619404	0.286009	2.16568	0.0303357	0.125456
Btbd19	17.3863	0.660301	0.305139	2.16394	0.0304692	0.125923
Ano7	15.1541	0.699483	0.323449	2.16257	0.0305739	0.12627
Apol10a	17.6216	0.669662	0.309942	2.1606	0.0307259	0.126812
Cdca7	16.1318	0.688552	0.318788	2.15991	0.0307799	0.126949
Adora1	20.9632	0.619611	0.286915	2.15957	0.0308062	0.126972
Xbp1	41.407	-0.612194	0.283534	-2.15916	0.0308381	0.127008
Ppfia4	16.3512	0.677527	0.313828	2.15891	0.0308568	0.127008
Fus	19.0119	-0.648783	0.300586	-2.1584	0.0308971	0.127021
Lcn2	24.9094	1.45995	0.676421	2.15834	0.0309015	0.127021
Srpr	32.5593	-0.558359	0.258872	-2.15689	0.0310141	0.127398
Lpin1	31.1071	-0.607272	0.281782	-2.15511	0.0311529	0.127745
Aadat	24.8611	-0.60374	0.280105	-2.1554	0.0311303	0.127745
Rint1	20.5067	0.621358	0.288333	2.15501	0.0311614	0.127745
Mob3b	24.9022	-0.598591	0.277892	-2.15405	0.0312366	0.127967
Aqp12	18.4931	0.643338	0.298854	2.15268	0.0313437	0.12832
Ctbs	19.804	0.629965	0.292715	2.15214	0.0313862	0.128408
Plin2	100.983	-1.02288	0.475641	-2.15052	0.0315141	0.128794
Ssr4	32.0506	-0.598088	0.278128	-2.15041	0.031523	0.128794
Copz1	25.6904	-0.609943	0.283719	-2.14981	0.0315703	0.128901
Eif3i	23.1541	-0.603306	0.280889	-2.14785	0.031726	0.129364
Echdc3	31.3322	-0.585097	0.272411	-2.14785	0.0317258	0.129364
Setd7	17.2013	0.665226	0.30984	2.147	0.0317931	0.129551
Orm1	167.715	-1.04757	0.488788	-2.14319	0.0320979	0.13046
Rps6	110.655	-0.842358	0.393078	-2.14298	0.0321148	0.13046
Mid1ip1	20.7049	-0.677015	0.315938	-2.14288	0.0321231	0.13046
Ndufb11	40.7078	-0.620895	0.289669	-2.14346	0.032076	0.13046
Hnrnpu	38.7835	-0.610236	0.284768	-2.14292	0.0321194	0.13046
Pfn4	19.1633	0.645129	0.30132	2.14101	0.0322732	0.130982
H2-D1	79.5176	-0.997853	0.466133	-2.14071	0.0322978	0.130995
9130401M01Rik	22.4879	0.604345	0.282372	2.14024	0.0323353	0.13106
Ccrl2	21.1074	0.619686	0.289578	2.13996	0.0323576	0.131063
Kif1b	23.4282	-0.607852	0.284126	-2.13938	0.0324053	0.131169
Arl5a	29.8412	-0.570803	0.266887	-2.13875	0.0324562	0.131253
Pcdhgc3	20.1163	0.63597	0.297411	2.13835	0.0324883	0.131253
Rhov	16.6887	0.670788	0.313698	2.13832	0.0324904	0.131253
Hjv	29.8	-0.603245	0.282167	-2.1379	0.0325247	0.131304
Calm2	32.9739	-0.58447	0.273465	-2.13727	0.0325757	0.131423
Dedd	18.4361	-0.63489	0.297202	-2.13622	0.0326613	0.131681
Sts	24.3034	-0.631144	0.295514	-2.13575	0.0326998	0.131684
Pnpla2	25.0592	-0.598217	0.280105	-2.13569	0.032705	0.131684
Rps16	132.099	-0.934558	0.438033	-2.13353	0.0328809	0.132217
Postn	15.5904	0.682473	0.319875	2.13356	0.0328789	0.132217
Rpl9	62.3078	-0.724985	0.339963	-2.13254	0.0329626	0.132458
Igfbp7	37.7897	-0.667796	0.313334	-2.13126	0.0330679	0.132532
Rbbp8	18.8172	0.652369	0.305993	2.13197	0.0330092	0.132532
Polr3e	17.3058	0.658111	0.308737	2.13162	0.0330379	0.132532
4933409G03Rik	15.1598	0.685611	0.321655	2.13151	0.0330473	0.132532
C1qc	29.5404	-0.621805	0.292069	-2.12896	0.0332572	0.133203
Entpd8	24.3952	-0.581024	0.273121	-2.12735	0.0333907	0.133563
Nr3c1	34.1146	-0.549695	0.258385	-2.12743	0.0333845	0.133563
Rnf187	19.4009	-0.633155	0.297724	-2.12665	0.0334494	0.133691
Gnpnat1	24.5013	-0.597876	0.281163	-2.12644	0.0334666	0.133691
Rpl37a	103.801	-0.804146	0.378261	-2.1259	0.0335115	0.133691
Ldhd	19.2754	-0.645304	0.303564	-2.12576	0.0335235	0.133691
Slc25a20	29.1073	-0.573078	0.269668	-2.12512	0.0335762	0.133691
Pcdhgc4	17.4205	0.665178	0.312932	2.12563	0.0335341	0.133691
Qrfpr	16.0261	0.676581	0.318369	2.12515	0.0335742	0.133691
Ldlr	23.9859	-0.903157	0.4254	-2.12308	0.0337473	0.134285
Serinc2	16.067	0.661425	0.311677	2.12215	0.0338253	0.13442
Cdkl1	16.9575	0.670086	0.315756	2.12216	0.033824	0.13442
2410137M14Rik	16.2372	0.670395	0.316088	2.12091	0.0339292	0.134745
Lpin2	28.7961	-0.609274	0.287316	-2.12057	0.0339581	0.134772
Prune2	20.218	0.635565	0.300104	2.11782	0.0341905	0.135254
Rab31	16.7508	0.651821	0.307724	2.1182	0.0341581	0.135254
Tarm1	15.6137	0.67078	0.316654	2.11834	0.0341462	0.135254
Samd15	16.5923	0.673297	0.31783	2.11841	0.03414	0.135254
Serac1	15.7712	0.674192	0.318317	2.11799	0.0341758	0.135254
Cep89	15.2574	0.675758	0.319153	2.11735	0.0342302	0.135324
Abcg1	17.6647	0.64202	0.303746	2.11368	0.0345428	0.136471
Nfe2l1	25.9806	-0.603053	0.285462	-2.11255	0.0346396	0.1365
Abhd8	17.8107	0.637798	0.30188	2.11276	0.0346217	0.1365
Poglut3	17.7951	0.643048	0.304291	2.11327	0.034578	0.1365
Rrp12	17.1501	0.659809	0.312292	2.1128	0.034618	0.1365
Ap2s1	17.4396	-0.651274	0.3084	-2.11179	0.0347049	0.136669
Pcdhga8	17.5072	0.655843	0.31065	2.1112	0.0347555	0.13678
Gnai2	28.1193	-0.594935	0.281908	-2.11039	0.0348247	0.136876
Mrpl18	36.77	-0.573792	0.271865	-2.11058	0.0348085	0.136876
Pex10	21.9499	0.60822	0.288323	2.10951	0.0349008	0.136998
Chgb	15.4059	0.67574	0.320294	2.10975	0.0348798	0.136998
C1qa	34.1968	-0.564349	0.267621	-2.10877	0.0349648	0.137161
Ptpru	18.5454	0.627253	0.297553	2.10803	0.035028	0.13732
Pkn3	16.9749	0.66414	0.315177	2.1072	0.0351003	0.137516
Hnrnpa3	52.0401	-0.612805	0.291041	-2.10556	0.0352422	0.13763
Ufc1	27.0692	-0.580504	0.275662	-2.10585	0.0352172	0.13763
Dnaaf9	17.7313	0.65561	0.311349	2.10571	0.0352296	0.13763
Vmn1r119	16.9677	0.662673	0.314622	2.10625	0.0351826	0.13763
Prr33	14.9434	0.689748	0.327549	2.10579	0.035223	0.13763
Skp1	46.3379	-0.709482	0.337285	-2.10351	0.0354213	0.138241
Shank2	20.5108	0.605197	0.288228	2.09972	0.0357537	0.139449
Setbp1	15.0164	0.678541	0.323464	2.09773	0.035929	0.140043
Ramp1	20.1022	0.62124	0.296331	2.09644	0.0360432	0.140398
Micos13	38.3474	-0.582101	0.27781	-2.09532	0.0361422	0.140515
Rag2	25.5369	0.574869	0.27435	2.09538	0.0361371	0.140515
Phtf2	19.4645	0.6162	0.29406	2.09549	0.0361273	0.140515
Slc25a13	26.5393	-0.583175	0.278452	-2.09434	0.0362293	0.140764
Serf2	70.8423	-0.768374	0.367164	-2.09273	0.0363737	0.140792
Rpl3	66.6206	-0.701905	0.335393	-2.09278	0.0363685	0.140792
Glmp	21.8671	-0.62657	0.299544	-2.09175	0.0364612	0.140792
Lifr	22.2023	-0.591979	0.282889	-2.09262	0.0363832	0.140792
Taldo1	27.2391	-0.580801	0.277582	-2.09236	0.0364065	0.140792
Atl2	25.3346	-0.575909	0.275333	-2.09168	0.0364674	0.140792
1600014C10Rik	38.6386	-0.574288	0.274516	-2.092	0.0364381	0.140792
Cyp20a1	18.2573	0.629893	0.300969	2.09289	0.0363594	0.140792
Pign	17.1775	0.647474	0.309491	2.09206	0.036433	0.140792
Shprh	16.814	0.657722	0.314206	2.09328	0.0363238	0.140792
Mrps12	21.1844	-0.59863	0.286313	-2.09083	0.0365436	0.140908
Lypd1	17.2664	0.664261	0.317697	2.09087	0.0365402	0.140908
Rps3a1	126.674	-0.818191	0.391413	-2.09035	0.036586	0.140982
Stat3	29.0474	-0.615727	0.294729	-2.08913	0.0366964	0.141318
Mrps17	19.355	-0.632196	0.302671	-2.08872	0.0367325	0.141368
Pfn1	53.5187	-0.686316	0.328733	-2.08776	0.0368197	0.141614
Dhcr24	86.6028	-0.930145	0.445729	-2.08679	0.0369067	0.141859
Nucb1	28.8579	-0.575303	0.275748	-2.08634	0.0369478	0.141883
Rimklb	14.94	0.693982	0.332651	2.08621	0.0369594	0.141883
Mmadhc	17.6179	-0.660764	0.317212	-2.08303	0.0372482	0.142902
Prss45	19.2986	0.621942	0.298693	2.08221	0.037323	0.143009
1700030J22Rik	16.4901	0.6785	0.325851	2.08224	0.0373208	0.143009
Sidt2	27.7509	-0.560658	0.269364	-2.08141	0.0373964	0.14311
Pigp	21.9886	0.584654	0.280877	2.08153	0.0373851	0.14311
Naa60	24.0095	-0.576461	0.277021	-2.08093	0.0374401	0.143164
Rgs7	16.2432	0.658395	0.316423	2.08074	0.0374574	0.143164
Sfpq	32.1093	-0.544306	0.261795	-2.07913	0.0376054	0.14355
Vmn1r88	18.5194	0.626573	0.301348	2.07923	0.0375959	0.14355
Mapkapk5	17.1318	0.643071	0.309413	2.07835	0.0376767	0.143732
Fpgs	24.252	-0.568457	0.273807	-2.07612	0.0378828	0.144428
Piwil1	18.19	0.644049	0.31047	2.07444	0.0380388	0.144932
Wdr36	14.704	0.677008	0.326968	2.07056	0.0383999	0.146217
Cdkl3	15.7394	0.662148	0.320069	2.06877	0.0385679	0.146765
Cfl1	63.0708	-0.704033	0.340507	-2.0676	0.0386776	0.147091
Epb41	29.8054	-0.550361	0.266391	-2.06599	0.0388297	0.147577
Rpl31	111.837	-0.816031	0.395286	-2.06441	0.038979	0.14793
Txndc15	18.2882	-0.615363	0.298035	-2.06473	0.0389481	0.14793
Cpeb1	15.6525	0.661279	0.32035	2.06424	0.0389954	0.14793
Srcap	26.1139	-0.554631	0.26872	-2.06397	0.0390203	0.147933
Gprc5c	27.2999	-0.569849	0.276406	-2.06164	0.039242	0.148589
Ruvbl2	16.589	0.639574	0.310225	2.06164	0.0392418	0.148589
Cpsf2	17.1612	0.636787	0.309176	2.05962	0.0394344	0.149225
Me1	76.3328	-1.26394	0.613799	-2.05921	0.0394744	0.149283
Rfx4	15.1428	0.679785	0.330431	2.05727	0.0396606	0.149895
Rps14	103.985	-0.828328	0.402802	-2.05642	0.0397425	0.150111
Chrnb4	14.9288	0.662864	0.322386	2.05612	0.0397709	0.150125
Cfap97	16.0508	0.655065	0.318685	2.05553	0.0398282	0.150249
Ephx4	15.9678	0.662719	0.322663	2.05391	0.0399847	0.150746
Serpina3j	20.8211	0.619289	0.301563	2.05359	0.0400151	0.150767
Pfas	15.1178	0.665407	0.32412	2.05296	0.0400762	0.150904
Eif4h	31.0564	-0.571579	0.278553	-2.05196	0.040174	0.150938
Ptpmt1	29.4269	-0.555219	0.270499	-2.05257	0.0401145	0.150938
Pcnx4	16.1416	0.651331	0.317436	2.05185	0.0401841	0.150938
Rad51	15.5779	0.659542	0.321372	2.05227	0.0401434	0.150938
Rpl13a	111.755	-0.761485	0.371406	-2.05028	0.0403372	0.151245
Ccdc91	19.8832	0.598081	0.291712	2.05025	0.0403402	0.151245
Pate14	14.7798	0.693676	0.338285	2.05057	0.0403093	0.151245
Cdk7	17.7228	0.620258	0.302626	2.04959	0.0404047	0.151394
Stk33	20.1358	0.599501	0.292606	2.04883	0.0404788	0.151413
Pwp1	19.732	0.604954	0.295291	2.04867	0.0404941	0.151413
Cry1	17.161	0.634558	0.309709	2.04889	0.0404732	0.151413
Sspn	15.3524	0.663521	0.323903	2.04852	0.0405092	0.151413
Fabp5	25.5095	-0.981714	0.479353	-2.048	0.0405604	0.151512
Mrpl52	27.2654	-0.568018	0.27739	-2.04772	0.0405874	0.15152
Saxo2	19.5211	0.644205	0.314717	2.04693	0.0406647	0.151715
Bok	21.29	0.584284	0.2855	2.04653	0.0407044	0.151771
Ptprd	23.6665	-0.569712	0.278427	-2.04618	0.0407385	0.151788
Rab9b	18.2398	0.638404	0.312029	2.04598	0.0407587	0.151788
Ccny	24.2529	-0.561443	0.274472	-2.04554	0.040802	0.151856
Sqstm1	79.7953	-0.801238	0.391789	-2.04507	0.0408475	0.151933
Etf1	26.1068	-0.586858	0.287353	-2.04229	0.0411232	0.152493
Perp	26.5316	-0.581032	0.284481	-2.04243	0.0411091	0.152493
Pfkm	19.3855	0.60412	0.295731	2.0428	0.0410721	0.152493
Rragd	18.1049	0.618961	0.30306	2.04237	0.0411149	0.152493
Tmem170	16.5809	0.644491	0.315427	2.04324	0.0410291	0.152493
Dctn4	21.5874	0.574887	0.281584	2.04162	0.0411894	0.152646
Hint3	15.5393	-0.64266	0.314884	-2.04094	0.0412567	0.152803
Rab11fip1	20.4363	0.591626	0.290083	2.03951	0.0413995	0.153053
Rfx8	17.9157	0.633346	0.310523	2.03961	0.041389	0.153053
Usp28	15.1184	0.658347	0.322733	2.03991	0.0413593	0.153053
Dctd	14.8648	0.66407	0.325742	2.03863	0.0414866	0.153282
Carf	17.8662	0.625004	0.306751	2.03749	0.0416006	0.15361
Id2	34.515	-0.943476	0.463259	-2.0366	0.0416897	0.153846
Rad9a	19.9679	0.617735	0.30356	2.03497	0.0418542	0.154359
Sh3bp1	16.4193	0.636296	0.312767	2.03441	0.0419106	0.154474
Mrps7	22.48	-0.572344	0.281448	-2.03357	0.0419951	0.154532
Plek	18.8692	0.605683	0.29781	2.03379	0.0419726	0.154532
Spesp1	15.4121	0.643497	0.316448	2.0335	0.0420024	0.154532
Tmem150a	21.1507	-0.587047	0.288976	-2.03147	0.0422069	0.154594
Hint2	24.2981	-0.554213	0.272732	-2.03208	0.042146	0.154594
Erp44	31.9661	-0.547245	0.269188	-2.03295	0.0420577	0.154594
Cct4	29.9167	-0.545693	0.268618	-2.03149	0.0422056	0.154594
Plch2	17.9303	0.628767	0.309554	2.0312	0.0422344	0.154594
Abcd4	16.7279	0.630812	0.310556	2.03123	0.0422314	0.154594
Ccr5	15.6536	0.649542	0.319596	2.03239	0.0421147	0.154594
1700003E16Rik	15.5151	0.661097	0.325491	2.03108	0.0422471	0.154594
Prss30	14.8929	0.669081	0.329277	2.03197	0.0421568	0.154594
Ldah	23.0159	-0.562541	0.277039	-2.03055	0.0423007	0.154697
Prpsap1	36.6457	-0.545627	0.269053	-2.02795	0.0425655	0.155572
Hsd17b12	24.5921	-0.578348	0.285288	-2.02725	0.0426373	0.155741
Cmah	23.7959	-0.581485	0.286909	-2.02673	0.0426904	0.155842
Rfxank	33.0052	0.531802	0.262509	2.02584	0.0427814	0.156044
Epha7	15.0427	0.65685	0.32426	2.02569	0.0427969	0.156044
Rps8	103.423	-0.768047	0.379261	-2.02511	0.0428556	0.156164
Vmn1r17	14.7802	0.670338	0.331342	2.0231	0.0430625	0.156825
Cfap69	15.0428	0.685868	0.33922	2.0219	0.0431868	0.157184
Rpl14	40.8028	-0.578414	0.286168	-2.02124	0.0432546	0.1572
Snrk	21.2927	-0.569538	0.281792	-2.02113	0.0432664	0.1572
Rbbp5	19.7359	0.600926	0.297325	2.02111	0.0432688	0.1572
Zyx	22.8713	-0.579888	0.287012	-2.02043	0.0433387	0.157361
Rnf19a	19.9702	0.597413	0.295975	2.01846	0.0435433	0.15801
Ppdpf	35.1028	-0.524241	0.259855	-2.01744	0.0436501	0.158303
Mrps21	21.4201	-0.592814	0.294167	-2.01523	0.0438808	0.158951
Qrsl1	16.289	0.6292	0.312196	2.0154	0.0438623	0.158951
Raet1a	18.4222	0.608845	0.302305	2.01401	0.0440085	0.159319
Palmd	15.081	0.647847	0.32177	2.01338	0.0440742	0.159462
F11r	25.1492	-0.576065	0.286237	-2.01255	0.0441624	0.159592
Sec24a	30.7504	-0.55527	0.275887	-2.01267	0.0441494	0.159592
Rps15a	55.7318	-0.693176	0.34468	-2.01107	0.0443183	0.159682
Cdc42ep4	17.7113	-0.604198	0.300364	-2.01155	0.0442674	0.159682
Sde2	21.417	0.573306	0.28506	2.01118	0.0443068	0.159682
Cdkn2a	18.8339	0.595742	0.296095	2.012	0.0442204	0.159682
Amz1	15.1611	0.651551	0.323947	2.01129	0.044295	0.159682
Ppm1a	37.7472	-0.580502	0.288704	-2.01072	0.0443555	0.159722
Cldn3	26.4121	-0.595237	0.296073	-2.01044	0.0443847	0.159732
Nr1i2	19.1207	-0.590803	0.29394	-2.00994	0.0444373	0.159743
Rspo3	17.0933	0.625613	0.311265	2.00991	0.0444409	0.159743
Rfx1	16.258	0.629509	0.31324	2.00967	0.0444661	0.159743
Rpl38	109.609	-0.79313	0.39484	-2.00874	0.044565	0.159912
Mocs1	22.4791	-0.580646	0.289087	-2.00855	0.0445845	0.159912
Dcakd	15.3421	0.644958	0.321117	2.00849	0.0445917	0.159912
Tfg	16.4573	-0.621319	0.309976	-2.00441	0.0450261	0.161106
Fkbp2	34.7514	-0.550641	0.274721	-2.00437	0.0450305	0.161106
Hnrnpab	28.5112	-0.544986	0.271835	-2.00484	0.0449801	0.161106
Tnfsf18	16.9176	0.625041	0.311767	2.00484	0.0449807	0.161106
Ang	26.596	-1.09618	0.547178	-2.00333	0.045142	0.161411
Rpl36a	38.6942	-0.569854	0.284492	-2.00306	0.0451709	0.161419
Dnajc18	16.7227	0.616876	0.308237	2.0013	0.0453598	0.161999
Acaa1a	38.2563	-0.569091	0.284452	-2.00065	0.0454296	0.162128
Rab14	50.6492	-0.549266	0.274568	-2.00047	0.0454491	0.162128
Elovl5	89.1194	-0.949572	0.474911	-1.99948	0.0455568	0.162333
Pcdhgc5	17.4184	0.623355	0.311763	1.99945	0.0455597	0.162333
Gpx1	544.039	-1.027	0.514454	-1.99629	0.0459027	0.16346
Ndufa7	35.6426	-0.536767	0.26896	-1.99571	0.0459656	0.163588
Tmc5	16.0806	0.626453	0.314135	1.99422	0.0461283	0.164072
Sub1	31.5581	-0.536269	0.26905	-1.9932	0.0462398	0.164233
Sap30bp	19.7955	0.578983	0.290447	1.99342	0.0462157	0.164233
Pithd1	18.2538	0.597932	0.300006	1.99306	0.0462544	0.164233
Gpam	41.7542	-1.11612	0.560381	-1.99172	0.0464015	0.164619
Stra6l	32.1345	-0.56508	0.283801	-1.99111	0.0464687	0.164619
Abhd18	15.8372	0.629281	0.316088	1.99084	0.0464981	0.164619
Rhobtb2	15.8195	0.629507	0.316107	1.99143	0.0464331	0.164619
Sgsm2	15.9418	0.629754	0.316305	1.99097	0.0464844	0.164619
Rpl13	110.838	-0.823106	0.413622	-1.98999	0.0465916	0.164784
Btg3	14.6885	0.645645	0.324456	1.98993	0.0465988	0.164784
Cdkl4	17.4246	0.627872	0.315783	1.9883	0.0467783	0.165323
Rps24	143.231	-0.809145	0.407486	-1.9857	0.0470668	0.165915
Oaz1	92.4771	-0.670508	0.337733	-1.98532	0.047109	0.165915
Slc25a23	50.497	-0.628485	0.316493	-1.98578	0.0470576	0.165915
Ndufb9	46.2854	-0.591503	0.297803	-1.98622	0.0470084	0.165915
Pccb	23.0974	-0.589776	0.296985	-1.98587	0.0470473	0.165915
Rabif	17.3887	0.609207	0.306845	1.98539	0.0471013	0.165915
Chpt1	65.278	-0.73783	0.371767	-1.98466	0.0471827	0.165983
Rad51b	16.7695	0.630311	0.31759	1.98467	0.047181	0.165983
Stt3b	31.1934	-0.522119	0.263582	-1.98086	0.0476072	0.16738
Camsap2	17.4974	0.60055	0.303275	1.98022	0.0476793	0.167537
Cyp4f13	19.3368	-0.582072	0.293988	-1.97992	0.0477128	0.167558
Phf20l1	18.1185	0.587807	0.297074	1.97866	0.0478544	0.167922
Ccnb1ip1	16.3798	0.618675	0.312698	1.97851	0.0478716	0.167922
2310030G06Rik	25.7958	0.533093	0.269479	1.97824	0.0479019	0.167932
Dnaja4	16.9062	0.612592	0.310208	1.97478	0.0482935	0.169207
Clta	34.0335	-0.563964	0.285805	-1.97325	0.0484672	0.169719
Mettl6	14.9342	0.630661	0.319727	1.9725	0.0485526	0.16992
Ganab	28.0486	-0.518232	0.262873	-1.97141	0.0486767	0.169964
Prss39	26.0761	0.557835	0.282951	1.97149	0.0486676	0.169964
Selp	19.6566	0.584557	0.29647	1.97172	0.0486415	0.169964
Rarg	17.4106	0.601794	0.305242	1.97153	0.0486634	0.169964
Pus3	15.787	0.643962	0.326723	1.97097	0.0487269	0.170042
Rgs18	23.1494	0.554928	0.281662	1.9702	0.048816	0.17015
Cib4	16.211	0.629844	0.319669	1.9703	0.0488038	0.17015
Omd	15.3135	0.63804	0.323882	1.96997	0.0488413	0.17015
Stau2	15.768	0.624008	0.316828	1.96955	0.0488904	0.170223
Mettl5	16.7383	0.614874	0.312247	1.96919	0.048931	0.170268
Ctnnb1	28.843	-0.544172	0.276424	-1.96862	0.0489972	0.170401
Dctn2	32.8817	-0.536606	0.272761	-1.96731	0.0491474	0.170614
Luc7l2	29.6126	-0.51868	0.263659	-1.96724	0.0491561	0.170614
Enoph1	20.7866	0.569634	0.289512	1.96757	0.0491178	0.170614
Pwwp3a	17.9014	0.605327	0.3078	1.96663	0.0492263	0.170614
9530002B09Rik	17.4432	0.62392	0.317235	1.96674	0.0492128	0.170614
Man2a2	15.1243	0.630756	0.320727	1.96665	0.0492241	0.170614
Ctsd	63.4776	-0.796763	0.405235	-1.96618	0.049278	0.170696
Psma4	42.3491	-0.53762	0.273497	-1.96572	0.0493307	0.170782
Cenpt	16.7075	0.614891	0.312874	1.9653	0.0493793	0.170853
Tomm7	36.0665	-0.523418	0.266365	-1.96504	0.0494094	0.17086
Rps21	102.083	-0.76856	0.39142	-1.96352	0.049586	0.170986
Rpl35	51.0022	-0.620201	0.315719	-1.96441	0.0494824	0.170986
Stoml2	19.3339	-0.57799	0.294339	-1.96369	0.0495666	0.170986
Mon1a	16.4168	0.607662	0.309427	1.96383	0.0495497	0.170986
Wdr76	15.3514	0.627823	0.319678	1.96392	0.0495392	0.170986
Selenot	34.5511	-0.537442	0.273785	-1.96301	0.0496452	0.171094
Rpl29	96.9297	-0.648593	0.330501	-1.96245	0.0497096	0.171115
Ehhadh	36.2935	-0.6238	0.317929	-1.96207	0.049754	0.171115
Papola	25.1662	-0.528671	0.269457	-1.96199	0.0497636	0.171115
Resp18	15.4907	0.630554	0.321313	1.96243	0.0497121	0.171115
Rsbn1	17.52	0.600412	0.30616	1.96111	0.0498665	0.171372
H1f4	26.1277	-0.582776	0.297651	-1.95792	0.0502395	0.172352
Degs1	22.4967	-0.564006	0.288237	-1.95674	0.0503778	0.172352
Arhgap42	28.3178	-0.51687	0.264137	-1.95682	0.0503684	0.172352
Rabl6	27.1219	0.534716	0.273196	1.95726	0.0503168	0.172352
Eno3	19.905	0.565638	0.289008	1.95717	0.0503275	0.172352
Prkci	19.1283	0.586382	0.299464	1.95811	0.0502175	0.172352
Xrn1	16.8695	0.609983	0.31159	1.95765	0.0502713	0.172352
Ccp110	16.5172	0.62171	0.317461	1.95839	0.0501848	0.172352
Ccdc80	18.3484	0.59024	0.301868	1.95529	0.0505487	0.172805
4933427D14Rik	17.1743	0.616956	0.315556	1.95514	0.0505667	0.172805
4933427D14Rik	17.1743	0.616956	0.315556	1.95514	0.0505667	0.172805
Prr22	15.3068	0.634946	0.324866	1.95449	0.0506439	0.172972
Pygb	24.0135	0.550804	0.282093	1.95256	0.0508717	0.173555
Psmg3	17.7541	0.607139	0.310921	1.95272	0.0508533	0.173555
Plcg2	15.4003	0.615314	0.315324	1.95137	0.0510132	0.173941
Eif2ak3	18.6403	0.575836	0.295518	1.94856	0.0513476	0.174983
Stat5a	15.9778	0.607384	0.311747	1.94832	0.0513762	0.174983
Zfp708	16.1586	0.616624	0.316545	1.94798	0.0514175	0.175026
F830016B08Rik	22.0886	-0.555819	0.285445	-1.9472	0.0515107	0.175245
Nrbp2	25.2381	-0.524815	0.269635	-1.94639	0.0516079	0.175478
Reep6	85.386	-0.662037	0.340187	-1.9461	0.0516429	0.1755
Mtch2	44.377	-0.571854	0.294374	-1.94261	0.0520632	0.176829
Ppil4	16.8125	0.593657	0.305947	1.94039	0.0523318	0.177643
U2af1	24.0125	-0.54244	0.279659	-1.93965	0.0524227	0.177852
Cox4i1	126.913	-0.822149	0.424178	-1.93822	0.0525965	0.178343
Ip6k2	23.5572	-0.536279	0.276732	-1.93791	0.0526348	0.178373
Gm7995	24.7159	0.558574	0.288286	1.93757	0.0526761	0.178414
App	31.7458	-0.536155	0.276945	-1.93596	0.0528724	0.17898
Fbl	20.1973	-0.558227	0.288543	-1.93464	0.0530345	0.17923
Pigc	19.2286	0.574867	0.297121	1.93479	0.0530161	0.17923
Pdlim4	17.2841	0.602492	0.311402	1.93477	0.0530184	0.17923
Smdt1	28.4628	-0.516885	0.267224	-1.93428	0.0530791	0.179245
Pgghg	23.3493	0.530612	0.274342	1.93413	0.0530976	0.179245
Lrrc58	16.1479	-0.598971	0.309769	-1.93361	0.0531612	0.17936
Tcf25	23.268	-0.545564	0.282183	-1.93337	0.0531905	0.17936
Mpst	21.6399	-0.567173	0.293507	-1.9324	0.0533107	0.179567
Washc4	17.254	0.591913	0.30631	1.9324	0.0533104	0.179567
Rassf5	15.3859	0.618429	0.320139	1.93175	0.0533899	0.179734
Chd4	31.5353	-0.514921	0.266692	-1.93077	0.0535114	0.180044
Rpl15	98.254	-0.68753	0.356143	-1.93049	0.0535459	0.180061
Raet1e	19.1547	0.56833	0.294687	1.92859	0.0537818	0.180754
Rab9	20.7423	-0.553574	0.287472	-1.92566	0.0541466	0.181853
Smim10l1	26.5578	-0.517386	0.268704	-1.92549	0.0541683	0.181853
Gm36327	73.3895	-0.570749	0.296593	-1.92435	0.0543111	0.182232
Anxa6	30.6818	-0.520894	0.270721	-1.9241	0.0543419	0.182235
Nrxn3	17.3697	0.589666	0.306538	1.92363	0.0544008	0.182332
Map3k13	15.2744	0.614744	0.319708	1.92283	0.0545014	0.182569
Cstf2t	17.1047	0.601582	0.312924	1.92245	0.0545487	0.182627
Dennd5b	25.485	-0.535948	0.278971	-1.92117	0.0547109	0.183068
Rhobtb3	14.961	0.617333	0.321371	1.92093	0.0547402	0.183068
Akap14	20.6157	0.559119	0.29123	1.91985	0.0548766	0.183323
A430033K04Rik	17.5818	0.590734	0.307665	1.92005	0.0548511	0.183323
Atf7ip2	17.3111	0.593615	0.309299	1.91923	0.0549553	0.183479
Pcnx	15.0251	0.611596	0.318704	1.91901	0.0549834	0.183479
Rpl17	171.674	-0.716471	0.373598	-1.91776	0.0551416	0.183743
Aqp9	34.2338	-0.551836	0.2878	-1.91743	0.0551832	0.183743
Gnai3	22.415	-0.539593	0.28141	-1.91747	0.0551787	0.183743
Psmg1	19.2082	0.560096	0.292064	1.91772	0.055147	0.183743
Ndufs1	23.7141	-0.53695	0.280121	-1.91685	0.0552571	0.183889
Ecpas	22.8377	-0.543221	0.283779	-1.91424	0.0555897	0.184762
Ireb2	23.7056	-0.542224	0.283309	-1.9139	0.0556329	0.184762
9130213A22Rik	16.282	0.605603	0.316434	1.91384	0.0556405	0.184762
4930451I11Rik	14.7043	0.63471	0.331622	1.91396	0.0556258	0.184762
H2bc8	22.9773	-0.534513	0.279448	-1.91275	0.0557807	0.185105
Ccnb1	17.3946	0.590018	0.308497	1.91256	0.0558046	0.185105
Agpat3	52.5122	-0.6322	0.330712	-1.91163	0.0559235	0.185397
Scn9a	17.3396	0.598915	0.313338	1.9114	0.0559534	0.185397
Nisch	27.388	-0.549947	0.287827	-1.91069	0.0560449	0.185398
Spint2	24.2851	-0.533916	0.279412	-1.91086	0.0560229	0.185398
Sesn3	27.5317	0.513932	0.268971	1.91073	0.0560388	0.185398
Ndufa2	59.9283	-0.63644	0.333256	-1.90976	0.0561636	0.185638
Hyou1	27.1957	-0.521635	0.273158	-1.90965	0.0561784	0.185638
Itih4	257.972	-0.873376	0.457572	-1.90872	0.0562985	0.185834
Gucd1	25.7787	-0.528775	0.277031	-1.90872	0.0562984	0.185834
Nadk2	22.7311	-0.55906	0.293127	-1.90723	0.0564912	0.186307
8030462N17Rik	15.8653	0.598048	0.313584	1.90714	0.0565029	0.186307
Junb	27.898	-0.570911	0.299464	-1.90644	0.0565931	0.186503
2610528J11Rik	25.2659	0.525381	0.275707	1.90558	0.0567052	0.186573
Abcg4	15.5921	0.607483	0.318787	1.90561	0.0567012	0.186573
Sgsm1	15.1021	0.613833	0.322126	1.90557	0.0567059	0.186573
Sh3glb2	18.1863	0.567945	0.298127	1.90505	0.056774	0.186689
Lrrn1	15.0243	0.611976	0.321276	1.90483	0.0568025	0.186689
Rassf3	33.2954	-0.505872	0.265883	-1.90261	0.0570908	0.187435
Ptbp3	32.6355	-0.492605	0.258892	-1.90274	0.0570743	0.187435
Lrg1	77.809	-0.881084	0.463439	-1.90119	0.0572776	0.187846
Robo4	16.8736	0.600771	0.315975	1.90132	0.0572599	0.187846
Rnf10	37.1728	-0.541506	0.285039	-1.89976	0.057464	0.188255
4930579G24Rik	15.1085	0.61489	0.323628	1.89999	0.0574344	0.188255
Polr2d	15.3208	0.607135	0.319651	1.89937	0.0575159	0.188324
Gsto1	21.6725	-0.554486	0.292014	-1.89883	0.0575867	0.188353
Pld3	18.6767	0.588339	0.309816	1.89899	0.0575653	0.188353
Fbxo9	30.6191	-0.513619	0.270559	-1.89836	0.0576489	0.188456
4930563M21Rik	14.6751	0.626819	0.33026	1.89795	0.0577023	0.188529
Spic	14.9552	0.609872	0.321372	1.89771	0.0577337	0.188531
Grb14	15.5611	-0.594321	0.313327	-1.8968	0.0578539	0.188609
Npc2	25.4812	-0.574866	0.303104	-1.8966	0.0578812	0.188609
Pear1	18.0873	0.566202	0.298444	1.89718	0.0578046	0.188609
Maoa	15.6556	0.605228	0.319068	1.89686	0.057846	0.188609
Eci1	39.9617	-0.550915	0.290529	-1.89625	0.0579272	0.188609
Cep97	18.9153	0.560875	0.2958	1.89613	0.0579432	0.188609
Rbbp9	15.4379	0.60081	0.317013	1.89522	0.0580633	0.188875
Htd2	15.7871	0.611156	0.322503	1.89504	0.0580868	0.188875
Slc40a1	22.5134	-0.776858	0.409999	-1.89478	0.0581214	0.188887
Serbp1	39.4804	-0.601963	0.31776	-1.8944	0.0581724	0.188952
Pttg1ip	25.5467	-0.512483	0.270563	-1.89413	0.0582074	0.188965
Pdia2	17.7995	0.576348	0.304596	1.89217	0.0584686	0.189712
Etnk1	24.0335	-0.54546	0.288605	-1.88999	0.0587598	0.190454
Qtrt2	15.3366	0.613612	0.32466	1.89002	0.0587558	0.190454
Brwd1	14.8735	0.616234	0.326499	1.8874	0.0591066	0.191477
Os9	27.2462	-0.50713	0.268956	-1.88556	0.0593549	0.192179
Aplp2	49.8023	-0.614204	0.32581	-1.88516	0.0594081	0.192249
Adgrg6	15.2187	0.597724	0.317109	1.88492	0.059441	0.192254
Srp9	34.8495	-0.498635	0.264617	-1.88436	0.0595157	0.192336
Prm2	18.1543	0.564955	0.299828	1.88426	0.0595297	0.192336
Rtraf	31.3786	-0.495776	0.263153	-1.88399	0.0595667	0.192354
Lipa	28.8597	-0.551974	0.293246	-1.88229	0.0597969	0.192783
Tprkb	20.2869	-0.543446	0.288727	-1.88221	0.0598072	0.192783
Tmem59	32.7993	-0.5113	0.271634	-1.88231	0.0597938	0.192783
Tmem147	28.5109	-0.488624	0.259652	-1.88184	0.0598575	0.192783
Parpbp	14.755	0.613187	0.325813	1.88202	0.0598332	0.192783
Pus7	17.6458	0.572939	0.304799	1.87973	0.0601452	0.193607
Psd2	15.4398	0.59538	0.317051	1.87787	0.0603993	0.194323
Fam32a	26.5801	-0.50465	0.268778	-1.87757	0.0604397	0.19435
Cxcl1	17.1851	0.581487	0.31005	1.87546	0.0607293	0.195178
Rabgap1l	22.5266	0.520838	0.277995	1.87355	0.0609923	0.195921
Lamtor4	25.8506	-0.507384	0.270895	-1.87299	0.0610696	0.195996
Lman2	28.1228	-0.499044	0.266482	-1.87271	0.0611082	0.195996
Anapc13	30.3229	-0.488644	0.260933	-1.87268	0.0611122	0.195996
Idi1	28.2429	-0.556551	0.297373	-1.87156	0.0612675	0.196082
Ndst1	23.9161	-0.520407	0.278042	-1.87169	0.0612501	0.196082
Ptpn21	18.2165	0.555641	0.296876	1.87162	0.0612588	0.196082
9130023H24Rik	17.9486	0.573671	0.306461	1.87192	0.0612171	0.196082
Dap	88.5661	-0.753491	0.402786	-1.8707	0.0613867	0.19636
Lrp6	16.5473	-0.57414	0.306999	-1.87017	0.0614604	0.19639
Utp20	14.9481	0.59626	0.318807	1.87029	0.061444	0.19639
Anxa7	26.3273	-0.534189	0.285682	-1.86987	0.0615012	0.196417
Atp1b1	25.0105	-0.525731	0.281349	-1.86861	0.0616771	0.196876
Serpinb6c	17.3286	0.567633	0.303924	1.86768	0.0618068	0.197187
Psmb7	43.3142	-0.519754	0.278427	-1.86675	0.0619362	0.197497
Rab13	19.6164	0.54975	0.294628	1.86591	0.0620536	0.197767
Cep120	16.6122	0.585117	0.313824	1.86448	0.0622548	0.198305
Csnk2a1	31.2873	-0.479793	0.257428	-1.8638	0.0623501	0.198505
Eif3e	30.5331	-0.485004	0.260266	-1.86349	0.062393	0.198538
Ubxn1	26.1369	-0.531525	0.2855	-1.86174	0.0626404	0.19911
Mrgprb5	17.1015	0.588659	0.316225	1.86152	0.0626708	0.19911
Ltbp2	15.1523	0.602492	0.323603	1.86182	0.0626282	0.19911
Cenpe	15.7502	0.584461	0.314024	1.8612	0.0627165	0.199152
Stard6	16.5492	0.583226	0.313504	1.86034	0.0628369	0.19943
Rbm12b1	16.076	0.582612	0.313335	1.85939	0.0629723	0.199756
Trmt11	14.6834	0.598286	0.321946	1.85834	0.0631206	0.200123
Naa38	22.6778	-0.522553	0.281259	-1.85791	0.0631817	0.200212
Csrp3	17.8138	0.56236	0.302892	1.85663	0.0633631	0.200683
Rexo5	19.7079	0.564413	0.304081	1.85613	0.0634349	0.200806
Rhd	19.7035	0.556843	0.300288	1.85436	0.0636875	0.201501
Tsc2	14.7964	0.593631	0.320167	1.85413	0.063721	0.201502
Mfsd4b4	15.2424	0.593827	0.320357	1.85364	0.0637903	0.201513
Marveld2	15.3739	0.600277	0.323818	1.85375	0.0637754	0.201513
Prkar2a	25.4681	-0.507118	0.273796	-1.85217	0.0640011	0.202074
Miga2	25.2793	-0.508721	0.274697	-1.85194	0.0640348	0.202076
Slc23a1	27.1237	-0.504091	0.272385	-1.85066	0.0642188	0.202552
Rpl34	56.3703	-0.580282	0.313618	-1.85028	0.0642727	0.202617
1520401A03Rik	18.1642	0.566485	0.306294	1.84948	0.0643881	0.202876
Rnf181	41.0787	-0.490423	0.265268	-1.84879	0.0644886	0.203087
Brd4	20.5992	-0.5322	0.287917	-1.84845	0.064537	0.203135
Tlr13	15.3674	0.598815	0.324126	1.84747	0.0646785	0.203443
2310002L09Rik	15.2083	0.617385	0.334207	1.84732	0.0647014	0.203443
Tmem200c	17.51	0.56449	0.305959	1.84499	0.0650392	0.204399
Mpnd	29.369	-0.482049	0.261446	-1.84378	0.0652152	0.204709
Rims2	17.1406	0.573062	0.310874	1.84339	0.065272	0.204709
Tefm	15.2705	0.58452	0.317054	1.8436	0.0652417	0.204709
Acd	14.7638	0.59255	0.321445	1.84339	0.0652717	0.204709
H2-T10	24.821	-0.552483	0.300076	-1.84114	0.0656008	0.205318
Nlrp12	20.2258	0.552854	0.300237	1.84139	0.0655638	0.205318
Rabl3	17.7937	0.56062	0.304385	1.84181	0.065503	0.205318
Qrfprl	18.1901	0.575423	0.312511	1.84129	0.0655793	0.205318
Cyp17a1	22.7629	-0.542299	0.294623	-1.84066	0.0656719	0.205435
Pcca	23.5164	-0.514651	0.279646	-1.84037	0.0657141	0.205462
Fgd6	20.1701	-0.535891	0.291264	-1.83988	0.0657861	0.205476
Clasp1	18.9464	0.551674	0.299819	1.84003	0.0657645	0.205476
Adnp2	14.8794	0.594042	0.322983	1.83924	0.0658806	0.205666
Smoc1	27.2896	-0.500732	0.272391	-1.83828	0.0660206	0.205905
Abca1	30.6308	-0.478133	0.26012	-1.83813	0.0660437	0.205905
2510039O18Rik	20.9886	0.533586	0.290304	1.83803	0.0660585	0.205905
2610008E11Rik	17.6474	0.569092	0.309725	1.83741	0.0661491	0.206083
Srsf11	24.6604	-0.49557	0.269816	-1.8367	0.0662546	0.2062
Taf10	37.0768	-0.488594	0.266006	-1.83678	0.0662424	0.2062
3110040M04Rik	20.963	0.528486	0.287795	1.83633	0.0663087	0.206264
Apol7a	22.0776	-0.527236	0.287251	-1.83545	0.0664388	0.206563
Crybb3	16.6118	0.579106	0.315692	1.8344	0.0665949	0.206943
Cd53	16.1415	0.569012	0.310332	1.83356	0.0667198	0.207225
Rgs10	23.3852	0.514855	0.280876	1.83303	0.0667976	0.207362
Rerg	15.7239	0.584045	0.318717	1.83249	0.0668783	0.207506
Abcc2	51.7481	-0.57344	0.312995	-1.83211	0.0669351	0.207577
Mocs2	29.6185	-0.483781	0.264271	-1.83063	0.0671565	0.208158
Suox	18.2871	-0.543197	0.297129	-1.82815	0.0675269	0.208881
Pdk2	34.5854	-0.482799	0.26407	-1.8283	0.0675047	0.208881
Vmn2r33	15.7985	0.579375	0.316893	1.8283	0.067505	0.208881
Gm13102	14.6694	0.595705	0.325758	1.82867	0.0674486	0.208881
2610507B11Rik	16.8773	-0.571731	0.31297	-1.82679	0.0677307	0.209194
Paip2	24.1386	-0.508913	0.278583	-1.82679	0.0677308	0.209194
Cd200	17.5498	0.573258	0.313801	1.82682	0.0677265	0.209194
Mars1	18.9195	-0.538809	0.295035	-1.82625	0.067812	0.209339
Rpl21	117.53	-0.652209	0.357563	-1.82404	0.0681463	0.210125
Mtpn	24.6502	-0.508983	0.279066	-1.82388	0.0681701	0.210125
Rin1	15.7788	0.58385	0.320077	1.82409	0.0681385	0.210125
Rnf114	28.9056	-0.495375	0.271803	-1.82255	0.0683714	0.210591
Samt4	15.1629	0.595627	0.326832	1.82243	0.0683902	0.210591
Mgll	38.0941	-0.493862	0.271119	-1.82157	0.0685204	0.210673
D13Ertd608e	15.9313	0.572428	0.314234	1.82166	0.0685062	0.210673
Efnb3	15.8496	0.580084	0.318382	1.82198	0.0684587	0.210673
Ndufv1	21.9096	-0.517406	0.284247	-1.82027	0.0687181	0.210961
Klf9	28.4199	-0.4981	0.27362	-1.82041	0.0686973	0.210961
Rnf144a	15.5279	0.579904	0.318532	1.82055	0.0686749	0.210961
Slc3a1	40.6379	-0.523195	0.287629	-1.81899	0.0689123	0.211133
Gramd3	21.1994	-0.515607	0.283414	-1.81927	0.0688702	0.211133
Susd2	16.7655	0.559966	0.307754	1.81953	0.0688312	0.211133
Rhoj	15.2074	0.609055	0.334793	1.8192	0.0688808	0.211133
C130074G19Rik	16.3209	-0.574437	0.315905	-1.81839	0.0690051	0.211311
[truncated: 5,408 more rows]
