# Supplementary material for: Heterozygous GAA knockout is nonconsequential on metabolism and the spatial liver transcriptome in high‐fat diet‐induced obese and prediabetic mice
Source: Physiol Rep. 2025 Mar 19;13(6):e70276. doi: 10.14814/phy2.70276 (PMC11922812; doi:10.14814/phy2.70276)
Supplement: Supplementary file 1 — Table S1. [file PHY2-13-e70276-s001.zip › PHYSREP-2024-11-768-T-file009.xlsx]

## Sheet: Wt Perivenous HFD vs LFD
Supplemental Table 8.
gene_id	baseMean	log2FoldChange	lfcSE	stat	pvalue	padj
Hsd3b5	38.5335	-1.94934	0.294931	-6.60947	3.86e-11	2.46e-07
Mup13	8515.12	-3.21992	0.543866	-5.92042	3.21e-09	6.88e-06
Slco1a1	133.753	-2.25779	0.382925	-5.89615	3.72e-09	6.88e-06
Gpcpd1	52.5122	-1.66888	0.284207	-5.87203	4.3e-09	6.88e-06
Serpina3k	1308.25	-2.55524	0.451927	-5.65411	1.57e-08	1.84e-05
Ttc39c	49.1381	-1.51896	0.269436	-5.63756	1.72e-08	1.84e-05
Gfra1	36.1064	-1.4637	0.261867	-5.58947	2.28e-08	2.08e-05
Cps1	159.881	-2.30581	0.424744	-5.42869	5.68e-08	4.53e-05
Sult2a8	215.837	-2.16312	0.406912	-5.31594	1.06e-07	6.45e-05
G6pc	148.95	-1.98764	0.374481	-5.30771	1.11e-07	6.45e-05
Cyp4f14	44.5513	-1.47631	0.276388	-5.34144	9.22e-08	6.45e-05
Egfr	50.5671	-1.71503	0.328636	-5.21865	1.8e-07	9.6e-05
Nudt7	189.027	-2.26259	0.440237	-5.13948	2.75e-07	0.000126
Serpina1a	422.233	-2.14802	0.417245	-5.14809	2.63e-07	0.000126
Ces3b	131.29	-1.88858	0.368561	-5.12418	2.99e-07	0.000127282
Hba-a1	68.1858	-1.73941	0.344364	-5.05108	4.39e-07	0.000175
Hpd	268.009	-2.15908	0.433688	-4.97841	6.41e-07	0.000228
Hagh	46.1749	-1.41024	0.282804	-4.98663	6.14e-07	0.000228
Slc1a2	102.064	-1.80587	0.365545	-4.94022	7.8e-07	0.000249
Ugt2b1	46.3833	-1.39739	0.28248	-4.94688	7.54e-07	0.000249
Etnk2	67.3147	-1.4853	0.303923	-4.88709	1.02e-06	0.000311
Qsox1	45.9785	-1.48692	0.306164	-4.85661	1.19e-06	0.000347
Urah	44.5659	-1.2765	0.267417	-4.77346	1.81e-06	0.000503
Pah	198.765	-1.89387	0.39804	-4.75798	1.96e-06	0.000509
Gne	39.8273	-1.30562	0.275157	-4.74498	2.09e-06	0.000509
4930524B15Rik	20.4013	1.34331	0.283447	4.73918	2.15e-06	0.000509
Cxcl11	20.7373	1.34911	0.284705	4.73864	2.15e-06	0.000509
Cyp1a2	170.632	-1.98453	0.422927	-4.69237	2.7e-06	0.000616
Slc22a28	53.659	-1.33	0.284192	-4.67992	2.87e-06	0.000632
Gulo	161.568	-2.15435	0.461911	-4.66399	3.1e-06	0.00066
C6	57.7711	-1.43473	0.30964	-4.63354	3.59e-06	0.000741
Sdr42e1	34.9915	-1.30449	0.282376	-4.61969	3.84e-06	0.000767
Aldh6a1	39.911	-1.39014	0.303813	-4.57564	4.75e-06	0.000857
Cyp2c70	65.6064	-1.36154	0.297797	-4.57205	4.83e-06	0.000857
Rad54l	32.0466	1.1368	0.248314	4.57806	4.69e-06	0.000857
Pfn3	22.5796	1.27437	0.278615	4.57395	4.79e-06	0.000857
Col4a6	24.8001	1.21488	0.266768	4.55408	5.26e-06	0.000909
Ugt2b34	37.7046	-1.25436	0.275933	-4.54589	5.47e-06	0.00092
Gm10100	32.7748	1.33118	0.295594	4.50339	6.69e-06	0.00109558
Cyp2c29	262.137	-1.92693	0.428818	-4.49359	7e-06	0.001098
Ms4a4c	30.8818	1.19619	0.266546	4.48773	7.2e-06	0.001098
Lypd8l	24.6625	1.21277	0.270275	4.48715	7.22e-06	0.001098
Igfbp2	36.8405	-1.20988	0.270298	-4.47608	7.6e-06	0.00110392
Gstk1	33.9728	-1.1528	0.257348	-4.47955	7.48e-06	0.00110392
Cort	53.2459	1.36038	0.30449	4.46774	7.91e-06	0.00112234
Gnmt	250.053	-1.90861	0.428619	-4.45294	8.47e-06	0.0011581
Asl	59.6762	-1.37581	0.310237	-4.4347	9.22e-06	0.0011581
Hao1	50.3959	-1.29797	0.292647	-4.43526	9.2e-06	0.0011581
Npm1	23.3517	-1.25013	0.281405	-4.44245	8.89e-06	0.0011581
Bcl6	23.4597	-1.22361	0.275585	-4.44003	8.99e-06	0.0011581
Sult1d1	35.523	-1.17464	0.264909	-4.43413	9.24e-06	0.0011581
Cyp2c67	112.559	-1.72651	0.390084	-4.42599	9.6e-06	0.00117952
Fggy	40.2601	-1.13586	0.257754	-4.40678	1.05e-05	0.00126479
4932411N23Rik	24.6156	1.17753	0.267471	4.40244	1.07e-05	0.00126642
Selenbp1	148.322	-1.86801	0.424778	-4.39762	1.09e-05	0.00127136
Rbm39	29.0678	-1.15629	0.263222	-4.39285	1.12e-05	0.0012764
Mlxipl	127.033	-1.53946	0.351912	-4.37456	1.22e-05	0.00136383
Cfap69	21.7391	1.21822	0.278788	4.36971	1.24e-05	0.00137048
Gch1	50.4167	-1.33122	0.3056	-4.35608	1.32e-05	0.00143387
Cyp7b1	69.2664	-1.71548	0.394683	-4.34648	1.38e-05	0.00145097
C8a	66.5344	-1.41713	0.32608	-4.34596	1.39e-05	0.00145097
Hoatz	24.457	1.14782	0.264316	4.3426	1.41e-05	0.00145097
Ephx2	205.484	-1.99006	0.459467	-4.33125	1.48e-05	0.0014892
Tat	178.316	-1.77276	0.409424	-4.3299	1.49e-05	0.0014892
Rnase4	337.266	-1.96146	0.454755	-4.31322	1.61e-05	0.00155747
Cd209f	23.6234	1.19301	0.2764	4.31625	1.59e-05	0.00155747
Rmdn2	55.0031	-1.2366	0.287695	-4.29831	1.72e-05	0.00164117
Nr1i3	86.8404	-1.82239	0.42487	-4.2893	1.79e-05	0.00166853
Cyp4a12a	79.8387	-1.69934	0.396291	-4.28811	1.8e-05	0.00166853
Tasl	24.1144	1.14583	0.26807	4.27435	1.92e-05	0.0017496
Inmt	77.1294	-1.72654	0.405406	-4.25878	2.06e-05	0.00175975
Uqcrc1	28.6659	-1.26556	0.296682	-4.2657	1.99e-05	0.00175975
Ndfip1	39.1193	-1.19779	0.280979	-4.2629	2.02e-05	0.00175975
Fpgs	37.1945	-1.11681	0.261994	-4.26272	2.02e-05	0.00175975
Rgs19	106.205	1.45194	0.341019	4.25766	2.07e-05	0.00175975
Otc	61.3389	-1.55196	0.36502	-4.2517	2.12e-05	0.00178349
Hgd	145.389	-1.86912	0.441148	-4.23695	2.27e-05	0.00187997
Cplx1	27.8966	1.12437	0.266182	4.22408	2.4e-05	0.00196518
Glyat	64.3125	-1.49091	0.353802	-4.21398	2.51e-05	0.00196756
Dbp	63.8051	-1.39995	0.331906	-4.21792	2.47e-05	0.00196756
Hbb-b1	41.8026	-1.28646	0.305505	-4.21094	2.54e-05	0.00196756
Grb7	45.277	-1.20608	0.286495	-4.20979	2.56e-05	0.00196756
Hikeshi	154.013	1.63301	0.387178	4.21772	2.47e-05	0.00196756
Adtrp	30.2635	-1.15357	0.275371	-4.18914	2.8e-05	0.00212977
Bst1	24.087	1.13285	0.27098	4.18056	2.91e-05	0.00218578
Gstp1	453.811	-2.09864	0.503195	-4.17062	3.04e-05	0.00223826
C1ra	51.1326	-1.38308	0.331685	-4.16986	3.05e-05	0.00223826
Sec14l4	45.3415	-1.28499	0.308674	-4.16292	3.14e-05	0.00228121
Msrb1	76.8408	-1.52894	0.367986	-4.15489	3.25e-05	0.00232533
Cldn16	24.1232	1.14456	0.275572	4.15341	3.28e-05	0.00232533
Npc1	32.8922	-1.12231	0.271024	-4.141	3.46e-05	0.00242776
Akr1c14	76.3283	-1.49782	0.362235	-4.13495	3.55e-05	0.00246552
Cyp2c37	96.33	-1.41625	0.343985	-4.1172	3.83e-05	0.00262175
Akr1d1	41.0175	-1.10684	0.268921	-4.11586	3.86e-05	0.00262175
Limk2	20.7508	1.13796	0.276849	4.11041	3.95e-05	0.00265618
Bccip	28.6165	-1.11889	0.273061	-4.09759	4.17e-05	0.0027784
Ahcy	267.005	-1.70696	0.417569	-4.08784	4.35e-05	0.00283857
Ugp2	56.2475	-1.44163	0.352474	-4.09003	4.31e-05	0.00283857
Nr1h4	51.7217	-1.27434	0.312478	-4.07817	4.54e-05	0.00285518
Klf15	54.9309	-1.17387	0.287912	-4.07719	4.56e-05	0.00285518
F5	36.361	-1.11935	0.274395	-4.07934	4.52e-05	0.00285518
Nfix	42.2679	-1.08471	0.265682	-4.08275	4.45e-05	0.00285518
Adk	119.865	-1.6775	0.412064	-4.07097	4.68e-05	0.00290403
Hrg	127.312	-1.66033	0.40921	-4.0574	4.96e-05	0.00302426
Col19a1	22.2213	1.12089	0.276284	4.05702	4.97e-05	0.00302426
Rgn	407.03	-2.07732	0.515822	-4.0272	5.64e-05	0.00302826
Akr1c6	332.616	-1.95798	0.484672	-4.0398	5.35e-05	0.00302826
Phyh	412.175	-1.90497	0.470991	-4.0446	5.24e-05	0.00302826
Igfbp4	227.475	-1.69957	0.420047	-4.04615	5.21e-05	0.00302826
Adh5	76.7139	-1.59	0.392852	-4.04734	5.18e-05	0.00302826
Ang	128.848	-1.53396	0.38107	-4.0254	5.69e-05	0.00302826
Serpind1	72.3053	-1.34506	0.333153	-4.03738	5.41e-05	0.00302826
Ecm1	43.7704	-1.222	0.303404	-4.02761	5.63e-05	0.00302826
Tmem14c	37.1146	-1.1818	0.29355	-4.0259	5.68e-05	0.00302826
Keg1	33.7638	-1.0116	0.250933	-4.03135	5.55e-05	0.00302826
Tex49	24.3588	1.06247	0.26329	4.03536	5.45e-05	0.00302826
Ppp1r26	23.266	1.09205	0.270086	4.04332	5.27e-05	0.00302826
1810065E05Rik	24.6718	1.09726	0.271869	4.03597	5.44e-05	0.00302826
Prss43	21.592	1.10739	0.274287	4.03734	5.41e-05	0.00302826
Col4a4	22.5856	1.14533	0.283853	4.03494	5.46e-05	0.00302826
Iigp1	31.368	-1.14776	0.286051	-4.01242	6.01e-05	0.00317029
Acsm1	51.4482	-1.11583	0.278212	-4.0107	6.05e-05	0.00317029
Slc10a1	166.268	-1.83407	0.459612	-3.99048	6.59e-05	0.003294
Tardbp	21.5343	-1.1796	0.295048	-3.998	6.39e-05	0.003294
Hpn	47.7054	-1.10322	0.276176	-3.99461	6.48e-05	0.003294
5730596B20Rik	22.0747	1.08416	0.271717	3.99003	6.61e-05	0.003294
Cldn13	22.9645	1.0922	0.273595	3.99203	6.55e-05	0.003294
Ric3	21.2756	1.10541	0.276651	3.9957	6.45e-05	0.003294
Pdlim3	21.1777	1.10966	0.27822	3.98844	6.65e-05	0.003294
Cyp2d10	522.431	-1.82708	0.458598	-3.98405	6.78e-05	0.00332557
Gstt2	33.3385	-1.13296	0.284598	-3.98092	6.86e-05	0.00332557
Cdr2	24.1966	1.05263	0.264432	3.98072	6.87e-05	0.00332557
Gpr146	22.4393	-1.10376	0.27798	-3.97064	7.17e-05	0.00344331
Dmgdh	59.939	-1.24291	0.313534	-3.96419	7.36e-05	0.00350032
Capn6	23.4064	1.06664	0.269139	3.96317	7.4e-05	0.00350032
Sult1a1	130.219	-1.62056	0.410096	-3.95167	7.76e-05	0.00355332
Tst	50.3963	-1.26209	0.319404	-3.95138	7.77e-05	0.00355332
Ak3	43.8508	-1.11923	0.283287	-3.95088	7.79e-05	0.00355332
Cplx4	23.4142	1.06575	0.269476	3.95489	7.66e-05	0.00355332
Cib4	20.6001	1.12969	0.285918	3.95111	7.78e-05	0.00355332
Por	87.1698	-1.2852	0.325553	-3.94774	7.89e-05	0.0035717
Tef	21.392	-1.13051	0.286476	-3.94625	7.94e-05	0.0035717
4930578G10Rik	22.6624	1.10167	0.279907	3.93585	8.29e-05	0.00370388
Brinp3	25.343	1.03988	0.264704	3.92848	8.55e-05	0.00379285
Gys2	35.9585	-1.18767	0.302649	-3.92424	8.7e-05	0.00379864
Chil6	21.0838	1.07543	0.274124	3.92315	8.74e-05	0.00379864
Ptprq	21.3544	1.09916	0.280152	3.92344	8.73e-05	0.00379864
Derl1	35.7298	-1.07321	0.27369	-3.92127	8.81e-05	0.00380239
Ppib	67.7198	-1.29037	0.32966	-3.91424	9.07e-05	0.00384652
Hsd17b10	49.3055	-1.18248	0.302142	-3.91365	9.09e-05	0.00384652
AI182371	47.1477	-1.07345	0.274094	-3.91637	8.99e-05	0.00384652
Acsl1	93.6268	-1.475	0.377157	-3.91085	9.2e-05	0.00386579
Uba52	47.0504	-1.15355	0.295247	-3.90706	9.34e-05	0.00387867
9530003J23Rik	23.9648	1.03798	0.265678	3.90689	9.35e-05	0.00387867
Ndrg2	216.849	-1.73659	0.446315	-3.89094	9.99e-05	0.00400615
Hspd1	48.8722	-1.27946	0.328963	-3.88938	0.000101	0.00400615
Oaf	57.9568	-1.24027	0.319223	-3.88529	0.000102	0.00400615
Gna12	46.165	-1.07948	0.277444	-3.8908	9.99e-05	0.00400615
Lpin2	43.8302	-1.0334	0.265782	-3.88817	0.000101	0.00400615
Piwil4	23.1871	1.0424	0.267877	3.89133	9.97e-05	0.00400615
4930519G04Rik	22.8025	1.05031	0.269721	3.89405	9.86e-05	0.00400615
2410137M14Rik	22.6976	1.05416	0.27129	3.88575	0.000102	0.00400615
Palb2	20.8458	1.07732	0.277038	3.8887	0.000101	0.00400615
Hspb8	47.6663	-1.14224	0.294565	-3.8777	0.000105	0.00405844
Vdac3	32.703	-1.09159	0.281406	-3.87905	0.000105	0.00405844
Cldn17	26.128	1.00016	0.257773	3.87999	0.000104	0.00405844
Gpt2	69.3931	-1.41436	0.365111	-3.87378	0.000107	0.00407716
Echdc2	83.1678	-1.24061	0.320268	-3.87367	0.000107	0.00407716
Cd177	23.4333	1.02849	0.265677	3.8712	0.000108	0.00409435
Vkorc1	67.3742	-1.27173	0.329041	-3.86497	0.000111	0.00416651
1700102P08Rik	23.907	1.02452	0.26514	3.86406	0.000112	0.00416651
Radil	28.3813	0.999417	0.258798	3.86176	0.000113	0.00417987
Ddn	23.1158	1.04334	0.270264	3.86044	0.000113	0.00417987
Masp2	100.481	-1.49248	0.387478	-3.85179	0.000117	0.0042566
Psma3	38.7975	-1.05952	0.275013	-3.85264	0.000117	0.0042566
Ccsap	21.5515	1.10978	0.288055	3.85267	0.000117	0.0042566
Slc25a25	71.2266	-1.24989	0.325155	-3.84398	0.000121	0.00434503
Aspscr1	34.6398	-1.0196	0.26518	-3.84496	0.000121	0.00434503
Kmo	83.7346	-1.33033	0.346416	-3.84025	0.000123	0.00437961
Mpdu1	23.3854	-1.12029	0.291797	-3.83929	0.000123	0.00437961
Ass1	166.615	-1.64983	0.429894	-3.83777	0.000124	0.00438257
Srsf5	109.93	-1.40552	0.366573	-3.8342	0.000126	0.00442219
Aldh8a1	56.5731	-1.30024	0.339443	-3.8305	0.000128	0.00446473
Proz	60.9521	-1.11262	0.290665	-3.82783	0.000129	0.00448894
Ces1d	99.6496	-1.61019	0.422064	-3.81505	0.000136	0.00460267
Itih2	72.019	-1.39435	0.365399	-3.81596	0.000136	0.00460267
Sec63	46.1784	-1.15031	0.301182	-3.81932	0.000134	0.00460267
Fkbp8	59.7253	-1.1397	0.298521	-3.81782	0.000135	0.00460267
Ldhd	32.5721	-1.08079	0.283111	-3.81755	0.000135	0.00460267
Hacd3	47.7563	-1.11118	0.291369	-3.81364	0.000137	0.00460471
Tspan12	46.4025	-1.10813	0.290835	-3.81015	0.000139	0.00462358
Elovl3	42.9485	-1.10462	0.289923	-3.81004	0.000139	0.00462358
Rara	50.7773	1.02133	0.268251	3.80737	0.00014	0.00464196
Phf24	21.2915	1.09035	0.286445	3.80649	0.000141	0.00464196
Prodh2	61.0023	-1.09599	0.288618	-3.79737	0.000146	0.00479149
Prodh	78.7692	-1.4088	0.373617	-3.77072	0.000163	0.00482622
Aox3	79.6704	-1.38579	0.366998	-3.77603	0.000159	0.00482622
Ifitm3	68.083	-1.37198	0.361762	-3.79249	0.000149	0.00482622
Itih3	75.8106	-1.32042	0.34943	-3.77877	0.000158	0.00482622
Amacr	61.2395	-1.22088	0.323968	-3.76852	0.000164	0.00482622
Rcl1	60.6242	-1.22064	0.322286	-3.78745	0.000152	0.00482622
Gpld1	57.1248	-1.20136	0.318877	-3.76749	0.000165	0.00482622
Gpat4	57.0043	-1.18865	0.315424	-3.76841	0.000164	0.00482622
Masp1	43.5788	-1.08809	0.287552	-3.78397	0.000154	0.00482622
Nedd4	38.767	-1.07389	0.283814	-3.7838	0.000154	0.00482622
Atp6v0c	47.5604	-1.0714	0.284613	-3.76441	0.000167	0.00482622
Nat8f1	45.319	-1.06401	0.280917	-3.78761	0.000152	0.00482622
Paics	37.7688	-0.990959	0.262233	-3.77893	0.000158	0.00482622
Nadk2	35.038	-0.98971	0.262391	-3.77189	0.000162	0.00482622
Upp2	38.0167	-0.989614	0.261224	-3.78837	0.000152	0.00482622
Arfgap2	36.5761	-0.981981	0.259362	-3.78614	0.000153	0.00482622
Myo1b	43.814	-0.970324	0.257087	-3.7743	0.00016	0.00482622
Serpina3j	28.2639	0.951575	0.25182	3.77879	0.000158	0.00482622
Prss36	29.1117	0.974893	0.258585	3.77011	0.000163	0.00482622
Robo4	24.7923	0.995755	0.262782	3.78927	0.000151	0.00482622
Psca	23.1084	0.999947	0.265269	3.76956	0.000164	0.00482622
Cdh3	23.6377	1.00074	0.265064	3.77546	0.00016	0.00482622
Cfd	23.7731	1.00313	0.264764	3.78877	0.000151	0.00482622
4930595D18Rik	22.6771	1.00676	0.267412	3.76484	0.000167	0.00482622
Cd200r3	25.0724	1.0145	0.269486	3.76455	0.000167	0.00482622
Pla2r1	23.6949	1.02846	0.272232	3.77788	0.000158	0.00482622
Apoa5	137.637	-1.63956	0.435941	-3.76097	0.000169	0.00487105
Lifr	33.5315	-0.955523	0.254454	-3.7552	0.000173	0.00496239
Cfhr2	107.197	-1.35725	0.361541	-3.75407	0.000173988	0.00496254
Ptprr	22.5113	1.01152	0.26953	3.7529	0.000175	0.00496364
Mtarc2	102.58	-1.53186	0.408465	-3.75029	0.000177	0.00497958
Vtn	96.7359	-1.45874	0.38901	-3.74987	0.000177	0.00497958
Ttc36	54.5334	-1.2857	0.343525	-3.74266	0.000182	0.00499235
Apom	55.3228	-1.2478	0.333102	-3.74601	0.00018	0.00499235
Igf1	65.4403	-1.19122	0.318122	-3.74453	0.000181	0.00499235
Akr1c20	37.8617	-0.994414	0.265708	-3.74251	0.000182	0.00499235
Prss46	30.9946	0.941902	0.251737	3.74161	0.000183	0.00499235
4921511C20Rik	20.9004	1.03725	0.276956	3.74517	0.00018	0.00499235
Btbd18	20.2855	1.04581	0.279507	3.74161	0.000183	0.00499235
Slc38a4	117.641	-1.49987	0.401201	-3.73845	0.000185	0.00501263
Serpina12	25.9902	0.964918	0.258038	3.73945	0.000184	0.00501263
Hgfac	47.6667	-1.06839	0.285877	-3.73723	0.000186	0.00501571
Prdx6	90.5221	-1.365	0.365498	-3.73463	0.000188	0.00504662
2610301B20Rik	24.5381	0.970568	0.260435	3.72671	0.000194	0.00516424
Csrnp2	26.3116	0.97665	0.262019	3.7274	0.000193	0.00516424
Creb3l3	88.4678	-1.32122	0.354652	-3.72541	0.000195	0.00516949
Hpgd	40.587	-1.00337	0.269508	-3.72296	0.000197	0.00519838
Cldn1	26.2301	0.953769	0.256673	3.71589	0.000202	0.00532393
Vcp	42.0051	-1.07248	0.288793	-3.71366	0.000204	0.00534901
Rem2	26.0638	0.962755	0.25934	3.71233	0.000205	0.00535528
Chml	26.1969	0.964211	0.259931	3.70949	0.000208	0.00539366
Swi5	34.8192	-1.04375	0.281493	-3.70792	0.000209	0.00540532
A1cf	68.8775	-1.19502	0.322637	-3.70391	0.000212	0.00546936
Cpox	65.198	-1.18386	0.319736	-3.70263	0.000213	0.00547489
Cdkn2a	27.7318	0.950465	0.256888	3.69992	0.000216	0.0055116
Ece1	37.1759	-0.933525	0.252454	-3.69779	0.000217	0.00553579
1300017J02Rik	85.8687	-1.28082	0.346556	-3.69584	0.000219	0.00554072
Cyp2d22	56.2933	-1.11061	0.300526	-3.69555	0.000219	0.00554072
Slc38a3	225.421	-1.81732	0.491893	-3.69454	0.00022	0.00554094
Kdelr1	32.9842	-0.992842	0.268979	-3.69115	0.000223	0.00559326
Hoga1	27.675	-1.02359	0.277773	-3.685	0.000229	0.00569315
Habp2	33.9504	-0.962839	0.26131	-3.68466	0.000229	0.00569315
Ninj1	53.7624	-1.14689	0.31153	-3.68147	0.000232	0.00571126
H1f0	36.8164	-1.04743	0.284558	-3.68089	0.000232	0.00571126
Mrps21	29.3939	-1.02468	0.278354	-3.68123	0.000232	0.00571126
Npr2	42.4284	-0.947372	0.257488	-3.67929	0.000234	0.0057253
Idh1	66.4694	-1.35798	0.369832	-3.67188	0.000241	0.00586743
Plpp3	57.8958	-1.0995	0.299503	-3.67108	0.000242	0.00586743
Slc29a1	54.1375	-1.04288	0.284211	-3.66937	0.000243	0.00588437
Col5a2	24.012	0.967311	0.263751	3.66751	0.000245	0.00590496
4931400O07Rik	23.471	0.972406	0.265509	3.66241	0.00025	0.00597861
4930564D02Rik	22.5765	1.00063	0.273208	3.66253	0.00025	0.00597861
Gm4951	28.5307	-0.948037	0.259202	-3.65753	0.000255	0.00605135
Sgce	21.6265	1.00235	0.274061	3.6574	0.000255	0.00605135
Prune2	27.1318	0.94164	0.257821	3.6523	0.00026	0.00615015
Pon1	127.032	-1.38733	0.380067	-3.65023	0.000262	0.00617706
Slc2a2	60.6024	-1.24935	0.342379	-3.64902	0.000263	0.00618319
Angptl3	116.25	-1.50507	0.412806	-3.64596	0.000266	0.00621406
Fetub	68.9454	-1.29605	0.355667	-3.64399	0.000268	0.00621406
Slc25a15	53.7149	-1.01929	0.279674	-3.64454	0.000268	0.00621406
Cdkl4	24.3665	0.956574	0.262507	3.64399	0.000268	0.00621406
Cxcl12	72.1248	-1.20091	0.329914	-3.64008	0.000273	0.006243
Grcc10	45.4311	-1.04267	0.286518	-3.63909	0.000274	0.006243
Plcxd1	25.707	0.954738	0.262293	3.63997	0.000273	0.006243
2310057N15Rik	24.1048	1.01358	0.278382	3.64098	0.000272	0.006243
Cldn5	25.4214	0.96143	0.264335	3.63717	0.000276	0.00626734
Serping1	148.823	-1.56057	0.429371	-3.63454	0.000278	0.0062773
Serpinf1	120.829	-1.48802	0.410079	-3.62863	0.000285	0.0062773
Clec2d	98.9145	-1.31773	0.362575	-3.63438	0.000279	0.0062773
Cyp2c50	77.8294	-1.22499	0.337573	-3.62882	0.000285	0.0062773
Amy1	52.4249	-1.07625	0.296553	-3.6292	0.000284	0.0062773
Pifo	28.8869	0.933656	0.257143	3.63088	0.000282	0.0062773
Pheta2	33.339	0.94216	0.259423	3.63176	0.000281	0.0062773
Cfap73	25.6776	0.955188	0.262979	3.63218	0.000281	0.0062773
Cep152	23.6085	0.956344	0.263376	3.6311	0.000282	0.0062773
Got2	60.8219	-1.16161	0.320473	-3.62467	0.000289	0.00633062
Cbx2	25.7491	0.93863	0.258939	3.62491	0.000289	0.00633062
Serpina6	51.9892	-1.23377	0.34055	-3.62288	0.000291	0.00633853
Pif1	28.7343	0.92279	0.254733	3.62258	0.000292	0.00633853
Dlst	40.1224	-1.00248	0.276802	-3.62166	0.000293	0.0063395
Glul	602.436	-2.02727	0.560394	-3.61758	0.000297	0.00639688
Aldh1l1	132.573	-1.55517	0.429888	-3.61762	0.000297	0.00639688
Plch2	28.131	0.913308	0.252683	3.61445	0.000301	0.00643154
Cdyl2	20.8963	0.981321	0.27147	3.61484	0.000301	0.00643154
Galm	36.8417	-0.95149	0.26353	-3.61056	0.000306	0.00648531
Clasp2	22.4485	0.969317	0.268464	3.6106	0.000305	0.00648531
Gjb1	114.022	-1.45871	0.404228	-3.60864	0.000308	0.0065118
Plg	222.349	-1.56619	0.434427	-3.60518	0.000312	0.00653422
Lap3	57.2414	-1.14344	0.317045	-3.60655	0.00031	0.00653422
Cwc25	24.8132	0.944745	0.262043	3.60531	0.000312	0.00653422
Ptprz1	23.2083	0.966634	0.268197	3.60419	0.000313	0.00653773
Srebf1	69.7901	-1.5371	0.426791	-3.60153	0.000316	0.00654085
Mtss1	52.3249	-1.04954	0.291361	-3.60221	0.000316	0.00654085
Ebp	47.2755	-0.99508	0.27627	-3.60184	0.000316	0.00654085
Arl1	33.3227	-0.910134	0.252767	-3.60068	0.000317	0.0065411
Sgpp2	20.922	1.01075	0.280904	3.59821	0.00032	0.00658241
Iqgap2	65.5525	-1.30469	0.362872	-3.59547	0.000324	0.0066258
2010109A12Rik	26.5477	0.940616	0.261658	3.59483	0.000325	0.0066258
Cdh6	25.101	0.97403	0.271134	3.59244	0.000328	0.00666577
Fn1	109.509	-1.45831	0.406751	-3.58527	0.000337	0.00679724
Fbxo3	34.0788	-0.926438	0.258367	-3.58575	0.000336	0.00679724
Prrg1	26.9539	0.933725	0.260562	3.58351	0.000339	0.00679724
Nol3	24.8461	0.937634	0.261674	3.58322	0.000339	0.00679724
Cdiptos	22.738	0.963221	0.268733	3.58431	0.000338	0.00679724
Slc9a3r1	49.2214	-1.11194	0.310421	-3.58203	0.000341	0.00680687
Dcn	53.6994	-1.19979	0.335149	-3.57986	0.000344	0.00681645
4932414N04Rik	22.2011	0.959579	0.268097	3.57923	0.000345	0.00681645
4930404H24Rik	23.1114	0.974123	0.272153	3.57932	0.000344	0.00681645
Hyal4	23.0732	0.956426	0.26742	3.5765	0.000348	0.00686681
Hspa9	68.5679	-1.45681	0.407583	-3.57427	0.000351	0.00689582
Sell	24.0091	0.947053	0.26506	3.57298	0.000353	0.00689582
Rbbp8	24.6072	0.950423	0.26599	3.57316	0.000353	0.00689582
Sgo2a	22.5232	0.957927	0.26817	3.57209	0.000354	0.00689815
Upb1	26.1262	-1.00846	0.282461	-3.57028	0.000357	0.00692471
Olfr92	25.0669	0.933103	0.261411	3.56949	0.000358	0.00692471
Phc1	22.8575	0.947265	0.265449	3.56854	0.000359	0.00692898
Pkib	22.2762	0.954383	0.267731	3.56471	0.000364	0.00698885
Clcn6	21.8164	0.978041	0.274342	3.56505	0.000364	0.00698885
Eef1b2	56.6425	-1.09392	0.307094	-3.56215	0.000368	0.00699832
Dynlrb1	30.4801	-0.983172	0.275915	-3.56331	0.000366	0.00699832
Rgs2	32.3148	0.888229	0.249403	3.56141	0.000369	0.00699832
Dbh	24.1547	0.926342	0.260119	3.56122	0.000369	0.00699832
Hykk	25.404	-0.990666	0.278888	-3.5522	0.000382	0.00722129
Cdhr4	22.1663	0.954839	0.269181	3.5472	0.000389	0.00733799
Isoc2a	50.052	-1.08239	0.305542	-3.54253	0.000396	0.00733914
Scarb1	45.275	-1.02562	0.28945	-3.54335	0.000395	0.00733914
Kynu	46.3688	-0.999121	0.281905	-3.54417	0.000394	0.00733914
Rbbp4	35.8045	-0.934199	0.263651	-3.54332	0.000395	0.00733914
Krtcap2	40.9265	-0.89036	0.251071	-3.54624	0.000391	0.00733914
Rab40c	28.7531	0.893178	0.252086	3.54314	0.000395	0.00733914
Pecr	88.8045	-1.26973	0.358518	-3.5416	0.000398	0.00734391
Herpud1	57.7504	-1.28749	0.363837	-3.53865	0.000402	0.00740069
Bckdha	58.3628	-1.19416	0.337665	-3.53653	0.000405	0.00740069
Cyp27a1	70.3428	-1.18911	0.33622	-3.5367	0.000405	0.00740069
Alad	54.9752	-1.06842	0.301983	-3.53803	0.000403	0.00740069
Fdx1	58.0124	-1.17072	0.331176	-3.53505	0.000408	0.00742117
Car3	574.974	-1.95107	0.552425	-3.53182	0.000413	0.00749087
Slc27a5	108.554	-1.41906	0.402224	-3.52804	0.000419	0.00756672
6430550D23Rik	21.412	0.981393	0.2782	3.52766	0.000419	0.00756672
C4bp	139.481	-1.47008	0.416902	-3.52621	0.000422	0.00758683
Slc25a13	36.6887	-0.949746	0.269593	-3.52289	0.000427	0.00766098
Sec14l2	93.1809	-1.47744	0.419486	-3.52201	0.000428	0.00766474
Grhpr	84.6111	-1.27291	0.361896	-3.51733	0.000436	0.00774479
Kif1b	34.3649	-0.979709	0.278561	-3.51704	0.000436	0.00774479
Ptprd	38.9751	-0.886541	0.251966	-3.51849	0.000434	0.00774479
Hnrnpa2b1	49.9567	-1.10061	0.313172	-3.51438	0.000441	0.00780098
4930505A04Rik	22.7597	0.958846	0.272979	3.51252	0.000444	0.00783398
Gabarapl2	50.1412	-0.988388	0.281557	-3.51043	0.000447	0.00787413
Piwil1	26.5438	0.923794	0.263314	3.50834	0.000451	0.00791448
4930524J08Rik	19.1298	1.00443	0.286477	3.50615	0.000455	0.00795819
Ifitm2	45.3641	-1.04955	0.299469	-3.50471	0.000457	0.00797938
Acadvl	61.1943	-1.09662	0.313446	-3.4986	0.000468	0.00814207
Dgat2	127.242	-1.47392	0.422631	-3.4875	0.000488	0.00833348
Gjb2	55.9006	-1.18295	0.339282	-3.48664	0.000489	0.00833348
Cnbp	64.5919	-1.17321	0.336241	-3.48921	0.000484	0.00833348
Cyp3a13	32.723	-0.93704	0.268613	-3.48845	0.000486	0.00833348
Mocs1	39.6302	-0.91462	0.262062	-3.49009	0.000483	0.00833348
Raet1d	33.2577	0.868214	0.248973	3.48718	0.000488	0.00833348
4933407L21Rik	22.7372	0.957455	0.274506	3.48792	0.000487	0.00833348
Btg1c	21.0567	0.98732	0.282946	3.48943	0.000484	0.00833348
Btg1c	21.0567	0.98732	0.282946	3.48943	0.000484	0.00833348
Pipox	74.5833	-1.24718	0.357836	-3.48535	0.000491	0.00835132
Ppp1r3b	52.7892	-0.934897	0.268389	-3.48337	0.000495	0.00839123
Ccrl2	28.0836	0.903048	0.259357	3.48187	0.000498	0.00841587
Rims1	23.5019	0.917752	0.263665	3.48075	0.0005	0.00842887
Txnip	74.859	-1.33487	0.383844	-3.47763	0.000506	0.00850537
Ugt2b38	65.1979	-1.29171	0.37152	-3.47682	0.000507	0.00850603
Rgs14	23.0522	0.938011	0.269838	3.4762	0.000509	0.00850603
Ak2	85.3543	-1.30975	0.37733	-3.47109	0.000518	0.00854161
Bhlhe40	64.3495	-1.17926	0.339584	-3.47267	0.000515	0.00854161
Arf5	53.0388	-1.03235	0.297439	-3.4708	0.000519	0.00854161
Slc17a2	35.1358	-0.904321	0.260316	-3.47393	0.000513	0.00854161
Cd247	24.289	0.908232	0.261586	3.47203	0.000517	0.00854161
Rasl2-9	23.9013	0.915523	0.263632	3.47274	0.000515	0.00854161
H2bu2	53.8492	1.08748	0.313376	3.4702	0.00052	0.00854161
Acaa2	173.493	-1.56547	0.451818	-3.46482	0.000531	0.00869209
Sord	246.806	-1.74134	0.503063	-3.46148	0.000537	0.00873348
Abat	38.1749	-0.90409	0.26109	-3.46275	0.000535	0.00873348
Ddr1	22.3295	0.940829	0.271794	3.46155	0.000537	0.00873348
Rpl8	64.3315	-1.20083	0.347037	-3.46025	0.00054	0.00873529
Mettl7a1	68.9968	-1.15883	0.334917	-3.46006	0.00054	0.00873529
Srsf2	39.4718	-0.898537	0.260039	-3.4554	0.000549	0.00886526
Cspg5	25.7864	0.891866	0.25821	3.45403	0.000552	0.00888782
Errfi1	187.936	-1.40011	0.405697	-3.45113	0.000558	0.00889425
Fh1	40.1396	-0.946582	0.274262	-3.45137	0.000558	0.00889425
Bckdhb	40.81	-0.929588	0.269329	-3.45149	0.000557	0.00889425
Rel	32.1775	0.860651	0.24936	3.45145	0.000558	0.00889425
Sec24a	40.5384	-0.878694	0.254698	-3.44994	0.000561	0.00891127
Notum	24.9056	-0.926167	0.268585	-3.44833	0.000564	0.00894255
Scarb2	48.4793	-0.990863	0.287404	-3.44763	0.000566	0.00894348
Gamt	58.5791	-1.28936	0.374527	-3.44264	0.000576	0.00895466
Aldh4a1	68.7466	-1.19113	0.346125	-3.44134	0.000579	0.00895466
H1f4	37.4293	-1.01655	0.295199	-3.44361	0.000574	0.00895466
Pxmp2	49.7482	-1.00367	0.291441	-3.44381	0.000574	0.00895466
Anxa7	35.6151	-0.986481	0.286496	-3.44327	0.000575	0.00895466
Qprt	23.7804	-0.96765	0.281143	-3.44184	0.000578	0.00895466
Ndufa10	39.2347	-0.935046	0.271427	-3.44492	0.000571	0.00895466
Edf1	49.4703	-0.902306	0.262058	-3.44315	0.000575	0.00895466
Abhd8	24.2162	0.902893	0.262065	3.4453	0.00057	0.00895466
4930564C03Rik	20.8672	0.989199	0.28764	3.43902	0.000584	0.0090099
Col23a1	22.674	0.992257	0.288621	3.43792	0.000586	0.00902455
Cyp4v3	48.9964	-0.977632	0.284589	-3.43524	0.000592	0.00904095
Olfr154	25.6822	0.892311	0.259765	3.43507	0.000592	0.00904095
Rhox3g	22.1491	0.916112	0.266677	3.43528	0.000592	0.00904095
Col1a1	21.1655	0.928613	0.270352	3.43483	0.000593	0.00904095
Lrp1	36.2265	-0.888631	0.259009	-3.43089	0.000602	0.00907545
Sap25	24.7107	0.907068	0.264406	3.43058	0.000602	0.00907545
Prr30	22.8984	0.924453	0.269399	3.43154	0.0006	0.00907545
Slc24a4	21.1585	0.953388	0.277724	3.43286	0.000597	0.00907545
9330182O14Rik	20.0706	0.963939	0.280846	3.43226	0.000599	0.00907545
Tcf25	29.8754	-0.865164	0.252304	-3.42905	0.000606	0.00910534
Raet1e	25.2667	0.905527	0.26423	3.42704	0.00061	0.0091515
Prr19	21.8915	0.925849	0.270336	3.42481	0.000615	0.00920541
Ap2m1	45.3523	-0.954032	0.278653	-3.42373	0.000618	0.00922045
Asgr1	159.329	-1.52449	0.445605	-3.42118	0.000624	0.00925202
Sdc2	33.0906	-0.918209	0.268438	-3.42057	0.000625	0.00925202
9130213A22Rik	24.1517	0.912867	0.266899	3.42027	0.000626	0.00925202
Cstad	23.2554	0.956583	0.279658	3.42055	0.000625	0.00925202
1700088E04Rik	21.656	0.929401	0.271807	3.41935	0.000627714	0.00926204
Gpt	74.3939	-1.21328	0.35491	-3.41856	0.00063	0.00926752
Itih1	53.668	-1.10925	0.324657	-3.41669	0.000634	0.00930978
Hc	76.938	-1.26956	0.371825	-3.4144	0.000639	0.009367
Azgp1	152.263	-1.43886	0.42196	-3.40994	0.00065	0.00949966
Cd22	22.0518	0.919449	0.269704	3.4091	0.000652	0.00950721
Mettl7b	100.885	-1.38814	0.407586	-3.40575	0.00066	0.00960264
Scart2	22.1867	0.910869	0.267535	3.40468	0.000662	0.00961867
Fbxo21	31.7933	-0.890087	0.261604	-3.40242	0.000668	0.00967645
Rab39b	26.598	0.864448	0.254192	3.40077	0.000672	0.00971294
Fmo1	28.7278	-0.918729	0.270899	-3.39141	0.000695	0.00998308
Sh3pxd2b	37.0948	0.825424	0.243382	3.39148	0.000695	0.00998308
Cenpq	21.8944	0.91026	0.26839	3.39155	0.000695	0.00998308
Pck1	283.026	-1.6293	0.480611	-3.39007	0.000699	0.00998415
Gcgr	49.7926	-1.00553	0.296601	-3.39016	0.000699	0.00998415
Prss51	20.1223	0.946461	0.27923	3.38954	0.0007	0.00998415
Dusp11	22.8834	-0.914323	0.269911	-3.3875	0.000705	0.0100141
Znrf1	29.8729	-0.869697	0.256715	-3.38779	0.000705	0.0100141
Arg1	137.225	-1.56831	0.463507	-3.38357	0.000715	0.0101359
Sdhc	41.51	-0.905171	0.267632	-3.38214	0.000719	0.0101662
Cutc	24.1827	0.875766	0.25902	3.38107	0.000722	0.0101833
Dpys	73.2378	-1.24437	0.368221	-3.37941	0.000726	0.0101924
Lonp2	55.6234	-1.10251	0.326327	-3.37855	0.000729	0.0101924
Hacl1	28.059	-0.912477	0.270187	-3.37721	0.000732	0.0101924
Cyp4a32	34.2814	-0.869851	0.257558	-3.3773	0.000732	0.0101924
Cdh19	27.1011	0.857337	0.253845	3.3774	0.000732	0.0101924
Rabl3	24.8669	0.870772	0.257831	3.3773	0.000732	0.0101924
Gns	22.0451	-0.929662	0.275372	-3.37602	0.000735	0.0102143
Chmp4c	30.0317	0.855358	0.253426	3.37519	0.000738	0.0102232
Serpinf2	104.118	-1.23412	0.365801	-3.37376	0.000741	0.0102342
Abl2	21.4271	0.914396	0.271037	3.3737	0.000742	0.0102342
Sephs2	256.657	-1.4985	0.444324	-3.37254	0.000745	0.0102371
Ppfia3	23.207	0.905057	0.268369	3.37243	0.000745	0.0102371
Ndufs3	54.1932	-0.983511	0.291693	-3.37173	0.000747	0.0102413
Ptrh1	28.785	0.886068	0.262991	3.3692	0.000754	0.0103137
Rnf130	33.3528	-0.878017	0.260956	-3.36462	0.000766	0.0104638
Pax7	22.4248	0.904438	0.26891	3.36335	0.00077	0.0104675
Rims2	21.2225	0.924699	0.274912	3.36362	0.000769	0.0104675
Klkb1	46.3446	-0.960373	0.285651	-3.36205	0.000774	0.0104946
Hnrnpk	43.6698	-1.00246	0.298299	-3.36058	0.000778	0.010519
Abra	24.0808	0.902113	0.268467	3.36024	0.000779	0.010519
Cdkl5	26.1673	0.863383	0.257044	3.35889	0.000783	0.0105482
Chchd10	197.48	-1.4765	0.440268	-3.35363	0.000798	0.0106251
Rplp2	69.6892	-1.10963	0.330896	-3.3534	0.000798	0.0106251
Stard5	49.7128	-0.923234	0.275207	-3.35469	0.000795	0.0106251
Ptrhd1	24.4131	0.893328	0.266358	3.35387	0.000797	0.0106251
4933409G03Rik	20.1498	0.930304	0.277349	3.35427	0.000796	0.0106251
Cep295nl	19.7996	0.947518	0.282461	3.3545	0.000795	0.0106251
Cyp3a25	183.887	-1.51418	0.451693	-3.35224	0.000802	0.010634
Prss45	25.7178	0.879678	0.262471	3.35153	0.000804	0.010634
Prim2	19.5067	0.940665	0.280675	3.35144	0.000804	0.010634
Slc27a2	290.865	-1.55568	0.464587	-3.34853	0.000812	0.0106503
Eif5a	89.6884	-1.40769	0.42047	-3.34789	0.000814	0.0106503
Ddt	97.5326	-1.24455	0.37162	-3.349	0.000811	0.0106503
Penk	24.8896	0.874472	0.261224	3.3476	0.000815	0.0106503
Rasgrp4	23.9552	0.877743	0.262163	3.34809	0.000814	0.0106503
Abr	19.6372	0.945097	0.282116	3.35003	0.000808	0.0106503
Celsr1	29.6449	0.863642	0.258085	3.34635	0.000819	0.0106767
Chia1	25.392	0.887726	0.265375	3.34518	0.000822	0.0106998
Nat8f2	119.087	-1.39014	0.415696	-3.34413	0.000825	0.0107188
Cfhr4	30.5041	-0.845106	0.252911	-3.34152	0.000833	0.0107965
1700020L24Rik	23.537	0.872576	0.261173	3.34099	0.000835	0.0107965
Idh3g	25.48	-0.957818	0.286762	-3.34012	0.000837	0.0108087
Elof1	146.155	1.21367	0.363856	3.33556	0.000851	0.0109653
Ndufa9	38.0044	-0.903452	0.271137	-3.33209	0.000862	0.0110585
Rab15	21.2688	0.914739	0.27448	3.33262	0.00086	0.0110585
Rgs13	43.0734	0.840383	0.252477	3.32855	0.000873	0.0110885
Pkn3	23.2779	0.905223	0.271939	3.32877	0.000872	0.0110885
Cenpt	21.7382	0.911815	0.2738	3.33023	0.000868	0.0110885
Col12a1	22.612	0.917242	0.275495	3.32943	0.00087	0.0110885
Dcdc2a	21.3354	0.927211	0.278482	3.32952	0.00087	0.0110885
Rasl10b	22.8295	0.874357	0.262831	3.3267	0.000879	0.0111405
Fah	120.552	-1.43524	0.431539	-3.32588	0.000881	0.0111512
Cbs	61.7095	-1.02896	0.309469	-3.32491	0.000884	0.0111678
Txn2	27.5798	-0.90171	0.271467	-3.32161	0.000895	0.011256
Sap30	29.5775	0.852412	0.256625	3.32163	0.000895	0.011256
Igfbp1	49.712	-0.885781	0.266887	-3.31894	0.000904	0.0113419
Cyp2a4	131.354	-1.43558	0.432962	-3.31572	0.000914	0.0114287
Hadhb	34.259	-0.926276	0.27935	-3.31583	0.000914	0.0114287
Gchfr	59.7104	-1.0463	0.315624	-3.31503	0.000916	0.0114345
Asgr2	53.9744	-0.953609	0.287739	-3.31415	0.000919	0.0114482
Zfp207	38.5183	-0.846618	0.255642	-3.31174	0.000927	0.0114802
2510039O18Rik	27.8375	0.845985	0.255436	3.31192	0.000927	0.0114802
Creb5	19.6205	0.929953	0.280748	3.31241	0.000925	0.0114802
Rhd	25.4489	0.859687	0.259671	3.31067	0.000931	0.0115017
Osbpl9	36.2007	-0.850998	0.257099	-3.31	0.000933	0.0115048
Pcdhga7	27.9245	0.846282	0.255753	3.30898	0.000936	0.0115048
1700010I14Rik	22.6024	0.872533	0.263682	3.30904	0.000936	0.0115048
Ppm1j	28.4389	0.828839	0.250708	3.30599	0.000946	0.0115615
4933402N03Rik	24.5907	0.869451	0.262976	3.3062	0.000946	0.0115615
Snx20	21.7272	0.894216	0.270413	3.30686	0.000943	0.0115615
Ubxn1	33.8188	-0.883851	0.267679	-3.30191	0.00096	0.0116731
Tram1	43.9701	-0.861378	0.260862	-3.30204	0.00096	0.0116731
Phactr3	19.5686	0.917161	0.277785	3.30169	0.000961	0.0116731
Ahsg	689.992	-1.61612	0.490021	-3.29806	0.000974	0.0117818
Cd164	88.547	-1.24955	0.378939	-3.2975	0.000976	0.0117818
1700003E16Rik	22.9142	0.891028	0.270178	3.29793	0.000974	0.0117818
Slco1b2	351.902	-1.59873	0.484941	-3.29675	0.000978	0.0117907
Hsd17b4	62.9003	-1.1883	0.360572	-3.29559	0.000982	0.0117911
Tfr2	28.1109	-0.880232	0.267172	-3.29463	0.000986	0.0117911
Rad51b	23.0981	0.867285	0.26318	3.29541	0.000983	0.0117911
Rad54b	22.6742	0.896395	0.272073	3.29468	0.000985	0.0117911
Ptpn5	32.2528	0.835848	0.253863	3.29252	0.000993	0.0118357
Pkhd1	21.1782	0.906168	0.275203	3.29272	0.000992	0.0118357
Man2a1	74.3346	-1.08328	0.329167	-3.29096	0.000998	0.0118791
Cmah	32.6536	-0.864405	0.262785	-3.2894	0.00100402	0.0119219
1700019D03Rik	22.6588	0.875871	0.266311	3.28891	0.00100577	0.0119219
Larp1	30.1953	-0.829909	0.252509	-3.28665	0.00101386	0.0119955
Rfx4	23.8573	0.857397	0.260918	3.28608	0.00101591	0.0119975
Papss2	43.5327	-0.958861	0.292079	-3.28288	0.00102751	0.0121121
Adipor1	36.7239	-0.868335	0.264744	-3.27991	0.00103841	0.012218
Rdx	36.7143	-0.87738	0.267682	-3.27769	0.0010466	0.012276
4921524J17Rik	26.2523	0.825461	0.251894	3.27702	0.0010491	0.012276
1810010H24Rik	25.9945	0.856608	0.261394	3.27708	0.00104887	0.012276
H2-Q6	31.5844	-0.907231	0.276951	-3.27579	0.00105368	0.0123071
Csde1	46.8773	-0.868514	0.265568	-3.2704	0.00107394	0.0125208
Tob1	31.2952	-0.860795	0.26342	-3.26776	0.00108402	0.0126153
Kdelr2	42.0292	-0.87062	0.266486	-3.26704	0.00108679	0.0126245
Tecr	76.4483	-1.3647	0.417896	-3.26564	0.00109217	0.0126405
Echs1	70.544	-1.19595	0.366279	-3.26514	0.0010941	0.0126405
Ybx1	53.0618	-0.992952	0.304102	-3.26519	0.0010939	0.0126405
Comt	144.32	-1.25992	0.386191	-3.26243	0.0011046	0.012693
Agxt2	39.7275	-0.847329	0.259649	-3.26336	0.001101	0.012693
Catip	28.8027	0.867857	0.265995	3.26268	0.00110363	0.012693
Parp4	21.4214	0.882716	0.270755	3.2602	0.00111332	0.0127702
Aqp9	108.517	-1.33498	0.409563	-3.25952	0.00111601	0.0127781
Prpf3	22.1122	0.864058	0.265211	3.258	0.00112201	0.0128238
Ghr	186.586	-1.31938	0.405208	-3.25606	0.00112969	0.0128265
Sardh	96.891	-1.28334	0.394158	-3.25592	0.00113028	0.0128265
Ctsh	49.0464	-0.905393	0.278015	-3.25664	0.0011274	0.0128265
Ndufb11	51.6996	-0.883049	0.271104	-3.25724	0.00112502	0.0128265
Gcdh	90.746	-1.35789	0.41742	-3.25305	0.00114172	0.0129334
Apoh	553.853	-1.60088	0.492421	-3.25103	0.00114989	0.012957
Hadha	59.1966	-1.18822	0.365393	-3.2519	0.00114636	0.012957
Ppfia4	23.3774	0.858666	0.264087	3.25146	0.00114815	0.012957
Chil1	23.3969	0.850263	0.261807	3.24767	0.00116354	0.0130647
Prr32	33.1724	0.85297	0.262609	3.24806	0.00116194	0.0130647
Cebpa	104.279	-1.44391	0.444904	-3.24544	0.00117267	0.0130754
Efna1	31.5089	-0.945651	0.291319	-3.2461	0.00116996	0.0130754
Bhmt2	45.1468	-0.944015	0.290743	-3.2469	0.0011667	0.0130754
Mpp4	21.3318	0.876084	0.269901	3.24594	0.00117063	0.0130754
Map2k3	36.3787	-0.796851	0.245578	-3.2448	0.00117535	0.0130824
Hsd3b7	59.4351	-1.12781	0.347768	-3.24298	0.00118287	0.0131432
Apoc3	597.015	-1.57679	0.48663	-3.24022	0.00119439	0.0132307
Haao	94.352	-1.34607	0.415503	-3.23961	0.00119695	0.0132307
Cracdl	26.6742	0.83021	0.256266	3.23965	0.00119677	0.0132307
Glo1	121.679	-1.33347	0.411773	-3.23837	0.00120214	0.013265
Pcdhgc5	23.9264	0.868709	0.26874	3.23253	0.00122701	0.0135162
Cradd	22.7846	0.847151	0.262146	3.23159	0.00123102	0.013537
Sdc4	95.8855	-1.08331	0.33535	-3.23038	0.00123626	0.0135713
Dnaja1	80.8895	-1.21281	0.375718	-3.22797	0.00124673	0.0136627
Prdx1	155.417	-1.55878	0.483003	-3.22727	0.00124977	0.0136725
Cstf2	21.4131	0.866398	0.268614	3.22543	0.00125782	0.0137371
Ctsl	97.5249	-1.3337	0.413603	-3.22458	0.00126158	0.0137547
Apof	101.602	-1.2931	0.401129	-3.22366	0.00126564	0.0137754
Dhdh	46.027	-0.89764	0.278785	-3.21983	0.00128266	0.0138662
9130401M01Rik	31.375	0.785688	0.243962	3.22054	0.0012795	0.0138662
Serpinb1b	21.2445	0.8725	0.270944	3.22023	0.00128089	0.0138662
Ptgdr2	22.7723	0.913826	0.28372	3.22087	0.00127801	0.0138662
Sgo2b	23.9153	0.861106	0.267485	3.21926	0.00128521	0.0138702
Hnf4a	53.8285	-0.991457	0.308072	-3.21826	0.0012897	0.0138953
Cstl1	27.4861	0.825741	0.256642	3.21748	0.0012932	0.0139095
St6galnac5	29.6065	0.837845	0.260475	3.21661	0.00129716	0.0139287
Hamp	91.2322	-2.47365	0.769406	-3.21501	0.00130438	0.013968
Slc25a22	44.9951	-0.843859	0.262607	-3.2134	0.00131176	0.013968
Kyat1	34.0084	-0.782377	0.24344	-3.21384	0.00130975	0.013968
Abcg1	23.011	0.844088	0.262626	3.21402	0.00130889	0.013968
Pik3c2g	19.9365	0.893648	0.278051	3.21397	0.00130915	0.013968
Olfr30	25.1614	0.839925	0.26144	3.21269	0.00131499	0.0139791
Gsta3	440.448	-1.71636	0.535364	-3.20596	0.00134611	0.0140924
Hebp1	68.4047	-1.16933	0.364715	-3.20614	0.00134528	0.0140924
Mcfd2	61.9207	-1.02083	0.318387	-3.20627	0.00134467	0.0140924
Jund	51.6678	-0.927934	0.289296	-3.20756	0.00133866	0.0140924
Ssr3	44.7204	-0.902119	0.28112	-3.20901	0.00133191	0.0140924
Pnpla2	31.0934	-0.826519	0.257834	-3.20562	0.0013477	0.0140924
Ormdl3	35.8228	-0.80319	0.250501	-3.20634	0.00134434	0.0140924
Btbd19	23.4218	0.832848	0.259529	3.20907	0.00133163	0.0140924
Cbll1	20.4253	0.877964	0.273876	3.2057	0.00134734	0.0140924
4921536K21Rik	21.2667	0.886576	0.276549	3.20586	0.0013466	0.0140924
Pklr	88.6336	-1.53855	0.480288	-3.2034	0.00135817	0.0141134
Atp5k	50.5685	-0.983044	0.306901	-3.20313	0.00135942	0.0141134
Cpn2	50.8455	-0.958665	0.299195	-3.20415	0.00135462	0.0141134
B4galnt1	20.1578	-0.891602	0.278399	-3.20261	0.0013619	0.0141134
Acad12	25.3192	0.815161	0.254548	3.20238	0.00136296	0.0141134
Plcd4	19.01	0.918824	0.286826	3.20342	0.00135806	0.0141134
Cyp2e1	2562.75	-1.68805	0.527266	-3.20151	0.00136709	0.0141333
Gspt1	34.0826	-0.909296	0.284202	-3.19948	0.00137678	0.0141646
Psmb2	40.2889	-0.888611	0.277673	-3.20021	0.00137329	0.0141646
5430402E10Rik	20.5231	0.874242	0.273215	3.19984	0.00137506	0.0141646
Angptl4	52.7372	-0.889081	0.27794	-3.19882	0.00137992	0.0141741
Mia2	88.9982	-1.22253	0.382496	-3.19619	0.00139254	0.0142662
Atp6ap1	26.2699	-0.886951	0.277517	-3.19603	0.00139335	0.0142662
Cyb5r3	109.464	-1.60763	0.503189	-3.19489	0.00139886	0.0142769
Ralb	39.0512	0.797845	0.249693	3.1953	0.00139684	0.0142769
Agmat	48.4962	-1.01085	0.316554	-3.1933	0.00140658	0.0143328
Epas1	54.4359	-0.913778	0.286311	-3.19155	0.00141511	0.0143967
Tmem30a	21.7733	-0.867177	0.271935	-3.18891	0.0014281	0.0145058
Taf10	50.1642	-0.850032	0.266671	-3.18756	0.00143477	0.0145504
Pomp	50.5641	-0.885877	0.278126	-3.18516	0.00144674	0.0145935
Sec61g	32.4812	-0.862079	0.270641	-3.18532	0.00144593	0.0145935
Ccr7	23.0861	0.842593	0.264561	3.18488	0.00144816	0.0145935
Col15a1	22.1727	0.874696	0.274622	3.18509	0.00144708	0.0145935
Cers2	76.3514	-1.14859	0.360841	-3.1831	0.00145706	0.0146141
Pabpc1	70.3504	-1.12886	0.354564	-3.18379	0.00145362	0.0146141
Ccnb3	23.8359	0.834638	0.262181	3.18345	0.00145533	0.0146141
Ptbp1	27.6868	-0.832608	0.261834	-3.17991	0.00147321	0.0147529
Sec62	49.3534	-0.903372	0.284131	-3.17942	0.00147569	0.0147546
Peli3	23.5276	0.838756	0.263845	3.17897	0.001478	0.0147546
Lhfpl3	22.2438	0.858573	0.270142	3.17823	0.00148179	0.0147694
Rnasek	41.4199	-0.875217	0.275543	-3.17633	0.00149151	0.01482
Mtus1	31.7294	-0.815024	0.256591	-3.17636	0.00149136	0.01482
Mbnl1	31.6947	-0.815238	0.256766	-3.17503	0.00149821	0.0148465
Pard6b	21.5775	0.850332	0.267828	3.17491	0.00149882	0.0148465
Nrn1	129.083	-1.26603	0.399327	-3.17041	0.00152224	0.0150078
Acsf2	40.9563	-0.86666	0.273346	-3.17056	0.00152146	0.0150078
Ugt1a1	24.7704	-0.833912	0.263065	-3.16998	0.00152451	0.0150078
Prl3a1	22.6068	0.847879	0.267439	3.17036	0.00152249	0.0150078
Dbndd2	25.6885	0.809873	0.255695	3.16734	0.00153842	0.0151215
Aldh2	459.443	-1.75603	0.554725	-3.16558	0.00154774	0.0151448
Atp5h	59.2106	-1.17633	0.371725	-3.16453	0.00155336	0.0151448
Plcl1	22.3862	0.855443	0.2703	3.16479	0.00155196	0.0151448
Cdh9	21.1145	0.858908	0.271444	3.16421	0.00155502	0.0151448
Cers3	21.1318	0.859264	0.271397	3.16608	0.00154507	0.0151448
Fbxw18	19.6842	0.89305	0.282143	3.16524	0.00154953	0.0151448
Ctnnal1	20.7578	0.866527	0.273982	3.16272	0.00156305	0.0151999
Ctsb	41.1985	-0.867173	0.274298	-3.16143	0.00156999	0.0152442
Gstz1	199.846	-1.41584	0.448154	-3.15927	0.00158164	0.015334
Ndufb1	52.8467	-1.00169	0.317202	-3.1579	0.00158912	0.0153832
C1s1	57.4374	-1.00096	0.317594	-3.15171	0.00162319	0.0156892
Cnn3	43.3759	-0.847143	0.26896	-3.1497	0.00163437	0.0157734
Got1	28.124	-0.829914	0.263634	-3.14798	0.00164402	0.0158208
Rad1	29.7241	0.791507	0.251436	3.14794	0.00164423	0.0158208
Naa60	34.7121	-0.792887	0.251924	-3.14733	0.0016477	0.0158303
Uqcrfs1	32.9334	-0.872599	0.277328	-3.14645	0.00165267	0.0158304
1700109H08Rik	26.5725	0.808388	0.25691	3.14658	0.00165192	0.0158304
Igfbp7	42.8273	-0.950237	0.302082	-3.14563	0.00165732	0.0158359
Rgr	23.0409	0.828108	0.26327	3.14547	0.00165819	0.0158359
Gdi2	56.0712	-1.02893	0.327167	-3.14498	0.00166096	0.0158386
Dusp1	34.1022	-0.903845	0.287598	-3.14273	0.00167378	0.0159371
Rassf2	29.065	0.803287	0.255661	3.14201	0.00167793	0.0159529
Ddx5	100.712	-1.25991	0.401416	-3.13866	0.0016972	0.016051
Psmb6	48.927	-0.947634	0.301963	-3.13825	0.00169961	0.016051
Pdcd4	43.0275	-0.823298	0.262361	-3.13804	0.00170082	0.016051
Xdh	45.7015	-0.817566	0.260479	-3.1387	0.00169697	0.016051
Rag2	34.8843	0.771119	0.245684	3.13866	0.00169724	0.016051
Zfp36	64.6445	-1.03784	0.330979	-3.13565	0.00171474	0.0161237
Bud23	22.6282	0.828118	0.264117	3.13542	0.00171609	0.0161237
Pga5	22.7324	0.852677	0.271902	3.13597	0.00171284	0.0161237
9230102O04Rik	24.3726	0.820576	0.261871	3.13351	0.0017273	0.0162052
Apon	65.1768	-1.08503	0.346667	-3.1299	0.00174868	0.0163817
Ap2s1	21.6622	-0.906355	0.289641	-3.12923	0.00175264	0.0163947
Fads6	35.6509	-0.795485	0.254726	-3.12291	0.00179074	0.0166942
Aqp12	26.3102	0.806601	0.258345	3.12219	0.0017951	0.0166942
Ppp1r8	24.3782	0.818652	0.26219	3.12237	0.00179403	0.0166942
Coq8b	23.3146	0.818774	0.262189	3.12284	0.00179112	0.0166942
Cd302	85.2623	-1.19467	0.383551	-3.11477	0.00184086	0.0170948
Resp18	21.476	0.834151	0.267871	3.11401	0.00184565	0.0171053
Prr33	20.4487	0.868741	0.279003	3.11374	0.00184734	0.0171053
Ugt2a3	33.9109	-0.820785	0.263663	-3.11301	0.00185191	0.0171228
Rbp4	1209.02	-1.55646	0.500116	-3.1122	0.00185701	0.0171452
Olfr10	21.5035	0.852498	0.273984	3.11149	0.00186147	0.0171615
Rab42	28.3825	0.80575	0.259073	3.11013	0.00187005	0.0172099
2310002L09Rik	22.9725	0.823956	0.264954	3.10981	0.00187211	0.0172099
Serpinc1	420.218	-1.54852	0.498039	-3.10923	0.00187575	0.0172186
Mlana	23.1286	0.833966	0.268431	3.10681	0.00189115	0.0173351
Ireb2	28.6596	-0.84744	0.272859	-3.10579	0.00189774	0.0173706
Pabpn1	36.6452	-0.792901	0.255378	-3.10481	0.00190403	0.0174032
Pzp	329.97	-1.52293	0.490877	-3.10247	0.00191912	0.0174165
Lcat	104.295	-1.18649	0.38234	-3.10322	0.00191427	0.0174165
C8g	69.4463	-1.01393	0.326743	-3.10316	0.00191469	0.0174165
Cyc1	51.0881	-0.932819	0.300629	-3.10289	0.00191641	0.0174165
Olfr1178	20.9827	0.850425	0.273965	3.10414	0.00190833	0.0174165
Sqor	35.2886	-0.829137	0.267311	-3.10177	0.00192367	0.0174331
Ccr4	20.1603	0.868243	0.280015	3.10071	0.0019306	0.0174711
Cd200	23.3893	0.846252	0.272982	3.10003	0.00193504	0.0174865
Tdo2	175.122	-1.47987	0.477484	-3.09932	0.00193967	0.0175036
Gabarap	55.495	-1.01348	0.327124	-3.09814	0.00194739	0.0175485
2610002M06Rik	24.5489	0.808648	0.261268	3.09509	0.00196753	0.017705
Aldh7a1	70.5341	-1.14604	0.370487	-3.09332	0.00197929	0.0177146
F10	80.5733	-1.1368	0.367451	-3.09374	0.00197649	0.0177146
Fxyd1	75.2993	-1.11915	0.361803	-3.09326	0.00197969	0.0177146
Krt2	25.4998	0.806176	0.260551	3.09412	0.00197399	0.0177146
Hsp90aa1	35.2504	-0.847239	0.274044	-3.09162	0.0019907	0.0177634
Ppwd1	20.5973	0.847842	0.274216	3.09188	0.00198897	0.0177634
Pcbp1	57.7531	-1.01797	0.329622	-3.08831	0.00201296	0.0179258
Vamp8	62.1579	-0.97657	0.316238	-3.08808	0.00201451	0.0179258
Mllt11	22.61	0.822125	0.266377	3.08632	0.00202652	0.0180076
Gphn	33.3886	-0.767473	0.249	-3.08222	0.00205465	0.0182321
Mocs2	40.8018	-0.833654	0.270697	-3.07966	0.00207235	0.0183638
Oat	465.736	-1.57663	0.512428	-3.07678	0.00209248	0.0185165
Abcd3	100.77	-1.25648	0.40846	-3.07615	0.00209694	0.0185302
Shmt2	56.407	-1.01276	0.329412	-3.07446	0.00210887	0.0186099
Mtpn	28.8011	-0.792584	0.257992	-3.07213	0.00212537	0.0186524
Peg3	27.9263	0.796721	0.259301	3.07257	0.00212224	0.0186524
Cfap43	23.2578	0.807057	0.262615	3.07316	0.00211804	0.0186524
4930568D16Rik	22.0854	0.842454	0.274189	3.07253	0.00212255	0.0186524
Btbd17	30.3909	0.772287	0.251438	3.07148	0.00213002	0.0186595
Rab9b	23.0399	0.856741	0.27896	3.0712	0.00213201	0.0186595
Ctla2b	20.0758	0.853851	0.278083	3.07049	0.0021371	0.0186784
Rpl28	105.704	-1.21922	0.397203	-3.06951	0.00214413	0.0186887
Prss48	25.7719	0.790355	0.257475	3.06964	0.00214319	0.0186887
Cox6c	57.0887	-1.14265	0.372581	-3.06684	0.00216333	0.0188304
Rpl27	73.7307	-1.07101	0.349501	-3.0644	0.00218106	0.0189589
Atp5c1	71.3644	-1.19594	0.390384	-3.0635	0.00218761	0.0189642
Pf4	36.2623	0.77628	0.253367	3.06385	0.00218505	0.0189642
1700012A03Rik	22.9535	0.820459	0.267924	3.06228	0.00219659	0.0190163
Hibadh	75.1671	-1.18248	0.38624	-3.06153	0.00220211	0.0190382
Rab1a	40.1858	-0.888488	0.290257	-3.06104	0.0022057	0.0190436
F12	108.081	-1.29335	0.422751	-3.05936	0.00221808	0.0191246
Cdo1	330.866	-1.48852	0.486836	-3.05753	0.00223171	0.0192162
Dpyd	79.7593	-1.09903	0.359807	-3.05451	0.00225432	0.0192829
H6pd	61.2354	-1.04757	0.34302	-3.05395	0.00225852	0.0192829
Cth	52.4766	-0.937358	0.306876	-3.05452	0.0022542	0.0192829
Ncoa4	26.9092	-0.818794	0.268134	-3.05367	0.00226059	0.0192829
Ganab	33.2037	-0.787215	0.257708	-3.05468	0.00225303	0.0192829
Cnih2	21.7625	0.822068	0.269198	3.05376	0.0022599	0.0192829
Pdxp	21.3405	0.826465	0.270472	3.05564	0.00224579	0.0192829
Etfa	85.3803	-1.20185	0.393808	-3.05186	0.00227428	0.0193568
Cct8	42.3448	-0.781692	0.256148	-3.05172	0.00227531	0.0193568
Rxra	83.8777	-1.11963	0.366942	-3.05124	0.00227897	0.0193621
Slc25a47	148.947	-1.42687	0.467758	-3.05044	0.00228507	0.0193882
Fbp1	182.527	-1.59462	0.523397	-3.04668	0.00231385	0.0196063
Acnat1	40.2317	-0.810327	0.26603	-3.046	0.00231912	0.0196175
Crtap	21.9547	0.847544	0.278274	3.04571	0.0023213	0.0196175
Cep112	21.8289	0.820425	0.269471	3.04458	0.00233007	0.0196655
Glyctk	28.6235	-0.814159	0.267478	-3.04383	0.00233586	0.0196884
Bri3	56.8807	-0.966204	0.317497	-3.04319	0.00234085	0.0197045
Etfb	73.3529	-1.18063	0.388114	-3.04197	0.00235039	0.0197587
Eif4g1	75.6666	-1.18044	0.388322	-3.03984	0.00236706	0.0198727
Uqcr10	48.9451	-0.981597	0.323106	-3.038	0.00238152	0.0198922
Rnf187	26.9526	-0.826892	0.272222	-3.03757	0.00238495	0.0198922
Btf3	47.6427	-0.80127	0.263782	-3.03762	0.00238456	0.0198922
Mcph1	23.0578	0.80227	0.264104	3.03771	0.00238385	0.0198922
1700030J22Rik	22.4239	0.803914	0.264626	3.03793	0.00238211	0.0198922
2310079G19Rik	22.5894	0.799963	0.263392	3.03715	0.00238824	0.0198937
Cpsf4l	25.6564	0.778954	0.256513	3.0367	0.00239182	0.0198976
Rhobtb2	21.0751	0.842877	0.277652	3.03573	0.00239952	0.0199356
Dennd5b	33.5671	-0.771437	0.254237	-3.03432	0.00241077	0.0200032
Abca5	21.7116	0.842753	0.277819	3.03347	0.00241762	0.020034
Ptx4	26.1517	0.811204	0.267493	3.03262	0.00242442	0.0200642
Mtarc1	73.6088	-1.12094	0.369726	-3.03181	0.00243089	0.0200918
Mdh1	150.494	-1.44751	0.477521	-3.0313	0.00243505	0.0201002
4930430F08Rik	23.6141	0.795645	0.262592	3.02997	0.00244579	0.0201628
Ccs	54.611	-0.86763	0.286606	-3.02726	0.00246782	0.0202891
Rpl24	52.2621	-0.861067	0.284406	-3.02759	0.00246509	0.0202891
Ptpn21	24.0696	0.782115	0.258387	3.02691	0.00247064	0.0202891
Rab2b	28.4277	0.759994	0.251113	3.02651	0.00247397	0.0202904
Rps5	92.8118	-1.14991	0.380212	-3.02438	0.00249143	0.0204073
Ctu1	25.7842	0.782875	0.258926	3.02354	0.00249833	0.0204377
BC005537	42.028	-0.81594	0.269902	-3.0231	0.00250203	0.0204418
Rabl6	39.2051	0.725987	0.240438	3.01944	0.00253246	0.0206586
6330403K07Rik	21.7373	0.820333	0.271712	3.01913	0.00253504	0.0206586
Col6a3	20.3446	0.847035	0.280635	3.01828	0.00254211	0.0206898
Fmo5	187.667	-1.41311	0.468358	-3.01715	0.00255162	0.0206949
Agt	75.8771	-1.03213	0.342109	-3.01697	0.00255317	0.0206949
Cd1d2	22.7508	0.804971	0.266841	3.01667	0.00255568	0.0206949
Magea9	22.3374	0.813437	0.269545	3.01781	0.00254604	0.0206949
Fga	442.648	-1.60959	0.533717	-3.01581	0.00256296	0.0207275
Bhmt	319.277	-1.34778	0.447566	-3.01136	0.00260084	0.0208047
Eif4a1	84.3163	-1.11205	0.369244	-3.01171	0.00259782	0.0208047
Calm1	60.6169	-1.07139	0.355874	-3.0106	0.00260731	0.0208047
Aars	49.1626	-0.960423	0.319186	-3.00897	0.00262135	0.0208047
Nfia	47.8	-0.866057	0.287825	-3.00898	0.0026213	0.0208047
Serbp1	44.203	-0.821868	0.273133	-3.00904	0.00262073	0.0208047
Trp53inp2	27.734	-0.808352	0.268398	-3.01176	0.00259736	0.0208047
Oplah	27.9422	-0.801511	0.266314	-3.00965	0.0026155	0.0208047
Shank2	28.3789	0.755234	0.250915	3.00992	0.00261315	0.0208047
Rab6b	36.0333	0.764736	0.253871	3.0123	0.00259274	0.0208047
Rad50	26.7532	0.774033	0.256962	3.01225	0.00259321	0.0208047
Pglyrp4	26.0819	0.774286	0.257007	3.01271	0.00258927	0.0208047
Bud13	22.3869	0.792809	0.263404	3.00986	0.00261368	0.0208047
Olfr196	29.5715	0.810975	0.269469	3.00953	0.00261653	0.0208047
Omd	19.6193	0.844821	0.280671	3.01001	0.0026124	0.0208047
Ppara	75.9125	-1.116	0.371179	-3.00663	0.00264158	0.0208084
Furin	62.2023	-0.94496	0.314189	-3.00762	0.00263304	0.0208084
Grpel1	31.0187	-0.80375	0.267345	-3.00641	0.0026435	0.0208084
Tsc22d1	36.719	-0.791652	0.263365	-3.00591	0.00264786	0.0208084
Slc37a4	34.5264	-0.780395	0.259605	-3.00609	0.00264631	0.0208084
Erbb3	30.3301	-0.770473	0.256275	-3.00643	0.00264337	0.0208084
2310009B15Rik	24.2222	0.775255	0.257807	3.00711	0.00263742	0.0208084
4930550C14Rik	22.4266	0.797646	0.265261	3.00702	0.00263823	0.0208084
Epb41l4b	40.412	-0.761164	0.253387	-3.00395	0.00266495	0.0209169
4930402F06Rik	24.8522	0.780038	0.259732	3.00324	0.00267125	0.0209407
Rfpl4b	25.4724	0.769353	0.256287	3.00192	0.00268282	0.0210056
Pigb	24.8981	0.77718	0.258961	3.00114	0.00268968	0.0210335
Apol7a	27.5577	-0.781207	0.260353	-3.00057	0.00269479	0.0210477
Uox	273.773	-1.5816	0.527321	-2.99932	0.00270582	0.0210506
Eif4b	59.879	-1.00266	0.334289	-2.99939	0.0027052	0.0210506
Lamtor4	36.598	-0.767071	0.255772	-2.99904	0.00270834	0.0210506
Rragd	23.948	0.792452	0.264175	2.99973	0.00270221	0.0210506
Gorasp2	28.2486	-0.774531	0.258306	-2.9985	0.0027131	0.0210619
Pcyt2	100.613	-1.28901	0.430156	-2.9966	0.00273005	0.0211678
Surf4	63.7798	-1.00788	0.336471	-2.99546	0.00274035	0.0211963
Camk2n1	63.438	-0.970327	0.323932	-2.99547	0.00274025	0.0211963
Acaa1a	72.9356	-1.00507	0.335928	-2.99191	0.0027724	0.0213923
9430069I07Rik	23.4628	0.784949	0.262334	2.99217	0.00277001	0.0213923
Kng1	211.217	-1.47889	0.494504	-2.99065	0.00278387	0.021455
Plekho2	25.1256	0.767148	0.256613	2.98952	0.00279419	0.0214568
4930563M21Rik	20.8886	0.813389	0.272068	2.98965	0.00279294	0.0214568
Prss56	21.5937	0.814504	0.272395	2.99016	0.00278835	0.0214568
Rdh9	43.2577	-0.967947	0.323936	-2.98808	0.00280739	0.0214807
Fech	34.5136	-0.877513	0.293614	-2.98867	0.00280197	0.0214807
Prkar1a	40.2964	-0.790094	0.264384	-2.98843	0.00280417	0.0214807
Ndufa4	105.329	-1.25326	0.419473	-2.98769	0.00281093	0.0214821
Slc25a20	40.2148	-0.787978	0.263948	-2.98536	0.00283245	0.0216207
Raet1a	28.7406	0.748614	0.2508	2.98491	0.00283662	0.0216267
Cd81	55.5442	-0.957228	0.320893	-2.98302	0.00285421	0.0216574
Cfhr1	43.5031	-0.736525	0.246831	-2.98393	0.00284574	0.0216574
Pate10	28.2973	0.760619	0.254947	2.98344	0.00285031	0.0216574
Ctps2	21.5276	0.808563	0.271029	2.98331	0.00285153	0.0216574
Rpn2	47.4097	-0.882588	0.296086	-2.98085	0.00287449	0.0217764
Renbp	19.969	0.852754	0.2861	2.98061	0.00287671	0.0217764
Ftcd	95.8324	-1.24577	0.418128	-2.97939	0.0028882	0.0218303
Slco2b1	44.8436	-0.824661	0.276831	-2.97893	0.00289258	0.0218303
Ptpn13	21.3357	0.812876	0.27289	2.97877	0.00289408	0.0218303
Pygl	142.548	-1.27117	0.427051	-2.97663	0.00291431	0.021957
Pprc1	24.8765	0.816095	0.274234	2.97591	0.00292123	0.0219832
Atp5b	152.628	-1.48417	0.498831	-2.9753	0.00292704	0.022001
Ces1c	360.442	-1.38475	0.465556	-2.9744	0.00293564	0.0220397
Adi1	43.2902	-0.861418	0.289765	-2.97282	0.00295079	0.0220757
Cdca4	19.3574	0.827417	0.278287	2.97326	0.00294659	0.0220757
Cttnbp2	20.125	0.831999	0.279835	2.97318	0.00294736	0.0220757
Insr	36.9525	-0.800689	0.269462	-2.97144	0.00296411	0.0221494
Htd2	20.8077	0.801994	0.269971	2.97067	0.0029715	0.0221786
1700008O03Rik	21.3401	0.828211	0.278869	2.96989	0.00297905	0.022209
Dio1	50.5774	-0.885025	0.298088	-2.96901	0.0029876	0.0222468
Nsfl1c	25.5474	-0.804958	0.271259	-2.96749	0.00300245	0.0223314
4931417E11Rik	23.1139	0.800525	0.269851	2.96655	0.00301162	0.0223735
Edem1	50.0425	-0.810441	0.27323	-2.96615	0.00301555	0.0223767
F2	346.514	-1.41799	0.478294	-2.96469	0.00302987	0.022427
C4b	147.622	-1.29814	0.438023	-2.96362	0.00304041	0.022427
Hdlbp	68.2754	-1.00574	0.339353	-2.9637	0.00303968	0.022427
Vdac1	31.6822	-0.773056	0.260875	-2.96332	0.00304339	0.022427
Arhgef12	36.4614	-0.749082	0.252657	-2.96481	0.00302866	0.022427
Commd9	24.7139	0.758533	0.255969	2.96337	0.00304286	0.022427
Mettl26	65.4143	-0.979874	0.330765	-2.96244	0.00305209	0.0224643
Sergef	24.8054	0.777555	0.262501	2.9621	0.00305548	0.0224643
1700122O11Rik	21.9037	0.806091	0.272194	2.96146	0.00306185	0.0224853
Hmgcl	48.9354	-0.987173	0.333505	-2.96	0.00307641	0.0225662
4930451I11Rik	20.5371	0.812302	0.274591	2.95822	0.0030942	0.0226707
Hmgcs2	343.549	-1.60442	0.542777	-2.95595	0.00311712	0.0227863
Cav2	20.8838	0.797043	0.269611	2.95627	0.00311383	0.0227863
Zfp36l1	78.1381	-1.13178	0.383141	-2.95396	0.00313729	0.0228765
Cyp4f15	43.4176	-0.737299	0.249618	-2.9537	0.00313985	0.0228765
Sgcz	22.9445	0.782613	0.264963	2.95367	0.0031402	0.0228765
Ramp2	34.2193	0.715904	0.242491	2.95229	0.00315426	0.0229267
Abca15	23.718	0.784139	0.265587	2.95248	0.00315234	0.0229267
Sucla2	39.2552	-0.804585	0.2727	-2.95044	0.00317324	0.0230385
Decr2	73.5271	-1.12901	0.38276	-2.94966	0.00318126	0.0230705
Abcc3	43.8472	-0.846258	0.286989	-2.94875	0.00319067	0.0230863
H13	38.2221	-0.842083	0.285549	-2.949	0.00318809	0.0230863
Pdzd3	21.7041	0.798847	0.271002	2.94775	0.00320096	0.0231345
2310030G06Rik	34.5494	0.721637	0.244845	2.94732	0.00320537	0.0231402
4933412E24Rik	20.2564	0.814205	0.276292	2.9469	0.00320976	0.0231458
2610008E11Rik	24.4489	0.766822	0.260317	2.94572	0.00322203	0.023208
Ndufv3	41.8864	-0.767817	0.260959	-2.94229	0.00325797	0.0234405
Pknox1	21.4623	0.792498	0.269794	2.93742	0.00330955	0.0237848
4930578L24Rik	22.7724	0.820316	0.279324	2.93679	0.00331628	0.0238064
Clu	219.911	-1.31023	0.44628	-2.93589	0.00332595	0.0238491
Pdia4	64.4616	-0.943041	0.321358	-2.93455	0.00334034	0.0239129
Mapre2	23.2857	0.762083	0.25971	2.93436	0.00334234	0.0239129
Sdha	72.24	-1.16009	0.395502	-2.93322	0.0033547	0.0239745
Serpinb1a	26.6231	0.754977	0.257433	2.93271	0.00336018	0.0239868
Bphl	40.3738	-0.806097	0.274917	-2.93215	0.00336625	0.0240033
Rsrp1	83.5305	-1.11004	0.378715	-2.93106	0.00337805	0.0240071
Chaf1b	21.8241	0.781912	0.266742	2.93134	0.00337498	0.0240071
Lsmem1	21.2848	0.791397	0.269976	2.93136	0.00337476	0.0240071
Laptm4a	67.3097	-1.09518	0.373821	-2.92968	0.00339308	0.0240871
Aox1	22.5844	-0.807795	0.276166	-2.92503	0.00344419	0.0243417
Tmem150a	25.4786	-0.765018	0.261454	-2.92601	0.00343336	0.0243417
Fam214a	44.5141	-0.737457	0.252104	-2.92521	0.00344221	0.0243417
Prss40	23.1156	0.788925	0.269686	2.92534	0.00344076	0.0243417
Ipo7	25.3838	-0.751597	0.257001	-2.92449	0.00345023	0.0243575
Spp2	59.9841	-0.949601	0.324793	-2.92371	0.00345889	0.0243917
Dcaf11	60.6506	-0.86078	0.294608	-2.92178	0.00348043	0.0243983
Idh3b	29.6098	-0.788699	0.26983	-2.92295	0.00346736	0.0243983
Nr1i2	24.434	-0.762202	0.260876	-2.9217	0.00348129	0.0243983
F11	28.691	-0.738474	0.252678	-2.92259	0.00347137	0.0243983
Psrc1	23.4726	0.772525	0.264376	2.92208	0.00347708	0.0243983
Pus3	20.6097	0.797977	0.273133	2.92157	0.00348274	0.0243983
Hsd11b1	52.0362	-0.98364	0.3369	-2.91968	0.00350392	0.0245198
Dctd	21.3612	0.787104	0.269767	2.91772	0.00352604	0.0246476
C3	368.018	-1.38074	0.473381	-2.91676	0.00353683	0.024696
Mat1a	351.957	-1.54225	0.529018	-2.91531	0.0035533	0.0246961
Cyp2d40	86.5729	-1.03255	0.354242	-2.9148	0.00355912	0.0246961
H2-T23	58.605	-0.895057	0.306903	-2.91642	0.00354079	0.0246961
Ugt1a6a	23.2831	-0.8182	0.280713	-2.91472	0.00356004	0.0246961
Suclg2	35.7285	-0.815281	0.279693	-2.91491	0.0035579	0.0246961
Pcdhga6	26.1277	0.776546	0.266309	2.91595	0.00354602	0.0246961
Lrrn1	21.2184	0.785915	0.270006	2.91073	0.00360587	0.0249869
Dnajc3	53.7089	-0.859084	0.295322	-2.90897	0.00362616	0.0250763
4921517D22Rik	21.6695	0.792234	0.272345	2.90894	0.00362662	0.0250763
Krcc1	28.5255	-0.737863	0.25382	-2.90704	0.00364869	0.0252016
Dynll2	52.5177	-0.877686	0.302019	-2.90606	0.0036601	0.0252531
Hacd2	34.0359	-0.750502	0.258415	-2.90426	0.00368127	0.0253718
Ghitm	53.5079	-1.01208	0.348647	-2.90287	0.00369755	0.0253745
Chp1	68.1344	-0.922503	0.317765	-2.9031	0.00369493	0.0253745
Man1a	46.6346	-0.736648	0.253759	-2.90295	0.00369669	0.0253745
Ccnb1	23.8074	0.761384	0.262282	2.90292	0.00369702	0.0253745
Cat	525.856	-1.5631	0.538579	-2.90226	0.00370479	0.0253969
F9	36.8064	-0.738817	0.254737	-2.90032	0.00372788	0.0255278
Cyp2c23	44.0646	-0.826234	0.284942	-2.89965	0.00373574	0.0255542
Abhd16b	19.7208	0.800489	0.276128	2.89898	0.00374384	0.0255823
Tspan31	39.3218	-0.767845	0.26493	-2.89829	0.00375207	0.0256111
Cbfb	27.0637	0.732014	0.2526	2.89792	0.0037565	0.025614
Agxt	33.8608	-0.791596	0.273204	-2.89745	0.00376207	0.0256246
Hspa5	48.7327	-0.940896	0.324832	-2.89656	0.0037728	0.0256435
C130074G19Rik	22.9025	-0.803285	0.277388	-2.89589	0.00378091	0.0256435
Iah1	30.7757	-0.773742	0.267156	-2.89621	0.00377697	0.0256435
Btnl9	24.8871	0.761318	0.262886	2.896	0.0037795	0.0256435
Atp5e	82.3652	-1.07712	0.372044	-2.89513	0.00379002	0.0256781
Scp2	619.438	-1.59321	0.550625	-2.89346	0.00381023	0.0257877
Tm9sf3	32.0447	-0.727955	0.251724	-2.89188	0.00382946	0.0258357
Rfx8	24.8157	0.765629	0.264712	2.89231	0.0038242	0.0258357
Cenpo	21.2424	0.780222	0.269772	2.89215	0.00382614	0.0258357
Reg3d	30.6118	0.730717	0.252728	2.89132	0.00383628	0.0258544
Abcc4	20.7141	0.79848	0.276275	2.89016	0.0038504	0.0259222
Akr7a5	64.1804	-1.0196	0.353034	-2.88811	0.00387559	0.0259279
Pcbp2	65.3678	-0.961906	0.333042	-2.88824	0.00387404	0.0259279
Saraf	40.6367	-0.776672	0.268897	-2.88837	0.00387246	0.0259279
Prm2	25.0787	0.752074	0.260318	2.88906	0.003864	0.0259279
Clcn5	22.0478	0.774163	0.268038	2.88825	0.00387388	0.0259279
Chit1	20.084	0.792969	0.274515	2.88861	0.00386943	0.0259279
Exosc3	20.5511	0.786576	0.272432	2.88724	0.00388639	0.025973
Shmt1	35.8766	-0.824093	0.285551	-2.88598	0.00390201	0.026028
Prss35	25.693	0.744953	0.258134	2.88592	0.00390277	0.026028
Etf1	32.2331	-0.727164	0.252018	-2.88537	0.0039096	0.0260337
Reg4	28.3075	0.724274	0.251032	2.88519	0.00391177	0.0260337
Prm3	20.9514	0.783729	0.2719	2.88241	0.0039464	0.0262368
Rps27a	97.3399	-1.05282	0.365386	-2.8814	0.00395909	0.0262665
Gatd3a	36.3517	-0.762395	0.264589	-2.88144	0.00395867	0.0262665
Nfe2l1	39.6757	-0.73051	0.253624	-2.88028	0.00397316	0.0262844
Rarg	23.6872	0.751146	0.260758	2.88063	0.00396883	0.0262844
Adam34	20.3215	0.785298	0.272653	2.88021	0.00397413	0.0262844
Nipal1	19.3555	0.803622	0.279154	2.87878	0.00399218	0.0263765
Osgep	22.3567	0.756518	0.262846	2.87818	0.00399981	0.0263996
Plgrkt	20.8028	0.774044	0.269023	2.87724	0.00401174	0.026451
Pcdhgc3	29.4168	0.713617	0.248084	2.87651	0.00402103	0.0264576
2310057M21Rik	24.7773	0.738492	0.256714	2.87671	0.00401844	0.0264576
Cyp2d26	277.324	-1.32564	0.461406	-2.87304	0.00406548	0.026521
Rpl23	158.023	-1.19944	0.417299	-2.87429	0.00404933	0.026521
Proc	101	-1.09318	0.380402	-2.87376	0.00405618	0.026521
Lactb2	67.6101	-1.07142	0.372702	-2.87475	0.0040435	0.026521
Serinc1	51.9628	-0.891411	0.310225	-2.87343	0.00406037	0.026521
Ssr4	39.241	-0.749574	0.26085	-2.87358	0.00405846	0.026521
Chd1l	26.1458	0.740386	0.257514	2.87513	0.00403863	0.026521
Cyp2j9	25.3008	0.754758	0.262722	2.87284	0.00406802	0.026521
Faim	22.5389	0.756594	0.263346	2.87301	0.00406582	0.026521
Atp5g2	81.7599	-1.07338	0.37384	-2.87124	0.00408865	0.0266012
Spr	43.7061	-0.785616	0.273615	-2.87125	0.00408851	0.0266012
Abitram	21.361	0.816941	0.284614	2.87035	0.00410015	0.0266489
Prdx2	51.9473	-0.847181	0.295226	-2.8696	0.00410995	0.0266583
Pdia2	25.4181	0.750461	0.261514	2.86968	0.00410894	0.0266583
Serp1	73.3694	-0.939635	0.327571	-2.86849	0.00412431	0.0266973
Map3k2	22.2235	0.762084	0.265672	2.86852	0.00412402	0.0266973
Rep15	23.2341	0.771826	0.26911	2.86807	0.00412981	0.0267058
Mrfap1	54.262	-0.845464	0.294949	-2.86648	0.00415069	0.0267702
Ccr10	23.9681	0.755706	0.263639	2.86644	0.00415114	0.0267702
Rlbp1	23.7002	0.765508	0.267067	2.86635	0.00415233	0.0267702
Vmn1r88	24.4048	0.770574	0.268918	2.86547	0.00416395	0.0268029
Tmem106a	21.2372	0.780973	0.27256	2.86533	0.0041658	0.0268029
Olfr197	27.7668	0.749865	0.261807	2.86419	0.00418076	0.0268721
Sh2d4b	23.8496	0.745893	0.260489	2.86343	0.00419076	0.0269093
Ndufab1	53.2046	-0.84533	0.295471	-2.86095	0.00422367	0.027057
2310022B05Rik	26.969	0.727133	0.254204	2.86043	0.0042307	0.027057
Pradc1	21.3634	0.769823	0.269112	2.86061	0.00422832	0.027057
Riok1	20.6114	0.793697	0.277437	2.86081	0.00422554	0.027057
Cish	20.6519	0.767479	0.268603	2.8573	0.00427256	0.0272974
Rps15a	65.3182	-0.90994	0.318609	-2.85597	0.00429052	0.0273207
Adh4	49.5426	-0.783779	0.274455	-2.85577	0.00429331	0.0273207
Serpinb7	25.7273	0.732747	0.256545	2.85622	0.0042872	0.0273207
Riiad1	20.7787	0.784919	0.274822	2.8561	0.00428876	0.0273207
Atp5j	67.3391	-1.06619	0.373521	-2.85442	0.00431152	0.0273277
Sar1b	65.7986	-0.9636	0.337471	-2.85536	0.00429881	0.0273277
Eif4ebp2	55.4523	-0.918763	0.321853	-2.85461	0.00430903	0.0273277
3110009E18Rik	23.0498	0.795391	0.278604	2.85491	0.00430484	0.0273277
Gabarapl1	85.8983	-1.18219	0.414313	-2.85336	0.00432592	0.0273918
Rbpms2	29.8129	-0.736735	0.258241	-2.85289	0.00433232	0.0274052
Plekhm3	22.1516	0.766473	0.268704	2.85249	0.00433788	0.0274132
Scart1	20.0758	0.788443	0.276495	2.85156	0.00435051	0.0274658
Cacng7	19.5016	0.807525	0.283297	2.85045	0.00436569	0.0275344
Ppm1d	20.6922	0.775055	0.271965	2.84984	0.00437418	0.0275608
Hdgf	39.5584	-0.722006	0.25342	-2.84905	0.00438505	0.027602
Olfr19	22.122	0.775415	0.272198	2.84872	0.00438959	0.0276034
Cyp4f13	25.1531	-0.749569	0.263375	-2.84601	0.00442703	0.0278115
1600014C10Rik	56.6999	-0.789686	0.277516	-2.84555	0.0044335	0.0278198
Ctag2l1	28.3268	0.71276	0.250532	2.84498	0.00444141	0.0278198
2410004P03Rik	21.3337	0.77678	0.273031	2.84503	0.00444077	0.0278198
Canx	66.4299	-0.911455	0.320497	-2.84389	0.00445671	0.0278883
Itm2b	155.58	-1.3185	0.463954	-2.84188	0.00448477	0.0279475
Ppa1	47.2206	-0.836634	0.294385	-2.84197	0.00448353	0.0279475
Atraid	31.7279	-0.803117	0.282623	-2.84165	0.00448805	0.0279475
Ivd	23.9251	-0.762532	0.268297	-2.84212	0.00448148	0.0279475
Pfn4	25.1388	0.724191	0.254825	2.84191	0.00448435	0.0279475
2300002M23Rik	19.9223	0.794349	0.279576	2.84126	0.00449358	0.0279547
Phf1	29.1639	0.700792	0.246684	2.84085	0.00449931	0.0279631
Cpeb1	23.0764	0.738934	0.260147	2.84045	0.004505	0.0279713
Sqstm1	91.0209	-1.12508	0.396405	-2.83821	0.0045367	0.0279838
Ndufs2	47.1867	-0.922124	0.324865	-2.83848	0.00453287	0.0279838
Os9	35.1927	-0.741016	0.261069	-2.83839	0.0045342	0.0279838
Picalm	36.5394	-0.715663	0.252094	-2.83888	0.00452727	0.0279838
Cstf3	25.4289	0.719329	0.253415	2.83854	0.00453199	0.0279838
Chgb	21.8794	0.754477	0.265678	2.83982	0.00451393	0.0279838
Rhebl1	20.3457	0.76653	0.270081	2.83814	0.00453767	0.0279838
Hint1	81.2764	-1.0779	0.379864	-2.8376	0.00454548	0.0279982
Eif4a2	93.1707	-1.02364	0.360862	-2.83664	0.00455905	0.0279982
Rexo5	27.5546	0.717258	0.252873	2.83644	0.00456192	0.0279982
Zfp708	21.2229	0.773529	0.272663	2.83694	0.00455488	0.0279982
1810046K07Rik	20.4473	0.79671	0.280817	2.83712	0.00455226	0.0279982
Nisch	35.3408	-0.730027	0.257559	-2.83441	0.00459109	0.0281501
Rad9b	24.5033	0.733233	0.258748	2.83377	0.00460029	0.0281795
Cplane1	22.0441	0.759252	0.267977	2.83327	0.00460737	0.0281959
Cyb5a	454.584	-1.50702	0.532089	-2.83226	0.004622	0.028224
Xbp1	44.999	-0.72894	0.257392	-2.83202	0.00462551	0.028224
1700093K21Rik	23.3832	0.7627	0.26934	2.83173	0.00462964	0.028224
4930579G24Rik	20.5562	0.776912	0.274355	2.83178	0.00462902	0.028224
Apoa1	2219.47	-1.568	0.553925	-2.8307	0.00464465	0.0282885
Prss42	23.2999	0.743637	0.262756	2.83015	0.00465264	0.0283102
Nopchap1	23.3138	0.742338	0.262439	2.82861	0.00467511	0.0284199
2610507B11Rik	25.0426	-0.786803	0.278222	-2.82797	0.00468444	0.0284495
Lect2	73.555	-1.06158	0.37549	-2.82718	0.00469606	0.0284901
Krt18	44.7377	-0.896725	0.317211	-2.8269	0.00470004	0.0284901
Atp5pb	69.8724	-1.09978	0.389457	-2.82388	0.00474458	0.0286823
Suclg1	63.9865	-1.00964	0.357567	-2.82363	0.0047483	0.0286823
Creb3l1	24.2124	0.736198	0.260736	2.82354	0.0047497	0.0286823
Prrt4	24.6453	0.756667	0.267908	2.82435	0.0047376	0.0286823
Sts	31.1319	-0.718176	0.254381	-2.82323	0.00475431	0.028683
A630076J17Rik	21.4105	0.761163	0.269659	2.82269	0.00476227	0.0287039
Sgcb	23.018	0.740039	0.262285	2.82151	0.00477983	0.0287555
Pdzph1	20.2617	0.787087	0.278935	2.82176	0.00477608	0.0287555
Rplp0	154.324	-1.1675	0.413954	-2.82035	0.00479706	0.028832
Atp5a1	152.479	-1.39264	0.493903	-2.81967	0.00480736	0.0288667
Fgb	474.393	-1.37374	0.487311	-2.81903	0.00481695	0.0288971
Purg	22.3663	0.746657	0.264923	2.8184	0.00482644	0.0289269
Mttp	62.5235	-1.04652	0.371681	-2.81563	0.00486811	0.0291493
Sub1	37.4526	-0.738791	0.262594	-2.81343	0.00490155	0.0293221
Coq8a	33.8778	-0.776922	0.276233	-2.81256	0.00491483	0.0293466
Cenpn	20.5893	0.777975	0.276581	2.81283	0.00491074	0.0293466
Cryba4	22.7363	0.740573	0.263369	2.81192	0.0049246	0.0293775
Acox1	563.713	-1.64108	0.583971	-2.8102	0.004951	0.0294524
Irf1	27.9154	-0.80205	0.285397	-2.81029	0.00494964	0.0294524
Ptchd3	25.6991	0.752664	0.267819	2.81035	0.00494875	0.0294524
Fus	23.3463	-0.748281	0.26636	-2.80928	0.0049652	0.0295094
Srp9	42.22	-0.736856	0.262375	-2.80841	0.00497874	0.029535
Prm1	22.3243	0.743752	0.264829	2.80842	0.00497856	0.029535
Myl12b	35.7523	-0.78437	0.279391	-2.80742	0.00499395	0.0295978
Niban3	20.3303	0.766158	0.272975	2.8067	0.00500523	0.0296371
Ndufa13	67.2128	-0.957449	0.341188	-2.80622	0.00501258	0.0296453
Slc25a23	66.7328	-0.813127	0.289785	-2.80597	0.0050166	0.0296453
Cgas	25.226	0.717464	0.255715	2.80571	0.00502053	0.0296453
Pram1	19.8409	0.785898	0.280227	2.80451	0.00503938	0.0297291
Ppia	148.238	-1.26715	0.452073	-2.80298	0.00506334	0.0297332
Sec61a1	45.9294	-0.738661	0.26352	-2.80306	0.00506206	0.0297332
Rasgrp2	28.7582	0.704969	0.251457	2.80353	0.00505459	0.0297332
Cdca3	24.2094	0.727691	0.259563	2.80352	0.00505478	0.0297332
Cers5	21.1401	0.764862	0.272861	2.80313	0.005061	0.0297332
Tedc2	35.476	-0.682619	0.243573	-2.80253	0.00507035	0.029747
Chrm4	24.3407	0.728663	0.26006	2.80191	0.00508012	0.0297769
Bnip3	50.6085	-0.865669	0.309067	-2.80091	0.00509586	0.0298053
Rfxap	28.4996	0.70903	0.253154	2.80079	0.00509778	0.0298053
Rasgrp3	24.441	0.763477	0.272601	2.80071	0.00509896	0.0298053
Gk	36.2838	-0.753189	0.269034	-2.7996	0.00511655	0.0298263
Rfesd	39.5662	0.71847	0.256632	2.79961	0.00511649	0.0298263
Cdkl1	22.8764	0.737809	0.263528	2.79974	0.00511444	0.0298263
Prpf40b	25.2981	0.713307	0.254989	2.7974	0.00515157	0.0299949
Ralgds	24.0929	0.731432	0.261488	2.79719	0.00515486	0.0299949
8030462N17Rik	19.6849	0.791281	0.282994	2.7961	0.00517229	0.0300689
Paip2	31.7792	-0.694455	0.248396	-2.79576	0.0051778	0.0300736
Apob	280.532	-1.38705	0.496407	-2.79417	0.0052033	0.0301942
Rpl36	99.3654	-1.01897	0.364818	-2.7931	0.00522054	0.030212
Pigr	50.8734	-0.889263	0.318351	-2.79334	0.0052167	0.030212
Mcrip2	37.3606	-0.687884	0.246255	-2.79339	0.00521595	0.030212
Stt3b	34.5546	-0.687728	0.246326	-2.79194	0.00523935	0.0302934
Rnh1	44.7403	-0.769463	0.275891	-2.78902	0.00528686	0.0305382
H2ac18	42.7505	-0.742097	0.266104	-2.78875	0.00529124	0.0305382
Rpl12	106.635	-1.0212	0.366415	-2.78702	0.00531953	0.0306528
Parvg	23.144	0.750769	0.269387	2.78695	0.00532069	0.0306528
H3f3b	80.0576	-1.15276	0.413819	-2.78566	0.00534191	0.0307473
Ptges3	55.9304	-0.865865	0.311037	-2.7838	0.0053726	0.0308933
Dbf4	21.8138	0.753888	0.270838	2.78354	0.00537696	0.0308933
Glud1	201.451	-1.31938	0.474237	-2.78211	0.0054007	0.030928
Ubqln1	25.1372	-0.748161	0.268884	-2.78247	0.00539472	0.030928
Acox2	38.3148	-0.688762	0.247577	-2.78201	0.00540235	0.030928
Crem	22.9005	0.734273	0.263872	2.78268	0.00539114	0.030928
Ptp4a1	114.005	-1.02495	0.368503	-2.78138	0.00541279	0.0309529
Ptp4a1	114.005	-1.02495	0.368503	-2.78138	0.00541279	0.0309529
Eva1a	44.6	-0.721076	0.259325	-2.78059	0.00542608	0.0309529
Acap3	20.7964	0.755078	0.271534	2.78078	0.0054228	0.0309529
Vstm2b	21.5837	0.755987	0.271879	2.7806	0.0054258	0.0309529
Ctc1	26.8235	0.696664	0.250645	2.77949	0.00544452	0.0310303
Arf4	29.5948	-0.721513	0.259647	-2.77882	0.00545574	0.0310666
Rab31	24.4957	0.723319	0.260432	2.77738	0.0054799	0.0311764
Rwdd2a	24.8825	0.723056	0.260434	2.77635	0.00549726	0.0312473
Ndufb2	38.7677	-0.72104	0.259747	-2.77593	0.00550438	0.03126
Mavs	38.3993	-0.721238	0.259864	-2.77544	0.00551269	0.0312794
Tkfc	70.8695	-1.078	0.388687	-2.77345	0.00554651	0.0314347
Rasgrf1	21.0675	0.751507	0.270984	2.77325	0.0055499	0.0314347
Col18a1	103.705	-1.08821	0.392604	-2.77178	0.00557513	0.031466
Amfr	60.0629	-0.857765	0.30941	-2.77226	0.00556685	0.031466
Mrpl51	41.5012	-0.720471	0.259851	-2.77263	0.00556047	0.031466
Cdkl3	23.7778	0.737969	0.266233	2.77189	0.00557319	0.031466
Hjurp	34.6106	-0.74572	0.269087	-2.77129	0.00558344	0.0314851
Cisd1	60.7424	-0.887989	0.320572	-2.77002	0.00560532	0.0315416
Hnrnpf	35.9554	-0.759081	0.274048	-2.76989	0.00560758	0.0315416
Cdh20	20.8497	0.751791	0.271448	2.76956	0.0056132	0.0315416
Abca16	19.337	0.787294	0.284254	2.76968	0.00561114	0.0315416
Prdx5	92.1388	-1.06729	0.385459	-2.76887	0.00562505	0.0315804
Sdhd	63.9636	-0.934018	0.33741	-2.7682	0.0056367	0.031618
H2-K1	156.869	-1.32656	0.479446	-2.76687	0.00565977	0.0316701
Hspa4	23.4494	-0.736779	0.266275	-2.76698	0.00565775	0.0316701
Rassf4	21.6388	0.741161	0.267876	2.76681	0.00566086	0.0316701
Dhrs3	45.844	-0.754158	0.272777	-2.76474	0.00569684	0.0318156
Tlr13	21.4259	0.748867	0.270857	2.7648	0.00569574	0.0318156
Prss37	28.7972	0.704347	0.254874	2.76351	0.00571837	0.031908
Gm6570	61.0115	-0.855813	0.309823	-2.76226	0.00574023	0.032002
Phykpl	25.2108	0.70373	0.254887	2.76095	0.00576341	0.0321032
Zfp445	34.0744	-0.680556	0.246575	-2.76004	0.00577942	0.0321644
Pank1	70.0064	-0.948358	0.343931	-2.75741	0.0058261	0.0322707
Psmb1	66.8871	-0.9098	0.329945	-2.75743	0.00582578	0.0322707
Cox7a2l	54.3995	-0.811591	0.29432	-2.75751	0.00582433	0.0322707
Nit2	34.5076	-0.775949	0.281409	-2.75737	0.00582688	0.0322707
Nit1	45.9451	-0.7531	0.273097	-2.75763	0.00582218	0.0322707
Mrgprb5	21.7386	0.765498	0.27763	2.75726	0.00582882	0.0322707
Osbpl1a	30.1685	-0.686515	0.249054	-2.75649	0.00584252	0.0323185
Ywhae	36.5085	-0.741668	0.269096	-2.75614	0.00584875	0.0323191
Arcn1	35.3815	-0.717661	0.260407	-2.75592	0.00585275	0.0323191
Nmt1	30.0643	-0.684522	0.248418	-2.75552	0.00585984	0.0323303
Pemt	101.59	-1.11085	0.403209	-2.75501	0.00586907	0.0323533
Dctn2	44.6279	-0.715407	0.259736	-2.75436	0.00588071	0.0323895
Ube2d3	32.7191	-0.754568	0.274011	-2.75379	0.00589102	0.0324032
Map3k8	21.5993	0.731099	0.265501	2.75366	0.00589333	0.0324032
9530002B09Rik	24.2633	0.722584	0.262482	2.75289	0.00590722	0.0324516
Tax1bp1	30.1	-0.736696	0.267836	-2.75055	0.0059496	0.0326283
Smdt1	38.2629	-0.726416	0.264074	-2.7508	0.00594497	0.0326283
Sdhb	69.6958	-1.02941	0.37441	-2.74942	0.00597009	0.0327119
Pbld2	52.185	-0.764608	0.278126	-2.74915	0.00597508	0.0327119
Rarres2	128.524	-1.15202	0.419127	-2.74863	0.00598454	0.0327357
Aldh1a1	330.387	-1.46917	0.534824	-2.74702	0.00601393	0.0327585
Mthfd1	31.031	-0.739853	0.269331	-2.747	0.00601435	0.0327585
Timm13	36.4936	-0.718816	0.261656	-2.74718	0.00601105	0.0327585
Slc16a10	26.7219	-0.710942	0.258735	-2.74776	0.00600033	0.0327585
Cog1	22.6098	0.731696	0.266349	2.74713	0.00601188	0.0327585
Rpl4	172.969	-1.27036	0.462672	-2.74569	0.00603829	0.032805
H3f3a	48.9954	-0.796847	0.290199	-2.74587	0.00603511	0.032805
Btrc	26.0397	0.700107	0.25498	2.74573	0.00603762	0.032805
Ptprm	24.3396	0.709474	0.258518	2.74438	0.00606245	0.0329082
Nqo2	43.3103	-0.775565	0.282665	-2.74376	0.00607392	0.0329425
Eng	43.3436	-0.782908	0.285425	-2.74296	0.00608883	0.032962
2610318N02Rik	21.8908	0.728773	0.26571	2.74273	0.00609299	0.032962
D13Ertd608e	20.3374	0.761857	0.277758	2.74288	0.00609021	0.032962
Rpl10a	129.627	-1.02137	0.372592	-2.74124	0.00612069	0.0330138
Pink1	44.8126	-0.804771	0.293623	-2.74083	0.0061284	0.0330138
Acot12	49.9032	-0.739605	0.269815	-2.74116	0.00612234	0.0330138
Ndufs8	41.0503	-0.714337	0.260533	-2.74183	0.00610976	0.0330138
Cgref1	21.5131	0.736386	0.26867	2.74085	0.00612804	0.0330138
Slc7a2	51.6544	-0.744722	0.271857	-2.73939	0.00615536	0.0331311
Rps23	94.982	-1.02246	0.373318	-2.73883	0.00616577	0.0331592
Tmbim6	188.89	-1.30468	0.476558	-2.73772	0.00618658	0.0332152
Pcdhga1	29.4896	0.692477	0.252936	2.73776	0.00618594	0.0332152
Xylb	25.4168	-0.705162	0.25776	-2.73574	0.00622409	0.0333325
Atf6b	21.924	0.723109	0.264273	2.73622	0.00621495	0.0333325
Pdyn	22.3622	0.734955	0.268643	2.7358	0.00622279	0.0333325
Elob	48.2816	-0.73692	0.269454	-2.73486	0.00624067	0.0333934
Rpl19	156.751	-1.17258	0.428809	-2.7345	0.00624757	0.0334023
Acad11	51.5763	-0.77487	0.283416	-2.73404	0.00625621	0.0334205
Atox1	56.4212	-0.857419	0.313662	-2.73357	0.00626515	0.0334403
Pdha1	31.8882	-0.769041	0.281488	-2.73205	0.0062941	0.0335449
Gadd45gip1	26.746	-0.699983	0.256217	-2.73199	0.00629526	0.0335449
Rpl36al	85.3881	-0.96423	0.352982	-2.73167	0.0063014	0.0335497
Cdh23	22.0226	0.721465	0.264162	2.73114	0.00631151	0.0335542
Percc1	23.1541	0.72599	0.265825	2.73108	0.00631274	0.0335542
Mafb	28.8051	-0.713482	0.26137	-2.72977	0.00633778	0.0336313
Ccna1	21.8696	0.730745	0.267684	2.72988	0.00633574	0.0336313
Tmprss6	42.3007	-0.744824	0.273118	-2.72712	0.00638899	0.0338615
Txnl1	22.1736	-0.738213	0.270708	-2.72698	0.00639176	0.0338615
Ndufa11	37.1236	-0.713729	0.261802	-2.72621	0.00640653	0.0339116
Lamp2	146.6	-1.18553	0.434998	-2.72536	0.00642322	0.0339718
Rpl36a	53.0725	-0.720594	0.264494	-2.72442	0.00644139	0.0340243
Cfap157	19.8826	0.746968	0.274199	2.72418	0.00644612	0.0340243
Cspg4	20.5769	0.765253	0.280927	2.72403	0.00644911	0.0340243
Pspc1	27.3179	0.68326	0.250905	2.72318	0.00646569	0.0340836
Apoc1	1995.63	-1.42078	0.52196	-2.722	0.00648876	0.034162
Gclc	46.6421	-0.874984	0.321464	-2.72188	0.00649125	0.034162
Atp5d	62.3399	-0.976302	0.35939	-2.71655	0.00659658	0.034497
Rpl22	74.7279	-0.957591	0.3524	-2.71734	0.00658087	0.034497
Mst1	41.409	-0.761395	0.280236	-2.71698	0.00658804	0.034497
Fdft1	37.2301	-0.752079	0.276858	-2.71648	0.00659811	0.034497
Ssu72	29.2543	-0.720103	0.265025	-2.71711	0.00658538	0.034497
Sec16b	31.3962	-0.676169	0.248786	-2.71787	0.00657028	0.034497
Acad10	22.5794	0.716889	0.263847	2.71706	0.00658649	0.034497
Rbbp9	21.839	0.725835	0.2671	2.71746	0.00657849	0.034497
Rabgap1l	31.1014	0.674528	0.24841	2.71538	0.0066199	0.0345826
Aldh9a1	64.8338	-0.894716	0.329654	-2.7141	0.00664556	0.0346883
Amot	20.8842	0.733057	0.270243	2.71259	0.00667599	0.0348187
Uroc1	29.8656	-0.710368	0.261917	-2.71219	0.00668398	0.0348259
Tsku	34.7344	-0.690244	0.254517	-2.71198	0.00668828	0.0348259
Phf21b	22.908	0.709912	0.261847	2.71117	0.00670465	0.0348827
Msra	39.4885	-0.818382	0.301938	-2.71043	0.00671955	0.0349318
Epn1	61.2686	-0.88299	0.325975	-2.70876	0.00675344	0.0350225
4930544G11Rik	27.4424	0.695803	0.256857	2.70892	0.00675034	0.0350225
Eno2	21.3454	0.738458	0.272605	2.70889	0.00675087	0.0350225
Fdps	85.1173	-1.31531	0.485727	-2.70792	0.00677053	0.0350827
Sucnr1	28.3607	-0.724965	0.267835	-2.70676	0.00679432	0.0351774
Eif3f	54.5738	-0.846848	0.312945	-2.70606	0.00680876	0.0352236
Hnrnpab	34.816	-0.722754	0.267263	-2.70428	0.00684527	0.0353838
Ipcef1	21.7465	0.737725	0.27287	2.70358	0.00685977	0.0354301
Ppef2	20.375	0.734858	0.271926	2.70242	0.00688377	0.0355254
C1rl	35.3743	-0.673712	0.249423	-2.70108	0.00691139	0.0356391
Mtch2	65.1332	-0.933032	0.345474	-2.70073	0.00691875	0.0356483
Naca	70.3274	-0.987385	0.3658	-2.69925	0.00694968	0.03575
H2bc8	32.1674	-0.717395	0.26576	-2.69941	0.00694631	0.03575
Gpd1	41.0852	-0.792823	0.293767	-2.69882	0.00695867	0.0357521
Ddi1	20.7053	0.740572	0.274419	2.69869	0.00696127	0.0357521
Mknk2	53.7	-0.851756	0.315713	-2.69788	0.00697826	0.0357818
Ndufb6	40.8234	-0.750093	0.278021	-2.69797	0.00697627	0.0357818
Rgs11	22.0597	0.738165	0.273663	2.69736	0.00698926	0.0358095
Cpeb2	36.6832	-0.655441	0.243022	-2.69705	0.00699576	0.035814
Rps15	123.96	-1.06839	0.396418	-2.6951	0.00703676	0.0359258
Gbe1	49.7692	-0.91027	0.337775	-2.6949	0.00704092	0.0359258
Park7	62.9753	-0.863931	0.320638	-2.69441	0.00705133	0.0359258
Abcg5	48.0466	-0.791713	0.293795	-2.69478	0.00704348	0.0359258
Psmd2	49.5762	-0.714734	0.265208	-2.695	0.00703891	0.0359258
Ralgps1	28.1109	0.68492	0.254184	2.69459	0.00704758	0.0359258
Pdhb	41.8587	-0.708028	0.262842	-2.69374	0.00706546	0.0359691
Cd209b	23.8094	0.725354	0.269315	2.69333	0.00707418	0.0359848
Mpc2	99.1827	-1.07838	0.400468	-2.6928	0.00708556	0.0359965
N4bp2l1	38.343	-0.673304	0.250048	-2.69269	0.00708774	0.0359965
Adh1	468.64	-1.51748	0.563644	-2.69227	0.00709681	0.0360139
1700123K08Rik	20.2889	0.779519	0.289607	2.69164	0.00711009	0.0360527
Bbox1	27.9376	-0.760745	0.282749	-2.69054	0.00713372	0.0361259
Slc23a1	33.4055	-0.696994	0.259064	-2.69044	0.00713585	0.0361259
Rps16	150.756	-1.08849	0.404903	-2.68828	0.00718209	0.0362306
Acy3	41.4088	-0.774684	0.28821	-2.68791	0.00719004	0.0362306
Tmem170	21.2745	0.719457	0.267593	2.68862	0.00717478	0.0362306
Armc10	20.8649	0.735932	0.273677	2.68906	0.00716537	0.0362306
Slc29a4	20.5788	0.739024	0.274946	2.68789	0.00719054	0.0362306
1110002E22Rik	20.0502	0.750064	0.279001	2.68839	0.00717971	0.0362306
Depp1	38.6879	-0.765539	0.285114	-2.68503	0.00725237	0.0365133
Deptor	29.6487	-0.71586	0.2667	-2.68414	0.00727173	0.036582
Abcb11	55.9313	-0.809868	0.301854	-2.68298	0.00729683	0.0366793
6430548M08Rik	27.8002	0.699794	0.260903	2.6822	0.00731405	0.036737
Atp1a1	35.3576	-0.664062	0.247637	-2.68159	0.00732725	0.0367744
Cluh	63.0911	-0.848515	0.316933	-2.67727	0.0074225	0.0372232
Gng5	66.3493	-1.00284	0.374742	-2.67609	0.00744863	0.0373249
Pwp1	27.8198	0.663815	0.248127	2.67531	0.0074661	0.0373732
Pex12	25.4776	0.68117	0.25468	2.67461	0.00748165	0.0373732
Sh3gl3	24.2943	0.699165	0.261371	2.67499	0.00747309	0.0373732
Morc4	21.4489	0.718989	0.268803	2.67478	0.00747786	0.0373732
Slc25a42	39.0171	-0.682471	0.25522	-2.67405	0.00749412	0.0374062
Fcgrt	59.9586	-0.875596	0.327507	-2.67352	0.00750602	0.0374364
Psg25	23.0901	0.73602	0.275353	2.67301	0.00751744	0.0374641
Srr	38.5584	-0.654385	0.244911	-2.67193	0.00754162	0.037526
Rassf9	21.7961	0.730536	0.273401	2.67203	0.0075393	0.037526
Serpina10	61.3387	-0.842399	0.315615	-2.66907	0.00760612	0.0377587
Derl2	34.9847	-0.750229	0.281076	-2.66913	0.00760484	0.0377587
Mbd3	36.3463	-0.71462	0.267711	-2.66937	0.00759938	0.0377587
Rragb	20.1935	0.73672	0.276061	2.66869	0.00761487	0.0377728
Ndufa6	83.9836	-0.981067	0.367722	-2.66796	0.00763137	0.0377781
Sdf4	38.1395	-0.688751	0.258166	-2.66786	0.00763367	0.0377781
Perm1	20.3889	0.724567	0.27154	2.66836	0.0076222	0.0377781
Fuca1	39.6231	-0.710083	0.266204	-2.66744	0.00764319	0.0377959
Mageh1	20.4772	0.725345	0.272122	2.66552	0.00768696	0.037983
Cfi	60.7834	-0.807517	0.303024	-2.66486	0.00770212	0.0380285
Slc25a5	70.6711	-1.09435	0.410798	-2.66395	0.0077229	0.0381016
Arpc2	41.1109	-0.70847	0.266035	-2.66307	0.00774316	0.0381133
Vegfa	27.3168	-0.69407	0.260589	-2.66347	0.00773391	0.0381133
Cbwd1	21.7316	0.723542	0.271669	2.66332	0.00773733	0.0381133
Ptms	245.222	-1.13502	0.426495	-2.66127	0.0077847	0.0381955
Rpl6	110.04	-1.04565	0.392851	-2.66171	0.00777457	0.0381955
Nlrp6	30.1348	-0.669588	0.251674	-2.66053	0.00780172	0.0381955
Rab3a	24.2725	0.698587	0.262523	2.66105	0.0077897	0.0381955
Ccr1	23.592	0.706332	0.265364	2.66174	0.00777369	0.0381955
Pla2g4d	22.4638	0.708576	0.266324	2.66058	0.00780055	0.0381955
Rgs18	32.9287	0.71204	0.267596	2.66088	0.00779374	0.0381955
Rps11	98.3832	-1.02869	0.386687	-2.66026	0.00780793	0.0381967
Ip6k2	30.9513	-0.668222	0.251231	-2.65979	0.00781899	0.0382215
Ppdpf	51.8318	-0.739338	0.278065	-2.65887	0.00784041	0.0382969
Col5a1	21.2953	0.722211	0.271694	2.65818	0.00785642	0.0383458
Ttc38	19.337	-0.749599	0.282079	-2.65741	0.00787443	0.0384044
Qrfpr	22.9935	0.701391	0.264001	2.65677	0.00788929	0.0384475
Colq	20.8709	0.727868	0.274062	2.65585	0.00791085	0.0385232
F13b	41.8587	-0.733804	0.276403	-2.65484	0.00793465	0.0385909
Bok	31.1343	0.66233	0.249503	2.6546	0.00794022	0.0385909
Pdp1	20.9934	0.708008	0.266721	2.65449	0.00794287	0.0385909
Eef2	407.757	-1.36714	0.515115	-2.65406	0.00795304	0.0386109
Ambp	419.212	-1.33536	0.503228	-2.65358	0.00796418	0.0386117
Pmpcb	29.5754	-0.69142	0.260566	-2.65354	0.00796529	0.0386117
Sfxn3	27.6704	0.673793	0.253999	2.65274	0.00798412	0.0386737
Lman1	37.2075	-0.696854	0.262832	-2.65133	0.00801753	0.038806
Hspe1	59.2984	-0.860058	0.324423	-2.65104	0.00802451	0.0388104
Ifi27	32.372	-0.727427	0.274554	-2.64949	0.00806134	0.0389312
Pigc	25.9129	0.677038	0.255537	2.64948	0.00806166	0.0389312
Mllt1	31.0804	0.659286	0.248956	2.6482	0.00809208	0.0390486
Rpl34	71.4313	-0.861961	0.325588	-2.6474	0.00811144	0.0391124
Agmo	42.3773	-0.672973	0.254311	-2.64626	0.00813883	0.0392149
Brd4	24.5137	-0.690964	0.261193	-2.64541	0.00815919	0.0392834
Pgrmc1	200.513	-1.2073	0.456982	-2.6419	0.00824429	0.039393
Elovl2	87.5017	-1.15428	0.436571	-2.64397	0.00819411	0.039393
Wfdc21	164.781	-1.1058	0.418466	-2.64251	0.00822936	0.039393
Rpl13	162.463	-1.06957	0.404883	-2.64167	0.00824979	0.039393
Aadac	69.7695	-0.95011	0.359505	-2.64283	0.00822161	0.039393
Nr1h3	43.7325	-0.701062	0.265369	-2.64184	0.00824568	0.039393
Tnfsf18	23.1336	0.695549	0.263188	2.64279	0.00822266	0.039393
Chek2	24.2041	0.705197	0.266738	2.64378	0.0081985	0.039393
Dag1	20.8523	0.709113	0.268396	2.64204	0.00824076	0.039393
Chrd	19.5174	0.729204	0.275941	2.64261	0.00822701	0.039393
1700024J04Rik	19.506	0.742971	0.281228	2.64188	0.00824466	0.039393
Vwa8	37.397	-0.672049	0.254457	-2.64111	0.00826355	0.0394026
Chac1	24.1537	0.700636	0.265283	2.64108	0.00826412	0.0394026
C1qtnf5	21.2166	0.711878	0.269625	2.64025	0.00828439	0.0394698
H2-D1	82.0788	-1.23012	0.465997	-2.63975	0.00829679	0.039494
Rps3	86.9624	-0.966806	0.366278	-2.63954	0.00830184	0.039494
Stbd1	40.4539	-0.746902	0.283308	-2.63636	0.00838006	0.0398068
Plcl2	23.1813	0.704064	0.267058	2.63637	0.0083799	0.0398068
Rpn1	27.9154	-0.665477	0.252598	-2.63453	0.00842545	0.0399927
Abcc6	41.4992	-0.69828	0.265118	-2.63385	0.00844237	0.0400433
Zfp709	21.0364	0.704095	0.267356	2.63354	0.0084499	0.0400492
Gckr	60.4333	-0.872977	0.331713	-2.63173	0.00849526	0.0402344
Calr	80.2144	-0.962281	0.365729	-2.63113	0.00851007	0.040238
Arpc5	32.9809	-0.696383	0.26469	-2.63094	0.00851492	0.040238
Rab9	27.1259	-0.665571	0.252942	-2.63132	0.00850537	0.040238
Uqcrq	82.4837	-1.03118	0.392247	-2.62891	0.008566	0.0403622
Paqr9	60.0044	-0.928275	0.353089	-2.62901	0.00856341	0.0403622
Clec2j	27.1081	0.672061	0.255632	2.62902	0.00856308	0.0403622
9130023H24Rik	24.6007	0.684816	0.260496	2.62889	0.00856646	0.0403622
Crybb3	22.2145	0.694382	0.264244	2.62781	0.00859377	0.040461
Ptma	130.917	-1.06155	0.40407	-2.62713	0.00861075	0.0405042
Plek	26.5765	0.67795	0.258076	2.62694	0.00861563	0.0405042
Ndufc2	42.9752	-0.755339	0.287591	-2.62644	0.00862838	0.0405343
Rad9a	27.6249	0.655628	0.249698	2.62569	0.0086474	0.0405939
Aatk	22.8452	0.703196	0.267971	2.62415	0.00868667	0.0407483
BC031181	25.666	-0.69117	0.263494	-2.6231	0.00871347	0.040844
Etfdh	54.2121	-0.832526	0.317567	-2.62157	0.00875248	0.0408769
Rfxank	40.5686	0.648246	0.24725	2.62182	0.00874606	0.0408769
Dcaf10	20.9326	0.699459	0.266716	2.62249	0.00872902	0.0408769
Caprin2	20.0205	0.717812	0.273794	2.62173	0.00874854	0.0408769
Cecr2	19.333	0.725792	0.27685	2.6216	0.00875176	0.0408769
Eif3h	59.162	-0.755706	0.288338	-2.62091	0.00876966	0.0408973
Dnaja2	40.5524	-0.670731	0.255898	-2.62109	0.00876493	0.0408973
Rcbtb1	24.3533	-0.677742	0.2587	-2.6198	0.00879825	0.0410008
Pttg1ip	33.6163	-0.666122	0.254294	-2.6195	0.00880591	0.0410065
Fkbp2	41.4167	-0.699698	0.267188	-2.61875	0.00882532	0.0410371
Afg1l	19.3905	0.733193	0.279965	2.61888	0.00882199	0.0410371
Pard3	31.2634	-0.645683	0.246609	-2.61825	0.00883831	0.0410676
Ddx3x	23.7331	-0.690246	0.263821	-2.61634	0.00888775	0.0412673
Cideb	86.2065	-0.956728	0.365814	-2.61534	0.00891379	0.0413124
Car5a	42.4494	-0.677802	0.259161	-2.61537	0.00891313	0.0413124
Gm52298	34.255	-0.66904	0.255825	-2.61523	0.00891685	0.0413124
Grina	40.4509	-0.733608	0.28064	-2.61405	0.00894747	0.0414242
Atp5g3	140.173	-1.22001	0.466968	-2.61263	0.00898493	0.0414475
Selenof	80.6654	-0.795307	0.304368	-2.61298	0.00897557	0.0414475
Nucb1	41.2936	-0.712312	0.272617	-2.61286	0.00897873	0.0414475
Rnaseh1	36.1632	0.650672	0.248963	2.61353	0.00896115	0.0414475
Qrich2	20.831	0.7012	0.268383	2.61268	0.00898342	0.0414475
Rasa2	23.5845	0.678545	0.259893	2.61086	0.00903155	0.0416024
Cd163	22.0474	0.699865	0.268037	2.61107	0.00902587	0.0416024
Ano10	20.1311	0.708567	0.271627	2.60861	0.00909115	0.0418468
Cmip	89.1591	-1.01692	0.389971	-2.60768	0.00911576	0.0418997
Ogdh	32.4399	-0.702952	0.269568	-2.6077	0.00911533	0.0418997
G0s2	102.472	-1.16814	0.448022	-2.60733	0.0091252	0.0419129
Hsp90ab1	114.412	-1.15812	0.444298	-2.60662	0.00914406	0.0419694
Slc25a1	55.86	-0.893486	0.342964	-2.60519	0.00918243	0.0421136
Nr0b2	37.4917	-0.676803	0.259814	-2.60495	0.00918866	0.0421136
2310022A10Rik	24.7606	0.675546	0.259392	2.60434	0.00920506	0.0421585
Nbr1	44.352	-0.682957	0.262324	-2.60348	0.00922817	0.0422341
Ccdc80	23.0441	0.68995	0.265072	2.60288	0.00924452	0.0422615
Cyb5rl	23.377	0.697741	0.268076	2.60277	0.00924739	0.0422615
Gclm	53.4649	-0.903465	0.347317	-2.60127	0.00928802	0.0423261
Irf2	27.7457	-0.651557	0.250472	-2.60132	0.0092867	0.0423261
Pex6	35.8514	-0.628082	0.241448	-2.60132	0.00928667	0.0423261
2610528J11Rik	37.8377	0.622643	0.239319	2.60173	0.00927557	0.0423261
Mmut	67.0245	-0.82515	0.317349	-2.60013	0.00931876	0.0424304
Mgam	29.139	-0.651602	0.250623	-2.59993	0.00932419	0.0424304
Cabyr	24.7617	0.675152	0.25973	2.59944	0.00933766	0.0424614
Mob3b	27.4887	-0.660476	0.254112	-2.59915	0.00934539	0.0424664
Hint2	34.9641	-0.643452	0.247637	-2.59837	0.00936687	0.0425337
Slc38a2	32.2385	-0.679329	0.261511	-2.59771	0.00938477	0.0425848
Atp5l	72.9153	-0.895141	0.344628	-2.59741	0.00939291	0.0425914
Acp5	33.8462	-0.691305	0.266184	-2.5971	0.00940155	0.0426003
Ddost	34.7231	-0.638862	0.24616	-2.59532	0.00945039	0.042761
Cep68	20.9271	0.699851	0.269641	2.5955	0.00944543	0.042761
Rab23	23.3002	0.687646	0.265076	2.59415	0.00948262	0.0428765
Pcnt	20.2567	0.723715	0.279048	2.59351	0.00950015	0.0429254
Sftpa1	20.1256	0.70772	0.272978	2.59259	0.00952571	0.0430104
Nploc4	32.925	-0.700371	0.270212	-2.59193	0.00954387	0.043062
Qdpr	123.894	-1.06842	0.412275	-2.59151	0.00955546	0.043069
Rbl1	21.5514	0.70284	0.271221	2.59139	0.00955891	0.043069
Hsp90b1	94.1337	-1.03995	0.401479	-2.59029	0.00958949	0.0431764
Bcap31	39.5758	-0.75278	0.290753	-2.58907	0.00962344	0.0432743
Optn	47.8018	-0.672257	0.259656	-2.58903	0.00962479	0.0432743
Pgm1	55.161	-0.765336	0.295825	-2.58712	0.0096782	0.0434533
Grsf1	28.8871	-0.711172	0.27487	-2.58731	0.00967299	0.0434533
Aff4	24.6288	-0.65928	0.254978	-2.58564	0.00971979	0.0436094
Apol7c	23.4789	0.687695	0.265997	2.58535	0.00972797	0.0436154
Arf6	38.0019	-0.712482	0.275626	-2.58496	0.00973902	0.0436344
Rnf150	26.4333	0.655483	0.253611	2.5846	0.00974919	0.0436493
Apoe	2395.45	-1.42581	0.552088	-2.58258	0.00980656	0.0436909
Pcx	86.9924	-1.15445	0.447041	-2.58242	0.00981109	0.0436909
Ndufa1	51.4541	-0.798859	0.309295	-2.58284	0.00979901	0.0436909
Slc26a1	35.9185	-0.67922	0.262867	-2.58389	0.0097694	0.0436909
Cnep1r1	21.8556	0.681963	0.263965	2.58354	0.00977932	0.0436909
Cspp1	22.0026	0.688286	0.266522	2.58248	0.00980941	0.0436909
AF067061	20.3962	0.696274	0.269629	2.58234	0.00981319	0.0436909
Plekhg2	20.6537	0.698564	0.270481	2.58267	0.00980389	0.0436909
Faah	36.9845	-0.703829	0.272602	-2.58189	0.00982604	0.0437176
Pcnx4	22.7365	0.680858	0.263735	2.5816	0.00983428	0.0437239
Slc6a13	55.2919	-0.771521	0.298953	-2.58074	0.0098589	0.0438029
Luc7l2	37.4694	-0.656741	0.254502	-2.5805	0.00986577	0.0438029
Cdc40	21.6217	0.691931	0.268256	2.57937	0.00989812	0.043916
4933405O20Rik	22.8396	0.691121	0.26798	2.579	0.00990857	0.0439319
Ankrd39	22.831	0.690632	0.26783	2.57862	0.00991959	0.0439503
Retnlg	26.993	0.719436	0.279055	2.57811	0.0099341	0.043984
4930503L19Rik	27.4759	0.65079	0.252505	2.57734	0.00995649	0.0440527
Thrsp	167.919	-1.46458	0.568436	-2.57652	0.00998015	0.0440883
Cdh2	31.9935	-0.64048	0.248561	-2.57675	0.00997353	0.0440883
Cep89	22.4661	0.67904	0.263568	2.57634	0.00998526	0.0440883
Prkd3	35.445	-0.664217	0.257964	-2.57484	0.0100286	0.0442185
Rwdd2b	27.0606	0.655199	0.254454	2.57491	0.0100265	0.0442185
Sf1	30.9714	-0.658653	0.255836	-2.57452	0.010038	0.0442296
Rps12	132.605	-1.06378	0.413327	-2.5737	0.0100617	0.0443036
Lrg1	86.9976	-1.05185	0.4088	-2.57302	0.0100815	0.0443599
Prss50	30.8742	0.654445	0.254432	2.57218	0.010106	0.0444372
Rgs4	19.1264	0.713646	0.277553	2.57121	0.0101345	0.0445317
Eci2	82.0326	-0.919346	0.35775	-2.5698	0.0101757	0.044682
Il6st	25.3517	-0.655832	0.255314	-2.56873	0.0102072	0.0447896
Rps17	114.289	-1.00426	0.391024	-2.56828	0.0102204	0.0448169
Tbca	25.7201	-0.660143	0.257086	-2.56779	0.0102348	0.0448491
Dbr1	22.8349	0.68402	0.26646	2.56706	0.0102564	0.0449131
Rnaseh2a	31.5588	0.630825	0.245936	2.565	0.0103175	0.0451496
Cpt1a	89.6349	-1.0724	0.41821	-2.56427	0.0103394	0.0451528
Naa50	29.0929	-0.655464	0.255592	-2.56449	0.0103327	0.0451528
Fam107b	35.8003	-0.646162	0.251957	-2.56457	0.0103302	0.0451528
Rpl7a	134.744	-0.995475	0.388481	-2.56248	0.0103928	0.0452931
Ahcyl1	29.656	-0.66412	0.259164	-2.56255	0.0103908	0.0452931
Prss30	20.3735	0.697495	0.272164	2.56278	0.0103838	0.0452931
Sc5d	100.356	-1.13167	0.44181	-2.56143	0.0104242	0.0453678
Cox6b1	48.0275	-0.71572	0.279417	-2.56148	0.0104228	0.0453678
Ralbp1	34.801	0.625256	0.244207	2.56035	0.0104566	0.0454538
Ccr9	21.0485	0.697298	0.27235	2.5603	0.0104581	0.0454538
Rsc1a1	66.1388	-0.801016	0.313012	-2.55906	0.0104956	0.0455855
Cel	21.216	0.706867	0.276318	2.55817	0.0105226	0.0456718
Rpl27a	125.171	-1.0048	0.392904	-2.55737	0.0105466	0.0457241
Ppp2r5a	59.4895	-0.73602	0.287918	-2.55635	0.0105776	0.0457241
Adrm1	27.8313	-0.652522	0.255215	-2.55676	0.0105653	0.0457241
Rab33b	28.7574	0.633655	0.247839	2.55672	0.0105664	0.0457241
Mlkl	33.3192	0.648781	0.253708	2.55719	0.0105521	0.0457241
Cyp4f18	21.9047	0.68445	0.267738	2.55642	0.0105756	0.0457241
Gapdh	260.689	-1.38912	0.543714	-2.55487	0.0106226	0.0458567
Nucks1	40.3105	-0.692912	0.271209	-2.5549	0.0106218	0.0458567
Mgst1	1298.74	-1.47211	0.576317	-2.55435	0.0106388	0.0458644
Pfdn2	24.9171	-0.671116	0.262721	-2.55448	0.0106346	0.0458644
Nfib	34.1215	-0.70991	0.277959	-2.55401	0.0106491	0.045878
Sod1	439.202	-1.32666	0.519844	-2.55203	0.0107098	0.0460372
Tpi1	49.1434	-0.814942	0.319357	-2.55182	0.0107162	0.0460372
Rmnd5a	53.4322	-0.790759	0.309841	-2.55214	0.0107062	0.0460372
Ehd3	26.8519	-0.65212	0.255507	-2.55226	0.0107027	0.0460372
4933427D14Rik	23.9957	0.655495	0.256893	2.55163	0.0107221	0.0460372
4933427D14Rik	23.9957	0.655495	0.256893	2.55163	0.0107221	0.0460372
Fkbp4	36.0798	-0.705904	0.276711	-2.55105	0.0107398	0.0460515
Nr1d2	42.599	-0.701436	0.274949	-2.55115	0.0107367	0.0460515
Gsr	32.0899	-0.650859	0.255285	-2.54953	0.0107867	0.0462214
Cpne5	24.0674	0.699368	0.2744	2.54872	0.0108119	0.0462986
C9	63.3324	-0.949909	0.372747	-2.5484	0.0108218	0.0463099
Ech1	147.543	-1.19669	0.46978	-2.54735	0.0108545	0.0463975
Plch1	21.7659	0.692927	0.272027	2.54727	0.0108568	0.0463975
Ubr3	37.8217	-0.644776	0.253205	-2.54646	0.0108821	0.0464744
Rgs10	30.519	0.648444	0.254674	2.54617	0.0108911	0.0464818
Ost4	49.4383	-0.772807	0.303576	-2.54568	0.0109066	0.0465169
Nme2	109.759	-1.04088	0.40894	-2.54532	0.0109177	0.0465329
Scn9a	20.4153	0.70375	0.27662	2.5441	0.0109559	0.0466649
1700025G04Rik	20.2291	0.694722	0.273107	2.54378	0.0109661	0.0466773
Slc39a14	45.4192	-0.658617	0.258959	-2.54332	0.0109804	0.0467069
Rps21	118.127	-0.92087	0.362127	-2.54295	0.0109921	0.0467258
Mlf2	48.0514	-0.702367	0.276277	-2.54226	0.011014	0.0467874
Lgals9	95.0732	-1.12458	0.442488	-2.54149	0.0110383	0.0468594
Rpl18a	153.374	-1.02672	0.404054	-2.54105	0.0110522	0.0468866
Acsm3	37.6913	-0.631215	0.24843	-2.54082	0.0110593	0.0468866
Rps9	114.531	-1.0549	0.415338	-2.53986	0.0110896	0.0469839
Eif3c	37.3082	-0.70938	0.279358	-2.53932	0.0111069	0.0470257
Cd207	24.9834	0.672975	0.265051	2.53904	0.0111158	0.0470326
Tmem205	187.199	-1.22152	0.481192	-2.53854	0.0111316	0.0470678
Dhrs1	32.6705	-0.667906	0.263171	-2.53791	0.0111516	0.0470902
Casp3	20.7559	0.68648	0.270482	2.53799	0.0111492	0.0470902
Cfh	50.2988	-1.27492	0.502474	-2.53729	0.0111716	0.0470993
Nipsnap1	48.1395	-1.21539	0.479038	-2.53716	0.0111757	0.0470993
Cdk7	25.4511	0.662312	0.261046	2.53715	0.0111758	0.0470993
4933405L10Rik	20.3712	0.704354	0.277699	2.5364	0.0112	0.0471698
Mbl2	140.211	-1.18143	0.466085	-2.53479	0.0112515	0.0472699
Eif1	217.297	-1.15121	0.454154	-2.53484	0.0112498	0.0472699
Rps10	92.3654	-0.970044	0.38269	-2.53481	0.011251	0.0472699
Plxnb1	19.5736	0.704683	0.278011	2.53473	0.0112533	0.0472699
Vmn1r212	20.0393	0.696647	0.274897	2.53421	0.0112702	0.0473096
Psmb4	66.7866	-0.851523	0.336073	-2.53374	0.0112851	0.0473102
Aldh1a7	32.0478	-0.732024	0.288899	-2.53384	0.0112819	0.0473102
Grn	51.3824	-0.727928	0.287347	-2.53327	0.0113003	0.0473115
Serac1	22.2755	0.691684	0.273019	2.53347	0.011294	0.0473115
Nr1d1	54.2831	-0.838508	0.331396	-2.53023	0.0113987	0.0476383
Gng12	27.126	-0.665458	0.262996	-2.5303	0.0113966	0.0476383
Scin	19.4789	0.696002	0.275081	2.53017	0.0114007	0.0476383
Rps4x	153.382	-1.04432	0.412888	-2.52931	0.0114287	0.0476989
Wbp1l	35.7096	-0.645269	0.255144	-2.52904	0.0114376	0.0476989
Rabepk	30.6447	0.646475	0.255614	2.5291	0.0114354	0.0476989
Slc19a2	26.0117	-0.650229	0.257169	-2.52841	0.011458	0.0477247
Lypd1	25.4534	0.644723	0.254994	2.52839	0.0114587	0.0477247
Skp1	68.3192	-0.970605	0.384119	-2.52683	0.0115097	0.0478563
H3c1	32.985	-0.728885	0.288466	-2.52676	0.011512	0.0478563
Rabep2	22.5761	0.673888	0.266703	2.52674	0.0115128	0.0478563
Ttpa	35.932	-0.677904	0.268357	-2.52613	0.0115326	0.0479075
Hnrnpu	51.3014	-0.694998	0.275218	-2.52527	0.011561	0.0479487
Lman2	37.6536	-0.680826	0.269643	-2.52492	0.0115725	0.0479487
Pwwp3a	26.3672	0.641579	0.254074	2.52517	0.0115643	0.0479487
Sh3bp1	20.7005	0.691921	0.274013	2.52514	0.0115653	0.0479487
Pld3	25.5657	0.635236	0.251621	2.52457	0.0115839	0.0479646
Gm14288	27.9125	-0.630986	0.250099	-2.52294	0.0116377	0.0481563
Fgg	508.289	-1.26134	0.500312	-2.52111	0.0116987	0.0483459
Tgoln1	26.9784	-0.659645	0.261647	-2.52113	0.011698	0.0483459
Abhd10	22.3243	0.689027	0.273414	2.52008	0.0117327	0.0484552
Psma7	49.2239	-0.730614	0.29002	-2.51919	0.0117626	0.0484846
Saxo2	28.3359	0.66161	0.262606	2.5194	0.0117556	0.0484846
Rgs7	20.7962	0.693633	0.275313	2.51944	0.0117542	0.0484846
Rpl35	62.9945	-0.74295	0.294957	-2.51884	0.0117741	0.0485007
Polh	22.8645	0.65874	0.261678	2.51737	0.0118235	0.0486728
Cdkal1	27.4537	0.624198	0.247999	2.51694	0.011838	0.0487011
Fam120a	46.0317	-0.64649	0.256918	-2.51632	0.0118586	0.0487545
Gc	623.784	-1.34884	0.536326	-2.51497	0.0119043	0.0488796
Cox5a	90.785	-0.909934	0.361782	-2.51515	0.0118983	0.0488796
Pex11a	53.4289	-0.719872	0.286297	-2.51443	0.0119226	0.0489234
P4hb	166.704	-1.09456	0.435526	-2.51319	0.0119643	0.0489472
Esd	92.9557	-0.94048	0.374228	-2.51312	0.0119668	0.0489472
Rpa2	25.7874	0.644699	0.256462	2.51382	0.0119432	0.0489472
Rapgef3	24.3715	0.660511	0.262785	2.5135	0.0119539	0.0489472
Pkd2l1	22.1237	0.668301	0.265907	2.51329	0.0119611	0.0489472
Cpeb3	27.2227	0.634167	0.252388	2.51267	0.0119822	0.0489789
C2cd2	35.0664	-0.627019	0.2496	-2.5121	0.0120016	0.0489956
Runx2	25.9272	0.672513	0.267695	2.51224	0.0119968	0.0489956
5730409E04Rik	23.9761	0.653756	0.260272	2.51182	0.0120111	0.0490031
Ddb1	41.4876	-0.686323	0.273268	-2.51154	0.0120207	0.0490109
Phb2	50.7376	-0.777023	0.309527	-2.51036	0.0120609	0.0490811
Hibch	30.2503	-0.663147	0.264145	-2.51054	0.0120546	0.0490811
Colec10	20.4023	0.680392	0.270989	2.51077	0.0120469	0.0490811
Rpl13a	132.593	-0.920095	0.366556	-2.51011	0.0120694	0.0490841
Actb	115.392	-1.12021	0.446399	-2.50944	0.0120921	0.0491454
Stoml2	28.0689	-0.672531	0.268059	-2.50889	0.012111	0.0491907
Cebpz	20.1643	0.678153	0.270362	2.50832	0.0121307	0.0492396
Rpl26	150.095	-0.985256	0.392906	-2.50761	0.0121551	0.0492759
Naprt	37.9817	-0.700989	0.279531	-2.50773	0.012151	0.0492759
Arl5a	39.5369	-0.642195	0.256205	-2.50656	0.0121911	0.0493904
Arf1	63.9743	-0.902942	0.360493	-2.50474	0.012254	0.0495852
Atp6v1f	37.2704	-0.667772	0.266605	-2.50472	0.0122547	0.0495852
Rps28	115.139	-0.958902	0.383052	-2.50332	0.0123034	0.0497237
Mindy1	35.2476	-0.652903	0.260818	-2.50329	0.0123044	0.0497237
Creld2	20.5366	0.692008	0.276615	2.5017	0.0123599	0.0499164
Rpl7	63.9545	-0.732448	0.292832	-2.50126	0.0123752	0.0499462
Pkd2	23.7672	0.644773	0.257816	2.5009	0.0123878	0.0499658
Epb41	36.4277	-0.658639	0.263387	-2.50065	0.0123966	0.0499695
Agpat3	69.5898	-0.784834	0.313966	-2.49974	0.0124285	0.0500663
Tmem168	23.6258	0.643609	0.257494	2.49952	0.0124363	0.0500663
Eef1g	73.8988	-0.836661	0.334834	-2.49873	0.0124638	0.0500894
Acat3	52.9586	-0.705247	0.282323	-2.49802	0.012489	0.0500894
Gm4952	31.7744	-0.646845	0.258922	-2.49823	0.0124817	0.0500894
Aup1	38.9939	-0.646029	0.25858	-2.49837	0.0124767	0.0500894
Phtf2	26.6799	0.640606	0.256337	2.49908	0.0124518	0.0500894
Rgcc	23.7902	0.662382	0.265131	2.49832	0.0124785	0.0500894
Ccdc93	21.6563	0.663468	0.265665	2.49739	0.0125112	0.0501469
Ubb	430.294	-1.38438	0.554554	-2.49638	0.0125468	0.0502442
Aspdh	27.1748	-0.633058	0.253624	-2.49605	0.0125584	0.0502442
Pclo	21.8782	0.660456	0.264602	2.49603	0.0125591	0.0502442
Ldlr	30.2987	-0.987504	0.395763	-2.49519	0.012589	0.0503322
Slc22a23	28.8399	-0.619633	0.248423	-2.49427	0.0126217	0.0504317
Ndufa12	41.7579	-0.661032	0.26517	-2.49287	0.0126717	0.0505995
Rfc3	34.949	0.624656	0.250625	2.4924	0.0126885	0.0506351
Cyp7a1	26.8947	-0.630951	0.253247	-2.49144	0.0127226	0.0507394
C8b	32.3949	-0.983095	0.394663	-2.49097	0.0127394	0.0507747
Dhcr24	126.333	-1.19573	0.480442	-2.48882	0.0128167	0.0508706
Afm	40.1729	-0.669283	0.26886	-2.48934	0.0127981	0.0508706
Rhox2a	25.7028	0.639921	0.25702	2.48977	0.0127825	0.0508706
Mptx1	22.1921	0.662591	0.266147	2.48957	0.0127899	0.0508706
Psd2	21.3608	0.663951	0.266804	2.48853	0.0128271	0.0508706
Epha4	21.5787	0.66989	0.269181	2.48862	0.0128239	0.0508706
Samt4	21.0446	0.670534	0.269417	2.48883	0.0128165	0.0508706
Dcakd	20.6253	0.683321	0.274505	2.48929	0.0128	0.0508706
Cenph	24.4787	0.647552	0.260349	2.48725	0.0128735	0.0510229
Eif4g2	40.6226	-0.605462	0.243464	-2.48686	0.0128875	0.0510467
Rpl35a	201.634	-1.00034	0.402505	-2.48528	0.0129449	0.0512422
Ctnnb1	35.6419	-0.650202	0.261653	-2.48498	0.012956	0.0512545
Mtch1	29.5715	-0.63012	0.253604	-2.48466	0.0129674	0.0512679
Kng2	76.128	-0.978641	0.393922	-2.48435	0.0129788	0.0512811
Adipor2	73.3323	-0.93861	0.377968	-2.48331	0.0130168	0.0513678
Abcg8	42.1513	-0.666513	0.268397	-2.48331	0.0130167	0.0513678
Zdhhc24	28.3295	0.662735	0.266954	2.48258	0.0130433	0.0514407
Retnlb	22.2151	0.67272	0.271001	2.48236	0.0130517	0.0514418
Nars	25.3374	-0.654243	0.263591	-2.48203	0.0130634	0.0514565
Pias1	24.8492	0.628886	0.253711	2.47875	0.0131843	0.0519005
Nipsnap3b	37.6966	-0.668218	0.269608	-2.47848	0.0131942	0.0519074
Rps13	87.5213	-0.890797	0.360395	-2.47173	0.0134462	0.0527367
Smim14	29.4703	-0.628418	0.254177	-2.47237	0.0134222	0.0527367
Serpinb6c	24.1587	0.640032	0.25886	2.4725	0.0134171	0.0527367
Sfrp1	21.2276	0.657135	0.26584	2.47192	0.013439	0.0527367
Cadm1	19.9365	0.67419	0.272728	2.47202	0.0134351	0.0527367
Dpp4	30.7557	-0.638306	0.258425	-2.46998	0.0135119	0.0529616
Vmn1r17	20.4784	0.677694	0.274495	2.46887	0.013554	0.0530943
Brap	35.9694	-0.627661	0.25427	-2.46848	0.0135688	0.0531054
Plcg2	21.2114	0.675539	0.27368	2.46836	0.0135735	0.0531054
Cidec	20.5755	0.68692	0.278382	2.46755	0.0136043	0.0531933
Pdia3	97.5582	-0.918923	0.37245	-2.46724	0.013616	0.0532064
Dcaf4	22.9165	0.648923	0.263175	2.46574	0.0136729	0.0533962
Defa34	24.2917	0.667976	0.27093	2.4655	0.0136823	0.0534001
Prdx3	44.1816	-0.748114	0.303517	-2.46482	0.0137081	0.0534683
Rab11a	30.227	-0.650297	0.263969	-2.46354	0.0137573	0.0536273
Cpb2	51.3474	-0.702319	0.285287	-2.4618	0.0138243	0.0538557
Relb	28.574	0.646544	0.262915	2.45913	0.0139273	0.0542238
Txndc5	19.7304	-0.686324	0.279143	-2.45868	0.0139448	0.054246
Gstt3	26.7375	-0.662263	0.269371	-2.45855	0.0139499	0.054246
Blvrb	69.3155	-0.922806	0.375434	-2.45797	0.0139725	0.0542851
Pramel48	22.6845	0.675032	0.274643	2.45785	0.013977	0.0542851
Itih4	194.884	-1.15952	0.472023	-2.4565	0.0140299	0.0544573
Cse1l	24.1037	0.628129	0.255829	2.45527	0.0140778	0.0546102
Abcc12	21.2085	0.675019	0.274954	2.45502	0.0140875	0.0546146
Morn2	21.2777	0.659276	0.26877	2.45294	0.0141695	0.0548993
Hs6st1	37.4281	-0.652404	0.26622	-2.45062	0.0142611	0.0551203
Atg3	25.9585	-0.626718	0.255714	-2.45085	0.0142519	0.0551203
Slc7a8	25.7573	0.629396	0.256783	2.45108	0.0142429	0.0551203
Prr5l	23.1082	0.651093	0.265678	2.45069	0.0142583	0.0551203
Insig1	50.1371	-1.36492	0.557093	-2.45007	0.0142828	0.0551709
Pccb	34.6765	-0.724842	0.295899	-2.44963	0.0143004	0.0552056
Pla2g15	25.8702	0.617827	0.252289	2.44889	0.0143299	0.055286
Capn5	21.6366	0.650111	0.265545	2.44821	0.0143566	0.0553557
Rassf3	39.5582	-0.63759	0.260697	-2.44571	0.0144568	0.0557082
Apol10a	19.9796	0.67906	0.277723	2.4451	0.0144812	0.0557687
Prmt3	19.3124	0.678353	0.277468	2.44479	0.0144935	0.0557825
Rpl37a	128.209	-0.924345	0.37822	-2.44394	0.014528	0.0558481
Rfpl4	24.5834	0.638595	0.261297	2.44394	0.0145279	0.0558481
Rps14	134.557	-0.953528	0.390314	-2.44298	0.0145667	0.0559416
Cyp2j5	110.264	-0.933028	0.382011	-2.44241	0.0145895	0.0559416
Cyp8b1	46.7848	-0.802254	0.328495	-2.44221	0.0145975	0.0559416
Rbpms	22.3409	-0.665767	0.272628	-2.44203	0.0146049	0.0559416
Rpl22l1	33.8533	-0.602954	0.246835	-2.44274	0.0145762	0.0559416
Pex5l	36.7639	0.637459	0.261	2.44237	0.0145912	0.0559416
Marchf6	31.9108	-0.608601	0.249296	-2.44128	0.0146355	0.0560253
Abhd14b	58.7937	-0.724864	0.297107	-2.43974	0.0146977	0.0561962
Gnb2	36.6887	-0.714041	0.292654	-2.43988	0.0146922	0.0561962
Dazap2	44.9106	-0.639494	0.262173	-2.4392	0.0147197	0.0562464
Mfn2	39.3899	-0.62183	0.254973	-2.43881	0.0147358	0.0562745
Cyb5b	105.287	-1.02189	0.419431	-2.43637	0.0148354	0.0566121
4833439L19Rik	34.2835	-0.625331	0.256682	-2.43621	0.014842	0.0566121
Hsd17b12	39.8591	-0.74658	0.306501	-2.43582	0.0148581	0.05664
Ceacam11	21.2332	0.654328	0.268745	2.43475	0.0149019	0.0567731
Zbtb20	21.4497	-0.646677	0.265696	-2.4339	0.0149371	0.0568394
2210016F16Rik	30.1162	0.606967	0.249361	2.43409	0.0149292	0.0568394
Gstt1	74.0292	-0.981829	0.403496	-2.43331	0.0149616	0.0568648
Cox7b	90.0042	-0.965096	0.396616	-2.43333	0.0149609	0.0568648
Atp5md	52.7337	-0.771928	0.317287	-2.4329	0.0149785	0.0568952
Rpl37	118.335	-0.941945	0.387317	-2.43197	0.0150169	0.0569696
Lypla1	30.7285	-0.621277	0.255527	-2.43135	0.0150425	0.0569696
Itgb1	34.609	-0.61756	0.253985	-2.43149	0.015037	0.0569696
Stil	22.8642	0.635497	0.261376	2.43135	0.0150427	0.0569696
Map4k4	23.7499	0.643606	0.264658	2.43184	0.0150223	0.0569696
Tmem177	21.6514	0.641727	0.264023	2.43057	0.0150751	0.0570584
Sema4g	79.6283	-0.750456	0.308854	-2.42981	0.0151068	0.0571293
Ap1b1	26.534	-0.615727	0.253418	-2.42969	0.0151117	0.0571293
Aldh3a2	106.181	-1.05982	0.436354	-2.42882	0.0151482	0.0572166
Cenpe	19.5381	0.690801	0.284431	2.42871	0.0151527	0.0572166
Mcl1	42.9494	-0.69103	0.284748	-2.42681	0.0152323	0.0574833
Mbl1	36.3055	-0.620622	0.255966	-2.42463	0.015324	0.0577928
Rab40b	20.3198	0.689618	0.284445	2.42443	0.0153324	0.0577928
Rasa3	34.554	0.591629	0.244089	2.42382	0.015358	0.0578245
Prss39	34.7693	0.633991	0.261592	2.42359	0.015368	0.0578245
Vmn1r216	21.5585	0.65406	0.269849	2.4238	0.015359	0.0578245
Vmn1r216	21.5585	0.65406	0.269849	2.4238	0.015359	0.0578245
2810004N23Rik	25.6804	0.609195	0.251454	2.42269	0.0154061	0.0579338
Hspa8	124.643	-1.11435	0.460021	-2.42239	0.0154188	0.0579475
Rpl18	109.226	-0.882497	0.364473	-2.4213	0.0154652	0.0580269
Ndufs6	69.6098	-0.84546	0.349165	-2.42138	0.0154618	0.0580269
Morn1	22.3985	0.634076	0.26188	2.42125	0.0154672	0.0580269
Pgk1	59.7699	-0.773426	0.319497	-2.42076	0.015488	0.0580708
Abraxas1	20.968	0.645619	0.266756	2.42026	0.0155093	0.0581167
Pm20d1	28.547	-0.613806	0.253711	-2.41931	0.0155498	0.0582003
Lins1	19.3876	0.674743	0.278877	2.4195	0.0155417	0.0582003
Ndufb8	40.0929	-0.688875	0.284798	-2.41882	0.0155709	0.0582451
Naa80	28.9176	-0.634946	0.262547	-2.41841	0.0155885	0.0582769
Prss58	19.3366	0.668425	0.276451	2.41788	0.0156113	0.0583277
Mtfr1l	26.9463	-0.614402	0.254144	-2.41753	0.0156261	0.0583491
Timm8a1	28.6161	-0.62758	0.259723	-2.41635	0.0156771	0.0584712
Cdkn2aip	31.1756	0.588867	0.243693	2.41643	0.0156737	0.0584712
2410002F23Rik	20.9275	0.659155	0.272872	2.41562	0.0157085	0.0585541
Cox5b	101.624	-0.989037	0.409543	-2.41498	0.0157362	0.0586232
Rps25	117.732	-0.955637	0.395789	-2.41451	0.0157564	0.0586436
Slc25a10	60.787	-0.818807	0.339131	-2.41443	0.0157601	0.0586436
Ctxn1	31.4893	0.588185	0.243747	2.4131	0.0158176	0.0587851
Rslcan18	25.9925	0.612177	0.25375	2.41252	0.0158425	0.0587851
Pear1	24.2842	0.619364	0.256691	2.41288	0.0158271	0.0587851
Rnf165	21.7493	0.644341	0.267086	2.41249	0.0158441	0.0587851
Slc4a3	20.4796	0.657682	0.27256	2.41298	0.0158228	0.0587851
Eci1	64.9438	-0.845762	0.350692	-2.4117	0.0158786	0.0588788
Fnip2	19.697	-0.687407	0.28507	-2.41136	0.0158931	0.0588985
Tpt1	253.027	-1.22172	0.506835	-2.41049	0.0159311	0.0590052
Dap	103.742	-0.946605	0.393182	-2.40755	0.0160599	0.0593998
Dera	28.2364	-0.612738	0.254539	-2.40725	0.0160733	0.0593998
Arpc3	33.6226	-0.597322	0.248139	-2.40721	0.0160749	0.0593998
Cfap91	20.5524	0.673621	0.279832	2.40724	0.0160737	0.0593998
Pstpip2	24.8998	0.611797	0.254203	2.40672	0.0160965	0.0594452
Pogk	20.3574	0.66323	0.275752	2.40517	0.016165	0.0596638
Cdc42se1	23.6035	0.641826	0.266952	2.40428	0.0162044	0.0597748
Slc39a7	27.482	-0.609166	0.25341	-2.40388	0.0162221	0.0598056
Ap3m1	36.0048	-0.598298	0.249083	-2.402	0.0163057	0.0600568
Abcg4	23.8257	0.639256	0.266143	2.40192	0.0163091	0.0600568
Pfkm	24.5773	0.626177	0.260949	2.39961	0.0164123	0.0604023
Dcps	21.4989	0.633473	0.264063	2.39895	0.0164422	0.0604775
Mmadhc	26.7048	-0.661407	0.275797	-2.39817	0.0164774	0.060572
Rhbdl1	22.7175	0.645055	0.269071	2.39734	0.0165144	0.060673
Ppat	29.6909	0.589304	0.245859	2.39692	0.0165337	0.0607091
Spop	47.8518	-0.617818	0.25784	-2.39613	0.0165692	0.0607695
Ccnyl1	23.4766	0.625092	0.260856	2.39631	0.016561	0.0607695
Slc43a3	26.671	-0.603229	0.25178	-2.39585	0.0165818	0.060781
Arl6ip1	36.1566	-0.616758	0.257542	-2.39479	0.0166301	0.0608531
Higd2a	26.8778	-0.599629	0.250382	-2.39486	0.0166268	0.0608531
Rai14	40.8876	0.606841	0.253363	2.39514	0.0166138	0.0608531
Samd15	21.9451	0.63593	0.265609	2.39424	0.016655	0.0609095
Cog8	20.9419	0.645683	0.269766	2.39349	0.0166888	0.0609634
1700057G04Rik	20.3863	0.659649	0.275601	2.39349	0.0166888	0.0609634
Slc25a39	89.8851	-0.935285	0.39097	-2.39222	0.016747	0.0610035
Rpl9	87.2964	-0.852677	0.356385	-2.39257	0.0167309	0.0610035
Marchf5	56.8184	-0.699208	0.292299	-2.39209	0.0167525	0.0610035
Prox1	48.927	-0.598365	0.250153	-2.39199	0.0167571	0.0610035
Usp46	19.9594	0.656407	0.274401	2.39214	0.0167502	0.0610035
Plet1	20.5891	0.657109	0.274681	2.39226	0.0167448	0.0610035
Eif5	32.3901	-0.590628	0.246968	-2.39152	0.0167789	0.0610482
Carf	24.7235	0.611332	0.255741	2.39043	0.0168284	0.0611935
Wdr44	22.0304	0.64869	0.271433	2.38987	0.0168542	0.0612524
Srsf6	44.725	-0.632184	0.264556	-2.38961	0.0168664	0.0612618
Morf4l1	84.8373	-0.867468	0.363058	-2.38934	0.0168789	0.0612723
Gm11596	33.4795	0.617059	0.258462	2.38743	0.0169669	0.0615567
Vapa	33.6223	-0.623492	0.261234	-2.38672	0.0169995	0.0616402
Cog2	24.7177	0.609313	0.255332	2.38635	0.0170164	0.0616665
Nrd1	25.7375	-0.614038	0.257467	-2.38492	0.0170829	0.0618723
Stat3	33.163	-0.646861	0.271261	-2.38464	0.0170957	0.0618836
Erg28	32.8356	-0.6238	0.261724	-2.38342	0.0171525	0.0620139
Ppfia2	23.1435	0.622696	0.261281	2.38324	0.0171608	0.0620139
Shox2	22.1697	0.891552	0.374079	2.38332	0.0171571	0.0620139
Arpp19	44.3699	-0.684418	0.287216	-2.38294	0.0171751	0.0620304
1700028K03Rik	21.4041	0.645762	0.271041	2.38253	0.0171943	0.0620647
Pfn1	60.9971	-0.784169	0.32919	-2.38211	0.0172136	0.0620908
Cycs	62.487	-0.746926	0.313577	-2.38196	0.017221	0.0620908
Ugt2b36	64.7629	-0.835471	0.350783	-2.38173	0.0172313	0.0620931
Serpina3m	71.0366	-0.891468	0.374378	-2.3812	0.0172563	0.062148
Alb	8274.98	-1.49499	0.628681	-2.37799	0.0174075	0.062622
Ncl	35.3586	-0.630555	0.265151	-2.3781	0.0174022	0.062622
Gramd3	25.5166	-0.615117	0.258716	-2.37757	0.0174269	0.0626357
Prr14l	33.4727	0.580519	0.244173	2.37749	0.0174309	0.0626357
Defa2	23.1026	0.631881	0.265911	2.37629	0.0174879	0.062805
Klc4	29.6772	-0.621508	0.261712	-2.37478	0.0175595	0.0629208
Jtb	34.7256	-0.58891	0.247966	-2.37496	0.0175509	0.0629208
Dnaaf8	20.4083	0.642072	0.270338	2.37507	0.0175454	0.0629208
Dnaaf8	20.4083	0.642072	0.270338	2.37507	0.0175454	0.0629208
Arhgap6	20.0946	0.643685	0.27105	2.37479	0.0175591	0.0629208
Cpn1	75.2319	-0.817989	0.344644	-2.37343	0.0176236	0.0630089
Rasd1	22.6723	0.642461	0.270649	2.37378	0.017607	0.0630089
Cldn15	21.7752	0.64355	0.271138	2.37351	0.0176199	0.0630089
Slamf7	20.7006	0.649404	0.273591	2.37363	0.0176142	0.0630089
Hes6	36.5391	-0.645902	0.272333	-2.37174	0.0177048	0.0632639
Eif3b	33.7485	-0.59806	0.252316	-2.37028	0.0177744	0.0634772
Tnfsf13	20.7266	0.645871	0.272577	2.3695	0.0178119	0.0635756
Pkdcc	29.2379	0.59914	0.252899	2.36909	0.0178318	0.0636109
Rab43	43.572	-0.594821	0.251122	-2.36865	0.017853	0.0636513
Plppr5	22.3675	0.630104	0.266237	2.36671	0.0179471	0.0639153
Ndc80	20.786	0.647808	0.273697	2.36688	0.0179386	0.0639153
Pycr2	24.0569	0.625545	0.264455	2.36541	0.0180101	0.0641039
Mapkapk5	23.1898	0.612991	0.25933	2.36375	0.0180909	0.0643558
Entpd5	62.5929	-0.814058	0.344445	-2.36339	0.0181084	0.064382
Lrrc58	22.3296	-0.633634	0.268127	-2.36319	0.0181186	0.0643824
Elavl1	29.4177	-0.581212	0.246064	-2.36203	0.018175	0.0645113
Plin5	23.7685	0.620249	0.262585	2.36209	0.0181723	0.0645113
Fbxo9	35.8724	-0.571311	0.241915	-2.36162	0.0181955	0.064548
Rad51	22.9023	0.646134	0.273767	2.36016	0.018267	0.0647656
Ddx17	44.332	-0.626847	0.265647	-2.3597	0.0182898	0.0648107
Atxn2	24.3426	-0.618215	0.26206	-2.35906	0.0183214	0.0648867
Ssr2	33.0383	-0.575242	0.243882	-2.35869	0.0183394	0.0649145
Rps26	166.356	-0.906927	0.384876	-2.35641	0.0184524	0.065278
Coro1a	23.9598	0.607993	0.258074	2.35589	0.0184786	0.0653348
Ly6g2	51.8715	-0.638502	0.271154	-2.35475	0.018535	0.0654978
Myl6	64.721	-0.820684	0.348792	-2.35293	0.018626	0.0656377
Ndufs7	43.9748	-0.665117	0.282671	-2.35297	0.0186239	0.0656377
Stub1	30.5349	-0.578638	0.24584	-2.35372	0.0185865	0.0656377
Rbl2	25.4768	0.591947	0.25153	2.35339	0.0186032	0.0656377
Tas2r123	19.8243	0.643318	0.27341	2.35295	0.0186252	0.0656377
Rad51c	21.509	0.626287	0.266258	2.35218	0.0186636	0.0657342
Dhrs4	42.2605	-0.639475	0.272048	-2.35059	0.0187435	0.0659732
Castor1	20.3975	0.638942	0.271841	2.35042	0.0187521	0.0659732
Akr1a1	93.3397	-0.928698	0.395459	-2.34841	0.0188539	0.0661492
Sec16a	28.3672	-0.59955	0.255286	-2.34855	0.0188468	0.0661492
AB124611	22.3116	0.624442	0.265882	2.34857	0.0188459	0.0661492
Prr27	25.0155	0.636831	0.271143	2.34869	0.0188398	0.0661492
Cfap74	19.433	0.654929	0.278819	2.34894	0.0188268	0.0661492
Gnas	152.845	-1.12354	0.478544	-2.34782	0.0188836	0.0661805
Rab26	20.3988	0.639799	0.272501	2.34788	0.0188806	0.0661805
Nmrk1	25.8722	-0.60083	0.255942	-2.34753	0.0188985	0.0661966
1700015G11Rik	20.6625	0.646993	0.27563	2.34732	0.0189089	0.0661966
Rplp1	253.812	-1.02499	0.43684	-2.34637	0.0189572	0.0663293
Mgll	56.6819	-0.702883	0.299615	-2.34596	0.0189783	0.0663305
Abcb8	25.2378	0.604668	0.257742	2.34602	0.0189753	0.0663305
Lgals8	35.8202	-0.61754	0.263317	-2.34523	0.0190154	0.066396
Cyp20a1	24.2843	0.607814	0.259176	2.34518	0.0190178	0.066396
Hmgb1	25.8595	-0.656145	0.280044	-2.34301	0.0191289	0.0665507
Tmco1	19.3607	-0.645841	0.275616	-2.34327	0.0191158	0.0665507
Rbm33	25.4734	-0.607262	0.259104	-2.3437	0.0190936	0.0665507
Larp1b	30.1806	-0.600053	0.256059	-2.34342	0.0191081	0.0665507
Enthd1	25.196	0.604035	0.257748	2.34351	0.0191034	0.0665507
Klrb1	22.195	0.638402	0.272508	2.34269	0.0191454	0.0665507
Rpp30	20.0562	0.652224	0.278401	2.34275	0.0191421	0.0665507
Serpinb3d	19.1045	0.661008	0.282158	2.34269	0.0191453	0.0665507
D030056L22Rik	19.9383	0.643457	0.274776	2.34175	0.0191936	0.0666819
Rps29	158.655	-0.967962	0.41373	-2.3396	0.0193043	0.0670301
Cmbl	56.6947	-0.749096	0.320212	-2.33937	0.0193162	0.067035
Tmem243	37.8122	-0.609586	0.260631	-2.33889	0.0193414	0.0670858
Rps8	130.791	-0.892784	0.38177	-2.33854	0.0193592	0.0671113
Acadl	56.9187	-0.718758	0.307404	-2.33815	0.0193794	0.0671447
Lamp1	136.265	-1.05222	0.450253	-2.33696	0.0194412	0.0672762
Abca6	62.3561	-0.699654	0.299447	-2.33649	0.0194657	0.0672762
Slc47a1	39.2709	-0.604409	0.258682	-2.3365	0.0194653	0.0672762
Plpbp	30.9547	-0.579582	0.247982	-2.3372	0.0194289	0.0672762
Maoa	19.5257	0.659569	0.2823	2.33641	0.01947	0.0672762
Rps6	129.475	-0.932854	0.399435	-2.33544	0.0195206	0.0673477
Saa4	70.6238	-0.86391	0.369935	-2.3353	0.0195276	0.0673477
Bloc1s1	39.8461	-0.615963	0.263754	-2.33536	0.0195244	0.0673477
Ogt	26.4331	-0.584879	0.250462	-2.3352	0.0195328	0.0673477
Atxn7l3b	28.8657	-0.618175	0.264818	-2.33434	0.019578	0.067467
Rpl5	115.564	-0.870604	0.373048	-2.33376	0.0196083	0.0675349
Rpl15	124.743	-0.840948	0.360499	-2.33273	0.0196621	0.0676837
Rgs7bp	22.6479	0.611913	0.262341	2.33251	0.0196738	0.0676875
Tuba1b	28.5158	-0.648723	0.278197	-2.33188	0.0197069	0.0677652
Tle5	69.3449	-0.830811	0.356328	-2.33159	0.0197224	0.0677818
Pcdhga8	23.9663	0.603654	0.259025	2.33049	0.0197802	0.067944
Cptp	19.161	0.643884	0.27632	2.33021	0.0197949	0.0679579
Taldo1	39.4714	-0.707647	0.303712	-2.32999	0.0198065	0.0679613
Rack1	93.5689	-0.835823	0.358894	-2.32889	0.0198651	0.0681255
Proca1	22.611	0.612087	0.262879	2.32839	0.0198912	0.0681784
Pgam1	63.2301	-0.733751	0.31521	-2.32782	0.0199217	0.0682099
Kat2b	32.5207	-0.566702	0.243442	-2.32787	0.0199188	0.0682099
Lonp1	25.5324	-0.602098	0.258715	-2.32726	0.0199512	0.0682743
Kif1c	53.8012	-0.736235	0.316468	-2.32641	0.0199966	0.0683932
4930449I24Rik	28.7453	0.609472	0.26202	2.32606	0.0200156	0.0684214
Shprh	24.5055	0.593923	0.255467	2.32485	0.0200799	0.0686044
Eif3i	31.4821	-0.578533	0.248885	-2.3245	0.0200988	0.0686323
Tmem242	22.6883	-0.618368	0.266104	-2.32378	0.0201373	0.0687271
Rab17	22.7571	0.606326	0.261391	2.31961	0.0203618	0.0694561
Cd1d1	83.6365	-0.783484	0.337831	-2.31916	0.0203863	0.0694879
Met	28.6024	-0.581397	0.250706	-2.31904	0.0203928	0.0694879
Litaf	21.9822	-0.632047	0.272587	-2.3187	0.0204114	0.0695141
Abcc2	95.3246	-0.888192	0.383128	-2.31827	0.0204349	0.069557
Slc22a1	155.317	-1.08291	0.467251	-2.31762	0.0204701	0.0696006
Nadk	45.7165	-0.729979	0.314995	-2.31743	0.0204804	0.0696006
Rin1	21.5954	0.624392	0.269412	2.31761	0.0204706	0.0696006
Atp5mpl	42.2226	-0.658021	0.28405	-2.31657	0.0205271	0.0697221
Pgls	32.4876	-0.573495	0.247719	-2.3151	0.0206075	0.0699584
Crlf3	22.107	0.608649	0.262959	2.31461	0.020634	0.0700111
Setd7	20.5602	0.633853	0.273928	2.31394	0.020671	0.0700994
Uqcrh	88.4751	-0.902678	0.390213	-2.31329	0.0207066	0.0701826
Alas1	101.782	-0.92486	0.399952	-2.31243	0.0207541	0.0703064
H4c17	53.0979	-0.667176	0.288632	-2.31151	0.0208045	0.0704398
Pten	57.6635	-0.676447	0.292896	-2.30951	0.020915	0.0707766
Peg10	23.0885	0.613306	0.265886	2.30665	0.0210742	0.0712776
Nt5dc2	25.4201	0.590841	0.256253	2.3057	0.0211275	0.07142
Polr1d	33.3669	-0.580945	0.252039	-2.30498	0.0211677	0.0715179
Amy2a1	22.8143	0.626984	0.272036	2.30478	0.0211789	0.0715179
Decr1	60.8902	-0.807521	0.350826	-2.30177	0.021348	0.0720165
Ppil4	27.7188	0.574892	0.249763	2.30175	0.0213491	0.0720165
Adgrg6	19.2556	0.636145	0.276471	2.30095	0.0213947	0.0721322
Aldob	626.865	-1.36278	0.592519	-2.29998	0.0214493	0.0722782
Prpf8	28.8476	-0.573054	0.249198	-2.29959	0.0214714	0.0723146
Rpl23a	175.265	-0.93273	0.405698	-2.29907	0.0215007	0.0723369
Senp1	20.4693	0.619805	0.269569	2.29925	0.0214908	0.0723369
Med6	20.7083	0.613946	0.267099	2.29857	0.0215295	0.0723958
Tmem59	39.2002	-0.613056	0.266813	-2.2977	0.0215789	0.0725237
Rps7	95.9569	-0.964564	0.419837	-2.29747	0.021592	0.0725295
Nfe2l2	47.1027	-0.715447	0.311581	-2.29618	0.0216653	0.0726651
Zfand6	29.8377	-0.580004	0.252601	-2.29612	0.0216688	0.0726651
Pkm	33.4429	0.552769	0.240757	2.29597	0.0216778	0.0726651
Ryr2	21.2649	0.613488	0.267154	2.29639	0.0216539	0.0726651
Gm4724	90.3867	-0.753198	0.328115	-2.29553	0.0217027	0.0727102
Apoc4	260.207	-0.941613	0.410448	-2.29411	0.0217842	0.0729449
Rab3b	23.8524	0.596531	0.260069	2.29374	0.0218054	0.0729777
Hsd17b2	38.7288	-0.596012	0.259958	-2.29273	0.0218638	0.0730968
D8Ertd738e	36.3059	-0.571759	0.249364	-2.29286	0.0218558	0.0730968
Fau	151.565	-0.967708	0.42228	-2.29163	0.0219272	0.0732704
Mrpl52	36.8107	-0.569378	0.248501	-2.29125	0.021949	0.073305
Bbln	21.6293	0.627794	0.274037	2.29091	0.0219686	0.073332
Ptbp2	24.4326	0.591143	0.258082	2.29053	0.0219908	0.0733678
Ruvbl2	20.8236	0.617643	0.269786	2.28938	0.0220573	0.073551
B2m	465.355	-1.15903	0.506338	-2.28904	0.0220769	0.0735783
Acsm5	37.3494	-0.604234	0.264057	-2.28827	0.0221218	0.0736509
Dusp15	21.2729	0.632999	0.276608	2.28843	0.0221124	0.0736509
Selenoo	37.425	-0.596081	0.260573	-2.28758	0.0221619	0.073718
Pom121l12	20.4996	0.619523	0.270826	2.28753	0.022165	0.073718
Cox6a1	169.265	-0.986328	0.43133	-2.28671	0.0222126	0.0738296
Pigv	21.6578	0.616873	0.269782	2.28656	0.0222217	0.0738296
Chic1	20.8208	0.62885	0.275187	2.28517	0.0223027	0.0740604
Emc10	31.2814	-0.565676	0.247631	-2.28435	0.0223508	0.0741731
Rhoc	24.7931	0.597333	0.261507	2.2842	0.0223599	0.0741731
Sesn3	32.5703	0.553318	0.242401	2.28265	0.0224509	0.0744363
Crb3	30.3226	0.551863	0.241822	2.2821	0.0224834	0.0744396
Sytl4	22.1954	0.598779	0.262381	2.2821	0.0224835	0.0744396
Sspn	19.044	0.647462	0.28372	2.28204	0.0224869	0.0744396
Ltbp2	19.082	0.653855	0.286591	2.2815	0.0225192	0.074508
Pyurf	20.2011	-0.629499	0.276062	-2.28028	0.0225911	0.0747074
Spint2	30.2939	-0.577828	0.253526	-2.27917	0.0226572	0.0748619
Klf3	29.2189	-0.568316	0.24936	-2.2791	0.0226613	0.0748619
Ttr	875.561	-1.25833	0.552278	-2.27844	0.0227002	0.0749516
1700013F07Rik	21.5439	0.606928	0.266436	2.27795	0.0227293	0.0750091
Pla2g12b	27.6027	0.568602	0.249646	2.27763	0.0227485	0.0750336
Arhgap17	19.457	0.633574	0.278217	2.27727	0.0227701	0.0750661
Cul5	22.579	0.59123	0.259857	2.27521	0.0228932	0.0754329
Slc25a3	88.2377	-0.940219	0.413281	-2.27501	0.0229052	0.0754337
Cep97	28.3877	0.565989	0.248949	2.27351	0.0229952	0.0756522
Rab11fip3	26.9479	0.570457	0.250909	2.27356	0.0229927	0.0756522
Rpgr	20.7675	0.613111	0.26974	2.27297	0.023028	0.0757211
Polr2d	20.6716	0.615784	0.271124	2.27122	0.0231334	0.0760285
Qrfprl	22.8865	0.597629	0.263194	2.27068	0.0231665	0.076098
Mif	82.3653	-0.863934	0.380727	-2.26917	0.0232578	0.076196
Gaa	29.4255	-0.580404	0.255814	-2.26886	0.0232771	0.076196
Ppp1cb	42.944	-0.580092	0.25563	-2.26927	0.0232521	0.076196
Ppp2ca	35.6475	-0.576259	0.253957	-2.26912	0.0232608	0.076196
C030006K11Rik	25.6219	0.58182	0.256391	2.26927	0.023252	0.076196
Crkl	22.4058	0.592513	0.26115	2.26887	0.0232765	0.076196
Ripk3	23.8841	0.594885	0.262201	2.26881	0.0232798	0.076196
Rps20	163.69	-0.951736	0.419928	-2.26643	0.0234251	0.0765554
Prelid1	66.4447	-0.706456	0.311705	-2.26642	0.0234256	0.0765554
Ric8b	19.0181	0.632034	0.278826	2.26677	0.0234041	0.0765554
Satb2	23.9605	0.585439	0.258459	2.26512	0.0235054	0.076777
Rbms1	23.3086	-0.598014	0.264083	-2.2645	0.0235436	0.0768235
Zfp146	20.4535	0.616844	0.272387	2.26459	0.023538	0.0768235
Cox4i1	156.705	-0.977939	0.431994	-2.26378	0.0235877	0.0769278
Ndufb10	34.6162	-0.624083	0.275903	-2.26196	0.0236998	0.07725
Endog	33.6795	-0.604002	0.267047	-2.26179	0.0237106	0.07725
Ctsz	49.6587	-0.622973	0.275459	-2.26158	0.0237231	0.0772513
Rerg	21.7808	0.609888	0.269733	2.26108	0.0237545	0.077314
Ahsa1	33.2737	-0.549411	0.243076	-2.26024	0.0238063	0.0774038
Bpi	22.0797	0.628484	0.278048	2.26034	0.0238001	0.0774038
Adora1	24.0529	0.579214	0.256288	2.26001	0.0238204	0.0774101
Nudc	31.2849	-0.570341	0.252613	-2.25777	0.0239601	0.0778246
Nop53	33.2888	-0.572465	0.253641	-2.25699	0.0240088	0.0779431
Ndufa5	32.0295	-0.600875	0.266289	-2.25648	0.0240406	0.0780068
Rgs17	27.4777	0.578838	0.25655	2.25624	0.0240557	0.0780163
Rpl11	108.858	-0.860109	0.381325	-2.25558	0.0240967	0.0780749
Nsun3	20.9435	0.601266	0.266571	2.25556	0.0240983	0.0780749
Chrnb3	24.8577	0.590247	0.261764	2.25488	0.0241409	0.0781202
Sike1	21.8827	0.594513	0.263659	2.25485	0.0241426	0.0781202
Zfp715	22.1782	0.610533	0.270776	2.25475	0.0241489	0.0781202
Mug2	88.1605	-0.904283	0.401355	-2.25307	0.0242545	0.0784221
Smarca2	34.4951	-0.573547	0.254648	-2.25232	0.0243023	0.0785369
Psmb9	32.856	0.556996	0.247388	2.25151	0.0243532	0.0786617
Stard10	238.353	-1.05916	0.470697	-2.25021	0.0244359	0.0788627
Ctsa	39.1655	-0.571836	0.254156	-2.24994	0.0244525	0.0788627
Eif3e	39.5506	-0.565733	0.251434	-2.25003	0.0244469	0.0788627
Lgmn	23.4639	-0.612142	0.272148	-2.2493	0.0244936	0.078934
Mplkip	49.8542	0.660203	0.293527	2.24921	0.0244993	0.078934
Bsx	20.3551	0.618716	0.275116	2.24893	0.0245172	0.078952
Akr1c12	23.6394	-0.595948	0.265033	-2.24858	0.0245391	0.0789825
Ndufb4	46.3704	-0.625109	0.278042	-2.24825	0.0245601	0.0790103
Dennd6b	19.2817	0.624274	0.277708	2.24795	0.0245793	0.0790321
Ablim1	23.2031	0.583659	0.259819	2.24641	0.0246779	0.0793095
Pip4p2	23.0523	0.583109	0.259634	2.24589	0.0247113	0.0793767
Cox7a2	101.871	-0.866759	0.386033	-2.2453	0.0247488	0.0794575
Ndufa3	74.0153	-0.831238	0.370253	-2.24506	0.0247646	0.079468
Rrm1	22.8374	0.585054	0.260647	2.24462	0.0247923	0.0795169
Qrfp	23.052	0.592499	0.264183	2.24276	0.0249122	0.0798216
[truncated: 5,413 more rows]
